# Supplementary material for: Comprehensive chemical proteomics for target deconvolution of the redox active drug auranofin
Source: Redox Biol. 2020 Mar 3;32:101491. doi: 10.1016/j.redox.2020.101491 (PMC7082630; doi:10.1016/j.redox.2020.101491)
Supplement: Multimedia component 2 [file mmc2.xlsx]

## Sheet: Sheet1
Supplementary Table 3. Curve fitting results for TPP in cells treated with 2 µm auranofin for 2 h
norm=normalized value
FC=fold change
Rep=replicate
meltPoint=melting point
R_sq=R sqaured
The temperatures are given in column headers
Gene name	norm_FC_37C_DMSO_Rep1	norm_FC_41C_DMSO_Rep1	norm_FC_44C_DMSO_Rep1	norm_FC_47C_DMSO_Rep1	norm_FC_50C_DMSO_Rep1	norm_FC_53C_DMSO_Rep1	norm_FC_56C_DMSO_Rep1	norm_FC_59C_DMSO_Rep1	norm_FC_63C_DMSO_Rep1	norm_FC_67C_DMSO_Rep1	norm_FC_37C_DMSO_Rep2	norm_FC_41C_DMSO_Rep2	norm_FC_44C_DMSO_Rep2	norm_FC_47C_DMSO_Rep2	norm_FC_50C_DMSO_Rep2	norm_FC_53C_DMSO_Rep2	norm_FC_56C_DMSO_Rep2	norm_FC_59C_DMSO_Rep2	norm_FC_63C_DMSO_Rep2	norm_FC_67C_DMSO_Rep2	norm_FC_37C_Auranofin_Rep1	norm_FC_41C_Auranofin_Rep1	norm_FC_44C_Auranofin_Rep1	norm_FC_47C_Auranofin_Rep1	norm_FC_50C_Auranofin_Rep1	norm_FC_53C_Auranofin_Rep1	norm_FC_56C_Auranofin_Rep1	norm_FC_59C_Auranofin_Rep1	norm_FC_63C_Auranofin_Rep1	norm_FC_67C_Auranofin_Rep1	norm_FC_37C_Auranofin_Rep2	norm_FC_41C_Auranofin_Rep2	norm_FC_44C_Auranofin_Rep2	norm_FC_47C_Auranofin_Rep2	norm_FC_50C_Auranofin_Rep2	norm_FC_53C_Auranofin_Rep2	norm_FC_56C_Auranofin_Rep2	norm_FC_59C_Auranofin_Rep2	norm_FC_63C_Auranofin_Rep2	norm_FC_67C_Auranofin_Rep2	meltPoint_DMSO_Rep1	R_sq_DMSO_Rep1	meltPoint_DMSO_Rep2	R_sq_DMSO_Rep2	meltPoint_Auranofin_Rep1	R_sq_Auranofin_Rep1	meltPoint_Auranofin_Rep2	R_sq_Auranofin_Rep2	Difference(delta)_meltPoint_Auranofin_vs_DMSO
AADAT											0.999999	0.999952	0.961436	0.956866	1.02406	0.715768	0.50316	0.188631	0.123264	0.0947083											0.999999	0.999952	1.18118	1.29547	1.21846	1.14955	0.428699	0.303604	0.145857	0.112215			56.8462	0.98749			57.1949	0.897054	0.174365
AAGAB	0.999999	0.999952	0.907476	0.680475	0.578256	0.448852	0.249218	0.13349	0.116333	0.12135											0.999999	0.999952	0.935673	0.704376	0.695264	0.547725	0.325805	0.156507	0.145567	0.124344											51.8503	0.99288			53.6467	0.985302			0.898162
AAK1	0.999999	0.999952	0.974015	0.948771	0.775723	0.596794	0.308963	0.167907	0.0660937	0.0872807	0.999999	0.999952	0.964964	0.969519	0.878732	0.754018	0.431242	0.190567	0.135216	0.107681	0.999999	0.999952	0.977545	0.894656	0.747423	0.504115	0.226616	0.0920375	0.0484313	0.0421939	0.999999	0.999952	0.946329	0.901702	0.842561	0.618211	0.357148	0.145308	0.0985245	0.0643713	54.6293	0.998097	56.3789	0.997754	53.5445	0.999742	55.1444	0.997291	-1.15962
AAMDC	0.999999	0.999952	1.02906	0.956365	0.935491	0.834859	0.503617	0.284306	0.193695	0.16065	0.999999	0.999952	1.02715	0.99882	0.879899	0.784939	0.53779	0.282022	0.198986	0.156002	0.999999	0.999952	0.996929	0.98563	0.939593	0.820791	0.537365	0.258171	0.172495	0.141388	0.999999	0.999952	1.02277	0.950121	0.932303	0.906161	0.540627	0.296223	0.212546	0.176794	57.4496	0.997867	57.5711	0.996563	57.5733	0.999456	57.8522	0.995048	0.202405
AAMP	0.999999	0.999952	0.978997	1.02948	0.981554	0.834013	0.552665	0.24994	0.0956614	0.0979996	0.999999	0.999952	0.992226	1.01687	0.931708	0.807014	0.604838	0.249983	0.110925	0.0777073	0.999999	0.999952	0.980425	0.942775	0.957734	0.834281	0.5864	0.238045	0.07544	0.0595515	0.999999	0.999952	1.04022	0.999813	0.971875	0.895559	0.554988	0.285641	0.101176	0.0792586	57.7298	0.997449	58.0036	0.996091	57.897	0.996574	58.0524	0.997616	0.107963
AARS	0.999999	0.999952	1.00457	1.06601	0.820859	0.559771	0.205124	0.0975414	0.0626195	0.0554453	0.999999	0.999952	1.00308	0.962577	0.843888	0.549363	0.208454	0.100095	0.0614629	0.0515896	0.999999	0.999952	0.980301	0.969572	0.875601	0.472758	0.183486	0.07482	0.0448087	0.0391113	0.999999	0.999952	1.01251	1.01316	0.89366	0.421609	0.217038	0.108814	0.0571368	0.0491543	54.0325	0.993899	54.0203	0.999928	53.5781	0.998529	53.3171	0.99369	-0.578823
AARS2	0.999999	0.999952	0.744342	0.512425	0.427975	0.297123	0.147222	0.0655827	0.0551444	0.0425856	0.999999	0.999952	0.804428	0.412762	0.320622	0.204916	0.119603	0.0582289	0.0335217	0.0292642	0.999999	0.999952	0.788176	0.543843	0.419465	0.227895	0.104095	0.0471256	0.0415608	0.0312178	0.999999	0.999952	0.856205	0.446558	0.320312	0.216027	0.116284	0.0520206	0.0401285	0.0220148	48.8985	0.988632	47.6997	0.989153	48.8727	0.995022	48.0549	0.989726	0.164682
AARSD1	0.999999	0.999952	0.937733	0.810138	0.60075	0.435537	0.234111	0.117404	0.0836089	0.0761195	0.999999	0.999952	0.957021	0.737219	0.511497	0.328281	0.170449	0.0870879	0.0713716	0.0679743	0.999999	0.999952	0.92571	0.764237	0.579587	0.390545	0.187194	0.0898479	0.0645921	0.0525537	0.999999	0.999952	0.920143	0.699659	0.490311	0.288461	0.141877	0.0719997	0.0521331	0.0367329	52.348	0.998888	50.9222	0.998471	51.7308	0.999244	50.4739	0.999371	-0.532769
AASDHPPT	0.999999	0.999952	0.993116	0.939787	0.882484	0.507667	0.149954	0.0614739	0.0340089	0.0292726	0.999999	0.999952	0.998582	0.99488	0.84764	0.646083	0.172932	0.0960714	0.0616538	0.052844	0.999999	0.999952	0.976125	0.947997	0.875865	0.512735	0.219369	0.113368	0.0634291	0.0477954	0.999999	0.999952	1.09509	1.02402	0.966691	0.575448	0.218045	0.110715	0.0738871	0.0491622	53.7045	0.998966	54.4248	0.996601	53.9204	0.998109	54.2951	0.991789	0.0431578
ABAT	0.999999	0.999952	0.997223	1.05606	1.05007	0.928784	0.633492	0.294412	0.179506	0.103898											0.999999	0.999952	1.00835	0.939728	0.921573	0.829606	0.498895	0.203313	0.10485	0.0653009											58.5644	0.994009			57.2224	0.99749			-0.671015
ABCA13	0.999999	0.999952	0.94133	0.826742	0.692197	0.519127	0.216274	0.107601	0.084211	0.129016	0.999999	0.999952	1.03418	1.08544	1.21131	0.905411	1.06842	0.614875	0.578004	0.528548											0.999999	0.999952	0.537193	0.532802	0.524485	0.55149	0.542282	0.24061	0.151477	0.105611	53.1414	0.992846		0.869428			51.716	0.83223	0
ABCB6																															0.999999	0.999952	1.1879	1.30429	1.15175	0.849815	0.467973	0.369517	0.29108	0.251188							56.9516	0.890174	0
ABCE1	0.999999	0.999952	1.02953	1.06237	1.06706	0.993611	0.760759	0.477046	0.260206	0.149469	0.999999	0.999952	1.02099	1.06881	1.06079	0.858657	0.761477	0.430098	0.285562	0.157522	0.999999	0.999952	1.00703	1.04196	1.04119	0.983177	0.706221	0.448819	0.241938	0.140284	0.999999	0.999952	1.0852	1.12065	1.12857	1.05663	0.701889	0.490373	0.28219	0.144837	60.554	0.988233	60.2847	0.982266	60.0829	0.99206	60.4654	0.951364	-0.145181
ABCF1	0.999999	0.999952	0.960362	0.870322	0.775969	0.610582	0.245183	0.127054	0.0885967	0.0864527	0.999999	0.999952	0.950114	0.904113	0.793357	0.644549	0.214766	0.126359	0.0965414	0.105415	0.999999	0.999952	0.964846	0.952791	0.873875	0.670479	0.272845	0.134038	0.104109	0.103676	0.999999	0.999952	0.903626	0.933883	0.814073	0.55285	0.259464	0.114124	0.0937662	0.086712	54.2483	0.993823	54.3632	0.990086	54.9413	0.997875	54.1223	0.994388	0.226091
ABCF2	0.999999	0.999952	0.932714	0.876441	0.811521	0.593207	0.23478	0.129071	0.0885477	0.090145	0.999999	0.999952	1.01329	0.941957	0.867266	0.72392	0.213833	0.0979441	0.0638247	0.0620287	0.999999	0.999952	1.00893	0.913955	0.96464	0.654057	0.265572	0.137105	0.102067	0.0980655	0.999999	0.999952	0.934655	0.94658	0.927403	0.59111	0.249155	0.117143	0.0948602	0.0802625	54.2171	0.993093	54.9735	0.994315	54.9	0.995187	54.4848	0.995542	0.0970988
ABCF3	0.999999	0.999952	0.496182	0.29129	0.240134	0.187116	0.114028	0.0656718	0.0534236	0.0443097	0.999999	0.999952	0.626324	0.390651	0.341951	0.365683	0.163444	0.107489	0.075125	0.0498504	0.999999	0.999952	0.58417	0.36538	0.301728	0.218949	0.130029	0.0674212	0.0504323	0.0422325	0.999999	0.999952	0.525667	0.291354	0.248374	0.177403	0.0654006	0.037018	0.0121732	0.00862409	45.173	0.97132	47.4214	0.955886	46.4551	0.975375	45.5867	0.971952	-0.27625
ABHD10	0.999999	0.999952	1.02569	1.06629	1.16268	1.13372	0.869773	0.569089	0.302496	0.130374	0.999999	0.999952	1.0102	1.04081	1.06986	0.913476	0.808987	0.476369	0.292674	0.122312	0.999999	0.999952	1.027	1.08169	1.09895	1.07897	0.817311	0.494659	0.246552	0.10281	0.999999	0.999952	1.08753	1.12489	1.14968	1.13681	0.829805	0.537128	0.312936	0.124081	61.6545	0.952857	60.9281	0.98828	60.8833	0.976018	61.4064	0.939425	-0.14645
ABHD11	0.999999	0.999952	0.905359	0.64509	0.514568	0.462289	0.265508	0.124177	0.0690149	0.0575774	0.999999	0.999952	0.897095	0.63423	0.452145	0.379611	0.209191	0.111205	0.0782566	0.0658424	0.999999	0.999952	0.952735	0.6739	0.490242	0.373077	0.213106	0.117536	0.0842713	0.0723162	0.999999	0.999952	0.875453	0.604033	0.416469	0.323695	0.151843	0.092258	0.0624416	0.050646	51.5505	0.986767	50.4761	0.992071	50.8891	0.993217	49.7326	0.994712	-0.702476
ABHD14B	0.999999	0.999952	1.05407	0.995351	0.970393	0.602079	0.260647	0.146379	0.101204	0.0908082	0.999999	0.999952	0.979123	0.976856	0.886656	0.625916	0.275695	0.131227	0.0986056	0.0803198	0.999999	0.999952	0.994904	1.04927	1.04902	0.788792	0.456609	0.261525	0.186227	0.198727	0.999999	0.999952	1.20538	1.06488	0.943232	0.681344	0.264725	0.117354	0.0688146	0.0605724	54.5774	0.995267	54.7675	0.999754	56.7346	0.991094	55.0721	0.974904	1.23092
ABI1	0.999999	0.999952	1.0217	1.0564	0.883127	0.587132	0.28086	0.136761	0.0704188	0.0653862	0.999999	0.999952	0.95057	0.95691	0.862538	0.558023	0.288024	0.146097	0.106955	0.0921204	0.999999	0.999952	0.930477	0.980762	0.824264	0.604153	0.285822	0.118641	0.0682633	0.0639838	0.999999	0.999952	0.991431	1.00717	0.904441	0.670515	0.351957	0.20451	0.125081	0.109801	54.6183	0.994522	54.4059	0.997873	54.6293	0.996639	55.5093	0.998763	0.557149
ABI2	0.999999	0.999952	1.00461	1.06526	1.01894	0.648344	0.269682	0.156025	0.101648	0.0824888	0.999999	0.999952	0.974806	1.0534	1.01582	0.560353	0.25624	0.113459	0.0912398	0.0724517	0.999999	0.999952	1.03264	1.05154	0.889167	0.561041	0.306673	0.170766	0.0974386	0.0732453	0.999999	0.999952	0.682302	0.731703	0.653808	0.455867	0.368944	0.170281	0.093619	0.0715415	54.8756	0.991712	54.268	0.989199	54.596	0.991863	52.444	0.956815	-1.05176
ABLIM1	0.999999	0.999952	0.999873	0.730523	0.756596	0.593774	0.351614	0.178482	0.12394	0.136207	0.999999	0.999952	0.91923	0.841125	0.683316	0.75239	0.220972	0.140817	0.0864023	0.0826709	0.999999	0.999952	0.961858	0.9056	0.8712	0.541721	0.247354	0.107001	0.0779343	0.0708324	0.999999	0.999952	1.07885	1.02244	0.975157	0.71437	0.320615	0.183912	0.122742	0.109908	54.4915	0.98003	54.508	0.957302	54.1494	0.996487	55.4975	0.994194	0.323661
ABR	0.999999	0.999952	0.822882	0.518943	0.429588	0.32953	0.179533	0.0973725	0.0672518	0.0460417	0.999999	0.999952	0.801582	0.507318	0.3896	0.449765	0.224078	0.129119	0.122941	0.135207	0.999999	0.999952	0.749185	0.450461	0.312473	0.222323	0.126941	0.0621485	0.0388473	0.0362278	0.999999	0.999952	0.621418	0.572737	0.504105	0.322611	0.282455	0.0798201	0.049999	0.0516048	49.3491	0.988064	49.3705	0.965639	47.7235	0.992149	49.495	0.959663	-0.750494
ABRACL	0.999999	0.999952	1.05492	0.911461	1.16986	1.06993	0.643375	0.364588	0.241883	0.211894	0.999999	0.999952	1.00752	1.07118	1.05599	0.976522	0.556658	0.276499	0.231583	0.202081	0.999999	0.999952	1.07412	1.09741	1.13926	1.07536	0.645084	0.307175	0.212362	0.215725	0.999999	0.999952	1.06762	1.08235	1.10983	1.09289	0.653415	0.357255	0.27587	0.229731	58.5161	0.955566	57.7019	0.992506	58.1384	0.96754	58.2661	0.967755	0.0932553
ACAA1	0.999999	0.999952	0.998781	1.02457	0.994891	0.932004	0.655671	0.449644	0.253851	0.136605	0.999999	0.999952	0.980677	0.926122	0.886681	1.0824	0.728843	0.400027	0.144697	0.0864947	0.999999	0.999952	1.01119	1.01686	0.982561	0.952752	0.716823	0.361481	0.124865	0.0743716	0.999999	0.999952	0.92415	0.94317	0.93914	0.910538	0.810276	0.438373	0.138502	0.0868577	59.9178	0.99495	59.7794	0.973313	59.44	0.99933	60.2467	0.986445	-0.00522091
ACACA	0.999999	0.999952	0.804993	0.533312	0.438314	0.352885	0.166739	0.0901157	0.059925	0.0642578	0.999999	0.999952	0.706181	0.376187	0.291011	0.249213	0.114186	0.060998	0.0425835	0.0376207	0.999999	0.999952	0.708549	0.472053	0.426897	0.327208	0.152869	0.0681443	0.0454953	0.0401456	0.999999	0.999952	0.780844	0.447944	0.407786	0.29326	0.175949	0.0779427	0.0490278	0.0370778	49.4864	0.987756	47.0905	0.983106	48.6926	0.979316	48.5867	0.981668	0.351221
ACAD10	0.999999	0.999952	1.00039	0.880538	0.807466	0.639009	0.326714	0.131717	0.0832676	0.0988605											0.999999	0.999952	0.889363	0.784229	0.6745	0.440391	0.253082	0.115629	0.123422	0.0974671	0.999999	0.999952	1.28128	0.892074	0.767445	0.355099	0.157167	0.0763084	0.0573507	0.0399717	54.8998	0.995318			52.6673	0.995208	52.5672	0.957097	-1.11627
ACAD8	0.999999	0.999952	1.05002	1.03344	1.061	0.925305	0.366072	0.179024	0.123901	0.0891406	0.999999	0.999952	1.00929	1.07632	0.973231	0.712111	0.334134	0.134461	0.0885613	0.0650221	0.999999	0.999952	0.985194	1.06043	0.97729	0.84383	0.352688	0.172119	0.0977859	0.0820637	0.999999	0.999952	1.16886	1.18321	1.20596	1.00935	0.390658	0.231284	0.136837	0.077799	56.538	0.99385	55.6202	0.994411	56.2394	0.996607	56.884	0.941502	0.482586
ACAD9	0.999999	0.999952	1.01996	1.05555	0.936358	0.642212	0.366841	0.190497	0.117658	0.0848507	0.999999	0.999952	1.03557	1.00206	0.941181	0.676916	0.336551	0.170331	0.105658	0.0916442	0.999999	0.999952	1.06005	1.07146	1.01403	0.612577	0.318187	0.145479	0.0848308	0.0732875	0.999999	0.999952	1.03537	1.03799	0.993153	0.585567	0.3817	0.196356	0.125178	0.109414	55.5021	0.992732	55.4492	0.997988	55.0343	0.985274	55.2553	0.983888	-0.330875
ACADM	0.999999	0.999952	0.983935	1.11868	1.03146	0.926279	0.471794	0.2129	0.127754	0.0981789	0.999999	0.999952	0.997236	1.03438	1.09334	0.960918	0.481211	0.143833	0.083059	0.0618833	0.999999	0.999952	0.97461	1.03549	1.02119	0.847312	0.438686	0.120016	0.0620246	0.0519844	0.999999	0.999952	1.01959	1.08501	1.1267	0.948619	0.480951	0.150838	0.0721104	0.0553401	57.1947	0.988656	57.2308	0.993606	56.769	0.997441	57.2376	0.986018	-0.209447
ACADS	0.999999	0.999952	1.00216	1.07726	0.951683	0.82002	0.439381	0.219131	0.104265	0.0817863	0.999999	0.999952	0.984527	1.00622	1.0041	0.751616	0.469895	0.197153	0.105645	0.0799242	0.999999	0.999952	0.982889	1.05953	0.985083	0.840978	0.451713	0.200813	0.079689	0.0665132	0.999999	0.999952	1.0777	1.14609	1.12888	0.94491	0.461422	0.272419	0.107519	0.0820604	56.8321	0.99464	56.7887	0.995655	56.962	0.996509	57.2782	0.966633	0.309643
ACADSB	0.999999	0.999952	1.048	1.07887	0.994428	0.716473	0.338455	0.168435	0.087097	0.0579021	0.999999	0.999952	1.03278	1.03014	1.03297	0.719638	0.372567	0.163558	0.103693	0.0704878	0.999999	0.999952	0.985183	1.00402	0.976514	0.692842	0.388447	0.185649	0.121106	0.0942308	0.999999	0.999952	1.19238	1.17132	1.09172	0.746306	0.35472	0.177234	0.101127	0.0738783	55.7333	0.991192	55.9491	0.992364	55.9072	0.996495	55.9545	0.954796	0.0896768
ACADVL	0.999999	0.999952	1.05426	1.10154	1.13716	1.01908	0.536348	0.22271	0.094852	0.0733127	0.999999	0.999952	1.02889	1.0966	1.15003	0.954135	0.479349	0.211648	0.085409	0.0644442	0.999999	0.999952	0.998772	1.08162	1.08984	1.03703	0.465666	0.203144	0.0832322	0.0657756	0.999999	0.999952	1.0637	1.18578	1.17121	1.05446	0.540847	0.20658	0.091702	0.0732829	57.6502	0.976757	57.3085	0.977887	57.196	0.984938	57.576	0.958391	-0.0933441
ACAP2	0.999999	0.999952	0.972448	0.798522	0.54438	0.361028	0.167802	0.0961594	0.0721612	0.0786845	0.999999	0.999952	0.97303	0.837839	0.593612	0.406486	0.150888	0.0766939	0.0546231	0.0504066	0.999999	0.999952	0.931774	0.838972	0.63555	0.342701	0.160059	0.0732409	0.0674327	0.0483278	0.999999	0.999952	0.909653	0.736166	0.519902	0.31301	0.165409	0.0920302	0.0609488	0.0655716	51.425	0.998431	52.0063	0.99811	51.8851	0.998889	50.8584	0.999638	-0.343863
ACAT1	0.999999	0.999952	1.03611	1.08989	1.02798	0.880776	0.422391	0.121575	0.069851	0.0510427	0.999999	0.999952	1.0573	1.11189	1.03559	0.818184	0.431226	0.125953	0.074244	0.0542358	0.999999	0.999952	1.06962	1.08066	1.03603	0.817265	0.401079	0.123204	0.0676811	0.0561649	0.999999	0.999952	1.11628	1.08797	1.03295	0.866036	0.430857	0.134598	0.0709442	0.0540821	56.7645	0.993701	56.6521	0.988092	56.4656	0.991025	56.7913	0.986887	-0.0798865
ACAT2	0.999999	0.999952	1.0222	1.07321	1.00849	0.928209	0.70484	0.455781	0.293592	0.124835	0.999999	0.999952	1.00826	0.981737	0.945711	0.732521	0.568478	0.334299	0.251124	0.103585	0.999999	0.999952	0.998305	0.993685	0.956228	0.798009	0.570998	0.345431	0.22549	0.0968347	0.999999	0.999952	1.04612	1.03494	1.043	0.951151	0.668434	0.456183	0.317549	0.178502	60.372	0.989518	58.2173	0.992724	58.4567	0.997229	60.041	0.98625	-0.0458047
ACBD3	0.999999	0.999952	0.987524	0.869899	0.724555	0.466524	0.212825	0.111752	0.0901821	0.0657045	0.999999	0.999952	0.980518	0.869887	0.671201	0.479526	0.222515	0.109453	0.0761923	0.0655826	0.999999	0.999952	0.979878	0.885425	0.753069	0.453934	0.241102	0.110005	0.0716114	0.062689	0.999999	0.999952	1.04981	0.92314	0.758016	0.418178	0.201064	0.102191	0.0655314	0.050823	53.123	0.999386	53.0285	0.998934	53.2936	0.99912	52.9941	0.99708	0.0680951
ACBD6	0.999999	0.999952	0.892415	0.819179	0.693754	0.596214	0.325324	0.202627	0.0975549	0.0839963	0.999999	0.999952	0.796382	0.549209	0.49652	0.486235	0.25441	0.13243	0.0904597	0.0775314	0.999999	0.999952	0.828174	0.565685	0.449858	0.281743	0.165572	0.0719633	0.0411227	0.0359833	0.999999	0.999952	1.1083	0.875783	0.821309	0.630042	0.26101	0.180796	0.0932317	0.0730609	54.217	0.993542	50.8045	0.971526	49.5284	0.994645	54.6644	0.985248	-0.414383
ACBD7																					0.999999	0.999952	0.993881	0.957009	0.94478	0.59056	0.333102	0.183567	0.183947	0.142709															54.7806	0.995141			0
ACIN1	0.999999	0.999952	1.08831	1.01214	1.05781	0.949776	0.545945	0.244431	0.241442	0.218406	0.999999	0.999952	1.06518	1.13255	1.03968	0.936041	0.567236	0.272554	0.234749	0.255841	0.999999	0.999952	1.05566	1.16597	1.08775	0.999085	0.600144	0.26727	0.270509	0.278057	0.999999	0.999952	1.00917	1.16889	1.08622	0.979586	0.609382	0.286093	0.318486	0.317917	57.5817	0.990609	57.7675	0.980662	57.4351	0.969774	57.4603	0.967232	-0.226924
ACLY	0.999999	0.999952	0.970923	1.44469	0.852082	0.554355	0.181221	0.0934206	0.062838	0.0548818	0.999999	0.999952	0.952945	0.956313	0.959475	0.536644	0.197674	0.0917882	0.0629855	0.0536589	0.999999	0.999952	0.908471	0.995878	0.893282	0.530247	0.214959	0.102378	0.0676343	0.0608496	0.999999	0.999952	0.938041	1.00297	0.96104	0.448864	0.205082	0.0841601	0.0577242	0.0469331	53.9513	0.905805	54.0184	0.995352	53.9984	0.993926	53.4738	0.991247	-0.248815
ACN9											0.999999	0.999952	1.00712	0.96418	0.58751	0.414168	0.196199	0.149742	0.112204	0.0957306	0.999999	0.999952	1.08104	0.925668	0.725052	0.380713	0.278053	0.184778	0.0865231	0.104079	0.999999	0.999952	0.739894	0.495708	0.391358	0.202788	0.128436	0.0718673	0.0608225	0.0808645			52.1999	0.990108	52.7718	0.987408	48.1755	0.991954	-2.0122
ACO1	0.999999	0.999952	0.98045	1.00004	0.869071	0.614658	0.200263	0.0938537	0.0551994	0.0537874	0.999999	0.999952	0.987632	0.959093	0.881045	0.714996	0.231668	0.104644	0.064283	0.0580697	0.999999	0.999952	0.973305	0.922563	0.849191	0.612206	0.246941	0.10964	0.0653319	0.0527655	0.999999	0.999952	0.90142	0.867849	0.81332	0.580023	0.238021	0.11583	0.0678344	0.0649815	54.392	0.999025	55.0286	0.997015	54.5261	0.998464	54.1774	0.991007	-0.358542
ACO2	0.999999	0.999952	1.02339	0.98056	0.712328	0.384384	0.195895	0.0963378	0.0673146	0.060212	0.999999	0.999952	1.00327	0.966786	0.748719	0.465057	0.250964	0.131215	0.0975852	0.0914579	0.999999	0.999952	1.02198	0.948163	0.714535	0.371848	0.192212	0.0859333	0.0557915	0.0483934	0.999999	0.999952	1.02537	0.947476	0.727812	0.376845	0.238291	0.116089	0.0850044	0.0698737	52.6366	0.99646	53.3667	0.998043	52.5774	0.997595	52.7097	0.995558	-0.358076
ACOT11	0.999999	0.999952	0.989623	1.09375	0.921172	0.583486	0.321296	0.231126	0.194044	0.15553	0.999999	0.999952	1.00823	0.995016	0.87788	0.605605	0.212716	0.107754	0.0724421	0.0643878	0.999999	0.999952	1.01852	0.990321	0.924771	0.557712	0.304657	0.126829	0.0777434	0.0536102	0.999999	0.999952	0.884524	0.891455	0.809022	0.420162	0.24741	0.107934	0.0702482	0.0639671	54.517	0.988405	54.3848	0.999606	54.6411	0.994854	53.3154	0.98766	-0.472646
ACOT13	0.999999	0.999952	0.930565	1.00714	0.99095	0.890228	0.671367	0.40651	0.29452	0.196923	0.999999	0.999952	1.04607	1.04371	1.10263	0.881591	0.739684	0.429681	0.340873	0.250495	0.999999	0.999952	1.0297	1.04523	1.01612	0.879119	0.618386	0.37914	0.239918	0.17905	0.999999	0.999952	1.23795	1.31062	1.36326	1.29348	0.86925	0.665411	0.475701	0.327113	59.5966	0.993275	60.0726	0.976467	58.8861	0.994422	63.0582	0.683115	1.13754
ACOT7	0.999999	0.999952	1.00177	1.08601	1.00994	0.950156	0.743314	0.480122	0.332327	0.160008	0.999999	0.999952	1.00408	1.01761	1.09478	1.24549	0.789898	0.466151	0.338215	0.157495	0.999999	0.999952	0.981927	0.984099	0.984105	0.888656	0.691054	0.450528	0.274049	0.120719	0.999999	0.999952	0.858488	0.901872	0.917941	0.839765	0.774729	0.42239	0.263171	0.10866	60.8158	0.987033	60.5716	0.924125	60.1707	0.997955	60.1274	0.958437	-0.544625
ACOT9	0.999999	0.999952	1.0086	1.06411	0.943848	0.847204	0.25931	0.127347	0.0700772	0.0620337	0.999999	0.999952	0.989341	0.990065	0.970934	0.859423	0.262979	0.118248	0.0761834	0.0683314	0.999999	0.999952	0.982807	0.978542	0.893894	0.810887	0.238081	0.112157	0.0724474	0.0643734	0.999999	0.999952	0.998196	1.03061	0.965303	0.910135	0.255103	0.161087	0.0984056	0.0880021	55.7352	0.995766	55.7952	0.999297	55.4731	0.994893	55.899	0.99734	-0.07917
ACOX1	0.999999	0.999952	1.00358	1.06982	1.03834	0.961233	0.902235	0.651677	0.58252	0.468292	0.999999	0.999952	1.01159	1.02553	1.01018	1.00731	0.847094	0.586032	0.511357	0.513808	0.999999	0.999952	1.00036	1.03938	1.04188	1.02853	0.834822	0.597504	0.46399	0.484695	0.999999	0.999952	0.991023	1.04496	1.09029	1.03959	0.921597	0.590355	0.486365	0.488129	66.5902	0.974744		0.997092	63.3782	0.987374	63.4386	0.9772	-1.60603
ACP1	0.999999	0.999952	0.98186	0.699001	0.571941	0.357849	0.129668	0.0585823	0.0368596	0.0320012	0.999999	0.999952	0.97998	0.827457	0.654225	0.499364	0.180205	0.0879588	0.0540545	0.0411519	0.999999	0.999952	0.968922	0.757252	0.641313	0.459496	0.202882	0.0830513	0.0483253	0.0475865	0.999999	0.999952	0.989486	0.731774	0.604996	0.373108	0.160312	0.0662554	0.0432056	0.0338819	51.2574	0.993766	52.8547	0.995767	52.4374	0.995274	51.679	0.995243	0.00220823
ACP6											0.999999	0.999952	0.989728	0.978605	0.941735	0.792326	0.301546	0.122971	0.0758037	0.06971											0.999999	0.999952	1.05063	0.939392	0.948683	0.707176	0.224869	0.116402	0.0563015	0.0521044			55.7396	0.999273			55.0261	0.996255	-0.356748
ACSF2	0.999999	0.999952	0.76087	0.375078	0.307116	0.200251	0.105912	0.0533132	0.0466667	0.034016	0.999999	0.999952	0.902337	0.562978	0.501453	0.204754	0.191335	0.0761471	0.0532725	0.0428194											0.999999	0.999952	1.28231	0.962903	0.80235	0.544356	0.163055	0.148292	0.0615626	0.0490988	47.2546	0.987807	49.6569	0.98568			53.7616	0.954998	2.05235
ACSF3	0.999999	0.999952	0.730144	0.463754	0.341685	0.233343	0.125665	0.0703608	0.0569843	0.042916	0.999999	0.999952	0.806322	0.538315	0.452428	0.337205	0.202566	0.115175	0.0742948	0.066154	0.999999	0.999952	0.790622	0.558074	0.433814	0.314575	0.211073	0.0954261	0.0557596	0.0508191	0.999999	0.999952	0.850359	0.576566	0.44557	0.303568	0.180305	0.0895989	0.0573346	0.0510091	47.8656	0.991684	49.5892	0.989497	49.5041	0.991511	49.6869	0.994606	0.868157
ACSL3	0.999999	0.999952	1.01266	0.91465	0.731146	0.520907	0.181561	0.165175	0.0706252	0.135915	0.999999	0.999952	1.08084	0.871113	0.776212	0.813224	0.248365	0.186088	0.103292	0.0727889											0.999999	0.999952	0.637189	0.598689	0.55966	0.270474	0.234895	0.0819173	0.0610198	0.0671336	53.3606	0.993858	55.4596	0.96177			49.6689	0.960533	-2.89532
ACSS2	0.999999	0.999952	1.01008	0.998971	0.894863	0.485218	0.180352	0.0786355	0.0469672	0.0470067	0.999999	0.999952	1.01208	0.994686	0.878257	0.501044	0.195146	0.0880552	0.060745	0.0568866	0.999999	0.999952	0.980867	0.997228	0.925602	0.52562	0.243713	0.112932	0.0749143	0.0660057	0.999999	0.999952	0.97396	0.990158	0.890692	0.489607	0.234285	0.118019	0.070101	0.0675179	53.6484	0.998521	53.7443	0.99899	54.0933	0.996337	53.8078	0.996518	0.254209
ACTB	0.999999	0.999952	1.02004	1.10708	0.919368	0.740168	0.446803	0.213633	0.299347	0.326535											0.999999	0.999952	1.12265	1.02474	0.83303	0.668017	0.43344	0.204584	0.181134	0.1204	0.999999	0.999952	0.927203	0.888596	0.752054	0.472673	0.373399	0.142007	0.17266	0.145083	56.0554	0.976124			55.9135	0.981777	53.8761	0.989603	-0.0709739
ACTC1																																																	0
ACTG1	0.999999	0.999952	1.07958	1.10511	1.02161	0.846837	0.491814	0.328878	0.304303	0.264503	0.999999	0.999952	1.02014	1.0296	0.958675	0.805154	0.517543	0.330566	0.29724	0.248645	0.999999	0.999952	1.03585	1.00023	0.931909	0.747762	0.504192	0.29302	0.225221	0.186066	0.999999	0.999952	0.997484	0.949023	0.905911	0.712417	0.49033	0.29659	0.297321	0.224933	57.171	0.981751	57.4774	0.997318	57.1637	0.997437	56.8826	0.996776	-0.301093
ACTL6A	0.999999	0.999952	1.01663	1.12285	1.16131	1.00796	0.616815	0.276122	0.145447	0.106556	0.999999	0.999952	1.05329	1.09588	1.07101	0.826311	0.510605	0.204882	0.127766	0.0990202	0.999999	0.999952	1.03505	1.11701	1.10518	0.937306	0.502576	0.210221	0.10641	0.0786684	0.999999	0.999952	1.02142	1.049	0.99019	0.774324	0.44234	0.188585	0.0946284	0.0801232	58.3044	0.970102	57.2833	0.984991	57.4245	0.98258	56.6482	0.995975	-0.75747
ACTN1	0.999999	0.999952	1.01886	1.13557	1.08516	1.01496	0.746193	0.1633	0.0819369	0.0485088	0.999999	0.999952	1.01269	1.04903	1.09175	0.916628	0.711641	0.164477	0.0878711	0.0650065	0.999999	0.999952	1.00334	1.04564	1.02425	0.955169	0.677725	0.135035	0.0643133	0.0456216	0.999999	0.999952	1.06973	1.11825	1.13532	1.06157	0.654439	0.170866	0.0693529	0.0495261	58.5581	0.985074	58.4279	0.990449	58.2055	0.997892	58.1695	0.976644	-0.305556
ACTN4	0.999999	0.999952	1.01609	1.12152	1.0574	0.971917	0.747822	0.266678	0.0857544	0.0639087	0.999999	0.999952	1.01158	1.03525	1.08021	0.989202	0.784605	0.248938	0.0783146	0.0515303	0.999999	0.999952	0.970904	1.00801	1.0021	1.01665	0.775822	0.232853	0.0672131	0.0511839	0.999999	0.999952	0.988487	1.03548	1.04465	0.97212	0.688692	0.241586	0.0722233	0.0579015	59.0453	0.988478	59.1279	0.995099	59.0219	0.998844	58.6694	0.997484	-0.240929
ACTR10	0.999999	0.999952	1.01456	1.08142	0.967907	0.850999	0.706282	0.421011	0.316013	0.207439	0.999999	0.999952	1.00151	0.96003	0.95128	0.67855	0.651084	0.374328	0.299578	0.203151	0.999999	0.999952	0.985334	0.924196	0.913302	0.783863	0.527568	0.365691	0.245582	0.158184	0.999999	0.999952	1.14183	1.10708	1.04953	0.969813	0.621005	0.452145	0.313183	0.204513	59.9742	0.987543	58.9329	0.978875	58.1824	0.99726	59.4422	0.957673	-0.64128
ACTR1A	0.999999	0.999952	1.01554	1.02408	0.97198	0.824649	0.511015	0.248181	0.106469	0.0667867	0.999999	0.999952	1.02123	1.02825	1.01976	0.902569	0.543166	0.247028	0.123228	0.0705521	0.999999	0.999952	1.00463	1.03273	1.01801	0.867943	0.525262	0.240407	0.0952114	0.0622437	0.999999	0.999952	1.10501	1.0913	1.08947	0.999555	0.56746	0.284409	0.107188	0.0649292	57.4806	0.998569	57.8152	0.997412	57.6442	0.997346	58.1764	0.976862	0.262421
ACTR1B	0.999999	0.999952	0.852198	1.04533	0.946247	0.805391	0.4525	0.21453	0.136864	0.121498	0.999999	0.999952	1.05816	1.06826	0.997375	0.99478	0.545426	0.281254	0.125721	0.0757078	0.999999	0.999952	1.0067	1.00149	0.996527	0.869872	0.560169	0.240808	0.109971	0.0736239	0.999999	0.999952	0.746081	0.784747	0.728567	0.694548	0.330231	0.167076	0.0985359	0.0390606	56.7917	0.981424	58.0009	0.988157	57.8538	0.99952	54.4033	0.942085	-1.26773
ACTR2	0.999999	0.999952	0.978174	1.11586	0.959897	0.863715	0.578401	0.283847	0.135347	0.0919017	0.999999	0.999952	0.986306	0.968399	1.01447	0.968127	0.651424	0.310225	0.16794	0.10674	0.999999	0.999952	0.969723	1.01281	0.99286	0.879791	0.618532	0.30075	0.127583	0.0922097	0.999999	0.999952	0.902812	0.927344	0.924436	0.786957	0.603084	0.284972	0.126446	0.084397	58.1259	0.988822	58.7688	0.997528	58.4919	0.998585	58.0002	0.98763	-0.201301
ACTR3	0.999999	0.999952	0.978458	1.16326	0.970413	0.885516	0.623929	0.300892	0.158468	0.117544	0.999999	0.999952	0.98527	1.01502	1.03641	0.960096	0.633994	0.294358	0.160844	0.105509	0.999999	0.999952	0.959506	1.02543	1.00715	0.907189	0.659352	0.318764	0.138899	0.0943506	0.999999	0.999952	0.846643	0.892764	0.881281	0.771206	0.576757	0.282096	0.126774	0.0910298	58.4933	0.979074	58.5671	0.997217	58.8548	0.997582	57.6079	0.973106	-0.298837
ACTR5	0.999999	0.999952	0.862384	0.801105	0.697593	0.495439	0.228625	0.112266	0.0730093	0.0529925	0.999999	0.999952	0.860495	0.784259	0.668013	0.486478	0.264455	0.133862	0.0868109	0.0770624	0.999999	0.999952	0.891272	0.786184	0.68928	0.438106	0.215467	0.100092	0.0701646	0.0608255											53.0141	0.992164	52.9476	0.994801	52.6391	0.995325			-0.187501
ACTR6	0.999999	0.999952	0.928503	0.804375	0.655655	0.415762	0.204304	0.0918065	0.0479224	0.060545	0.999999	0.999952	0.905672	0.644991	0.539132	0.288825	0.306379	0.13849	0.144798	0.0904426											0.999999	0.999952	1.22624	0.855091	0.711344	0.518478	0.295029	0.213613	0.122589	0.100205	52.4047	0.998732	50.7104	0.985451			53.7354	0.955818	1.5125
ACY1	0.999999	0.999952	0.993092	1.02867	0.970429	0.816667	0.537762	0.303494	0.213616	0.169034	0.999999	0.999952	0.987758	0.979485	0.928185	0.838016	0.525915	0.296112	0.222163	0.188731	0.999999	0.999952	0.98512	0.99168	0.920655	0.732921	0.439784	0.230656	0.153678	0.13462	0.999999	0.999952	0.971271	0.946525	0.934554	0.767792	0.514338	0.294681	0.201201	0.170512	57.727	0.998119	57.639	0.999066	56.4554	0.999572	57.4112	0.998316	-0.749696
ACYP1	0.999999	0.999952	1.02082	0.954224	1.08479	0.7947	0.3206	0.147866	0.0920201	0.0839689	0.999999	0.999952	1.02603	1.06002	0.987826	0.777358	0.311347	0.132244	0.0850105	0.0681898	0.999999	0.999952	1.03811	1.03487	1.05704	0.847645	0.291322	0.116145	0.0770299	0.0678391	0.999999	0.999952	1.00737	0.959461	0.917762	0.763186	0.346961	0.143654	0.0913031	0.069481	55.8889	0.991069	55.7571	0.996771	55.9247	0.995682	55.8804	0.998951	0.079556
ACYP2	0.999999	0.999952	1.06681	0.962332	1.12832	0.880713	0.347823	0.174289	0.102332	0.0991611	0.999999	0.999952	0.997879	0.892065	0.86672	0.564397	0.320064	0.108027	0.0928049	0.0724013	0.999999	0.999952	0.941987	0.814321	0.814178	0.649872	0.271437	0.12076	0.075322	0.0646699	0.999999	0.999952	1.12417	0.978751	1.01223	0.792739	0.299583	0.20284	0.0987602	0.0767105	56.3287	0.984663	54.599	0.995289	54.6312	0.985617	55.7715	0.986461	-0.262496
ADA	0.999999	0.999952	1.01894	1.02594	1.07456	1.00867	0.706395	0.445218	0.232723	0.169491	0.999999	0.999952	0.982851	0.96396	0.947936	0.732569	0.655315	0.366405	0.245272	0.14948	0.999999	0.999952	1.00467	0.997843	1.00232	0.95222	0.640619	0.347971	0.213773	0.143045	0.999999	0.999952	1.08655	1.04112	1.0818	1.04231	0.598172	0.455799	0.267855	0.185709	59.9382	0.987636	58.9629	0.990104	58.8972	0.998207	59.2254	0.961879	-0.389268
ADAM17	0.999999	0.999952	0.955661	0.737147	0.684121	0.716664	0.36846	0.197066	0.162331	0.160872																															55.0363	0.963495							0
ADAP1	0.999999	0.999952	1.10848	1.07116	1.0041	0.752127	0.333734	0.168936	0.121141	0.118437	0.999999	0.999952	1.01688	0.92946	0.807867	0.574861	0.266719	0.108371	0.0826219	0.0741969	0.999999	0.999952	0.987492	0.885963	0.772585	0.639822	0.369242	0.227352	0.175336	0.177759	0.999999	0.999952	0.958982	0.939885	0.607611	0.252937	0.168643	0.0653212	0.0289802	0.0216282	55.7227	0.987985	54.2754	0.998961	55.1754	0.996882	51.5388	0.994279	-1.642
ADAR	0.999999	0.999952	1.0158	0.733199	0.6758	0.504321	0.255748	0.137218	0.0876722	0.0760675	0.999999	0.999952	0.912836	0.734778	0.544517	0.41509	0.210383	0.135445	0.0835727	0.0839068	0.999999	0.999952	0.904301	0.787535	0.601463	0.466784	0.218036	0.105475	0.062651	0.0761787	0.999999	0.999952	0.635134	0.579888	0.456302	0.335624	0.319474	0.120332	0.0910712	0.0873632	53.0924	0.988083	51.6126	0.997717	52.3952	0.996507	49.6045	0.962453	-1.35267
ADAT2	0.999999	0.999952	0.955143	0.865081	0.839978	0.516328	0.408049	0.203691	0.0870876	0.0873789	0.999999	0.999952	1.0099	0.964567	0.870732	0.693234	0.423751	0.209146	0.134021	0.118653											0.999999	0.999952	1.07277	0.989973	0.856705	0.870082	0.432957	0.26745	0.097452	0.10237	54.9869	0.989143	56.0847	0.999331			57.0532	0.984445	0.484284
ADAT3											0.999999	0.999952	0.926385	0.7336	0.62636	0.707858	0.289268	0.192578	0.119955	0.0962534	0.999999	0.999952	0.953878	0.862656	0.916893	0.642614	0.393372	0.22501	0.203993	0.117825	0.999999	0.999952	0.673349	0.547218	0.453476	0.293702	0.211836	0.0756102	0.0555441	0.0687835			54.0961	0.959223	55.7636	0.987169	49.0646	0.980274	-2.51572
ADD1	0.999999	0.999952	1.03729	0.995497	0.946148	0.757672	0.47769	0.247146	0.195819	0.155056	0.999999	0.999952	1.00199	0.956818	0.926169	0.760921	0.438323	0.232566	0.173646	0.154968	0.999999	0.999952	0.981975	0.972345	0.872101	0.696537	0.431488	0.223095	0.15045	0.135681	0.999999	0.999952	1.01979	0.997032	0.959134	0.776226	0.476387	0.2658	0.177435	0.163281	56.8509	0.997822	56.5261	0.999368	56.173	0.999392	56.9667	0.999025	-0.118672
ADD3	0.999999	0.999952	1.01552	0.993038	0.92453	0.854097	0.533336	0.290597	0.254635	0.207477	0.999999	0.999952	0.969914	0.945851	0.879562	0.875514	0.541279	0.316672	0.265081	0.273288	0.999999	0.999952	0.970222	0.961575	0.925246	0.784325	0.530073	0.305118	0.245185	0.24874	0.999999	0.999952	0.936469	0.952186	0.912612	0.800985	0.60503	0.290646	0.266312	0.244887	57.6594	0.997551	57.8637	0.987184	57.4977	0.997506	58.1493	0.987127	0.0619521
ADH5	0.999999	0.999952	1.00586	1.04221	1.00097	0.921897	0.648691	0.323596	0.103999	0.0668087	0.999999	0.999952	1.00499	1.01476	1.0266	0.827017	0.703022	0.269433	0.104098	0.0613048	0.999999	0.999952	0.992898	0.992884	0.982986	0.916984	0.615301	0.248894	0.0824027	0.0549014	0.999999	0.999952	1.06288	1.07575	1.09016	1.03159	0.639591	0.300936	0.106089	0.0713897	58.856	0.99778	58.763	0.990548	58.3016	0.999874	58.6995	0.98251	-0.30895
ADI1	0.999999	0.999952	1.06172	0.952188	1.03091	0.662212	0.441019	0.262415	0.187257	0.155585	0.999999	0.999952	1.06912	1.04255	0.986522	0.937632	0.504043	0.288074	0.234732	0.215842	0.999999	0.999952	0.988459	0.865079	0.747766	0.50242	0.257411	0.134855	0.0936843	0.104144	0.999999	0.999952	0.813115	0.734761	0.585543	0.360809	0.249843	0.0974948	0.0830357	0.0549625	56.2008	0.981595	57.3901	0.993886	53.5576	0.998701	51.5196	0.992873	-4.25684
ADIRF	0.999999	0.999952	0.787379	1.00455	0.779968	0.585483	0.526918	0.277002	0.362348	0.254041	0.999999	0.999952	0.897353	1.05582	0.737705	0.712341	0.685576	0.398198	0.452904	0.372655	0.999999	0.999952	1.39218	0.996618	1.17055	0.8895	0.878118	0.500145	0.341247	0.464828	0.999999	0.999952	0.812182	0.737108	0.891289	0.748379	0.48833	0.414045	0.312704	0.320096	56.5239	0.924315	60.3246	0.910982	60.8284	0.795855	58.7351	0.920049	1.35754
ADK	0.999999	0.999952	1.01462	1.02427	1.05648	0.93434	0.603658	0.261928	0.0716818	0.0539332	0.999999	0.999952	0.988397	1.0129	0.985751	0.738159	0.550625	0.214212	0.0772004	0.05906	0.999999	0.999952	1.00095	0.984809	0.955905	0.832315	0.527605	0.210472	0.0715725	0.0601302	0.999999	0.999952	1.12282	1.11904	1.15248	1.0781	0.574199	0.323103	0.122879	0.1034	58.309	0.995665	57.3347	0.992635	57.4571	0.999484	58.2368	0.952374	0.0251296
ADNP	0.999999	0.999952	0.954361	0.57298	0.48845	0.326588	0.170033	0.0855427	0.0593401	0.0611158	0.999999	0.999952	0.903789	0.645107	0.510139	0.336938	0.170724	0.079299	0.056322	0.0575969	0.999999	0.999952	0.901236	0.67576	0.545798	0.396696	0.206892	0.100048	0.078257	0.0692975	0.999999	0.999952	1.08895	0.819948	0.613379	0.443434	0.18813	0.105865	0.0795845	0.0746558	50.1669	0.985609	50.5833	0.99614	51.2803	0.99598	52.3503	0.987276	1.4402
ADO	0.999999	0.999952	0.91297	0.863906	0.72123	0.580731	0.359044	0.162462	0.122166	0.0845427	0.999999	0.999952	0.994529	1.00426	0.860707	0.870145	0.43703	0.24118	0.15021	0.116416	0.999999	0.999952	0.854024	0.737462	0.66397	0.491373	0.331077	0.141872	0.0802992	0.0617908	0.999999	0.999952	0.873253	0.817318	0.723633	0.579323	0.421195	0.174518	0.112066	0.086434	54.5038	0.996593	56.9458	0.989969	52.9796	0.990823	54.5873	0.988818	-1.94129
ADPRHL2	0.999999	0.999952	1.00782	0.970323	0.909294	0.592853	0.229627	0.11126	0.0693666	0.0703719	0.999999	0.999952	0.958911	0.889212	0.784603	0.634594	0.216416	0.0938161	0.057591	0.0511381	0.999999	0.999952	1.01885	0.956675	0.91195	0.629736	0.270538	0.122445	0.0927747	0.0858859	0.999999	0.999952	0.989079	0.917399	0.83618	0.557713	0.218442	0.097129	0.0559501	0.0479932	54.4177	0.999566	54.3118	0.992466	54.7774	0.999196	54.0812	0.999038	0.0645872
ADRBK1	0.999999	0.999952	1.01027	0.929691	0.81027	0.477671	0.246766	0.132992	0.0940258	0.0891773	0.999999	0.999952	0.981622	0.950012	0.841074	0.559085	0.216808	0.112129	0.0682093	0.0532792	0.999999	0.999952	1.03822	0.976623	0.858033	0.511347	0.190709	0.0871707	0.251836	0.055855	0.999999	0.999952	0.959225	0.802851	0.657741	0.359438	0.153148	0.0744397	0.0346276	0.0278518	53.6042	0.998749	54.0998	0.999674	53.6269	0.984435	52.0306	0.998585	-1.02326
ADRM1	0.999999	0.999952	0.939169	1.04224	0.694334	0.560578	0.253332	0.135731	0.0955821	0.0813783	0.999999	0.999952	0.901322	0.863133	0.764279	0.607628	0.308242	0.153929	0.0917234	0.0848955	0.999999	0.999952	0.935283	0.861967	0.832894	0.660877	0.308104	0.145458	0.0881323	0.0882459	0.999999	0.999952	0.984483	0.980337	0.868837	0.662234	0.318183	0.161208	0.113242	0.104568	53.8848	0.983649	54.5331	0.993525	55.0156	0.991143	55.1616	0.999615	0.879676
ADSL	0.999999	0.999952	1.01004	1.24704	1.04751	1.00409	0.841328	0.477508	0.0941649	0.0750042	0.999999	0.999952	0.999959	1.02329	1.10999	0.909293	0.889654	0.444385	0.107755	0.0713863	0.999999	0.999952	0.968328	1.02522	1.02741	0.964388	0.804198	0.502069	0.0865053	0.0867154	0.999999	0.999952	0.966455	1.01766	1.03011	0.956206	0.793455	0.503611	0.0966359	0.0908379	60.5484	0.956554	60.4827	0.985696	60.5237	0.991225	60.5024	0.991058	-0.00252263
ADSS	0.999999	0.999952	1.02241	1.06589	0.993491	0.898369	0.632304	0.30045	0.0845517	0.0612716	0.999999	0.999952	1.00782	1.00052	0.983856	0.924985	0.636963	0.271167	0.0885079	0.0568262	0.999999	0.999952	0.988509	1.00059	0.978071	0.881135	0.614657	0.276739	0.0726585	0.059586	0.999999	0.999952	0.975947	0.993465	0.961515	0.910113	0.650699	0.303694	0.0788236	0.0597719	58.612	0.995621	58.53	0.999839	58.3629	0.999053	58.7271	0.998548	-0.0259388
ADSSL1	0.999999	0.999952	1.01189	1.1267	1.08376	0.951396	0.669069	0.325086	0.120838	0.0962677	0.999999	0.999952	0.999934	1.0567	1.02664	0.96297	0.668596	0.257737	0.106367	0.0730569	0.999999	0.999952	0.994617	0.96814	1.03472	0.909598	0.58363	0.251042	0.0827278	0.0610534	0.999999	0.999952	0.97759	0.924247	0.985748	0.950391	0.610731	0.308105	0.105416	0.0903179	58.936	0.982542	58.6211	0.997052	58.1136	0.997319	58.5458	0.993513	-0.448904
AFF4	0.999999	0.999952	1.01106	0.982287	0.982387	0.768885	0.396153	0.204103	0.120397	0.109557	0.999999	0.999952	0.895722	0.984059	0.950102	0.677729	0.572934	0.263249	0.208416	0.201993	0.999999	0.999952	0.972059	1.02735	0.89842	0.869501	0.41917	0.198745	0.135043	0.121715	0.999999	0.999952	1.08714	1.14062	1.11608	1.05942	0.527591	0.368731	0.243422	0.229032	56.2854	0.998744	57.3225	0.975312	56.6926	0.994071	57.3955	0.957975	0.240121
AFTPH	0.999999	0.999952	1.03937	1.0437	0.966314	0.852256	0.502841	0.283998	0.239233	0.214613	0.999999	0.999952	0.994175	0.972136	0.949562	0.546781	0.425587	0.202417	0.15596	0.162099	0.999999	0.999952	0.940334	0.917674	0.86092	0.741792	0.420215	0.263511	0.212748	0.123437	0.999999	0.999952	1.07386	0.970301	0.860767	0.740598	0.380096	0.237731	0.171867	0.169712	57.3142	0.996585	55.1979	0.983028	56.5506	0.9934	55.9644	0.992743	0.00148386
AGAP1											0.999999	0.999952	1.01984	1.02504	0.917758	0.655228	0.355731	0.155713	0.090206	0.0714313	0.999999	0.999952	1.14365	1.07292	1.06272	0.908064	0.577839	0.342224	0.256801	0.301374													55.4675	0.997069	58.0327	0.971282			0
AGAP3																					0.999999	0.999952	0.771855	0.473819	0.331896	0.232744	0.149354	0.0781893	0.0616816	0.0527373															47.9999	0.993228			0
AGFG1	0.999999	0.999952	0.999591	0.896948	0.871643	0.593532	0.294037	0.161081	0.108486	0.088611	0.999999	0.999952	1.02572	0.987329	0.828231	0.5594	0.235528	0.109274	0.0769476	0.0654166	0.999999	0.999952	1.01314	0.954974	0.887561	0.621783	0.333786	0.156968	0.105128	0.0914487	0.999999	0.999952	1.11126	0.970723	0.870659	0.525842	0.222665	0.0983643	0.0772542	0.0609673	54.6851	0.997032	54.1324	0.998897	55.0802	0.999108	53.9546	0.992045	0.108668
AGFG2	0.999999	0.999952	0.718568	0.718099	0.813349	0.651116	0.37183	0.127889	0.181946	0.385655	0.999999	0.999952	0.935188	0.549057	0.434161	0.284706	0.0976577	0.0571352	0.0142442	0.0193316											0.999999	0.999952	1.08287	0.595659	0.702123	0.355132	0.131971	0.0888867	0.0272743	0.0228485	54.7404	0.845717	49.5519	0.988199			51.672	0.95522	1.06003
AGL	0.999999	0.999952	1.07053	1.08567	0.623836	0.417832	0.192367	0.093029	0.0639932	0.0697599	0.999999	0.999952	0.969518	0.925289	0.647187	0.394473	0.21219	0.0975003	0.0723827	0.0704293	0.999999	0.999952	1.03141	1.05741	0.741488	0.475521	0.292729	0.142939	0.102932	0.0840063	0.999999	0.999952	0.969289	0.951361	0.678446	0.432033	0.20894	0.114856	0.0762865	0.0680863	52.5359	0.975404	52.449	0.997449	53.6005	0.985829	52.8173	0.997282	0.716438
AGO3	0.999999	0.999952	1.06575	1.11642	1.05442	0.874335	0.623092	0.373437	0.270068	0.187372	0.999999	0.999952	0.993289	1.09055	1.02777	1.02597	0.569892	0.337378	0.266415	0.235125	0.999999	0.999952	0.995896	1.15245	1.42332	1.19234	0.667676	0.241488	0.270903	0.13496											58.8295	0.977067	57.7217	0.987208	57.6208	0.864013			-0.604338
AHCTF1	0.999999	0.999952	1.10881	0.809848	0.889861	0.814322	0.352153	0.126069	0.079	0.0648699	0.999999	0.999952	1.05389	1.07904	0.977982	0.87929	0.37064	0.17625	0.102797	0.102781	0.999999	0.999952	1.04478	1.12288	0.964762	0.874131	0.382881	0.161919	0.108287	0.108018	0.999999	0.999952	0.752955	0.981112	0.776144	0.634772	0.384909	0.133962	0.106478	0.0800145	56.0542	0.968543	56.4298	0.993616	56.468	0.989148	55.1645	0.953939	-0.425799
AHCY	0.999999	0.999952	0.97357	1.18865	0.974662	0.920078	0.749343	0.463584	0.30593	0.159745	0.999999	0.999952	0.973296	0.977779	1.02504	0.878634	0.774515	0.403814	0.29745	0.159522	0.999999	0.999952	0.960611	0.978794	0.935844	0.867847	0.694796	0.434948	0.245191	0.137579	0.999999	0.999952	0.998	1.03587	1.04601	0.915127	0.741165	0.499918	0.26905	0.152774	60.591	0.962677	60.1973	0.989012	59.9299	0.997963	60.7445	0.993436	-0.0569154
AHCYL1	0.999999	0.999952	1.01127	1.06179	0.940081	0.775986	0.433405	0.217395	0.151363	0.104986	0.999999	0.999952	0.983943	0.956274	0.886359	0.70852	0.405559	0.20626	0.168601	0.130839	0.999999	0.999952	0.975761	0.938311	0.849443	0.662385	0.319387	0.154173	0.106751	0.0863682	0.999999	0.999952	0.967393	0.896227	0.828544	0.604365	0.286037	0.141474	0.0995736	0.0794521	56.5802	0.995778	56.0096	0.999319	55.1595	0.998866	54.6039	0.997831	-1.41318
AHCYL2	0.999999	0.999952	0.986309	0.986821	0.808139	0.660316	0.361342	0.202946	0.150401	0.129989	0.999999	0.999952	1.04411	1.04989	1.03067	0.911886	0.600668	0.331086	0.264706	0.241578	0.999999	0.999952	0.98387	0.964168	0.854566	0.699709	0.488468	0.244256	0.182474	0.168461	0.999999	0.999952	1.09867	1.0453	0.959407	0.751969	0.445696	0.292783	0.202586	0.160877	55.349	0.997357	58.2786	0.994143	56.6214	0.997395	56.685	0.987681	-0.160635
AHNAK	0.999999	0.999952	1.03552	0.989679	1.09245	1.13325	0.908297	0.486751	0.537401	0.467586	0.999999	0.999952	1.02536	1.09535	1.12036	1.05088	0.927889	0.562627	0.587657	0.622337	0.999999	0.999952	1.0147	1.07903	1.04994	1.08281	0.932003	0.495104	0.53985	0.570957	0.999999	0.999952	0.953285	1.09478	1.0612	1.03357	0.84959	0.470838	0.594904	0.584049	58.8686	0.950772		0.934152		0.963893		0.945947	0
AHNAK2	0.999999	0.999952	1.02545	1.01604	1.01775	0.964173	0.647942	0.322631	0.244678	0.18765	0.999999	0.999952	1.01231	1.02006	1.00487	0.878822	0.671793	0.350361	0.277761	0.267959	0.999999	0.999952	1.00325	1.02487	0.978491	0.90548	0.634567	0.274813	0.227647	0.228744	0.999999	0.999952	1.00714	1.05891	1.03952	0.979293	0.644126	0.344719	0.320037	0.304926	58.6316	0.99772	58.944	0.995944	58.297	0.997087	58.3442	0.99463	-0.467227
AHSA1	0.999999	0.999952	0.99095	0.89945	0.745463	0.366696	0.169388	0.0739973	0.0493129	0.0406718	0.999999	0.999952	1.00259	0.936271	0.751814	0.420659	0.199657	0.0906926	0.0634116	0.0517951	0.999999	0.999952	1.0125	0.954225	0.803145	0.401189	0.200565	0.0793362	0.0432679	0.0385828	0.999999	0.999952	1.0528	0.967633	0.796855	0.353606	0.191664	0.0809074	0.049877	0.0420947	52.5935	0.998611	52.9931	0.99929	53.064	0.997271	52.7273	0.994658	0.102303
AIDA	0.999999	0.999952	1.00158	0.92903	0.87468	0.626153	0.38752	0.21982	0.200602	0.190198	0.999999	0.999952	0.987833	0.878446	0.688168	0.418241	0.211528	0.0893357	0.065976	0.0536924	0.999999	0.999952	0.951965	0.887666	0.780427	0.551093	0.324688	0.168861	0.142186	0.119132	0.999999	0.999952	1.25028	1.04536	0.822038	0.432064	0.166004	0.0825847	0.0414084	0.032345	55.3264	0.998065	52.7286	0.999599	54.3326	0.998672	53.2049	0.966218	-0.258789
AIF1L											0.999999	0.999952	1.14948	1.22365	1.1331	0.846625	0.334095	0.190811	0.114553	0.144118	0.999999	0.999952	0.950913	0.846174	0.788126	0.527884	0.255846	0.107119	0.058749	0.0634171	0.999999	0.999952	1.303	1.29075	1.30071	1.07387	0.381239	0.278661	0.104298	0.107831			56.0834	0.95002	53.8626	0.996097	57.0963	0.873402	0.506454
AIFM1	0.999999	0.999952	1.00936	1.01285	1.07841	1.13571	0.992662	0.538113	0.207854	0.144502	0.999999	0.999952	0.999525	1.06426	1.10136	1.24135	0.942873	0.530887	0.189085	0.114427	0.999999	0.999952	1.02628	1.12837	1.07486	1.13751	0.959011	0.520657	0.174032	0.124197	0.999999	0.999952	0.929314	1.08428	1.03859	1.06006	0.9385	0.497771	0.168468	0.128807	61.107	0.979214	61.0993	0.947575	61.0185	0.969523	60.8797	0.986136	-0.154036
AIM1	0.999999	0.999952	1.01979	0.776382	0.860958	0.82839	0.47222	0.210418	0.179486	0.166612	0.999999	0.999952	0.984409	0.95946	0.820698	0.90607	0.430509	0.315396	0.269179	0.31546	0.999999	0.999952	0.994643	0.926639	0.924439	0.874966	0.464231	0.201505	0.186827	0.192669	0.999999	0.999952	0.917214	0.87316	0.802991	0.713836	0.411897	0.199054	0.17202	0.171109	56.953	0.956516	56.7524	0.965478	56.9163	0.99223	55.9101	0.985803	-0.439463
AIMP1	0.999999	0.999952	1.05937	0.7675	0.634983	0.454278	0.206714	0.104319	0.0745148	0.0588577	0.999999	0.999952	0.989074	0.825463	0.572127	0.398879	0.203174	0.115521	0.0756403	0.0843894	0.999999	0.999952	0.961337	0.76477	0.585808	0.345236	0.179717	0.0956498	0.0671675	0.0636071	0.999999	0.999952	0.972935	0.778812	0.604788	0.421328	0.232284	0.113949	0.080529	0.0801344	52.4927	0.988481	51.9222	0.997354	51.5164	0.999053	52.2043	0.997859	-0.347097
AIMP2	0.999999	0.999952	0.943807	0.751286	0.481906	0.509843	0.249923	0.129636	0.0716609	0.0694884	0.999999	0.999952	0.85683	0.712046	0.587973	0.386554	0.284485	0.169428	0.10496	0.0853591	0.999999	0.999952	0.779929	0.610065	0.550686	0.520748	0.28182	0.128775	0.0675578	0.0531728	0.999999	0.999952	0.782087	0.512718	0.411102	0.306625	0.198094	0.0916745	0.0766609	0.0680077	52.1108	0.981146	51.8704	0.996563	51.4938	0.971021	48.9647	0.989084	-1.7614
AIP	0.999999	0.999952	0.982279	0.82089	0.592719	0.362165	0.177764	0.0985046	0.0676679	0.0654989	0.999999	0.999952	0.981375	0.820073	0.579178	0.421836	0.174321	0.109266	0.0638215	0.0588601	0.999999	0.999952	0.978362	0.801522	0.609125	0.366847	0.169772	0.0865181	0.0582333	0.0530389	0.999999	0.999952	1.00452	0.803205	0.597946	0.356628	0.191402	0.10649	0.0710353	0.0599904	51.7773	0.999376	52.0385	0.997048	51.8398	0.999292	51.7793	0.997927	-0.0983456
AJUBA	0.999999	0.999952	0.995003	0.698199	0.602063	0.391386	0.193804	0.101007	0.0715749	0.146696	0.999999	0.999952	0.976258	1.00375	1.03105	1.36042	0.31055	0.165125	0.106609	0.0915394	0.999999	0.999952	0.979501	0.774557	0.6674	0.492064	0.217178	0.131451	0.102055	0.0884073											51.5788	0.987339	57.0672	0.934541	52.855	0.994323			0.638075
AK1	0.999999	0.999952	0.996997	0.908844	0.755851	0.455382	0.208923	0.0969616	0.0608523	0.0537514	0.999999	0.999952	1.00656	0.938548	0.727111	0.444978	0.185845	0.0810674	0.0527638	0.0478752	0.999999	0.999952	1.00542	0.909458	0.757103	0.433463	0.201117	0.0957353	0.0580551	0.0532007	0.999999	0.999952	1.06763	0.939905	0.800992	0.427488	0.209979	0.100176	0.0656367	0.0557342	53.2234	0.99974	53.0232	0.999378	53.0783	0.999345	53.196	0.995302	0.0138313
AK2	0.999999	0.999952	1.01377	1.01348	1.13725	1.07989	0.724979	0.430607	0.219954	0.116808	0.999999	0.999952	1.0194	1.05772	1.04818	1.00849	0.690626	0.377756	0.226911	0.128042	0.999999	0.999952	1.04603	1.07025	1.09855	1.05433	0.722434	0.409783	0.198458	0.112418	0.999999	0.999952	1.06266	1.06559	1.09515	1.02529	0.676776	0.422964	0.230093	0.136085	59.9913	0.970617	59.4076	0.989596	59.8039	0.978436	59.6674	0.976133	0.0361184
AK3	0.999999	0.999952	1.01414	0.997506	1.10142	0.952323	0.538707	0.131632	0.0717462	0.0540307	0.999999	0.999952	1.02207	1.10524	1.10891	1.04643	0.591185	0.123594	0.0687579	0.049215	0.999999	0.999952	1.04041	1.08727	1.10563	1.02641	0.55486	0.118707	0.0649518	0.053194	0.999999	0.999952	1.07406	1.09662	1.12158	1.10979	0.558738	0.149466	0.0781185	0.0727282	57.5226	0.993624	57.6911	0.985447	57.5396	0.988004	57.4634	0.976414	-0.105296
AK4	0.999999	0.999952	1.01406	0.933605	0.931331	0.630315	0.225416	0.0981858	0.05485	0.0436674	0.999999	0.999952	1.00262	0.959523	0.876638	0.584264	0.235766	0.0962141	0.0543599	0.0411786	0.999999	0.999952	1.01862	0.982264	0.934866	0.621807	0.221312	0.0854473	0.0496301	0.0422255	0.999999	0.999952	1.09512	1.05057	0.977854	0.631313	0.243684	0.101912	0.0530248	0.0451244	54.6565	0.997949	54.3969	0.99982	54.5957	0.999393	54.7607	0.991086	0.151482
AK6	0.999999	0.999952	0.760288	0.472805	0.375241	0.246361	0.109329	0.046849	0.0334914	0.0305919	0.999999	0.999952	0.834551	0.512582	0.537242	0.36732	0.187128	0.0786796	0.0575719	0.0470161	0.999999	0.999952	0.871015	0.489599	0.325968	0.211446	0.134869	0.0635306	0.037722	0.0376735	0.999999	0.999952	0.640878	0.533687	0.463527	0.334334	0.255713	0.120188	0.0950204	0.0827569	48.2703	0.990811	50.12	0.977886	48.3142	0.992819	49.1761	0.970442	-0.450057
AKAP1	0.999999	0.999952	1.03247	0.807535	0.785869	0.746598	0.41637	0.169464	0.108324	0.0802735	0.999999	0.999952	1.02793	0.976189	0.926088	0.661564	0.369954	0.114611	0.0777424	0.0638992	0.999999	0.999952	0.923745	0.849094	0.832236	0.738152	0.443326	0.165356	0.0888718	0.0793698											55.8637	0.977093	55.5348	0.99728	56.0989	0.98402			0.117592
AKAP12	0.999999	0.999952	1.02597	0.964893	1.06608	1.00737	0.770348	0.494033	0.375322	0.33814	0.999999	0.999952	1.01151	1.052	1.03921	0.904874	0.764112	0.458339	0.358473	0.3664	0.999999	0.999952	1.02452	1.04438	1.09573	1.04172	0.782796	0.472824	0.352518	0.341908	0.999999	0.999952	0.991293	1.01391	1.02738	1.04083	0.710483	0.48535	0.386282	0.390205	60.5932	0.988825	60.3705	0.988696	60.2424	0.981061	59.6493	0.989904	-0.53597
AKAP13	0.999999	0.999952	1.01826	0.880849	0.899204	0.769549	0.35602	0.143053	0.106124	0.0971748	0.999999	0.999952	0.972855	0.97443	0.916974	0.800559	0.378899	0.172684	0.118251	0.110728	0.999999	0.999952	0.940377	0.897535	0.853479	0.718854	0.353914	0.13758	0.0818572	0.0744463	0.999999	0.999952	1.0133	1.0418	1.0034	0.875548	0.392496	0.171798	0.112197	0.0956915	55.8952	0.990443	56.1988	0.998113	55.6173	0.992638	56.5558	0.998194	0.039523
AKAP17A											0.999999	0.999952	0.929232	0.951489	0.853025	0.807337	0.308819	0.181081	0.112842	0.108136											0.999999	0.999952	0.769878	0.672999	0.629568	0.569386	0.441671	0.214863	0.178284	0.150371			55.7964	0.985644			53.6757	0.967821	-1.06033
AKAP2	0.999999	0.999952	1.02318	0.882913	0.908353	0.763609	0.547633	0.343144	0.312355	0.307675	0.999999	0.999952	0.995138	0.967841	0.91352	0.834885	0.530602	0.344827	0.284579	0.291434	0.999999	0.999952	1.01749	1.00129	0.999116	0.862962	0.567946	0.323811	0.275444	0.289739	0.999999	0.999952	0.88002	0.865649	0.842048	0.72508	0.505141	0.292404	0.26992	0.269206	57.9234	0.987638	57.7855	0.997179	57.9272	0.998155	57.2881	0.977412	-0.246805
AKAP8																					0.999999	0.999952	0.945503	0.921906	0.849028	0.717726	0.371558	0.200218	0.178434	0.173522	0.999999	0.999952	1.22623	1.20198	1.2099	1.0253	0.522573	0.406457	0.366515	0.334006					55.7114	0.992965	57.3567	0.89034	0
AKR1A1	0.999999	0.999952	1.01507	1.00141	0.953049	0.544465	0.170214	0.0827795	0.0470051	0.0451361	0.999999	0.999952	1.00435	1.0317	0.928634	0.538053	0.149521	0.0647506	0.0411437	0.0333992	0.999999	0.999952	1.02984	1.0222	0.976528	0.561316	0.159356	0.0663969	0.0389817	0.0360963	0.999999	0.999952	1.07925	1.0654	1.02406	0.564153	0.170162	0.0759888	0.0446517	0.0369609	53.9812	0.998418	53.8982	0.998663	54.0475	0.997486	54.0172	0.990211	0.092635
AKR1B1	0.999999	0.999952	0.986356	1.01668	0.979537	0.787084	0.205419	0.109377	0.0534095	0.0514163	0.999999	0.999952	1.00347	0.997993	0.932564	0.678836	0.157615	0.0698695	0.0446524	0.0378909	0.999999	0.999952	1.01005	0.992215	0.962289	0.795579	0.249388	0.118447	0.070278	0.0666093	0.999999	0.999952	1.07739	1.00889	0.975613	0.75707	0.206479	0.102458	0.0554287	0.0488388	55.2644	0.998996	54.6208	0.999578	55.4887	0.999429	55.1511	0.996296	0.377327
AKR7A2	0.999999	0.999952	1.01937	1.05265	0.954873	0.67343	0.221704	0.113502	0.0638807	0.0563833	0.999999	0.999952	1.01613	1.03933	1.00051	0.712487	0.283124	0.136838	0.0811711	0.0690475	0.999999	0.999952	1.01178	1.02172	1.01005	0.743299	0.255214	0.12528	0.0740965	0.0693025	0.999999	0.999952	1.02334	1.05027	1.03544	0.727674	0.217693	0.114242	0.0618161	0.0498219	54.8338	0.997358	55.3317	0.99667	55.3107	0.998045	55.0719	0.99516	0.108553
AKT1	0.999999	0.999952	0.913326	0.663609	0.460296	0.273172	0.135039	0.0669016	0.0509802	0.048308	0.999999	0.999952	0.911382	0.717838	0.516795	0.391127	0.165862	0.0968714	0.0612558	0.0546678	0.999999	0.999952	0.883995	0.676439	0.515088	0.330634	0.174719	0.0784047	0.046952	0.0467839	0.999999	0.999952	0.95145	0.645369	0.466625	0.29309	0.136685	0.0569167	0.0338698	0.029888	50.0804	0.998807	51.1771	0.997011	50.7133	0.998372	50.2145	0.99531	-0.164824
AKT1S1	0.999999	0.999952	1.03949	0.999002	1.09584	0.99238	0.485256	0.274111	0.195161	0.344279	0.999999	0.999952	0.929798	0.943081	0.940105	0.760304	0.449371	0.291983	0.231014	0.204289	0.999999	0.999952	0.992802	1.03119	0.994729	0.848185	0.485207	0.225863	0.190211	0.184773	0.999999	0.999952	0.919751	0.914706	0.855283	0.727016	0.427858	0.280543	0.256667	0.22766	57.2329	0.982028	56.733	0.993756	57.0611	0.998372	56.4159	0.990311	-0.244431
AKT2	0.999999	0.999952	0.948315	0.900468	0.660499	0.428436	0.20908	0.129171	0.052586	0.0602584	0.999999	0.999952	0.951868	0.796386	0.624615	0.371289	0.252695	0.10157	0.0763278	0.056017	0.999999	0.999952	0.97746	0.848227	0.646221	0.331316	0.181276	0.095685	0.0590095	0.0440259	0.999999	0.999952	0.794147	0.687064	0.566659	0.329121	0.256135	0.1128	0.0957135	0.0793924	52.72	0.998168	52.1553	0.997685	51.9631	0.998892	51.0495	0.990816	-0.931409
AKTIP	0.999999	0.999952	1.05586	0.86903	0.648372	0.476064	0.160987	0.0678153	0.0493946	0.0365967	0.999999	0.999952	0.975985	0.840227	0.730074	0.35538	0.295696	0.110774	0.0741968	0.0596461	0.999999	0.999952	1.02412	0.718461	0.520172	0.304464	0.129557	0.057506	0.0372147	0.0381157											52.7492	0.992688	52.7852	0.989274	50.8452	0.993617			-0.951961
ALAD	0.999999	0.999952	0.970891	1.10775	0.888134	0.804091	0.47899	0.302795	0.276696	0.280391											0.999999	0.999952	0.930851	0.91569	0.970502	0.900653	0.610035	0.399664	0.316779	0.404861	0.999999	0.999952	0.851202	0.690914	0.655297	0.50192	0.399797	0.228348	0.211316	0.236739	56.9493	0.981625			58.693	0.976463	53.4192	0.984969	0.871878
ALB																															0.999999	0.999952	0.854864	0.763287	0.716608	1.34111	0.610169	0.216151	3.51695	0.365716								0.175728	0
ALCAM	0.999999	0.999952	1.03484	1.03925	1.01878	0.933318	0.628693	0.397236	0.257339	0.225193	0.999999	0.999952	1.04826	1.09565	0.981218	0.664627	0.729789	0.389721	0.216373	0.18003	0.999999	0.999952	1.02021	1.03629	0.974293	0.842516	0.600523	0.337034	0.164178	0.146823	0.999999	0.999952	1.09807	1.06625	1.05409	1.03425	0.725897	0.483815	0.229934	0.19746	58.9807	0.994504	59.3287	0.946857	58.4549	0.996798	60.2807	0.975596	0.213078
ALDH16A1	0.999999	0.999952	0.978534	1.14434	0.935793	0.87734	0.694008	0.400867	0.249108	0.169667	0.999999	0.999952	0.95355	0.931193	0.939011	0.925275	0.632767	0.381978	0.259581	0.165873	0.999999	0.999952	0.974203	0.99117	0.967825	0.854115	0.654593	0.415525	0.257794	0.184841	0.999999	0.999952	0.785159	0.810523	0.805485	0.660605	0.567556	0.30968	0.207272	0.124448	59.6212	0.976824	59.2345	0.990704	59.5331	0.999064	56.7226	0.953455	-1.29999
ALDH18A1	0.999999	0.999952	0.989576	1.111	0.897162	0.55839	0.20095	0.0965174	0.0654717	0.054776	0.999999	0.999952	0.992238	0.957936	0.96348	0.524543	0.238365	0.104335	0.0757448	0.0618615	0.999999	0.999952	0.985252	1.00678	0.943633	0.538172	0.20943	0.0941567	0.0590957	0.053041	0.999999	0.999952	0.968993	0.940219	0.916758	0.531829	0.231729	0.109535	0.0762756	0.0611895	54.0989	0.990877	54.0853	0.994086	54.062	0.997281	54.1003	0.996377	-0.0109089
ALDH1A3	0.999999	0.999952	1.02868	1.13798	1.03513	1.00168	0.775072	0.479516	0.216464	0.0976054	0.999999	0.999952	1.0088	1.01898	1.06735	0.883476	0.841869	0.457199	0.235156	0.0824055	0.999999	0.999952	0.979897	0.996276	0.990897	0.921172	0.752265	0.471981	0.188677	0.0888878	0.999999	0.999952	1.04998	1.051	1.08921	1.03675	0.801331	0.517968	0.191886	0.0957311	60.6047	0.980627	60.7244	0.987573	60.3191	0.998476	60.8791	0.984544	-0.0654049
ALDH1B1	0.999999	0.999952	1.01139	1.24651	0.999806	0.777296	0.258305	0.12151	0.0771569	0.0646345	0.999999	0.999952	0.99122	1.01068	1.06564	0.707041	0.286167	0.121583	0.0780943	0.0556882	0.999999	0.999952	0.974952	1.05984	1.02984	0.868885	0.436977	0.162324	0.0730731	0.0566616	0.999999	0.999952	0.958648	1.02819	1.05631	0.882943	0.442778	0.179661	0.0741362	0.0572768	55.463	0.967981	55.3566	0.99201	56.8712	0.99571	56.9685	0.994514	1.51004
ALDH2	0.999999	0.999952	1.01948	1.22069	1.02382	0.907037	0.284992	0.127786	0.0740424	0.0586472	0.999999	0.999952	0.974838	1.00054	1.05523	0.799378	0.254446	0.108545	0.0695778	0.0594759	0.999999	0.999952	0.98343	1.06335	1.02871	0.930935	0.396146	0.174257	0.119212	0.0959713	0.999999	0.999952	0.955757	1.03486	1.02834	0.851198	0.345154	0.122517	0.0765668	0.0556758	56.1055	0.974138	55.5564	0.996319	56.7102	0.995798	56.2368	0.996754	0.642522
ALDH4A1	0.999999	0.999952	0.71209	0.542102	0.446679	0.302996	0.149474	0.0750233	0.0559827	0.0546243	0.999999	0.999952	0.840972	0.640667	0.594383	0.439834	0.228311	0.115826	0.076435	0.0655501	0.999999	0.999952	0.839826	0.730933	0.667106	0.403053	0.213225	0.0922508	0.0550182	0.045198	0.999999	0.999952	0.915069	0.744656	0.720179	0.399618	0.205176	0.0891173	0.0643623	0.056753	49.0646	0.987138	51.5305	0.989347	52.0235	0.990014	52.4505	0.990062	1.93944
ALDH5A1	0.999999	0.999952	1.03072	1.14729	1.0456	0.884354	0.61717	0.255143	0.119663	0.108432	0.999999	0.999952	0.985359	1.01594	1.07042	0.766298	0.641418	0.225573	0.106425	0.0808936	0.999999	0.999952	0.999363	1.02747	1.01905	0.885185	0.619746	0.256938	0.135	0.109474	0.999999	0.999952	1.10188	1.13909	1.23457	1.08953	0.806401	0.380629	0.154331	0.12888	58.2292	0.981595	58.0912	0.980651	58.259	0.997735	59.8526	0.9397	0.89561
ALDH6A1	0.999999	0.999952	0.896504	0.696493	0.565457	0.371815	0.169705	0.0723128	0.0448716	0.0350933	0.999999	0.999952	0.9566	0.76216	0.710648	0.456227	0.231698	0.096957	0.066118	0.0516225	0.999999	0.999952	0.971085	0.866883	0.791079	0.456353	0.232589	0.0967889	0.0607791	0.0575649	0.999999	0.999952	1.05806	0.964529	0.892718	0.525002	0.265832	0.132942	0.0717707	0.0591662	51.224	0.99723	52.8732	0.994317	53.3937	0.996836	54.1992	0.994656	1.74782
ALDH7A1	0.999999	0.999952	1.02525	1.27642	1.04518	0.870946	0.276127	0.110194	0.056835	0.0471882	0.999999	0.999952	1.00182	1.05413	1.08317	0.78628	0.269395	0.109868	0.0682926	0.0576954	0.999999	0.999952	0.987606	1.03545	0.995028	0.83021	0.277576	0.100199	0.0598684	0.045451	0.999999	0.999952	1.00535	1.08762	1.08394	0.854601	0.312705	0.126064	0.0768103	0.0633194	55.9609	0.961758	55.5972	0.992101	55.8016	0.998875	56.0793	0.99042	0.161344
ALDH9A1	0.999999	0.999952	1.00269	1.19827	0.995561	0.957144	0.642381	0.282101	0.125711	0.084006	0.999999	0.999952	0.964866	0.982297	1.00476	0.89238	0.650248	0.255745	0.128346	0.083615	0.999999	0.999952	0.981558	0.98962	0.941925	0.868563	0.611831	0.261196	0.111301	0.0758521	0.999999	0.999952	0.963936	1.00872	0.99363	0.888993	0.634199	0.284914	0.117346	0.0863917	58.5867	0.973951	58.4752	0.997584	58.2482	0.998577	58.5141	0.998424	-0.149839
ALDOA	0.999999	0.999952	1.00375	1.16682	1.00688	1.00874	0.726435	0.463335	0.294545	0.183607	0.999999	0.999952	0.982495	0.986525	1.00678	0.889303	0.786371	0.455355	0.339468	0.18795	0.999999	0.999952	0.988083	1.01756	0.992365	0.923982	0.72672	0.472313	0.265768	0.146923	0.999999	0.999952	0.986755	1.02427	1.00786	0.951028	0.746079	0.540734	0.316207	0.170221	60.3014	0.968215	60.8364	0.992013	60.4925	0.998743	61.3226	0.995938	0.338677
ALDOC	0.999999	0.999952	0.958996	1.10276	0.967419	0.90679	0.680383	0.371873	0.169777	0.114957	0.999999	0.999952	0.994323	1.05962	1.06693	1.16652	0.735477	0.361475	0.202222	0.121981	0.999999	0.999952	0.976086	1.02447	0.999212	0.937797	0.717847	0.376798	0.159208	0.105916	0.999999	0.999952	0.906217	0.950291	0.926061	0.820989	0.594524	0.291643	0.127771	0.0817855	59.2965	0.989202	59.4497	0.966267	59.525	0.998769	58.1384	0.991373	-0.541437
ALG13	0.999999	0.999952	0.987512	0.862	0.707594	0.399393	0.168101	0.0731298	0.0363973	0.0338865	0.999999	0.999952	0.970212	0.894753	0.775079	0.522634	0.343442	0.145193	0.0951982	0.0691531	0.999999	0.999952	1.00339	0.881748	0.766456	0.496992	0.203042	0.0917683	0.0452373	0.0461482											52.5956	0.999353	54.3202	0.9981	53.4667	0.998767			0.435558
ALKBH4											0.999999	0.999952	0.942565	0.790239	0.513568	0.462626	0.174272	0.0906674	0.0618073	0.0754665	0.999999	0.999952	1.02811	0.80493	0.539893	0.372905	0.226398	0.120472	0.07633	0.094915													51.7951	0.989507	51.5989	0.992594			0
ALKBH5	0.999999	0.999952	0.925309	0.706311	0.604325	0.571939	0.297038	0.157162	0.133637	0.130971											0.999999	0.999952	0.965132	0.761022	0.710051	0.579629	0.366863	0.216912	0.147491	0.118265	0.999999	0.999952	0.653754	0.577555	0.484511	0.38282	0.514214	0.148099	0.13256	0.121369	53.1549	0.98266			54.4987	0.992865	50.9607	0.907721	0.671892
ALYREF	0.999999	0.999952	1.07209	0.896087	0.847828	0.739273	0.410165	0.23808	0.161056	0.167453	0.999999	0.999952	1.01448	1.12546	0.989065	0.825535	0.431662	0.252549	0.154804	0.176192	0.999999	0.999952	1.03259	1.17401	0.964156	0.936584	0.427439	0.251354	0.154091	0.172604	0.999999	0.999952	1.01289	1.23369	1.03171	0.856634	0.457753	0.272058	0.195012	0.155555	56.1932	0.988591	56.6828	0.986697	56.8741	0.976158	56.9929	0.959284	0.49548
AMD1	0.999999	0.999952	0.913962	0.863544	0.776095	0.563799	0.274781	0.123038	0.0645307	0.0586633	0.999999	0.999952	0.966463	0.951001	0.870153	0.47826	0.29505	0.119554	0.053379	0.0303076	0.999999	0.999952	0.960106	0.922341	0.856646	0.629468	0.330865	0.125342	0.0677517	0.0567991	0.999999	0.999952	1.19517	1.1834	1.06524	0.808638	0.321904	0.169522	0.0796203	0.0424464	54.1277	0.995569	54.1149	0.992559	55.0681	0.998404	56.015	0.958631	1.42028
AMDHD2	0.999999	0.999952	0.979713	1.23329	0.987486	1.01052	0.495198	0.229768	0.123397	0.0659651	0.999999	0.999952	0.986575	0.907465	0.901502	0.50097	0.422447	0.145008	0.108117	0.0581638	0.999999	0.999952	1.01291	1.07245	0.959668	0.786844	0.510183	0.250319	0.14962	0.10839	0.999999	0.999952	1.15152	1.21603	1.14464	0.90816	0.425996	0.205493	0.104367	0.0602136	57.4158	0.961901	55.0338	0.980906	57.2967	0.993883	56.9164	0.950178	0.881755
AMHR2	0.999999	0.999952	0.969699	0.99788	0.654691	0.3834	0.187187	0.0897979	0.0875265	0.136422	0.999999	0.999952	0.919666	0.729118	0.509959	0.462601	0.144881	0.0932495	0.0756819	0.0579384	0.999999	0.999952	0.93989	0.934248	0.521496	0.341109	0.152587	0.0779338	0.0778029	0.101501	0.999999	0.999952	0.607185	0.629555	0.314163	0.218045	0.197002	0.0715075	0.0590206	0.0655885	52.3015	0.992626	51.4826	0.98824	51.4059	0.990157	48.1829	0.963178	-2.09768
AMMECR1																					0.999999	0.999952	0.864254	0.62819	0.544134	0.345684	0.164872	0.0769594	0.0537278	0.0285956															50.6369	0.994207			0
AMPD2	0.999999	0.999952	0.963049	1.19253	0.929558	0.86135	0.511048	0.201226	0.107678	0.098034	0.999999	0.999952	0.952126	0.960963	0.974253	0.961877	0.53172	0.192335	0.0992361	0.0783676	0.999999	0.999952	0.935928	0.959625	0.89909	0.754867	0.499916	0.188477	0.0740034	0.0634692	0.999999	0.999952	0.847707	0.867443	0.85259	0.690911	0.506869	0.199184	0.0725097	0.0543832	57.3299	0.973041	57.59	0.996397	56.8449	0.99498	56.2745	0.972907	-0.900263
AMPD3	0.999999	0.999952	0.824204	0.830398	0.67644	0.53556	0.288946	0.12589	0.174849	0.118652	0.999999	0.999952	0.933379	0.913642	0.895627	0.861684	0.333657	0.193064	0.131792	0.100984	0.999999	0.999952	1.00172	1.03123	0.997746	0.777698	0.379415	0.184101	0.150022	0.0932695	0.999999	0.999952	1.22865	1.20402	1.09017	0.921999	0.378061	0.107942	0.0549863	0.0219825	53.4737	0.981938	56.1376	0.984436	56.1621	0.99721	56.6546	0.953507	1.6027
ANAPC4	0.999999	0.999952	1.05561	1.04842	0.974258	0.754978	0.394711	0.17068	0.10395	0.0785993	0.999999	0.999952	1.04389	1.01481	0.950496	0.532053	0.188098	0.0834301	0.0629166	0.0452043	0.999999	0.999952	0.984839	0.990417	0.925063	0.602876	0.294555	0.126104	0.068356	0.0603547	0.999999	0.999952	1.11125	1.07141	0.961359	0.534453	0.197076	0.0969248	0.0480234	0.0321761	56.2075	0.9951	53.949	0.996619	54.8379	0.997871	54.0022	0.987144	-0.65822
ANAPC7	0.999999	0.999952	0.936191	0.893197	0.798909	0.671332	0.269508	0.114869	0.0838393	0.0620102	0.999999	0.999952	0.923012	0.836901	0.719988	0.589535	0.304707	0.156647	0.103954	0.114159											0.999999	0.999952	1.14298	1.05622	1.02229	0.789946	0.304287	0.15312	0.0834956	0.0763779	54.7869	0.991105	54.1934	0.994277			55.7764	0.984851	0.791485
ANK3	0.999999	0.999952	0.96624	0.791689	0.642633	0.540275	0.269491	0.138522	0.101347	0.104357	0.999999	0.999952	1.01647	1.23632	1.08247	0.593825	0.196401	0.10616	0.0859521	0.088783	0.999999	0.999952	0.970499	0.838271	0.682103	0.571674	0.320374	0.176014	0.128347	0.13202	0.999999	0.999952	0.784805	0.791989	0.673601	0.222445	0.0975536	0.0237474	0.036978	0.0261542	53.2783	0.993498	53.6919	0.965276	54.0266	0.995754	51.2511	0.969903	-0.846254
ANKFY1	0.999999	0.999952	0.835808	0.661357	0.573419	0.532983	0.300951	0.150965	0.0669245	0.0773	0.999999	0.999952	0.849679	0.538884	0.459168	0.365619	0.217235	0.126233	0.0737071	0.0701982	0.999999	0.999952	0.867065	0.639467	0.511698	0.441493	0.242751	0.144258	0.116151	0.0748831	0.999999	0.999952	0.864159	0.60682	0.535782	0.426002	0.214587	0.161022	0.0952729	0.0819753	52.2378	0.980838	49.9183	0.985717	51.2706	0.991049	51.0873	0.988975	0.10093
ANKHD1	0.999999	0.999952	0.594982	0.418966	0.374778	0.304438	0.178021	0.101141	0.076065	0.087686	0.999999	0.999952	0.72258	0.55484	0.430096	0.520333	0.177552	0.0895773	0.0571796	0.0535325	0.999999	0.999952	0.794129	0.636675	0.514557	0.357531	0.198921	0.0954788	0.0716278	0.0581034	0.999999	0.999952	0.752868	0.555819	0.442446	0.328756	0.163403	0.0769106	0.0593794	0.04448	47.3569	0.965081	49.9902	0.952003	50.5025	0.99416	49.3953	0.990205	1.27536
ANKMY2	0.999999	0.999952	0.948413	0.876734	0.639535	0.298877	0.13118	0.0611818	0.0440574	0.0411202	0.999999	0.999952	0.964929	0.830418	0.602453	0.340461	0.154017	0.0741169	0.0516809	0.0465829	0.999999	0.999952	0.99977	0.946603	0.742026	0.445533	0.227658	0.122216	0.0936973	0.0736947	0.999999	0.999952	1.09137	0.92261	0.723201	0.325105	0.17218	0.0867659	0.0754644	0.0650385	51.7444	0.999035	51.7124	0.999946	53.1574	0.999035	52.2598	0.993187	0.980215
ANKRD13A	0.999999	0.999952	0.997282	0.894625	0.812817	0.4579	0.310798	0.108419	0.046199	0.0438905											0.999999	0.999952	0.935452	0.856414	0.610473	0.309777	0.192375	0.0595215	0.0520441	0.0180488											53.8799	0.993273			51.7598	0.99685			-1.06003
ANKRD17	0.999999	0.999952	0.957522	0.655056	0.460906	0.338625	0.202996	0.103016	0.09553	0.0537194	0.999999	0.999952	0.935332	0.750213	0.589473	0.568128	0.254446	0.149318	0.113564	0.127935	0.999999	0.999952	0.955194	0.780958	0.578479	0.463223	0.263643	0.128924	0.0774538	0.0751047	0.999999	0.999952	0.76609	0.506173	0.283879	0.224869	0.142855	0.0573362	0.0539036	0.0239084	50.45	0.992099	52.9646	0.983959	52.4773	0.996008	47.9684	0.993044	-1.48443
ANKRD18A																																																	0
ANKRD50																					0.999999	0.999952	0.894098	0.561338	0.403345	0.286463	0.146377	0.0795067	0.0767866	0.0469332															49.3169	0.993134			0
ANKRD54	0.999999	0.999952	0.960761	0.80278	0.68909	0.49844	0.264146	0.12483	0.0922116	0.0842684	0.999999	0.999952	0.987358	0.930262	0.791803	0.557517	0.309586	0.168874	0.132276	0.137033	0.999999	0.999952	0.962512	0.803296	0.63069	0.368362	0.194076	0.0822103	0.0553986	0.0537263	0.999999	0.999952	1.04643	0.868449	0.691625	0.418602	0.251855	0.123372	0.100361	0.0976575	53.2493	0.997586	54.2936	0.999632	52.013	0.999231	52.7833	0.995485	-1.3733
ANKS1A	0.999999	0.999952	0.748647	0.631988	0.449759	0.330112	0.154993	0.0789686	0.105727	0.0566716	0.999999	0.999952	0.98772	0.884261	0.808775	0.793731	0.408579	0.28203	0.203699	0.20097																					49.7421	0.990169	56.5891	0.981643					0
ANLN	0.999999	0.999952	0.933589	0.695388	0.691926	0.602757	0.310511	0.140054	0.102825	0.0855569	0.999999	0.999952	0.915061	0.696132	0.606771	0.497758	0.282296	0.126549	0.0871274	0.0776021	0.999999	0.999952	0.887261	0.651028	0.606101	0.521082	0.26509	0.113667	0.0786807	0.0726051	0.999999	0.999952	0.943938	0.750715	0.702251	0.578393	0.308404	0.143576	0.105992	0.0883675	53.658	0.977399	52.5138	0.991185	52.2572	0.982066	53.8148	0.989346	-0.0499111
ANO10	0.999999	0.999952	1.09668	0.626632	0.401835	0.206464	0.0900973	0.0362181	0.0169376	0.042904	0.999999	0.999952	1.03907	0.765486	0.427136	0.282292	0.125052	0.0891398	0.0475848	0.0416242	0.999999	0.999952	0.960249	0.79639	0.653375	0.494973	0.270624	0.169044	0.214589	0.183498	0.999999	0.999952	0.767137	0.548864	0.41139	0.365582	0.213559	0.137728	0.10807	0.107998	49.5882	0.981098	50.3641	0.991674	52.8845	0.994132	49.3049	0.987635	1.11858
ANP32A	0.999999	0.999952	1.03001	0.99535	1.03584	1.00643	0.515678	0.302182	0.257998	0.212151	0.999999	0.999952	1.02556	1.01929	0.939528	0.812021	0.463985	0.247541	0.227204	0.221488	0.999999	0.999952	1.05887	1.01304	1.0443	1.0019	0.550229	0.297013	0.228944	0.230002	0.999999	0.999952	1.03395	0.991231	0.941574	0.859767	0.458066	0.270458	0.238155	0.226593	57.3973	0.994972	56.7898	0.997919	57.6185	0.993575	56.9109	0.997743	0.171143
ANP32B	0.999999	0.999952	0.99678	0.970629	0.952106	0.770049	0.231011	0.131046	0.0823699	0.0681851	0.999999	0.999952	0.991137	1.01281	0.911166	0.686888	0.277031	0.134187	0.100603	0.0854198	0.999999	0.999952	0.983496	0.986571	0.945119	0.7527	0.244093	0.12108	0.0696935	0.0630557	0.999999	0.999952	0.987734	0.953455	0.888417	0.655591	0.27366	0.135983	0.102265	0.0914817	55.282	0.998599	55.103	0.99939	55.2914	0.999182	54.9035	0.999349	-0.0949926
ANP32E	0.999999	0.999952	0.658684	0.440901	0.370319	0.270421	0.180018	0.104811	0.0818207	0.0646393	0.999999	0.999952	0.644787	0.423059	0.379641	0.307138	0.231514	0.118468	0.084912	0.0814019	0.999999	0.999952	0.600072	0.366796	0.334633	0.271282	0.168136	0.101355	0.0776012	0.0706831	0.999999	0.999952	0.672668	0.358475	0.326751	0.255014	0.172533	0.100906	0.0912257	0.0778848	47.6761	0.980145	47.6957	0.96871	46.6868	0.969147	46.8325	0.978572	-0.926247
ANXA1	0.999999	0.999952	1.00103	0.679032	0.313403	0.198333	0.0783884	0.0414171	0.0284557	0.0238861	0.999999	0.999952	0.994834	0.745454	0.329309	0.276072	0.0844555	0.0430227	0.0271942	0.0218157	0.999999	0.999952	1.01869	0.678386	0.330157	0.172398	0.074115	0.0333144	0.0218921	0.0190495	0.999999	0.999952	1.06117	0.739377	0.351947	0.194147	0.117304	0.048083	0.0309322	0.0250671	49.2781	0.99485	49.7869	0.988349	49.3253	0.995443	49.664	0.991101	-0.0378156
ANXA11	0.999999	0.999952	0.908186	0.599681	0.408559	0.228075	0.118933	0.0591848	0.040448	0.0346796	0.999999	0.999952	0.846423	0.664336	0.440463	0.359322	0.141678	0.0831432	0.0479721	0.0445123	0.999999	0.999952	0.95061	0.624579	0.442382	0.236159	0.11971	0.0544064	0.0395193	0.0353963	0.999999	0.999952	0.864741	0.596276	0.418487	0.225106	0.16199	0.0632904	0.0428179	0.0376702	49.3795	0.997462	50.2526	0.994732	49.7526	0.995915	49.3597	0.996896	-0.259929
ANXA2	0.999999	0.999952	0.998082	1.01139	1.0404	0.665482	0.187198	0.0937033	0.0551606	0.0486716	0.999999	0.999952	0.947142	1.06543	1.04967	0.73312	0.190574	0.0940587	0.0594526	0.0492958	0.999999	0.999952	1.05252	1.03636	1.05559	0.677304	0.185761	0.084171	0.054485	0.0427482	0.999999	0.999952	1.0241	1.09516	1.08849	0.666247	0.225539	0.110466	0.0649597	0.0521375	54.6288	0.996009	54.9531	0.992927	54.6823	0.99325	54.78	0.984978	-0.0597917
ANXA3	0.999999	0.999952	1.0151	0.965472	0.924461	0.473923	0.125292	0.0582563	0.03394	0.0337059	0.999999	0.999952	1.01202	1.03111	0.916092	0.551239	0.161141	0.0752017	0.0466855	0.0411251	0.999999	0.999952	1.02077	1.00309	0.942396	0.506943	0.13645	0.0560402	0.031569	0.0292194	0.999999	0.999952	1.07955	1.05598	1.01578	0.52548	0.183912	0.0785306	0.0498029	0.0447824	53.5184	0.998844	53.9831	0.998709	53.7206	0.998754	53.8168	0.989729	0.0179233
ANXA4	0.999999	0.999952	0.950886	0.747242	0.413093	0.24371	0.108457	0.0532652	0.0414488	0.0425413	0.999999	0.999952	0.794696	0.886924	0.446477	0.351125	0.123924	0.0664119	0.0501466	0.0441894	0.999999	0.999952	1.04663	0.805993	0.470733	0.228343	0.11775	0.0546651	0.0390698	0.0359554	0.999999	0.999952	0.929515	0.796439	0.430266	0.215216	0.13531	0.0676094	0.0528277	0.0472498	50.0798	0.998313	51.0053	0.970309	50.5292	0.995545	50.2184	0.997339	-0.168711
ANXA6	0.999999	0.999952	0.974571	0.770487	0.514855	0.291428	0.145445	0.0691775	0.0415227	0.0354448	0.999999	0.999952	0.922128	0.76312	0.513641	0.322705	0.136213	0.0612482	0.0405217	0.0345227	0.999999	0.999952	0.952754	0.72449	0.491707	0.22723	0.109109	0.048158	0.028755	0.0281978	0.999999	0.999952	0.981926	0.760315	0.528249	0.272901	0.15317	0.070727	0.0459311	0.0400709	50.9111	0.998895	50.9698	0.999346	50.3634	0.999238	50.8763	0.998382	-0.320611
ANXA7	0.999999	0.999952	0.998756	0.945108	0.810677	0.358933	0.174095	0.0813216	0.0525824	0.0492924	0.999999	0.999952	0.988832	0.986183	0.799806	0.460222	0.183841	0.0830401	0.0572483	0.0513457	0.999999	0.999952	0.99864	0.967551	0.812247	0.38655	0.186107	0.0814641	0.0534503	0.0452964	0.999999	0.999952	0.878848	0.848156	0.688628	0.285387	0.167374	0.0693845	0.0422391	0.0427788	52.756	0.997365	53.3353	0.999198	52.945	0.997656	51.8946	0.98941	-0.625908
AP1AR																					0.999999	0.999952	0.858133	1.21977	1.34302	1.12502	0.773558	0.348632	0.455955	0.316233	0.999999	0.999952	0.570919	0.519842	0.3122	0.587554	0.367987	0.157299	0.16337	0.146268					57.748	0.822619	49.2446	0.853435	0
AP1B1	0.999999	0.999952	0.98905	0.928151	0.758964	0.602137	0.283564	0.0910534	0.0511503	0.0379197	0.999999	0.999952	0.990976	0.8827	0.810389	0.624494	0.322565	0.108484	0.0659147	0.0469102	0.999999	0.999952	0.965519	0.907153	0.780418	0.619121	0.299305	0.0949707	0.0509452	0.0392796	0.999999	0.999952	1.04232	0.975449	0.884426	0.700933	0.332419	0.117016	0.0585424	0.0443941	54.375	0.997521	54.8038	0.996997	54.5625	0.997134	55.4974	0.998404	0.44057
AP1G1	0.999999	0.999952	0.948828	0.773214	0.512778	0.344018	0.157039	0.075109	0.0488403	0.0433098	0.999999	0.999952	0.964823	0.714902	0.559066	0.513678	0.19197	0.0893523	0.0522968	0.0455621	0.999999	0.999952	0.900007	0.742757	0.505473	0.344598	0.165051	0.0738578	0.0449765	0.0417623	0.999999	0.999952	0.917862	0.672354	0.471811	0.318551	0.145486	0.0710896	0.0455607	0.038331	51.1399	0.998469	52.1072	0.984454	50.9861	0.99876	50.4064	0.99774	-0.92726
AP1G2	0.999999	0.999952	0.865758	0.650267	0.44565	0.365402	0.153766	0.0831468	0.0421261	0	0.999999	0.999952	0.986891	0.654588	0.502482	0.249756	0.175933	0.0637218	0.0485751	0.0441623											0.999999	0.999952	1.05975	0.802307	0.612712	0.393944	0.130692	0.112679	0.0620485	0.0487913	50.3096	0.993936	50.3238	0.991665			51.938	0.991564	0.807101
AP1M1	0.999999	0.999952	0.943281	0.823032	0.622727	0.501996	0.294797	0.10255	0.0647214	0.047542	0.999999	0.999952	0.908951	0.735952	0.650861	0.470796	0.298235	0.10011	0.0625625	0.045509	0.999999	0.999952	0.907742	0.820234	0.682161	0.535769	0.305492	0.1109	0.0613255	0.045772	0.999999	0.999952	0.981723	0.830944	0.674047	0.511338	0.254205	0.100675	0.0588688	0.0487273	53.0752	0.995577	52.6939	0.99313	53.5108	0.994813	53.277	0.997513	0.509325
AP1M2	0.999999	0.999952	0.916227	0.85344	0.665294	0.487644	0.239018	0.119805	0.0790729	0.0794929	0.999999	0.999952	0.928486	0.769478	0.655081	0.491428	0.186193	0.097433	0.0591134	0.0464921	0.999999	0.999952	0.914517	0.770438	0.648548	0.461284	0.195819	0.102899	0.0609265	0.0456436	0.999999	0.999952	0.950564	0.797455	0.698016	0.512834	0.320644	0.14994	0.0787215	0.0614553	53.0662	0.997725	52.6141	0.994076	52.463	0.996623	53.6308	0.997548	0.206773
AP1S1	0.999999	0.999952	0.943474	0.696151	0.459519	0.27883	0.113551	0.0517974	0.035806	0.0242405	0.999999	0.999952	0.938622	0.752985	0.565314	0.552679	0.181875	0.0855329	0.0515291	0.0590303	0.999999	0.999952	0.844621	0.652185	0.473193	0.259921	0.122176	0.0535259	0.0368077	0.0359153	0.999999	0.999952	0.948573	0.698497	0.455943	0.272144	0.170859	0.0783696	0.0571162	0.0495089	50.2795	0.998519	52.3834	0.981141	49.9372	0.998163	50.2681	0.997564	-1.22885
AP1S3	0.999999	0.999952	0.971172	0.779046	0.529471	0.385352	0.164364	0.0804574	0.0453032	0.0454613	0.999999	0.999952	0.949026	0.647187	0.488488	0.313721	0.134828	0.0604991	0.036614	0.0248615	0.999999	0.999952	0.901159	0.764737	0.600607	0.375767	0.134358	0.0572333	0.0459771	0.0383019	0.999999	0.999952	0.830943	0.582603	0.433986	0.269429	0.136578	0.0674797	0.0390784	0.0327723	51.4811	0.996653	50.4239	0.994914	51.597	0.997195	49.4402	0.996865	-0.433928
AP2A1	0.999999	0.999952	0.982979	0.991979	0.834119	0.642158	0.302568	0.124078	0.0742229	0.0602311	0.999999	0.999952	0.988037	0.893795	0.831418	0.543943	0.28948	0.110859	0.0743723	0.0626921	0.999999	0.999952	0.948231	0.921365	0.774971	0.578561	0.280061	0.119461	0.0727445	0.0619177	0.999999	0.999952	1.00053	1.0202	0.912088	0.674875	0.335341	0.137188	0.0861737	0.062837	54.95	0.998631	54.2777	0.997835	54.3045	0.998474	55.4196	0.998685	0.248247
AP2A2	0.999999	0.999952	0.997921	1.02139	0.810867	0.567995	0.234199	0.103242	0.0510819	0.0390685	0.999999	0.999952	0.995456	0.948873	0.888903	0.570598	0.31893	0.139703	0.0771804	0.0636688	0.999999	0.999952	0.958351	0.971116	0.833691	0.606781	0.281098	0.122202	0.0672612	0.0635971	0.999999	0.999952	0.955489	0.933529	0.850495	0.565323	0.303467	0.133101	0.0819997	0.0827625	54.2011	0.997102	54.758	0.997495	54.6419	0.998871	54.5272	0.998057	0.104993
AP2B1	0.999999	0.999952	1.01091	1.00185	0.866011	0.608162	0.241199	0.112845	0.0573275	0.0473168	0.999999	0.999952	0.994417	0.922258	0.853779	0.531558	0.258712	0.112266	0.0762663	0.0571992	0.999999	0.999952	0.987752	0.951796	0.846464	0.584504	0.224345	0.0973297	0.0627378	0.056284	0.999999	0.999952	1.08013	1.03491	0.961626	0.642656	0.24355	0.117892	0.0695596	0.0556688	54.5398	0.999201	54.1324	0.998457	54.2708	0.999704	54.7879	0.994106	0.193297
AP2M1	0.999999	0.999952	0.999375	1.01397	0.811963	0.622703	0.269991	0.129202	0.113449	0.0696884	0.999999	0.999952	0.978187	0.907629	0.81773	0.560969	0.251415	0.116558	0.0889595	0.0778791	0.999999	0.999952	0.92418	0.893442	0.733959	0.49181	0.190703	0.0816203	0.049844	0.0372973	0.999999	0.999952	1.05809	1.04375	0.892186	0.56174	0.219918	0.106925	0.0633555	0.0598568	54.6079	0.996319	54.145	0.998838	53.2839	0.997429	54.1916	0.995301	-0.638667
AP2S1	0.999999	0.999952	0.968429	0.869568	0.702592	0.443524	0.196259	0.0874141	0.0441801	0.0385637	0.999999	0.999952	0.961907	0.857037	0.809496	0.577123	0.241767	0.104914	0.100627	0.0607042	0.999999	0.999952	0.894902	0.878263	0.744899	0.548368	0.238498	0.172835	0.0574305	0.0520988	0.999999	0.999952	0.89061	0.849388	0.761851	0.516993	0.214957	0.0907686	0.054252	0.0502355	52.9008	0.999866	54.137	0.994131	53.8943	0.993443	53.5108	0.992425	0.183658
AP3B1	0.999999	0.999952	0.942312	0.97219	0.640526	0.409253	0.182423	0.0942244	0.0664682	0.050109	0.999999	0.999952	0.977114	0.847916	0.694984	0.403351	0.201976	0.0958022	0.0635419	0.0538068	0.999999	0.999952	0.944219	0.886868	0.713633	0.389071	0.192983	0.0829366	0.0537506	0.0470348	0.999999	0.999952	1.04807	0.949374	0.752312	0.383325	0.215788	0.0977144	0.0644762	0.0520313	52.5053	0.993316	52.6048	0.999287	52.6358	0.998471	52.8127	0.995456	0.169184
AP3D1	0.999999	0.999952	0.964176	1.00293	0.700241	0.408287	0.189263	0.0888078	0.0487821	0.042057	0.999999	0.999952	0.992021	0.818944	0.736498	0.353271	0.238416	0.0999103	0.0666231	0.0564511	0.999999	0.999952	0.94902	0.880546	0.741677	0.404931	0.233406	0.10748	0.0633693	0.0492331	0.999999	0.999952	1.03263	0.914961	0.763674	0.390688	0.16109	0.0930138	0.0504362	0.0390093	52.7815	0.994456	52.5675	0.991857	52.9586	0.997155	52.7749	0.998079	0.192248
AP3M1	0.999999	0.999952	1.01206	1.10584	0.920777	0.68359	0.479914	0.264318	0.13204	0.0896599	0.999999	0.999952	0.956148	0.826844	0.797571	0.293833	0.396309	0.13979	0.143079	0.0891341	0.999999	0.999952	0.974782	0.96497	0.817231	0.581552	0.36191	0.222003	0.132356	0.0818399	0.999999	0.999952	1.11489	1.08294	0.829136	0.441679	0.171451	0.13277	0.0642772	0.0474457	56.7687	0.983151	52.9918	0.954135	55.0827	0.997552	53.2439	0.984781	-0.716927
AP3M2	0.999999	0.999952	1.05529	1.09065	0.927207	0.786757	0.455825	0.229873	0.125334	0.0743737	0.999999	0.999952	0.902489	0.717077	0.606506	0.322331	0.261115	0.115639	0.0918369	0.0662701																					56.8797	0.990181	51.5381	0.993474					0
AP3S1	0.999999	0.999952	0.849146	0.799808	0.566147	0.359096	0.169338	0.0853341	0.0581072	0.0573677	0.999999	0.999952	0.896964	0.725829	0.628983	0.444551	0.191328	0.0911796	0.0678805	0.0583896	0.999999	0.999952	0.890745	0.774672	0.651929	0.386855	0.22333	0.108822	0.0715622	0.0565482	0.999999	0.999952	0.778394	0.647788	0.540334	0.301914	0.178293	0.0644341	0.0449548	0.036351	51.4931	0.994908	52.0721	0.994368	52.2017	0.997021	50.3001	0.990871	-0.531703
APBB2	0.999999	0.999952	1.0073	0.991096	1.03337	0.802461	0.377745	0.154084	0.160499	0.180371	0.999999	0.999952	1.01469	0.902711	1.01214	1.42074	0.332737	0.24198	0.150943	0.11649											0.999999	0.999952	0.636774	0.610742	0.594657	0.384932	0.332073	0.110029	0.0912031	0.0654163	56.0942	0.996105	57.0716	0.898298			50.7247	0.950094	-3.17341
APC	0.999999	0.999952	1.07088	1.11281	1.18556	1.13257	0.899648	0.341155	0.314506	0.399395	0.999999	0.999952	1.03176	0.894104	0.8437	0.482879	0.485917	0.230285	0.196555	0.233767	0.999999	0.999952	0.79529	1.03985	1.12388	0.86726	0.706573	0.248399	0.180804	0.276796	0.999999	0.999952	1.10222	1.02232	0.974173	0.932101	0.376009	0.323416	0.279467	0.245694	57.9709	0.933537	54.8994	0.970682	58.492	0.932071	56.3268	0.988061	0.974246
APEH	0.999999	0.999952	0.985165	1.3207	0.969287	0.962317	0.824963	0.477935	0.381272	0.204278	0.999999	0.999952	0.973554	1.0062	1.08985	0.962385	0.913743	0.44718	0.362546	0.226223	0.999999	0.999952	0.945139	0.971246	0.945854	0.885712	0.808787	0.562679	0.368404	0.238306	0.999999	0.999952	0.890962	0.909993	0.92367	0.814322	0.81325	0.494909	0.273873	0.181988	61.0816	0.895609	60.5643	0.981015	62.0206	0.992295	60.8355	0.959733	0.605115
APEX1	0.999999	0.999952	0.926477	0.864099	0.589289	0.341683	0.165442	0.0705774	0.0553162	0.0567643	0.999999	0.999952	0.980001	0.883544	0.566262	0.382512	0.14983	0.0764581	0.0497807	0.037478	0.999999	0.999952	0.98613	0.860815	0.600732	0.306625	0.149277	0.0657203	0.0517291	0.040626	0.999999	0.999952	1.0064	0.847484	0.592586	0.267746	0.156876	0.061111	0.0430203	0.0365796	51.7254	0.998074	51.8662	0.996389	51.6042	0.999487	51.3916	0.997944	-0.297832
API5	0.999999	0.999952	1.0125	0.995391	1.00246	0.733156	0.202294	0.0988134	0.0540081	0.0503245	0.999999	0.999952	1.01585	1.04756	0.994769	0.709239	0.192266	0.0783211	0.044283	0.0380645	0.999999	0.999952	1.03436	1.03716	1.0226	0.778859	0.211754	0.0915216	0.0494613	0.044759	0.999999	0.999952	1.08041	1.08023	1.06255	0.810217	0.20902	0.0963332	0.055727	0.0409655	55.0315	0.998965	54.9025	0.997877	55.2809	0.997351	55.3922	0.99031	0.369519
APIP	0.999999	0.999952	1.04965	1.1193	1.02699	0.932056	0.691571	0.435409	0.386594	0.327475	0.999999	0.999952	1.00057	0.999209	1.00013	0.909681	0.692233	0.42272	0.374262	0.34005	0.999999	0.999952	1.00041	1.01085	1.04987	0.960422	0.680886	0.449467	0.372578	0.358396	0.999999	0.999952	0.970026	0.978658	0.965969	0.936461	0.647339	0.444651	0.350989	0.340814	59.6744	0.977402	59.6888	0.998528	59.5079	0.995311	59.4586	0.996762	-0.198338
APOA1BP	0.999999	0.999952	1.03086	1.06821	1.077	0.980582	0.729055	0.486381	0.392657	0.301138	0.999999	0.999952	1.02694	1.05971	1.04622	0.992413	0.744971	0.475707	0.402854	0.339421	0.999999	0.999952	0.999983	1.00159	0.998007	0.893887	0.646079	0.399332	0.301814	0.260094	0.999999	0.999952	1.09763	1.09548	1.07917	0.973963	0.697577	0.478907	0.366808	0.300559	60.4504	0.980521	60.2966	0.988637	59.173	0.999385	60.0716	0.967562	-0.751188
APP	0.999999	0.999952	0.95765	0.914257	0.927824	0.922038	0.55133	0.262476	0.209898	0.184901	0.999999	0.999952	0.78735	0.740366	0.732902	0.772345	0.381785	0.231956	0.151856	0.151266	0.999999	0.999952	0.696639	0.657119	0.608918	0.560097	0.298814	0.144878	0.0891842	0.163843	0.999999	0.999952	0.651888	0.624121	0.59651	0.529913	0.343856	0.173608	0.135615	0.145741	57.7692	0.988565	55.3803	0.93047	52.173	0.948428	51.9416	0.945442	-4.51745
APPL1	0.999999	0.999952	0.887452	0.750732	0.576864	0.431829	0.208655	0.105574	0.0777892	0.0583025	0.999999	0.999952	0.960537	0.859671	0.665618	0.719076	0.201836	0.112525	0.0670945	0.0553483	0.999999	0.999952	0.945935	0.829482	0.585955	0.395381	0.19576	0.0839901	0.0628799	0.061503	0.999999	0.999952	0.667915	0.641129	0.512877	0.326772	0.222823	0.0844058	0.0683024	0.0585464	51.9221	0.997713	54.1945	0.966414	51.9846	0.998796	49.9758	0.976029	-2.07809
APPL2																					0.999999	0.999952	0.721186	0.196408	0.150631	0.0722392	0.0502647	0.0227383	0.0175338	0.0134176	0.999999	0.999952	0.967571	0.221286	0.173831	0.123029	0.0695515	0.0472068	0.0341069	0.00791427					45.7481	0.994566	46.6841	0.989507	0
APRT	0.999999	0.999952	1.00773	0.960343	1.02583	0.861021	0.598696	0.285274	0.114934	0.0660539	0.999999	0.999952	1.0241	1.04022	1.02472	0.992096	0.626211	0.291947	0.130544	0.0712833	0.999999	0.999952	1.02094	1.01981	1.03297	0.909835	0.596323	0.269188	0.0949903	0.0564056	0.999999	0.999952	1.01954	1.01206	1.01771	0.923589	0.6078	0.309514	0.11501	0.0737287	58.3089	0.996631	58.5828	0.994701	58.2798	0.997379	58.5448	0.997683	-0.033566
AQR											0.999999	0.999952	0.968854	0.931237	0.882083	0.497151	0.279578	0.114864	0.0729626	0.0630434	0.999999	0.999952	1.04114	1.00375	1.00302	0.764556	0.342095	0.154687	0.103364	0.0862574													54.081	0.994459	55.881	0.997491			0
ARAP1											0.999999	0.999952	0.723127	0.434042	0.394074	0.242295	0.141276	0.0785788	0.0535887	0.0620453	0.999999	0.999952	0.777942	0.56008	0.471003	0.314563	0.150994	0.0682986	0.0550105	0.0545906	0.999999	0.999952	0.843247	0.586192	0.661181	0.337964	0.175964	0.099034	0.067246	0.0803635			47.945	0.984865	49.5515	0.99117	51.013	0.972716	1.53398
ARCN1	0.999999	0.999952	1.01539	1.06755	0.948981	0.6886	0.240369	0.129496	0.0960674	0.0754657	0.999999	0.999952	1.02437	1.05648	1.00221	0.775759	0.241492	0.117194	0.0742443	0.0633109	0.999999	0.999952	1.00892	1.03915	0.969819	0.681708	0.238625	0.110176	0.0672091	0.0567341	0.999999	0.999952	1.00966	1.04393	0.986259	0.694996	0.305971	0.149343	0.0906529	0.0756572	54.9437	0.996396	55.3736	0.997053	54.9575	0.998117	55.3746	0.996265	0.0073946
ARF1	0.999999	0.999952	1.01787	0.969801	1.07285	0.862433	0.574795	0.267364	0.16458	0.10082	0.999999	0.999952	1.09279	1.07835	1.11514	0.963258	0.581137	0.309994	0.17987	0.110513	0.999999	0.999952	1.0413	1.04102	1.06344	0.916948	0.530563	0.254231	0.146473	0.0939403	0.999999	0.999952	1.13308	1.16098	1.16028	1.08223	0.637282	0.323315	0.193734	0.115822	58.0136	0.99171	58.2559	0.97605	57.7058	0.992388	58.5934	0.944166	0.0148798
ARF4	0.999999	0.999952	0.997353	0.843912	0.860692	0.57266	0.175302	0.103478	0.0414857	0.0316906	0.999999	0.999952	1.08087	0.989043	0.883483	0.621183	0.193887	0.0943033	0.0516162	0.0373094	0.999999	0.999952	1.04414	0.949241	0.91287	0.55856	0.196003	0.0857141	0.0542517	0.0479661	0.999999	0.999952	1.0849	1.00565	0.949113	0.596984	0.220515	0.0765887	0.0393404	0.0302379	54.0537	0.990256	54.4379	0.995766	54.1311	0.99771	54.4914	0.994579	0.0654681
ARF5	0.999999	0.999952	1.05374	0.940876	1.11912	0.956889	0.443317	0.12584	0.0658136	0.0476099	0.999999	0.999952	1.10853	1.06666	1.05945	0.945152	0.383564	0.142199	0.0636767	0.0530968	0.999999	0.999952	1.10002	1.0713	1.14023	0.997402	0.426345	0.127443	0.0579029	0.053822	0.999999	0.999952	1.01955	1.00716	1.00673	0.960351	0.469699	0.131528	0.0613274	0.0500899	57.0356	0.987882	56.7156	0.988162	57.0166	0.981237	57.1707	0.999257	0.217991
ARF6	0.999999	0.999952	1.05152	0.962406	1.04474	0.697929	0.2778	0.100629	0.0620534	0.04117	0.999999	0.999952	1.12222	1.08151	1.15201	1.50294	0.31952	0.184903	0.0794294	0.0502635	0.999999	0.999952	1.06762	1.13048	1.1891	0.978159	0.319459	0.118966	0.0626082	0.0470397	0.999999	0.999952	1.03014	1.11429	1.09207	0.947633	0.382471	0.125374	0.0654587	0.0509174	55.2945	0.992352	57.0893	0.879148	56.5804	0.971919	56.7227	0.987382	0.459637
ARFGAP1	0.999999	0.999952	0.832294	0.61224	0.621664	0.725323	0.290692	0.145655	0.101568	0.0548049	0.999999	0.999952	0.938106	0.697845	0.496853	0.42707	0.136328	0.0646399	0.0403389	0.0307767	0.999999	0.999952	1.01346	0.887938	0.774379	0.575741	0.352945	0.165313	0.115106	0.0967496	0.999999	0.999952	0.830338	0.667166	0.484187	0.287421	0.195694	0.0718753	0.0643348	0.0470558	53.1853	0.918998	51.1161	0.990013	54.6673	0.997937	50.2423	0.996766	0.304095
ARFGAP2	0.999999	0.999952	0.960165	0.704106	0.588578	0.380302	0.18238	0.0835444	0.0573197	0.0488455	0.999999	0.999952	0.963206	0.775095	0.549498	0.378277	0.178349	0.0902565	0.0695628	0.0761795	0.999999	0.999952	0.968676	0.813501	0.59619	0.379091	0.194765	0.0800166	0.055887	0.0467238	0.999999	0.999952	0.918609	0.744468	0.557522	0.326807	0.189839	0.0809147	0.0579867	0.0640652	51.5575	0.995349	51.5027	0.998095	51.9404	0.99925	51.2145	0.999021	0.0473582
ARFGAP3	0.999999	0.999952	0.969167	0.903865	0.850673	0.573076	0.22932	0.102177	0.0694875	0.065699	0.999999	0.999952	1.00064	0.982096	0.86566	0.710872	0.246289	0.112529	0.0651514	0.0639033	0.999999	0.999952	1.01404	0.937364	0.902608	0.599191	0.259358	0.11884	0.0847168	0.0701823	0.999999	0.999952	1.00204	0.998198	0.884502	0.581012	0.270338	0.0956146	0.0632853	0.0580408	54.2111	0.997456	55.0579	0.997153	54.5756	0.998533	54.52	0.998781	-0.0866285
ARFGEF2	0.999999	0.999952	0.93017	0.779166	0.815933	1.10163	1.13901	0.775219	0.610836	0.516489	0.999999	0.999952	1.0376	0.966626	0.927877	0.340246	0.415263	0.149734	0.0752172	0.0658191											0.999999	0.999952	1.3508	1.32503	1.19853	0.936692	0.256388	0.174168	0.0887924	0.090971		0.676207					56.0517	0.890776	0
ARFIP1	0.999999	0.999952	1.02396	0.836907	0.750823	0.47734	0.374906	0.20226	0.174059	0.153162	0.999999	0.999952	0.982292	0.875223	0.728681	0.641568	0.354495	0.214691	0.159614	0.16278	0.999999	0.999952	0.941787	0.723329	0.55739	0.360285	0.197782	0.0860723	0.0528346	0.0463179	0.999999	0.999952	0.954712	0.781317	0.642209	0.427608	0.291935	0.136698	0.0912803	0.092193	53.9329	0.991075	54.946	0.994075	51.3886	0.998138	52.669	0.997374	-2.41065
ARFIP2	0.999999	0.999952	0.989129	0.819387	0.677703	0.399633	0.203102	0.115295	0.0698006	0.0745547	0.999999	0.999952	1.018	0.925232	0.776993	0.478386	0.229028	0.0979231	0.0650223	0.0553342	0.999999	0.999952	0.982626	0.844932	0.724979	0.454076	0.230866	0.117632	0.0825283	0.0785734	0.999999	0.999952	1.01952	0.839601	0.710107	0.409254	0.212768	0.100084	0.063037	0.0462005	52.4437	0.998375	53.5005	0.999166	53.0795	0.998711	52.7404	0.997082	-0.0621122
ARGLU1	0.999999	0.999952	1.0565	0.963648	1.0354	0.991642	0.599942	0.318875	0.320072	0.306504	0.999999	0.999952	1.06826	1.12262	1.05943	1.07531	0.520977	0.323403	0.291618	0.362279	0.999999	0.999952	0.982554	1.13395	1.12451	1.0004	0.52448	0.331126	0.368468	0.52883	0.999999	0.999952	0.948549	1.11255	1.0568	0.9123	0.537047	0.275255	0.370507	0.469834	57.8283	0.994096	57.336	0.972718	57.3668	0.939712	57.4912	0.954867	-0.153179
ARHGAP1	0.999999	0.999952	1.01982	1.0303	1.07759	0.476926	0.211663	0.101172	0.0628759	0.0540774	0.999999	0.999952	1.02126	1.02683	1.09416	0.643107	0.263008	0.131267	0.0807972	0.0703795	0.999999	0.999952	1.02094	1.01099	1.07295	0.523314	0.199203	0.0800174	0.058279	0.0493516	0.999999	0.999952	0.922734	0.889875	0.960983	0.456808	0.288928	0.115808	0.0863036	0.0785258	53.5773	0.987928	54.8283	0.985391	53.6223	0.989402	53.9058	0.976047	-0.438744
ARHGAP12	0.999999	0.999952	0.969159	0.810982	0.613375	0.413639	0.220331	0.114359	0.0765027	0.0646045	0.999999	0.999952	0.972021	0.818038	0.614414	0.36687	0.199592	0.0937143	0.0632956	0.052096	0.999999	0.999952	0.979793	0.835749	0.647829	0.373947	0.196618	0.0965935	0.0628683	0.0583187	0.999999	0.999952	1.00346	0.821954	0.588571	0.323058	0.161153	0.0834931	0.0586909	0.0537329	52.2659	0.999237	51.9782	0.999431	52.1942	0.999456	51.5521	0.998785	-0.248906
ARHGAP17	0.999999	0.999952	0.872485	0.590001	0.487248	0.335093	0.143423	0.0816819	0.0742569	0.0513607	0.999999	0.999952	0.903369	0.548518	0.427974	0.398723	0.196224	0.100847	0.0841054	0.0820541	0.999999	0.999952	0.878644	0.505341	0.431665	0.315653	0.219544	0.135677	0.0791387	0.0607381											50.0813	0.992829	49.9463	0.97912	49.3642	0.982201			-0.358552
ARHGAP18	0.999999	0.999952	0.958737	0.682045	0.415442	0.299718	0.159938	0.0776003	0.0449763	0.0647493	0.999999	0.999952	0.965711	0.695435	0.429274	0.41598	0.161154	0.084594	0.051681	0.0431586	0.999999	0.999952	0.967287	0.667142	0.446213	0.29828	0.149725	0.0701023	0.0477383	0.0389655	0.999999	0.999952	0.927504	0.625015	0.429196	0.289632	0.160341	0.0873098	0.0537212	0.0479864	50.0815	0.994365	50.8069	0.984272	50.2191	0.994813	49.8638	0.99535	-0.402725
ARHGAP21																					0.999999	0.999952	0.916008	0.787728	0.606259	0.545813	0.256028	0.117786	0.0692228	0.0733917															52.9634	0.991058			0
ARHGAP27	0.999999	0.999952	0.979776	0.951679	0.813723	0.514698	0.158133	0.0840555	0.0514144	0.220156	0.999999	0.999952	0.945517	0.968425	0.890887	0.576467	0.342437	0.181965	0.146931	0.0975336	0.999999	0.999952	0.982345	1.08809	0.822458	0.574233	0.247666	0.099807	0.0693381	0.0550573	0.999999	0.999952	0.810995	0.771608	0.644114	0.390795	0.205169	0.0868108	0.0667657	0.077811	53.4747	0.986557	54.8831	0.995034	54.2875	0.990482	51.9541	0.988117	-1.05807
ARHGAP29	0.999999	0.999952	0.951587	0.800817	0.638433	0.463592	0.228063	0.113467	0.0766249	0.0711228	0.999999	0.999952	0.952932	0.834273	0.662499	0.482274	0.285959	0.129928	0.0871695	0.067323	0.999999	0.999952	0.944494	0.82528	0.701299	0.515023	0.267496	0.122487	0.0829424	0.0751297	0.999999	0.999952	0.97364	0.866171	0.729088	0.51961	0.313811	0.152996	0.0895008	0.0797426	52.6661	0.998549	53.2364	0.999139	53.4712	0.998178	53.9501	0.999398	0.759379
ARHGAP4	0.999999	0.999952	0.725528	0.330484	0.218235	0.186036	0.0724827	0.0381456	0.0263177	0.0497822	0.999999	0.999952	0.777091	0.484586	0.439223	0.54467	0.121959	0.0759303	0.0461906	0.0424612	0.999999	0.999952	0.76007	0.409782	0.315834	0.223493	0.131788	0.066158	0.0537967	0.0395935	0.999999	0.999952	0.679032	0.602268	0.638998	0.517473	0.484507	0.201533	0.222391	0.252049	46.5412	0.990028	49.8053	0.934368	47.5208	0.988913	53.211	0.918523	2.19262
ARHGAP5	0.999999	0.999952	0.854654	0.6223	0.339748	0.279537	0.145518	0.0647317	0.0513698	0.0291113	0.999999	0.999952	0.958376	0.733218	0.638758	0.502373	0.340272	0.124388	0.0590407	0.053728	0.999999	0.999952	0.963476	0.752747	0.572581	0.473765	0.311145	0.12409	0.069641	0.0756045	0.999999	0.999952	1.07214	0.787262	0.680594	0.508349	0.348964	0.136215	0.0510702	0.0503155	49.2277	0.993936	53.0693	0.98911	52.6238	0.991249	53.6794	0.983068	2.00307
ARHGDIA	0.999999	0.999952	1.01539	0.921996	0.869486	0.534263	0.171434	0.0789453	0.0556615	0.069373	0.999999	0.999952	0.996073	0.957907	0.889274	0.581084	0.189874	0.0764451	0.0463717	0.0415079	0.999999	0.999952	1.02883	0.979955	0.916663	0.55915	0.183903	0.0716623	0.0409419	0.0361612	0.999999	0.999952	0.988836	0.95463	0.90796	0.518792	0.21261	0.0777273	0.0501854	0.0446546	53.8346	0.998007	54.2132	0.999707	54.1143	0.999044	53.9736	0.997814	0.0200329
ARHGEF1	0.999999	0.999952	0.795098	0.452217	0.381797	0.307829	0.16394	0.086155	0.0627631	0.0600512	0.999999	0.999952	0.826949	0.542902	0.457853	0.505784	0.166569	0.0943841	0.0577524	0.0538503	0.999999	0.999952	0.7922	0.535044	0.446211	0.327434	0.161882	0.0745079	0.054731	0.0468252	0.999999	0.999952	0.78533	0.507356	0.453512	0.355935	0.181352	0.0858068	0.0531839	0.0461166	48.4672	0.982868	50.3794	0.962211	49.418	0.989854	49.4763	0.983603	0.0238335
ARHGEF10	0.999999	0.999952	0.752836	0.520502	0.437767	0.309361	0.182099	0.0925337	0.0622838	0.0697188	0.999999	0.999952	0.906382	0.693946	0.647386	0.478764	0.230954	0.160412	0.133243	0.116531																					49.0806	0.988552	52.4412	0.989962					0
ARHGEF12	0.999999	0.999952	0.893932	0.63565	0.510178	0.37308	0.246586	0.12336	0.0976536	0.111162											0.999999	0.999952	0.934862	0.697461	0.694475	0.518393	0.238548	0.0844764	0.077364	0.0566124											50.7962	0.993432			52.8397	0.983319			1.02172
ARHGEF16	0.999999	0.999952	0.900772	0.634502	0.50356	0.376176	0.187932	0.0938765	0.0613197	0.0597931	0.999999	0.999952	0.904165	0.693139	0.54009	0.436539	0.209117	0.10377	0.0755142	0.0670231	0.999999	0.999952	0.90497	0.694313	0.555847	0.413962	0.198032	0.0963978	0.0718867	0.0626261	0.999999	0.999952	0.781185	0.557959	0.482975	0.343573	0.262881	0.117363	0.096467	0.0812189	50.7345	0.993851	51.5589	0.99448	51.4914	0.996074	49.9647	0.986942	-0.418606
ARHGEF18											0.999999	0.999952	1.00117	0.870041	0.747388	0.390838	0.353983	0.143023	0.0834861	0.0553777											0.999999	0.999952	1.03769	0.871065	0.709509	0.560239	0.299926	0.169172	0.0947574	0.0690922			53.4317	0.985655			54.1095	0.995056	0.338893
ARHGEF2	0.999999	0.999952	0.881011	0.608252	0.655553	0.504175	0.294539	0.151861	0.187585	0.179281	0.999999	0.999952	0.761202	0.491615	0.435547	0.322243	0.193082	0.0975015	0.0916484	0.0744807	0.999999	0.999952	0.812121	0.546665	0.436174	0.312045	0.171651	0.088606	0.0687783	0.0618602	0.999999	0.999952	1.00782	0.696003	0.666585	0.484211	0.287086	0.161196	0.121004	0.10704	52.4435	0.96904	48.9554	0.984809	49.3787	0.992602	52.9308	0.984296	0.455264
ARHGEF35	0.999999	0.999952	1.04259	0.919766	1.12016	0.99036	0.686568	0.440626	0.412673	0.377348	0.999999	0.999952	0.98697	0.963024	0.911089	0.99426	0.619856	0.384525	0.340506	0.3336	0.999999	0.999952	1.02117	0.939748	0.918779	0.880147	0.580633	0.341561	0.283519	0.284492	0.999999	0.999952	0.856177	0.818485	0.787843	0.8271	0.621246	0.32732	0.333876	0.345459	59.0994	0.968795	58.3139	0.987442	58.2818	0.99243	59.4808	0.926808	0.174685
ARHGEF7	0.999999	0.999952	0.952077	0.920249	0.567662	0.388167	0.192985	0.0859994	0.06612	0.0510262	0.999999	0.999952	0.968509	0.908611	0.723423	0.5048	0.280742	0.173572	0.143112	0.146436	0.999999	0.999952	0.946519	0.924079	0.751167	0.510718	0.273984	0.127753	0.0958119	0.069444	0.999999	0.999952	1.09765	0.960265	0.72085	0.444169	0.200416	0.119252	0.0859292	0.0727638	52.0351	0.993089	53.5631	0.999476	53.7945	0.998795	52.994	0.991774	0.595127
ARID1A	0.999999	0.999952	1.03779	0.80557	0.723421	0.623194	0.375535	0.209468	0.172176	0.159329	0.999999	0.999952	0.983483	0.816286	0.657983	0.875957	0.273236	0.170848	0.0840483	0.0728096	0.999999	0.999952	0.982732	0.831824	0.728812	0.48566	0.32186	0.11855	0.0812584	0.0536419	0.999999	0.999952	0.686092	0.684705	0.523407	0.304806	0.50705	0.0827142	0.0915069	0.0458662	54.8573	0.986273	55.3395	0.924062	53.7011	0.996631	51.0689	0.911137	-2.71337
ARID1B	0.999999	0.999952	0.948432	0.770272	0.667049	0.54937	0.284435	0.154582	0.102859	0.102242	0.999999	0.999952	0.998462	0.979795	0.838612	0.97949	0.44986	0.180543	0.121957	0.122208	0.999999	0.999952	1.11049	1.04141	0.963445	0.953044	0.597257	0.198772	0.128736	0.101853	0.999999	0.999952	0.966182	0.932786	0.897784	0.830672	0.400158	0.188695	0.138504	0.12127	53.5081	0.993713	57.0579	0.981062	57.9458	0.990204	56.4419	0.993018	1.91087
ARIH1	0.999999	0.999952	1.01286	1.01995	1.00715	0.861661	0.466408	0.16075	0.103868	0.0976933	0.999999	0.999952	0.98372	0.985219	0.913589	0.794623	0.439312	0.165968	0.104206	0.0821106	0.999999	0.999952	0.979827	0.966066	0.967048	0.875116	0.450105	0.159959	0.108053	0.0909697	0.999999	0.999952	1.03672	1.01585	1.05472	0.920376	0.485793	0.199103	0.134483	0.10709	56.9711	0.998904	56.5858	0.998821	56.8938	0.998866	57.2431	0.996048	0.290009
ARIH2	0.999999	0.999952	1.00329	0.935057	0.774623	0.598609	0.311683	0.145519	0.0913034	0.0765926	0.999999	0.999952	0.977091	0.933016	0.711609	0.364188	0.240949	0.11064	0.13107	0.0899099	0.999999	0.999952	0.992904	0.904849	0.815907	0.47697	0.242514	0.12457	0.0714472	0.0593979	0.999999	0.999952	1.00179	0.837788	0.590985	0.25438	0.0975132	0.0287283	0.0203822	0.0222026	54.6017	0.998786	52.5077	0.996309	53.6584	0.997946	51.2818	0.999269	-1.08458
ARL1	0.999999	0.999952	1.01422	1.00544	0.898161	0.66492	0.348723	0.155526	0.0708499	0.0497925	0.999999	0.999952	1.08274	1.01696	0.989836	0.969784	0.220228	0.170229	0.0532683	0.0393369	0.999999	0.999952	1.01098	1.002	0.932239	0.599191	0.250359	0.107391	0.0587648	0.0447897	0.999999	0.999952	0.942755	0.962019	0.884562	0.376613	0.274482	0.0566278	0.0416608	0.0223082	55.5031	0.998726	56.0925	0.991067	54.6077	0.998344	53.3393	0.982029	-1.82434
ARL2	0.999999	0.999952	1.04452	1.15887	1.24651	0.884774	0.304911	0.117693	0.0691637	0.065237	0.999999	0.999952	1.03308	1.1167	1.21306	1.0918	0.257338	0.124603	0.0495462	0.0378709	0.999999	0.999952	1.02524	1.09723	1.16278	0.893983	0.274264	0.107496	0.0612524	0.0544497	0.999999	0.999952	0.896799	0.966396	1.02552	0.783374	0.312863	0.102469	0.0478735	0.0311417	56.1817	0.957056	57.0182	0.967845	56.0528	0.980839	55.8539	0.991124	-0.646672
ARL2BP	0.999999	0.999952	0.956953	0.751579	0.654556	0.458686	0.251465	0.129332	0.100356	0.0975637	0.999999	0.999952	0.971998	0.835893	0.678605	0.514582	0.265758	0.128378	0.0951726	0.0913179	0.999999	0.999952	0.981488	0.820261	0.739238	0.4988	0.28079	0.166284	0.113572	0.0954247	0.999999	0.999952	0.878946	0.716465	0.625196	0.442127	0.252857	0.137196	0.0841121	0.114905	52.6506	0.995921	53.3629	0.997918	53.6122	0.997429	52.2326	0.994727	-0.0843522
ARL3	0.999999	0.999952	1.03076	0.992177	1.06268	0.897815	0.464023	0.212402	0.124945	0.0997694	0.999999	0.999952	1.00782	1.05707	0.969401	0.824502	0.431932	0.190781	0.129769	0.105547	0.999999	0.999952	1.03538	1.05413	1.03842	0.922687	0.4633	0.192296	0.124235	0.107096	0.999999	0.999952	1.10981	1.08036	1.06945	0.965208	0.499063	0.222602	0.137533	0.108233	57.1129	0.994884	56.6751	0.997325	57.0983	0.995591	57.3801	0.983635	0.345226
ARL5B																					0.999999	0.999952	0.999941	0.832187	0.758652	0.530433	0.304272	0.132537	0.0768915	0.0639628															54.0262	0.996714			0
ARL6IP4																					0.999999	0.999952	0.896034	0.776415	0.696011	0.511885	0.31013	0.144109	0.128567	0.133342	0.999999	0.999952	0.634248	0.604699	0.446841	0.236164	0.183605	0.0705194	0.0590331	0.0667495					53.4483	0.993437	48.8968	0.973689	0
ARL8A	0.999999	0.999952	1.0679	0.872364	0.999411	0.947498	0.488058	0.174851	0.109805	0.0752547	0.999999	0.999952	1.00401	0.935371	0.897703	0.927739	0.36686	0.15896	0.107099	0.0745698	0.999999	0.999952	0.95821	0.955523	0.939774	0.765931	0.404086	0.190494	0.119361	0.105636	0.999999	0.999952	0.976624	0.942676	0.933901	0.843743	0.453101	0.236665	0.165504	0.10592	57.2813	0.985875	56.5266	0.990043	56.2946	0.998103	57.0019	0.996058	-0.25572
ARMC1	0.999999	0.999952	1.02729	0.851719	0.718552	0.434052	0.289464	0.161196	0.117097	0.0806907	0.999999	0.999952	0.994368	0.95712	0.697959	0.419247	0.229808	0.105484	0.0697368	0.0581014	0.999999	0.999952	1.02348	0.956404	0.819637	0.56524	0.385979	0.237198	0.150841	0.12963	0.999999	0.999952	1.08481	1.04272	0.796682	0.505263	0.29335	0.17478	0.128823	0.097204	53.1857	0.994964	52.8979	0.996858	55.0335	0.995887	53.8977	0.987042	1.42378
ARMC6	0.999999	0.999952	0.705845	0.736663	0.79722	0.609435	0.42766	0.25136	0.212332	0.162563																															55.0638	0.934793							0
ARPC1A	0.999999	0.999952	0.972594	1.05405	0.895384	0.76309	0.573445	0.318333	0.207034	0.125069	0.999999	0.999952	0.973386	0.958339	0.98082	0.734656	0.662122	0.329839	0.229871	0.12468	0.999999	0.999952	0.962064	0.990807	0.933715	0.857077	0.666503	0.381101	0.225812	0.112264	0.999999	0.999952	1.11161	1.12149	1.10376	0.969076	0.666235	0.415857	0.242607	0.132785	58.0673	0.991842	58.7823	0.984925	59.3749	0.99786	59.5727	0.964359	1.04901
ARPC1B	0.999999	0.999952	0.967067	1.14586	0.89732	0.771266	0.587642	0.259074	0.103322	0.0707363	0.999999	0.999952	0.939103	0.942116	0.970305	0.73493	0.623761	0.247917	0.108796	0.0550851	0.999999	0.999952	0.939141	0.970456	0.932914	0.812277	0.57224	0.263168	0.0937035	0.0638431	0.999999	0.999952	0.994835	1.03904	0.997701	0.861449	0.617033	0.311451	0.117411	0.0861126	57.8018	0.976275	57.8133	0.984558	57.8272	0.995996	58.5169	0.997143	0.36451
ARPC2	0.999999	0.999952	0.99946	1.10908	0.986333	0.922426	0.659633	0.333691	0.163067	0.0887445	0.999999	0.999952	1.01294	1.00666	1.10439	0.845502	0.827398	0.344771	0.173632	0.0836265	0.999999	0.999952	0.984064	1.017	0.983772	0.885458	0.729362	0.362731	0.147746	0.0876852	0.999999	0.999952	1.08085	1.13338	1.11839	1.06773	0.737849	0.409789	0.148567	0.0858805	58.9847	0.990537	59.7747	0.976854	59.4823	0.997527	59.8664	0.965888	0.294606
ARPC3	0.999999	0.999952	1.00034	1.17964	1.04415	0.925028	0.652264	0.25309	0.164893	0.0771661	0.999999	0.999952	0.997939	1.03514	1.08196	1.01365	0.617779	0.24846	0.13292	0.0753297	0.999999	0.999952	0.956765	1.02338	1.01288	0.967776	0.615426	0.24564	0.0993983	0.0581413	0.999999	0.999952	0.973346	1.03769	1.04256	0.950871	0.655574	0.252145	0.0998544	0.0682305	58.495	0.975576	58.2642	0.991051	58.3105	0.997191	58.5322	0.996913	0.0417505
ARPC4	0.999999	0.999952	0.988843	1.22115	1.02727	0.979701	0.719234	0.342735	0.145506	0.0721187	0.999999	0.999952	0.98645	0.98793	1.02234	0.933842	0.663977	0.291076	0.127932	0.0627768	0.999999	0.999952	0.964849	0.993627	0.939704	0.861667	0.586587	0.307574	0.115638	0.0628087	0.999999	0.999952	0.998455	1.03118	1.01614	0.918423	0.643911	0.333568	0.124785	0.070483	59.3582	0.9662	58.7885	0.998853	58.3085	0.998628	58.8973	0.997812	-0.47043
ARPC5	0.999999	0.999952	0.973617	1.12908	1.01666	0.8973	0.687281	0.34713	0.181504	0.120944	0.999999	0.999952	0.986247	1.01408	1.02891	0.836213	0.710093	0.347138	0.204788	0.149322	0.999999	0.999952	1.00651	1.02356	1.05002	0.93339	0.697762	0.3581	0.182108	0.125798	0.999999	0.999952	1.00776	1.02119	1.00254	0.869509	0.611545	0.342714	0.168609	0.116253	59.1561	0.984594	59.2431	0.990959	59.2827	0.996411	58.6688	0.997994	-0.223857
ARPC5L	0.999999	0.999952	0.967997	1.09287	0.934278	0.860881	0.597454	0.287789	0.146191	0.0900149	0.999999	0.999952	0.978042	1.01232	1.01498	1.0362	0.689731	0.308951	0.157047	0.0909166	0.999999	0.999952	0.972586	1.0359	0.997018	0.907137	0.67275	0.337425	0.148586	0.0788138	0.999999	0.999952	1.00387	1.03397	1.05705	0.98509	0.640059	0.324091	0.133173	0.0873933	58.2769	0.990898	58.9761	0.99437	59.0782	0.997983	58.8109	0.993195	0.318013
ARPIN	0.999999	0.999952	1.00309	0.860883	0.788862	0.499437	0.239471	0.130829	0.094082	0.0968143	0.999999	0.999952	1.0171	0.999952	0.816714	0.602335	0.271414	0.131007	0.0872185	0.0808056	0.999999	0.999952	0.998124	0.911152	0.789199	0.511917	0.24919	0.120976	0.0829439	0.0781123	0.999999	0.999952	0.984043	0.893486	0.796319	0.507569	0.287754	0.132131	0.093711	0.080427	53.6093	0.996884	54.5102	0.997887	53.7809	0.999603	53.9466	0.998551	-0.196002
ARPP19	0.999999	0.999952	0.950073	0.954361	1.00394	0.844091	0.625751	0.488548	0.317391	0.283546	0.999999	0.999952	0.96401	0.898126	0.897614	0.829482	0.659565	0.432002	0.351796	0.329735	0.999999	0.999952	1.02714	0.910477	0.948555	0.821409	0.505698	0.411343	0.246324	0.286056	0.999999	0.999952	0.99353	0.84971	0.878707	0.792024	0.501866	0.471687	0.32388	0.317212	59.9491	0.988755	60.2452	0.987797	57.9378	0.985922	58.9655	0.975673	-1.64549
ARRB1	0.999999	0.999952	1.01111	1.02449	0.986581	0.984824	0.372029	0.113892	0.0658865	0.0627672	0.999999	0.999952	0.999555	1.07199	1.01263	0.885856	0.35005	0.103383	0.0600943	0.0408543	0.999999	0.999952	1.00871	1.00502	0.961094	0.865981	0.289359	0.0796356	0.0393862	0.0364016	0.999999	0.999952	0.895006	0.933339	0.874672	0.760805	0.299086	0.0820481	0.0457419	0.0395454	56.7778	0.998873	56.3783	0.996681	55.9947	0.999465	55.5377	0.988259	-0.811866
ARRB2	0.999999	0.999952	1.00557	0.862248	0.721031	0.34516	0.1711	0.0849514	0.0651448	0.0601212	0.999999	0.999952	0.988306	0.936174	0.757479	0.636055	0.230844	0.108473	0.0714116	0.0619327	0.999999	0.999952	0.964233	0.903231	0.747402	0.443314	0.209343	0.0945214	0.074561	0.061693	0.999999	0.999952	1.06935	1.00219	0.867508	0.524057	0.273206	0.12141	0.0738719	0.059353	52.3287	0.997361	54.3456	0.993693	53.1006	0.999439	54.1746	0.993745	0.300439
ARRDC2																					0.999999	0.999952	1.0463	1.1444	1.02739	0.867415	0.726309	0.416114	0.29551	0.182963															59.9529	0.971605			0
ASAH1	0.999999	0.999952	0.98016	1.11769	1.04813	0.98915	0.71414	0.455952	0.389709	0.311123	0.999999	0.999952	1.02952	0.99448	1.03658	0.803178	0.738309	0.466376	0.397752	0.360722	0.999999	0.999952	0.988982	0.988713	0.976904	0.864611	0.646674	0.402115	0.319111	0.324862	0.999999	0.999952	1.01799	1.10477	1.11	1.078	0.657597	0.513514	0.381702	0.308813	59.8846	0.975866	60.8029	0.976595	59.1811	0.998256	59.4258	0.945592	-1.04024
ASAP1	0.999999	0.999952	0.966782	0.913095	0.678043	0.537555	0.288113	0.129488	0.0827636	0.0683673	0.999999	0.999952	0.960461	0.844858	0.676757	0.410419	0.287021	0.128991	0.119135	0.123495	0.999999	0.999952	0.949945	0.784255	0.581119	0.365063	0.170634	0.0651524	0.0377677	0.0322111	0.999999	0.999952	1.05059	0.929671	0.61588	0.447173	0.211318	0.0742399	0.072962	0.0799386	53.7716	0.996538	52.7285	0.997121	51.6752	0.999524	52.6071	0.99041	-1.1089
ASCC1	0.999999	0.999952	0.962689	0.820273	0.798197	0.647928	0.476236	0.241051	0.155078	0.144247	0.999999	0.999952	1.05949	1.24385	1.17924	0.447385	0.218663	0.0893899	0.0556859	0.0473371	0.999999	0.999952	0.962026	0.950529	0.907727	0.699893	0.43611	0.253664	0.145855	0.126832	0.999999	0.999952	1.165	1.29614	1.29351	0.49802	0.277604	0.141578	0.0797725	0.0564717	56.0669	0.991616	53.548	0.950436	56.4065	0.998387	53.598	0.9051	0.194746
ASF1A	0.999999	0.999952	0.960084	0.881114	0.709628	0.454785	0.234043	0.11936	0.0830576	0.0849249	0.999999	0.999952	0.923494	0.824008	0.688057	1.31196	0.193164	0.121765	0.0573221	0.052352	0.999999	0.999952	0.927289	0.799265	0.662588	0.386357	0.21253	0.0845117	0.0599612	0.0566392	0.999999	0.999952	0.62821	0.607523	0.477729	0.277629	0.185602	0.0725051	0.0483651	0.0404851	53.0708	0.999694	56.8936	0.881296	52.2841	0.998018	49.1707	0.971688	-4.25484
ASF1B	0.999999	0.999952	0.872752	0.725956	0.478757	0.321119	0.17092	0.118406	0.134123	0.0708645	0.999999	0.999952	0.90172	0.663465	0.458234	0.303293	0.185247	0.105064	0.113645	0.090476	0.999999	0.999952	0.887074	0.673979	0.455653	0.360574	0.420786	0.284336	0.15863	0.165245	0.999999	0.999952	1.0116	0.670337	0.445295	0.267892	0.218409	0.128581	0.132265	0.111337	50.535	0.997227	50.1277	0.998348	50.8897	0.966399	49.964	0.991472	0.0955397
ASH2L	0.999999	0.999952	1.00348	0.949027	0.691948	0.391603	0.158507	0.0746332	0.0448763	0.0343855	0.999999	0.999952	1.0319	0.968965	0.76403	0.621051	0.235265	0.112479	0.0790327	0.0723028	0.999999	0.999952	1.00806	0.96704	0.772146	0.424216	0.199635	0.0886649	0.0579291	0.0611438	0.999999	0.999952	1.03149	0.970291	0.800603	0.433232	0.297051	0.158571	0.119578	0.114551	52.5587	0.998726	54.3146	0.994001	53.0783	0.998676	53.3954	0.993361	-0.199854
ASL	0.999999	0.999952	0.98388	1.08565	0.99558	0.97106	0.532332	0.217899	0.151031	0.120349	0.999999	0.999952	0.972952	1.00603	0.999107	0.869006	0.493036	0.157129	0.112639	0.0828748	0.999999	0.999952	0.965679	0.985682	0.96141	0.887522	0.506618	0.138169	0.0768349	0.0669244	0.999999	0.999952	0.963857	0.983131	0.986088	0.867214	0.478066	0.138996	0.0771993	0.0591866	57.568	0.993851	57.1546	0.998717	57.2536	0.998287	57.0547	0.99874	-0.207176
ASMTL	0.999999	0.999952	0.933663	0.761485	0.553341	0.379098	0.196595	0.0882679	0.059707	0.0533416	0.999999	0.999952	0.890563	0.689339	0.544736	0.364492	0.288322	0.166194	0.134665	0.100096	0.999999	0.999952	0.873607	0.637772	0.512169	0.326525	0.180451	0.0855188	0.0608871	0.0586069	0.999999	0.999952	0.947729	0.646772	0.54826	0.383679	0.193623	0.13965	0.0893882	0.0620035	51.5616	0.998968	51.3418	0.995939	50.4832	0.996676	51.1523	0.991446	-0.633981
ASNA1	0.999999	0.999952	0.998371	0.958633	0.876182	0.641245	0.368637	0.139245	0.0643681	0.0548875	0.999999	0.999952	1.01024	0.924285	0.911594	0.643557	0.371841	0.132195	0.0760622	0.0587003	0.999999	0.999952	0.953973	0.913802	0.864133	0.612979	0.334635	0.111872	0.0522977	0.0364755	0.999999	0.999952	1.01689	0.970506	0.929346	0.700691	0.353704	0.156012	0.0966435	0.0660857	55.4247	0.999107	55.4771	0.996819	54.9955	0.997424	55.6888	0.999417	-0.108766
ASNS	0.999999	0.999952	1.01386	1.0751	0.955199	0.719021	0.243968	0.102924	0.0601223	0.0531226	0.999999	0.999952	1.01006	0.998723	0.982544	0.647296	0.238982	0.0909526	0.055593	0.0418991	0.999999	0.999952	0.988183	0.971158	0.943652	0.636639	0.203998	0.08901	0.0531195	0.0456636	0.999999	0.999952	1.07285	1.067	1.03972	0.62562	0.236626	0.101518	0.0572287	0.0503618	55.1587	0.996188	54.8263	0.998054	54.5965	0.999446	54.6689	0.987943	-0.359767
ASNSD1	0.999999	0.999952	0.967493	1.08918	1.20878	1.51656	1.25154	0.880498	0.763341	0.638163	0.999999	0.999952	0.963714	1.06907	1.11758	1.753	1.14025	0.902675	0.811658	0.745521	0.999999	0.999952	1.05222	1.14165	1.19701	1.29726	1.16615	0.647824	0.499326	0.530834	0.999999	0.999952	0.507055	0.610515	0.538097	0.583892	0.667417	0.297454	0.31271	0.273934		0.32244		0.118938		0.762735	54.4083	0.735579	0
ASPH	0.999999	0.999952	0.946623	0.787275	0.571896	0.401416	0.21555	0.108197	0.0729363	0.0705336	0.999999	0.999952	1.00384	0.796951	0.562605	0.394074	0.218317	0.10691	0.0751883	0.0692589	0.999999	0.999952	0.943947	0.780396	0.534812	0.340409	0.192822	0.0959599	0.0758982	0.0634854	0.999999	0.999952	1.0717	0.961168	0.738349	0.479807	0.263505	0.133922	0.0907637	0.0880239	51.8929	0.998821	51.8508	0.995687	51.2844	0.99909	53.4833	0.993393	0.51198
ASPSCR1	0.999999	0.999952	0.934832	0.990346	0.702041	0.388363	0.189079	0.0986681	0.0692927	0.0739975	0.999999	0.999952	0.895117	0.774696	0.641753	0.33258	0.1743	0.0751326	0.0560728	0.0496849	0.999999	0.999952	0.944254	0.789461	0.628184	0.383494	0.156899	0.0760179	0.0477163	0.0392537	0.999999	0.999952	0.926764	0.793865	0.652952	0.354911	0.177391	0.0746429	0.0550037	0.0405319	52.6038	0.994407	51.7231	0.995716	51.9573	0.998997	51.9795	0.997847	-0.195045
ASRGL1	0.999999	0.999952	1.00353	1.07601	0.929865	0.883492	0.555452	0.295229	0.210481	0.158029	0.999999	0.999952	1.01785	1.00186	1.05265	0.619071	0.645577	0.296785	0.220686	0.161396	0.999999	0.999952	0.986679	1.01734	0.986043	0.908188	0.559325	0.279725	0.169756	0.140208	0.999999	0.999952	1.24275	1.19785	1.16329	1.02795	0.525465	0.386489	0.272152	0.191996	57.9549	0.992711	58.0006	0.949463	57.9454	0.99923	57.4961	0.90472	-0.25697
ASS1	0.999999	0.999952	0.985314	1.04705	0.80819	0.51245	0.1944	0.103528	0.0728968	0.0660531	0.999999	0.999952	0.967298	0.916863	0.823104	0.666071	0.272444	0.149072	0.105302	0.0971253	0.999999	0.999952	0.979168	0.942801	0.911856	0.553339	0.303928	0.176695	0.117018	0.0890044	0.999999	0.999952	0.924777	0.823201	0.750845	0.498647	0.28597	0.147138	0.0927581	0.105184	53.6749	0.995506	54.8518	0.995093	54.5601	0.995155	53.6479	0.995758	-0.159346
ASUN	0.999999	0.999952	0.865752	0.846215	0.687404	0.49739	0.194127	0.0911337	0.0623734	0.0587213	0.999999	0.999952	0.989445	1.06434	0.795574	0.653255	0.253799	0.137596	0.0811865	0.0795112	0.999999	0.999952	0.968165	0.92347	0.793095	0.451963	0.307285	0.152726	0.0951781	0.0740219	0.999999	0.999952	0.751992	0.7607	0.619245	0.482822	0.35306	0.135317	0.1001	0.0986598	52.9879	0.991194	54.6994	0.989522	53.7343	0.994779	52.6618	0.976561	-0.64563
ATE1	0.999999	0.999952	0.999877	0.992372	0.850429	0.563317	0.218935	0.108861	0.0768642	0.0604327	0.999999	0.999952	0.993665	0.971877	0.883875	0.579889	0.319598	0.148508	0.0924184	0.0676655	0.999999	0.999952	0.961575	0.941014	0.78467	0.44578	0.192716	0.0860332	0.059629	0.0511578	0.999999	0.999952	1.08703	0.99335	0.862014	0.41547	0.198138	0.100215	0.0680006	0.0630298	54.1366	0.999589	54.7985	0.998153	53.225	0.999117	53.19	0.99288	-1.26004
ATF1	0.999999	0.999952	0.960799	0.922788	1.00925	1.00557	0.6217	0.400126	0.37325	0.4484	0.999999	0.999952	0.985902	1.0641	0.984304	1.04737	0.517582	0.435275	0.349899	0.461527	0.999999	0.999952	1.00867	0.986795	0.944434	0.793039	0.425282	0.291771	0.255291	0.393432	0.999999	0.999952	0.899804	0.905608	0.805931	0.62609	0.428738	0.281456	0.339824	0.377027	57.5578	0.984929	57.3519	0.983134	56.2172	0.98734	55.5569	0.97745	-1.56778
ATF7IP	0.999999	0.999952	0.944925	0.730066	0.605955	0.481629	0.227232	0.105413	0.118603	0.0915056	0.999999	0.999952	0.897882	0.694818	0.535345	0.453607	0.224982	0.110268	0.10122	0.120364	0.999999	0.999952	0.898044	0.788735	0.694946	0.52016	0.2687	0.127249	0.107916	0.110884	0.999999	0.999952	0.835829	0.693462	0.529247	0.40154	0.205744	0.103072	0.174374	0.165654	52.338	0.992082	51.5676	0.991411	53.3279	0.993414	50.9428	0.988737	0.182581
ATG12	0.999999	0.999952	0.897964	0.776546	0.689011	0.481308	0.154437	0.0731057	0.0423614	0.0430649	0.999999	0.999952	0.805889	0.671589	0.486598	0.321672	0.182081	0.0758066	0.046394	0.04229	0.999999	0.999952	0.910855	0.805899	0.730993	0.578261	0.260129	0.137823	0.0895212	0.0987744	0.999999	0.999952	1.02337	0.908993	0.838086	0.590618	0.168329	0.0679543	0.0451034	0.0398053	52.5837	0.990072	50.3399	0.996221	53.8693	0.990505	54.0789	0.996116	2.51235
ATG13	0.999999	0.999952	0.987428	0.975007	0.997683	0.849468	0.651644	0.518905	0.395576	0.236808	0.999999	0.999952	0.923864	0.937302	0.888279	1.08958	0.475609	0.342289	0.356255	0.251463	0.999999	0.999952	0.992038	0.946594	0.921273	0.886721	0.566903	0.306238	0.23651	0.275034	0.999999	0.999952	1.07653	0.988109	0.824691	0.777081	0.324138	0.209491	0.243975	0.249743	61.016	0.988978	57.2562	0.961931	57.9424	0.99214	55.5712	0.978092	-2.37932
ATG16L1	0.999999	0.999952	0.986487	1.02168	0.948771	0.753796	0.330979	0.186468	0.149514	0.134641	0.999999	0.999952	0.961224	1.03448	1.01029	0.881363	0.433612	0.227032	0.163308	0.171229	0.999999	0.999952	0.959068	1.02188	1.01137	0.859216	0.428776	0.226352	0.16283	0.165668	0.999999	0.999952	0.907061	0.944108	0.887867	0.71034	0.338593	0.141541	0.103012	0.0788849	55.6757	0.999217	56.7944	0.997238	56.7159	0.997454	55.5522	0.993027	-0.100983
ATG3	0.999999	0.999952	0.989838	0.939695	0.917616	0.691539	0.291684	0.113742	0.0731168	0.0643607	0.999999	0.999952	0.98238	0.974499	0.907977	0.809829	0.294964	0.117948	0.0558561	0.0442597	0.999999	0.999952	1.0047	0.953237	0.939265	0.65496	0.285584	0.0908053	0.0478273	0.0394457	0.999999	0.999952	0.886332	0.874184	0.82042	0.590417	0.326618	0.100299	0.0635003	0.0552526	55.2351	0.998699	55.7888	0.996921	55.0792	0.998729	54.5974	0.989912	-0.673676
ATG4B	0.999999	0.999952	0.917996	0.664015	0.362995	0.233502	0.0956237	0.0366308	0.0240519	0.0178668	0.999999	0.999952	0.942568	0.681138	0.456961	0.31444	0.136583	0.0454703	0.0286278	0.0187191	0.999999	0.999952	0.927346	0.701657	0.537547	0.378313	0.18924	0.0525344	0.0334815	0.0245034	0.999999	0.999952	0.762123	0.470833	0.321799	0.185387	0.169411	0.0700853	0.063795	0.0583751	49.4901	0.997709	50.4031	0.996382	51.2119	0.996139	47.7855	0.993345	-0.447933
ATG5	0.999999	0.999952	0.953359	0.999942	0.920715	0.840357	0.208284	0.109144	0.0853508	0.0649715	0.999999	0.999952	0.972911	1.05746	0.972059	0.646876	0.199245	0.0716906	0.0480008	0.0399144	0.999999	0.999952	0.963103	0.992952	0.964033	0.77255	0.193023	0.0688876	0.0405724	0.0376944	0.999999	0.999952	1.1189	1.25254	1.15954	0.981416	0.193182	0.116513	0.0579902	0.0553782	55.4348	0.995501	54.6347	0.996769	55.1765	0.999064	56.125	0.955503	0.615966
ATG7	0.999999	0.999952	0.993621	0.984233	0.775138	0.401976	0.191271	0.0971257	0.0749299	0.0759987	0.999999	0.999952	1.01631	0.948293	0.815097	0.465828	0.214084	0.0760191	0.0475254	0.0361361	0.999999	0.999952	0.970452	0.933304	0.782351	0.423093	0.189878	0.0749468	0.0449731	0.0438922	0.999999	0.999952	0.965892	0.94711	0.81644	0.333752	0.217357	0.0577149	0.0357078	0.0252204	52.9025	0.998479	53.5161	0.998682	53.0953	0.9989	52.7566	0.990868	-0.283333
ATIC	0.999999	0.999952	1.01373	1.12892	0.996877	0.909736	0.493898	0.162949	0.0771656	0.0584039	0.999999	0.999952	1.0121	1.01282	1.02098	0.846113	0.488427	0.12974	0.067542	0.0474332	0.999999	0.999952	0.986899	1.015	0.983147	0.866813	0.497296	0.14116	0.0627554	0.0483007	0.999999	0.999952	1.00299	1.05048	1.04889	0.922507	0.494425	0.17254	0.0729455	0.0546343	57.2835	0.989969	57.0751	0.997786	57.1869	0.999337	57.3305	0.996065	0.0794045
ATN1	0.999999	0.999952	0.964084	0.976063	0.92853	0.870844	0.561399	0.371971	0.322825	0.324429	0.999999	0.999952	0.969617	1.05697	0.986585	0.928608	0.657399	0.434209	0.393631	0.382855	0.999999	0.999952	1.00202	1.02114	1.02077	0.952754	0.690696	0.45987	0.377656	0.428872	0.999999	0.999952	0.805532	0.800743	0.774003	0.756738	0.584085	0.339348	0.302565	0.317022	58.2118	0.995519	59.3879	0.993915	59.7008	0.995891	58.5104	0.943804	0.305766
ATOX1	0.999999	0.999952	0.928699	0.875711	0.874658	0.773981	0.55454	0.39418	0.333142	0.311353	0.999999	0.999952	0.97803	0.971146	0.87236	0.86551	0.545831	0.373728	0.298357	0.281807	0.999999	0.999952	0.953109	0.907149	0.89519	0.801598	0.560789	0.350004	0.281766	0.296318	0.999999	0.999952	0.917043	0.942376	0.904087	0.774223	0.594527	0.361169	0.350559	0.326391	58.8346	0.987433	58.315	0.990498	58.2195	0.989268	58.6464	0.98553	-0.14186
ATP1A1	0.999999	0.999952	0.97041	2.10436	0.763393	0.755376	0.396913	0.175405	0.121393	0.10317	0.999999	0.999952	1.0657	1.02391	1.17642	0.913816	0.491249	0.266086	0.141792	0.0926794																					56.0575	0.611048	57.4301	0.971663					0
ATP2B1	0.999999	0.999952	1.16979	0.77707	0.89943	0.656932	0.491229	0.126313	0	0.085397																															55.9286	0.945982							0
ATP5A1	0.999999	0.999952	1.06461	1.05654	1.0646	0.955072	0.585206	0.491982	0.311993	0.236343	0.999999	0.999952	1.04256	0.993925	1.04166	0.917781	0.557537	0.383522	0.354977	0.262664	0.999999	0.999952	1.0446	1.04931	1.08631	0.866945	0.587717	0.383688	0.241955	0.215195	0.999999	0.999952	0.977179	0.951051	0.960919	0.826859	0.618239	0.495221	0.314783	0.237395	59.3796	0.968725	58.0528	0.990345	58.5061	0.982997	60.167	0.994697	0.620313
ATP5B	0.999999	0.999952	1.06965	1.02476	1.04758	1.05551	0.758117	0.47045	0.356965	0.21795	0.999999	0.999952	1.00917	0.977579	0.998491	1.03793	0.746649	0.469409	0.346987	0.223418	0.999999	0.999952	1.02232	1.05101	1.06882	0.994657	0.737351	0.430956	0.305642	0.185739	0.999999	0.999952	0.983226	0.967116	0.969495	0.901912	0.717154	0.418398	0.315254	0.198873	60.4971	0.977606	60.461	0.988159	60.0464	0.987147	60.0854	0.996441	-0.413176
ATP5C1	0.999999	0.999952	0.988274	1.02955	1.00583	1.09378	0.849559	0.588685	0.373766	0.217235	0.999999	0.999952	1.04511	0.983954	1.08482	1.00661	0.856581	0.705961	0.400789	0.215994	0.999999	0.999952	1.02695	1.04342	1.10888	1.02704	1.05013	0.616006	0.400912	0.21629	0.999999	0.999952	0.898108	0.92127	0.990481	1.06965	0.924526	0.492615	0.339293	0.1969	62.0275	0.980999	63.1309	0.983434	62.0389	0.96443	60.9899	0.968304	-1.06486
ATP5D	0.999999	0.999952	1.05364	0.926384	1.14294	1.13362	0.891949	0.636073	0.613277	0.508025	0.999999	0.999952	1.02977	1.01964	1.04529	1.10288	0.845831	0.677289	0.568698	0.489982	0.999999	0.999952	1.0508	1.10012	1.1307	1.07035	0.811907	0.526848	0.467874	0.40869	0.999999	0.999952	0.983208	1.00156	1.02297	0.987005	0.831101	0.532526	0.531718	0.418448		0.885843		0.953613	61.1991	0.946992	62.3002	0.987534	0
ATP5E	0.999999	0.999952	1.162	0.991881	1.1931	1.25277	1.0347	0.8442	0.576747	0.422138	0.999999	0.999952	1.03453	1.06995	1.06791	0.921932	0.753549	0.581593	0.506227	0.376973	0.999999	0.999952	1.09391	1.15416	1.3205	1.42118	1.1499	0.905764	0.622996	0.315064	0.999999	0.999952	1.1391	1.17945	1.03065	1.42454	0.908446	0.725345	0.495138	0.522627	65.2531	0.795225	62.8354	0.969549	65.1973	0.646634		0.688522	-0.02789
ATP5I	0.999999	0.999952	0.983524	0.876681	0.867827	0.956356	0.907911	1.35137	2.08862	2.13352	0.999999	0.999952	0.861652	0.848167	0.89211	1.25217	0.857349	1.52472	1.91435	2.14416	0.999999	0.999952	0.98881	0.98295	0.896531	0.846717	0.971849	0.835753	1.17074	1.63698	0.999999	0.999952	0.644916	0.657807	0.616747	0.517511	0.585742	0.650795	1.14215	1.59091		0.635026		0.643126		0.83312		0.0614994	0
ATP5O	0.999999	0.999952	0.97912	0.768358	0.817263	0.748182	0.459036	0.251246	0.176512	0.149791	0.999999	0.999952	1.01739	0.866458	0.804115	0.679967	0.362351	0.332422	0.170422	0.0796427	0.999999	0.999952	0.978511	0.874551	0.792899	0.596284	0.331286	0.164627	0.103085	0.0697702	0.999999	0.999952	1.06107	0.855144	0.741131	0.659805	0.40222	0.212335	0.162517	0.0920826	56.5612	0.973494	56.1104	0.987053	54.7688	0.998837	55.5307	0.98757	-1.18603
ATP6V0D1	0.999999	0.999952	0.946654	0.824065	0.778289	0.702696	0.431626	0.272646	0.122434	0.101692	0.999999	0.999952	0.98776	0.913437	0.908704	0.847877	0.464515	0.275025	0.131443	0.0888965	0.999999	0.999952	1.01839	0.939488	0.895774	0.715682	0.445017	0.202973	0.11397	0.0800406	0.999999	0.999952	0.844521	0.800255	0.731955	0.518675	0.407527	0.176136	0.0874015	0.0660137	56.0098	0.989452	57.3218	0.992398	56.4177	0.998734	54.0801	0.984639	-1.4169
ATP6V1A	0.999999	0.999952	0.987594	0.950218	0.861295	0.651053	0.361806	0.168087	0.0875905	0.067181	0.999999	0.999952	0.990642	0.921292	0.840532	0.629791	0.395824	0.170072	0.100477	0.0709193	0.999999	0.999952	0.980446	0.9199	0.848525	0.612332	0.357272	0.149676	0.0766793	0.064252	0.999999	0.999952	1.00382	0.921185	0.881457	0.659076	0.376356	0.163234	0.0856637	0.0621738	55.4472	0.999909	55.4989	0.99894	55.1488	0.998947	55.6007	0.998685	-0.0983159
ATP6V1B2	0.999999	0.999952	1.01499	0.975933	0.936636	0.715035	0.40264	0.19505	0.109728	0.101274	0.999999	0.999952	0.978486	0.955204	0.903043	0.747897	0.374533	0.176826	0.0893624	0.0700538	0.999999	0.999952	0.997535	0.98924	0.927863	0.711288	0.378555	0.164969	0.0909522	0.0784673	0.999999	0.999952	0.918678	0.906508	0.862529	0.644415	0.376534	0.18347	0.108847	0.0914747	56.098	0.99916	56.0445	0.998941	55.8924	0.999694	55.506	0.994938	-0.372004
ATP6V1C1	0.999999	0.999952	0.945031	0.752325	0.601673	0.372945	0.161552	0.0663466	0.0470531	0.0395774	0.999999	0.999952	0.964621	0.805711	0.641485	0.451878	0.202435	0.0672339	0.044913	0.0360215	0.999999	0.999952	0.960915	0.776721	0.637085	0.442229	0.195235	0.0774549	0.0482703	0.0350468	0.999999	0.999952	1.01107	0.83564	0.680107	0.439366	0.222407	0.086195	0.0508461	0.0436004	51.6797	0.998332	52.5227	0.997981	52.3578	0.997502	52.8159	0.9979	0.485672
ATP6V1D	0.999999	0.999952	0.997102	0.980396	0.98813	0.907708	0.56411	0.309572	0.201654	0.164023	0.999999	0.999952	1.00519	0.981254	0.966752	0.896264	0.571233	0.301662	0.203039	0.168613	0.999999	0.999952	1.00783	0.957128	0.977497	0.889553	0.549418	0.308077	0.201231	0.164079	0.999999	0.999952	1.0695	1.00167	0.98156	0.881034	0.513699	0.267622	0.171338	0.14012	58.084	0.999054	58.095	0.999542	57.9704	0.998111	57.5388	0.995912	-0.334848
ATP6V1E1	0.999999	0.999952	0.981875	0.872047	0.872291	0.639719	0.264542	0.103701	0.0648483	0.0528547	0.999999	0.999952	0.977746	0.924202	0.800258	0.67661	0.290873	0.130187	0.0838286	0.0652619	0.999999	0.999952	0.967244	0.960681	0.850481	0.625675	0.27631	0.116803	0.0682404	0.0604562	0.999999	0.999952	0.888104	0.838592	0.753956	0.537591	0.24202	0.0943657	0.0621854	0.0539745	54.7697	0.993962	54.9699	0.995396	54.7458	0.999313	53.645	0.991942	-0.674436
ATP6V1F	0.999999	0.999952	0.937507	0.875846	0.809157	0.651733	0.425909	0.223673	0.158548	0.135717	0.999999	0.999952	1.04249	0.993915	0.97695	0.838	0.557462	0.298069	0.168483	0.140285	0.999999	0.999952	0.975069	0.952222	0.923	0.722819	0.442439	0.199499	0.14169	0.116503	0.999999	0.999952	1.04617	0.973401	0.984977	0.864435	0.494033	0.267059	0.176449	0.153571	55.8382	0.996586	57.9449	0.998056	56.3752	0.998391	57.3411	0.997476	-0.033342
ATP6V1G1	0.999999	0.999952	0.998948	0.980428	0.902903	0.680961	0.291084	0.122451	0.0869805	0.0827715	0.999999	0.999952	1.01195	0.97901	0.86916	0.762069	0.267991	0.115318	0.0725014	0.0658271	0.999999	0.999952	1.01664	0.974685	0.971664	0.736438	0.312796	0.134049	0.0895629	0.0790323	0.999999	0.999952	0.905383	0.841672	0.799491	0.602102	0.259872	0.0997649	0.0666032	0.0613661	55.1438	0.999868	55.3959	0.995426	55.5794	0.999237	54.27	0.989186	-0.345133
ATP6V1H	0.999999	0.999952	1.00599	1.02143	0.95091	0.791995	0.266724	0.108665	0.0701489	0.0573483	0.999999	0.999952	0.996423	0.960882	0.893632	0.63066	0.26482	0.0898089	0.0512897	0.039595	0.999999	0.999952	1.01978	0.967829	0.918617	0.695329	0.28034	0.117188	0.064953	0.060414	0.999999	0.999952	1.04982	0.981595	0.95644	0.74412	0.249578	0.0979978	0.0423084	0.0339938	55.5677	0.999212	54.7963	0.99981	55.211	0.999472	55.3313	0.998253	0.0891267
ATPAF1	0.999999	0.999952	0.975346	0.905649	0.809274	0.541464	0.26443	0.116167	0.0556998	0.0492915	0.999999	0.999952	0.989482	0.871368	0.862271	0.444712	0.327217	0.103575	0.0724293	0.0514782	0.999999	0.999952	0.990092	0.936975	0.866875	0.579764	0.301335	0.130578	0.076245	0.0577595	0.999999	0.999952	1.37745	1.3624	1.38229	1.08758	0.305771	0.25924	0.112907	0.0904681	54.1333	0.999342	53.9697	0.985507	54.6696	0.999014	57.0353	0.833155	1.80096
ATPAF2	0.999999	0.999952	0.995209	1.06799	1.05551	0.923071	0.595311	0.220494	0.0840723	0.0688521	0.999999	0.999952	0.935742	0.872385	0.925795	0.82964	0.627358	0.229356	0.103004	0.0455362	0.999999	0.999952	0.979711	1.06206	1.02961	0.908914	0.594141	0.230726	0.0883097	0.0637114	0.999999	0.999952	0.856529	0.751378	0.736861	0.518594	0.355628	0.120675	0.0554819	0.0385398	58.053	0.994235	58.0323	0.981514	58.0826	0.995835	53.5478	0.981032	-2.22743
ATPIF1	0.999999	0.999952	1.00036	0.997101	1.01944	1.0569	0.671773	0.496337	0.459517	0.596036	0.999999	0.999952	0.961808	1.03151	0.98074	0.959689	0.821562	0.558046	0.482597	0.543654	0.999999	0.999952	1.07739	1.09026	1.13632	1.07089	0.802396	0.552403	0.477406	0.540711	0.999999	0.999952	0.917385	0.854313	0.857318	0.838232	0.626705	0.511402	0.48266	0.500804		0.974358		0.986661		0.932385	64.197	0.958174	0
ATRIP																															0.999999	0.999952	1.36967	1.20788	1.09059	0.909466	0.330226	0.277646	0.179443	0.140734							56.179	0.898952	0
ATRX	0.999999	0.999952	1.10182	0.855973	0.755562	0.735636	0.377145	0.223654	0.132874	0.158192	0.999999	0.999952	1.00638	1.15188	0.972399	0.806126	0.437417	0.210004	0.162623	0.202775											0.999999	0.999952	0.979327	1.15356	0.935821	1.03483	0.421129	0.207605	0.188056	0.205292	55.7347	0.972028	56.5383	0.981328			57.1962	0.979704	0.328963
ATXN10	0.999999	0.999952	1.00545	0.953113	0.854978	0.465934	0.172157	0.0793804	0.0459817	0.0427373	0.999999	0.999952	1.01009	1.00488	0.874405	0.567224	0.174952	0.0757455	0.0417359	0.0333166	0.999999	0.999952	1.00294	0.960672	0.850239	0.440751	0.153542	0.0581253	0.0315534	0.0262499	0.999999	0.999952	0.98823	1.00174	0.891537	0.423181	0.200295	0.0747954	0.0459326	0.0386794	53.4677	0.999165	54.0827	0.999465	53.3001	0.999186	53.3306	0.995213	-0.459831
ATXN1L	0.999999	0.999952	1.14069	1.21834	0.956149	0.852988	0.443432	0.197361	0.148157	0.120085	0.999999	0.999952	0.939868	0.813444	0.740963	1.12252	0.401978	0.294838	0.199679	0.174262	0.999999	0.999952	0.968593	0.812265	0.934262	0.908466	0.565233	0.329803	0.244927	0.22573											56.808	0.958972	57.1586	0.89287	58.2245	0.961034			0.708259
ATXN2	0.999999	0.999952	1.00328	0.910694	0.874286	0.651189	0.288118	0.150116	0.0972306	0.100881	0.999999	0.999952	1.00097	1.02339	0.880464	0.709345	0.25332	0.137562	0.0886351	0.0838436	0.999999	0.999952	0.995934	1.00842	0.914334	0.650388	0.291694	0.129096	0.0831366	0.0787213	0.999999	0.999952	1.0093	1.09067	0.948329	0.654038	0.315953	0.149083	0.123615	0.115469	54.9428	0.997239	55.0836	0.99708	55.0197	0.999364	55.1028	0.992056	0.0481007
ATXN2L	0.999999	0.999952	1.03274	0.984005	0.966174	0.811297	0.334416	0.169076	0.101851	0.090157	0.999999	0.999952	1.03005	1.06857	0.971507	0.841134	0.328106	0.146953	0.0980134	0.0910715	0.999999	0.999952	1.02283	0.998976	0.938823	0.783633	0.350052	0.137564	0.0975622	0.0893969	0.999999	0.999952	0.96158	0.982711	0.934345	0.775247	0.359907	0.144013	0.109969	0.0989409	56.0046	0.99863	56.0542	0.996254	55.9554	0.999388	55.9677	0.998651	-0.0678609
ATXN3	0.999999	0.999952	0.906666	0.877184	0.763175	0.399293	0.146825	0.0824851	0.0675477	0.0576977	0.999999	0.999952	0.931745	0.661875	0.451226	0.391328	0.1594	0.0858309	0.0604239	0.0519173	0.999999	0.999952	0.919449	0.615475	0.512983	0.349739	0.177475	0.0729271	0.0471419	0.0496713	0.999999	0.999952	0.910754	0.718358	0.603148	0.428515	0.271238	0.105835	0.0729781	0.0436837	52.7263	0.993524	50.6073	0.990404	50.5989	0.992017	52.1307	0.996098	-0.302019
ATXN7L3B	0.999999	0.999952	1.03375	0.965467	0.875692	0.687771	0.333144	0.170018	0.120184	0.102317	0.999999	0.999952	1.03764	1.06217	1.09829	1.165	0.674948	0.219041	0.110927	0.0520057	0.999999	0.999952	1.00187	0.918768	0.809998	0.687934	0.338226	0.143421	0.0739684	0.0770083											55.401	0.998644	58.3987	0.971279	55.3118	0.996103			-0.0446011
AUH	0.999999	0.999952	1.00707	0.96675	0.857027	0.557642	0.24679	0.12447	0.0687878	0.0542321	0.999999	0.999952	1.04344	1.05847	0.884328	0.477572	0.215709	0.0990657	0.0626215	0.0503515	0.999999	0.999952	1.02128	1.01486	0.905717	0.49399	0.253193	0.120155	0.0776385	0.0669252	0.999999	0.999952	1.23668	1.16484	0.917721	0.45258	0.207067	0.0964871	0.0579434	0.0465929	54.2586	0.999533	53.6598	0.992907	53.9009	0.994496	53.4631	0.956284	-0.277238
AVEN	0.999999	0.999952	0.996148	0.963724	0.90093	0.743569	0.410461	0.199325	0.148355	0.145323	0.999999	0.999952	1.00567	1.02824	0.959064	0.916564	0.428046	0.29751	0.218876	0.200282	0.999999	0.999952	1.00176	1.00005	1.01078	0.796911	0.403357	0.231226	0.171366	0.174837	0.999999	0.999952	0.802159	0.822129	0.717333	0.546566	0.310169	0.15642	0.142709	0.138676	56.1693	0.999116	56.8237	0.99558	56.3348	0.99825	53.8665	0.979527	-1.39585
AVL9	0.999999	0.999952	1.00383	0.975261	0.978612	0.752385	0.319112	0.117905	0.0658383	0.0621428	0.999999	0.999952	0.998816	0.962074	0.94262	0.675964	0.33939	0.119815	0.0850353	0.0746004	0.999999	0.999952	0.969739	0.967278	0.959921	0.775321	0.328871	0.130423	0.102348	0.071238	0.999999	0.999952	1.07208	1.09703	1.05359	0.821294	0.339774	0.158047	0.0870533	0.0656131	55.7095	0.999353	55.4333	0.998538	55.8208	0.998794	56.1232	0.98774	0.400597
AZGP1											0.999999	0.999952	0.851417	0.920115	0.972397	0.941837	0.464849	0.279693	0.137936	0.139318																							57.266	0.971172					0
B2M	0.999999	0.999952	1.06821	1.02093	1.00196	0.936305	0.619563	0.505109	0.442583	0.420883	0.999999	0.999952	1.00645	1.07124	1.05029	0.795102	0.609391	0.363399	0.273664	0.222078	0.999999	0.999952	1.08738	1.07449	1.17732	1.09228	0.8131	0.581122	0.46353	0.438827	0.999999	0.999952	0.982763	0.953192	0.951141	0.89106	0.654399	0.409032	0.358469	0.364304	59.6839	0.989184	58.5082	0.982272	62.2911	0.91761	59.3904	0.994311	1.74474
B7Z686_HUMAN	0.999999	0.999952	1.06011	1.15246	1.08041	0.842565	0.180601	0.0745757	0.0400841	0.0381056	0.999999	0.999952	1.01361	1.04208	1.06801	0.532863	0.239164	0.0835922	0.0503984	0.0317862	0.999999	0.999952	1.00363	1.02618	1.00071	0.834804	0.271119	0.101785	0.0515378	0.0513414	0.999999	0.999952	1.25737	1.32599	1.37037	1.06713	0.30669	0.122897	0.0525987	0.0408522	55.406	0.983912	54.011	0.983232	55.7883	0.999171	57.0872	0.885503	1.72925
BABAM1	0.999999	0.999952	0.97929	1.08256	0.918077	0.866299	0.655991	0.348458	0.236607	0.149348	0.999999	0.999952	0.944995	0.919463	0.97273	0.895869	0.698031	0.373413	0.234323	0.15162	0.999999	0.999952	0.93936	0.956199	0.940775	0.870305	0.698193	0.395653	0.252776	0.178947	0.999999	0.999952	0.839759	0.846147	0.835792	0.760731	0.617047	0.315034	0.174682	0.124761	59.0382	0.989056	59.4972	0.990759	59.7052	0.993436	57.797	0.959603	-0.51659
BAD	0.999999	0.999952	0.963174	0.954239	0.803996	0.766111	0.552198	0.371758	0.313912	0.313851	0.999999	0.999952	0.983532	1.00382	0.945545	1.06563	0.7259	0.501316	0.432054	0.438427	0.999999	0.999952	0.928709	0.992908	1.139	1.05974	1.01499	0.664321	0.605955	0.558921	0.999999	0.999952	0.752846	0.740261	0.731044	0.716013	0.719461	0.3484	0.329824	0.320987	58.2404	0.990552	59.3007	0.982923		0.923464	59.0453	0.872919	-0.127715
BAG1											0.999999	0.999952	0.97113	1.00457	0.976609	0.684864	0.398918	0.19533	0.126615	0.133392	0.999999	0.999952	0.996126	0.990216	1.01397	0.783012	0.373184	0.163716	0.125936	0.115371													55.885	0.995255	56.1054	0.998193			0
BAG2	0.999999	0.999952	0.906458	1.03034	1.10528	1.19788	0.660653	0.353353	0.311721	0.297406	0.999999	0.999952	0.91955	0.94094	1.06085	1.47267	0.788183	0.490706	0.366002	0.353406	0.999999	0.999952	0.878297	0.915688	1.00263	1.30748	0.850339	0.460368	0.402999	0.385506	0.999999	0.999952	0.824989	0.890168	0.926864	1.1385	0.605574	0.355926	0.292876	0.273297	57.5995	0.9442	59.8086	0.775446	59.9042	0.85918	57.518	0.924611	0.00703928
BAG3	0.999999	0.999952	0.98855	0.980594	1.01476	0.946236	0.64316	0.406635	0.367688	0.358054	0.999999	0.999952	0.976705	0.975569	0.949286	0.86439	0.591792	0.361327	0.327671	0.328388	0.999999	0.999952	0.983824	0.970186	1.00253	0.924465	0.651434	0.38322	0.343223	0.370148	0.999999	0.999952	0.961318	0.929101	0.943679	0.907781	0.555464	0.354967	0.354412	0.344149	58.8726	0.998844	58.4112	0.99708	58.8645	0.996645	57.9435	0.988574	-0.23796
BAG4	0.999999	0.999952	0.991941	0.806341	0.783228	0.638718	0.323358	0.123436	0.0860018	0.0866515	0.999999	0.999952	0.992752	0.984703	0.943468	1.01301	0.386733	0.198063	0.149065	0.161496	0.999999	0.999952	0.987031	0.987493	0.920448	0.657731	0.346681	0.117031	0.0726448	0.0755779	0.999999	0.999952	0.855882	0.929294	0.940003	0.553931	0.298847	0.16421	0.0804882	0.072559	54.6973	0.987833	57.0572	0.996574	55.3667	0.998461	54.6536	0.978365	-0.867045
BAG5	0.999999	0.999952	0.881977	0.730613	0.535573	0.350744	0.194139	0.100066	0.0784608	0.0740557	0.999999	0.999952	0.904471	0.870693	0.667359	0.566892	0.320368	0.207543	0.153228	0.178068	0.999999	0.999952	0.931889	0.824679	0.713307	0.397825	0.205223	0.0808792	0.0673147	0.0756078	0.999999	0.999952	0.87751	0.783195	0.688185	0.523243	0.323494	0.180628	0.137182	0.141648	51.1182	0.998993	53.9705	0.992767	52.5763	0.996021	53.6455	0.994759	0.566553
BAG6	0.999999	0.999952	0.969285	0.932194	0.6958	0.508169	0.280254	0.152898	0.110725	0.109542	0.999999	0.999952	0.949996	0.855094	0.702133	0.544099	0.255057	0.124276	0.0865376	0.0844533	0.999999	0.999952	0.932255	0.830713	0.654143	0.454427	0.23282	0.110324	0.0799928	0.0665799	0.999999	0.999952	0.866773	0.820322	0.678172	0.521208	0.285298	0.13135	0.107822	0.0898631	53.5669	0.997499	53.6256	0.997184	52.7653	0.999291	53.4146	0.993749	-0.506294
BAIAP2	0.999999	0.999952	0.997635	0.874565	0.80243	0.585519	0.234258	0.0996026	0.061307	0.055725	0.999999	0.999952	0.992314	0.929678	0.810554	0.550842	0.248331	0.107211	0.0716083	0.0617131	0.999999	0.999952	0.971104	0.943627	0.828034	0.578765	0.240664	0.10128	0.0627262	0.0531268	0.999999	0.999952	1.0349	1.02657	0.893835	0.591158	0.234531	0.103535	0.0583155	0.0472703	54.1667	0.996297	54.0892	0.999824	54.2724	0.999476	54.4454	0.997663	0.23093
BAIAP2L1	0.999999	0.999952	1.01077	0.985001	0.981607	0.839684	0.506773	0.254039	0.1612	0.15251	0.999999	0.999952	1.03509	1.02929	0.988359	0.800462	0.501884	0.219691	0.127024	0.100851	0.999999	0.999952	1.00696	0.98569	0.939903	0.796644	0.431873	0.213222	0.120435	0.107184	0.999999	0.999952	0.929494	0.923145	0.885941	0.767936	0.431401	0.212573	0.103324	0.0827803	57.3514	0.999545	57.1853	0.99678	56.6463	0.999793	56.5693	0.994107	-0.66062
BANF1	0.999999	0.999952	1.51054	5.17291	5.76532	4.35281	1.40203	0.410646	0.237286	0.186886	0.999999	0.999952	1.22193	6.02303	6.11134	3.33208	1.59138	0.392263	0.267016	0.233826	0.999999	0.999952	1.09951	4.16107	4.78438	3.63171	1.19675	0.339913	0.204176	0.192437	0.999999	0.999952	1.03769	3.71089	3.86723	2.94289	0.806579	0.291633	0.149997	0.129461	60.7678	-0.257234		-0.0699709	60.6454	-0.149527	59.1415	-0.0227715	-0.0611822
BAP18	0.999999	0.999952	0.992682	0.781302	0.712205	0.559096	0.236236	0.116038	0.0745205	0.0680928																															53.5463	0.990359							0
BAX	0.999999	0.999952	1.03475	1.02455	1.09628	0.901141	0.489986	0.23894	0.161268	0.122366	0.999999	0.999952	1.01338	0.917281	0.951548	0.903212	0.425853	0.244615	0.172498	0.153719	0.999999	0.999952	0.997156	1.06663	0.950257	0.834216	0.471886	0.220895	0.133144	0.122182	0.999999	0.999952	1.00111	0.93495	0.888055	0.746818	0.432736	0.210334	0.150482	0.121004	57.2989	0.989971	56.8236	0.992192	57.0245	0.99607	56.4101	0.998197	-0.34395
BAZ1B	0.999999	0.999952	0.941934	1.35759	1.28704	0.621934	0.253322	0.159532	0.109913	0.127729	0.999999	0.999952	0.75964	0.490333	0.466132	0.288389	0.148054	0.0976668	0.0764801	0.0732236	0.999999	0.999952	1.00504	1.2516	1.52225	0.876425	0.339414	0.187432	0.106164	0.0791066	0.999999	0.999952	1.20912	1.50651	2.03783	1.02803	0.361063	0.172898	0.137572	0.0945341	53.7263	0.896723	48.9188	0.984794	56.3455	0.855669	57.0887	0.638718	5.39461
BBX											0.999999	0.999952	0.983822	0.859029	0.955705	0.717539	0.502866	0.299188	0.225557	0.206746	0.999999	0.999952	0.722267	0.567403	0.534012	0.43486	0.240589	0.131726	0.0750693	0.0831911													57.1659	0.984308	50.5191	0.97544			0
BCAM	0.999999	0.999952	0.960357	0.857583	0.824331	0.702202	0.408639	0.221633	0.130464	0.114768	0.999999	0.999952	1.00431	1.04944	0.993052	1.42491	0.628506	0.391034	0.210143	0.205298	0.999999	0.999952	1.00173	0.978544	1.02913	0.851036	0.564307	0.277006	0.185953	0.141127	0.999999	0.999952	0.691791	0.679653	0.67056	0.588666	0.519907	0.191389	0.117101	0.115052	56.0243	0.993549	57.5881	0.863846	57.9046	0.996685	53.7927	0.916295	-0.957534
BCAP31	0.999999	0.999952	1.0043	1.35964	0.912362	0.976357	0.905441	0.659137	0.966275	0.690815											0.999999	0.999952	0.859432	0.757874	0.587196	0.460062	0.388551	0.36206	0.34821	0.398161												0.413333			52.5946	0.992334			0
BCAR1	0.999999	0.999952	0.99756	0.891449	0.819217	0.576709	0.275155	0.123709	0.0698737	0.0602109	0.999999	0.999952	0.963379	0.916096	0.761905	0.472571	0.235434	0.102868	0.0686756	0.061949	0.999999	0.999952	0.999259	0.927177	0.801856	0.546512	0.253864	0.101923	0.0617133	0.0571432	0.999999	0.999952	1.06559	1.05242	0.889783	0.669356	0.281011	0.203517	0.149583	0.118499	54.3844	0.998487	53.433	0.999404	54.072	0.999725	54.9799	0.992521	0.617227
BCAS2	0.999999	0.999952	1.04124	0.928717	0.755259	0.551918	0.300903	0.137483	0.101584	0.101553	0.999999	0.999952	1.06288	1.02073	0.874377	0.573889	0.335475	0.133764	0.0848886	0.0713641	0.999999	0.999952	1.01418	0.93237	0.855297	0.606826	0.329428	0.163719	0.123683	0.101253	0.999999	0.999952	1.15148	1.16164	0.915193	0.688216	0.28957	0.138366	0.0682928	0.0640141	54.1361	0.99658	54.8069	0.992569	54.9023	0.9991	55.2305	0.971549	0.594864
BCAS3	0.999999	0.999952	0.970916	0.911398	0.826264	0.623496	0.341725	0.195338	0.131315	0.111987	0.999999	0.999952	0.967859	0.875821	0.815095	0.651222	0.29256	0.142917	0.0921236	0.0740717	0.999999	0.999952	0.969843	0.905128	0.807169	0.594117	0.316588	0.160229	0.110203	0.0881414	0.999999	0.999952	0.555244	0.585383	0.509358	0.272254	0.187717	0.0609743	0.0513393	0.0535517	55.0758	0.999242	54.8617	0.994712	54.679	0.999338	48.8588	0.947679	-3.19983
BCAT2	0.999999	0.999952	1.00203	0.989886	0.990114	0.862694	0.570564	0.269745	0.138732	0.0959369	0.999999	0.999952	1.0133	0.980471	0.945184	0.905323	0.552538	0.263452	0.143428	0.0988806	0.999999	0.999952	1.0071	0.988519	0.972607	0.876933	0.584253	0.291237	0.129988	0.0990221	0.999999	0.999952	0.998502	0.978381	0.951952	0.840505	0.600019	0.289981	0.134455	0.0951558	58.0088	0.999599	57.918	0.998438	58.2179	0.999769	58.2623	0.999334	0.276732
BCCIP	0.999999	0.999952	0.987071	0.994962	0.804153	0.445075	0.166123	0.074947	0.0469312	0.0390021	0.999999	0.999952	0.987688	0.943567	0.770034	0.482866	0.179327	0.0826105	0.0514914	0.039299	0.999999	0.999952	0.997922	0.934846	0.796454	0.405661	0.17039	0.0725899	0.0454172	0.0430248	0.999999	0.999952	1.03208	0.937207	0.800321	0.38781	0.204746	0.0678879	0.0486698	0.0397501	53.2351	0.998951	53.3692	0.999864	52.9861	0.999001	52.9791	0.995944	-0.31949
BCKDHA	0.999999	0.999952	0.98623	1.12161	0.978645	0.668858	0.356111	0.152502	0.104349	0.115717	0.999999	0.999952	0.926334	0.88549	0.897289	0.639568	0.32323	0.136295	0.0827577	0.0701153	0.999999	0.999952	0.915086	0.901478	0.934856	0.665448	0.34957	0.142247	0.0885222	0.0810495											55.4747	0.985319	55.1413	0.992113	55.4653	0.990253			-0.0046986
BCL10	0.999999	0.999952	0.929173	0.694021	0.553073	0.358389	0.196302	0.10302	0.0809805	0.0615911	0.999999	0.999952	0.930129	0.760831	0.570201	0.589331	0.250341	0.139524	0.0894781	0.0846105	0.999999	0.999952	0.948146	0.739289	0.560947	0.386839	0.214328	0.0964825	0.0718692	0.0745598	0.999999	0.999952	0.768311	0.632566	0.513045	0.32001	0.247448	0.100898	0.070272	0.0738904	51.1956	0.997468	52.9868	0.980744	51.5965	0.997718	50.3697	0.990392	-1.10812
BCL2L1	0.999999	0.999952	0.989368	0.83061	0.812101	0.618536	0.32175	0.158254	0.108978	0.0816653	0.999999	0.999952	0.932296	0.884949	0.731857	0.720874	0.320365	0.150908	0.103047	0.088488	0.999999	0.999952	0.958397	0.883736	0.774667	0.604619	0.321104	0.150302	0.0931226	0.0952519	0.999999	0.999952	0.987143	0.87764	0.797408	0.576921	0.285757	0.118838	0.0740606	0.0718668	54.8218	0.993304	55.1235	0.982293	54.6327	0.997706	54.3374	0.997912	-0.487608
BCL2L13	0.999999	0.999952	1.10575	0.952694	1.0853	0.997732	0.4122	0.190522	0.147317	0.104106	0.999999	0.999952	1.09007	1.13025	1.02506	1.14495	0.351951	0.158545	0.094785	0.0833648	0.999999	0.999952	1.02032	1.08457	1.0331	0.87345	0.46754	0.223767	0.118116	0.0890885	0.999999	0.999952	1.10975	1.25005	1.21779	1.06304	0.413292	0.235575	0.0950002	0.0821689	56.9465	0.985378	57.1302	0.974762	57.1451	0.992217	57.1014	0.932285	0.0848812
BCL7A	0.999999	0.999952	0.939363	0.844737	0.937213	0.956811	0.735051	0.532784	0.618663	0.509991											0.999999	0.999952	1.08262	1.12364	1.12862	0.783804	0.547953	0.265289	0.218735	0.227215												0.884314			57.4288	0.959425			0
BCL7B																					0.999999	0.999952	0.984705	0.997096	0.967767	0.840053	0.535169	0.295476	0.266313	0.285626															57.5136	0.997973			0
BCL7C											0.999999	0.999952	0.931489	0.880869	0.905646	0.823388	0.658	0.42687	0.352727	0.259825	0.999999	0.999952	0.915281	1.23832	1.34335	1.22152	1.5666	0.629266	0.352439	0.319656													60.3141	0.985448	61.1185	0.644576			0
BCL9											0.999999	0.999952	1.18658	1.04403	0.85047	0.5274	0.250654	0.149524	0.0581861	0.0676256	0.999999	0.999952	0.845574	1.01113	1.12249	0.499751	0.288829	0.257875	0.0594717	0.0904655	0.999999	0.999952	1.12796	1.13404	1.10696	0.980964	0.314414	0.342353	0.266585	0.246827			54.0616	0.975134	53.5997	0.950286	55.9833	0.964648	0.960828
BCL9L	0.999999	0.999952	0.986581	0.92844	0.944834	0.752264	0.446415	0.281339	0.227868	0.210773	0.999999	0.999952	0.99343	0.960574	0.888907	0.74592	0.414213	0.239753	0.183671	0.179667	0.999999	0.999952	1.01264	0.992545	0.953148	0.775502	0.461978	0.260246	0.175392	0.174859	0.999999	0.999952	0.886833	0.862558	0.819044	0.683024	0.422151	0.231626	0.175542	0.171225	56.6129	0.996787	56.2496	0.998861	56.8069	0.99944	56.0174	0.986877	-0.0191287
BCLAF1	0.999999	0.999952	1.16863	0.940639	1.00119	0.95275	0.459795	0.223382	0.165285	0.175477	0.999999	0.999952	1.02875	1.20796	1.07461	0.8754	0.437718	0.203761	0.159012	0.175284	0.999999	0.999952	0.983494	1.22734	0.942988	0.936664	0.408545	0.181249	0.143903	0.149413	0.999999	0.999952	0.908945	1.34071	1.05062	0.838954	0.424687	0.195187	0.156928	0.162004	57.0755	0.977589	56.7887	0.967341	56.7454	0.966023	56.6021	0.922699	-0.25837
BDH2	0.999999	0.999952	0.982185	0.908214	0.659212	0.377308	0.119091	0.0673159	0.0407547	0.0432357																															52.2261	0.999389							0
BECN1											0.999999	0.999952	0.952275	0.981198	0.886955	1.51868	0.20368	0.152434	0.0786225	0.0533644	0.999999	0.999952	0.943771	0.954686	0.863009	0.511118	0.246229	0.166011	0.0747413	0.0658863													56.8918	0.878018	54.0061	0.995185			0
BEND5	0.999999	0.999952	0.975255	0.655916	0.303247	0.186219	0.0669841	0.034526	0.03029	0.0279438	0.999999	0.999952	0.968818	0.774344	0.377286	0.341096	0.102115	0.0694669	0.0421978	0.0484294	0.999999	0.999952	0.980848	0.676022	0.320132	0.163326	0.0645575	0.0302999	0.0280865	0.0253246	0.999999	0.999952	0.709534	0.492046	0.241204	0.153154	0.0838253	0.0358223	0.0289502	0.0263698	49.1053	0.996646	50.3265	0.986424	49.2279	0.998137	47.3929	0.994299	-1.40554
BICD2	0.999999	0.999952	0.997221	0.997613	0.701517	0.621756	0.215594	0.0969376	0.0534962	0.0448308	0.999999	0.999952	1.02718	0.926434	0.71775	0.604698	0.200837	0.0828909	0.0494062	0.0386932	0.999999	0.999952	0.943338	0.777475	0.495328	0.352562	0.181269	0.0951934	0.0759769	0.061318	0.999999	0.999952	0.782251	0.671041	0.418881	0.277718	0.213102	0.0917373	0.0730532	0.0655634	54.1086	0.987294	53.9343	0.991658	51.1015	0.997282	49.7561	0.992036	-3.59264
BID	0.999999	0.999952	1.0176	1.01216	1.01765	0.867886	0.588455	0.339766	0.260418	0.230457	0.999999	0.999952	1.04979	0.978885	0.876683	0.940465	0.589519	0.384642	0.292142	0.283976	0.999999	0.999952	0.997026	0.959333	0.914754	0.773176	0.519431	0.299236	0.209237	0.216883	0.999999	0.999952	0.955555	0.914241	0.806866	0.704664	0.509957	0.268675	0.192576	0.183094	58.2736	0.997536	58.6389	0.982299	57.385	0.998626	56.8985	0.994835	-1.31451
BIN1	0.999999	0.999952	1.01463	0.93786	0.789955	0.436838	0.225818	0.11979	0.0881321	0.0907305	0.999999	0.999952	0.991987	0.93895	0.770875	0.518333	0.254792	0.134721	0.0944009	0.0947026	0.999999	0.999952	0.981735	0.895852	0.789107	0.456793	0.253894	0.114728	0.082536	0.0701856	0.999999	0.999952	1.02131	0.953321	0.83502	0.49511	0.291083	0.138736	0.101308	0.0986505	53.2154	0.998619	53.7822	0.999774	53.4706	0.997879	53.9461	0.996815	0.209552
BIN3	0.999999	0.999952	0.841209	0.556107	0.419495	0.296932	0.176358	0.0841108	0.105253	0.0907459	0.999999	0.999952	0.914228	0.621872	0.504283	0.327451	0.178659	0.106507	0.078912	0.0845621	0.999999	0.999952	0.863583	0.565031	0.452886	0.331145	0.209029	0.105142	0.0674928	0.0696706	0.999999	0.999952	0.436331	0.37927	0.299568	0.276147	0.268163	0.0396792	0.0169874	0.0185561	49.2488	0.993872	50.3766	0.994398	49.8447	0.990956	46.1372	0.911075	-1.82174
BLM	0.999999	0.999952	0.991324	0.767002	0.673894	0.454798	0.164259	0.0773499	0.0472708	0.0595519	0.999999	0.999952	0.942469	0.939933	0.787003	0.879333	0.369246	0.186832	0.112994	0.120315	0.999999	0.999952	0.994136	0.900645	0.852037	0.806289	0.44885	0.203337	0.171201	0.185699											52.5046	0.9929	56.3738	0.96831	56.6145	0.985569			2.05496
BLMH	0.999999	0.999952	0.992379	1.35721	1.04135	1.03987	0.847648	0.485522	0.373667	0.208702	0.999999	0.999952	0.971598	1.01771	1.08373	0.806172	0.885597	0.430509	0.356601	0.209971	0.999999	0.999952	0.950388	1.02428	0.9941	0.9593	0.865846	0.577945	0.382798	0.251876	0.999999	0.999952	1.05734	1.13098	1.19329	1.12523	0.99803	0.619914	0.351279	0.221594	60.9824	0.879416	60.8623	0.946766	62.1287	0.994461	61.9242	0.927233	1.10412
BLOC1S1	0.999999	0.999952	1.00593	0.941977	0.923627	0.605995	0.253236	0.106201	0.0827723	0.0910536	0.999999	0.999952	0.961934	0.922783	0.779252	0.913876	0.302284	0.127166	0.0926771	0.0999141	0.999999	0.999952	0.937538	0.859613	0.770229	0.618347	0.279585	0.10525	0.0700008	0.0786781	0.999999	0.999952	0.7082	0.602808	0.546029	0.398053	0.21791	0.0685996	0.0505131	0.0466221	54.5698	0.99824	56.1005	0.96417	54.3877	0.992527	50.3211	0.9752	-2.98078
BLOC1S2	0.999999	0.999952	1.0088	0.952067	0.838532	0.667951	0.29517	0.135702	0.0816419	0.0892347	0.999999	0.999952	0.952456	0.966285	0.921208	0.657967	0.410947	0.197636	0.135884	0.148284	0.999999	0.999952	0.933823	0.88485	0.877241	0.701084	0.347595	0.130625	0.0830326	0.0813664	0.999999	0.999952	1.09604	1.02847	0.891405	0.760536	0.416991	0.21848	0.159851	0.16593	55.0167	0.998093	55.7842	0.995783	55.511	0.991457	56.2763	0.990208	0.493211
BLOC1S3	0.999999	0.999952	0.987162	1.02738	0.916727	0.800312	0.51548	0.363694	0.312979	0.331934	0.999999	0.999952	0.999712	0.993419	0.926367	0.914972	0.354341	0.192161	0.132727	0.12429	0.999999	0.999952	1.00322	1.05621	0.982185	0.771539	0.409641	0.260077	0.195395	0.244818	0.999999	0.999952	0.734296	0.792799	0.753983	0.557666	0.344517	0.112653	0.0804275	0.0942351	57.5145	0.996556	56.3908	0.995822	56.1892	0.995075	53.7497	0.953929	-1.98321
BLOC1S4	0.999999	0.999952	0.955287	0.918734	0.875	0.743688	0.406636	0.214524	0.0947804	0.0994136	0.999999	0.999952	1.02137	0.9112	0.764432	0.718531	0.29108	0.137324	0.106052	0.0948316	0.999999	0.999952	1.07067	0.980675	0.776469	0.56706	0.254643	0.113169	0.0744592	0.0674185	0.999999	0.999952	0.5645	0.592651	0.535629	0.516072	0.33672	0.132946	0.0833881	0.0966875	56.2709	0.995771	55.0659	0.986163	54.1383	0.99426	50.6868	0.914209	-3.25586
BLOC1S5	0.999999	0.999952	0.996515	0.891739	0.809746	0.694915	0.367635	0.179196	0.12604	0.106557	0.999999	0.999952	0.924776	0.911195	0.80882	0.664525	0.366022	0.202265	0.162696	0.146356	0.999999	0.999952	0.970073	0.852374	0.856393	0.751875	0.426603	0.216402	0.138328	0.137777	0.999999	0.999952	0.940221	0.814789	0.74648	0.632599	0.380228	0.193434	0.148481	0.146119	55.5495	0.994951	55.3939	0.994487	56.3704	0.98754	55.0394	0.992032	0.233144
BLOC1S6	0.999999	0.999952	0.943222	1.02183	0.972698	0.80647	0.454916	0.188555	0.141254	0.154763	0.999999	0.999952	0.979963	0.829816	0.685646	0.789741	0.260113	0.141861	0.0854104	0.0639802	0.999999	0.999952	1.01784	0.953791	0.969232	0.780888	0.399988	0.172832	0.0836804	0.0598447	0.999999	0.999952	0.763133	0.721088	0.666268	0.638322	0.375927	0.131919	0.0781319	0.0729273	56.7012	0.995993	54.8975	0.955373	56.3811	0.998515	53.5729	0.949578	-0.822317
BLVRA	0.999999	0.999952	1.01031	0.994556	1.02518	0.848978	0.33693	0.101909	0.0630928	0.0555726	0.999999	0.999952	1.01302	0.996154	0.963706	0.729179	0.32363	0.0868532	0.0527803	0.0345677	0.999999	0.999952	1.01116	1.00548	0.970988	0.806899	0.320103	0.081472	0.0462882	0.0381827	0.999999	0.999952	1.09476	1.06897	1.05699	0.924033	0.342548	0.101111	0.0545346	0.0415302	56.1809	0.99895	55.6383	0.99932	55.9307	0.999857	56.4712	0.990819	0.291397
BLVRB	0.999999	0.999952	0.991257	0.953965	0.774264	0.443174	0.260606	0.122312	0.0984771	0.0711591	0.999999	0.999952	1.01073	0.952083	0.778167	0.58683	0.249845	0.133846	0.101613	0.0908304	0.999999	0.999952	1.01446	0.960424	0.820742	0.483784	0.275895	0.125642	0.080634	0.0719735	0.999999	0.999952	0.913567	0.859981	0.730128	0.416817	0.289082	0.138047	0.0991242	0.0959273	53.3654	0.997368	54.1959	0.997946	53.8313	0.997132	53.1201	0.994109	-0.304928
BMP2K											0.999999	0.999952	0.938618	1.13973	1.23277	0.946057	0.716219	0.309109	0.174322	0.148384											0.999999	0.999952	1.16069	1.45718	1.49077	1.60623	0.675951	0.374612	0.259497	0.232118			58.9785	0.945947			57.637	0.647151	-0.67075
BNIP2	0.999999	0.999952	0.995417	0.936144	1.11127	0.994588	0.41185	0.157106	0.113921	0.0824215	0.999999	0.999952	0.931809	0.85184	0.887503	0.683155	0.365057	0.155861	0.0900649	0.062943	0.999999	0.999952	0.982803	0.99098	1.08683	1.06026	0.51068	0.207626	0.140302	0.136389	0.999999	0.999952	1.03928	1.01969	1.22543	1.38351	0.614606	0.218328	0.130554	0.0939354	56.9502	0.988761	55.6156	0.989225	57.3276	0.990375	57.5116	0.896969	1.13668
BOD1	0.999999	0.999952	1.00338	0.966259	0.984367	0.80133	0.346512	0.17194	0.1349	0.101089											0.999999	0.999952	0.999508	0.961342	0.946271	0.791815	0.412398	0.199327	0.140485	0.133704	0.999999	0.999952	0.981879	0.759921	0.761894	0.615543	0.43101	0.223705	0.195925	0.162591	56.0125	0.998844			56.4099	0.999281	55.3838	0.985167	0.198708
BOD1L1	0.999999	0.999952	1.02206	1.01291	1.02488	0.928024	0.550693	0.269568	0.247838	0.251297	0.999999	0.999952	1.0122	1.11226	1.05773	1.06421	0.612924	0.318384	0.288692	0.367543	0.999999	0.999952	0.995711	1.0015	0.992311	0.904135	0.548295	0.271	0.252448	0.288311	0.999999	0.999952	0.891717	1.00118	1.0031	1.00097	0.634675	0.329481	0.385817	0.428725	57.6543	0.998283	57.4735	0.978178	57.614	0.997771	57.5472	0.977982	0.0167552
BOLA1	0.999999	0.999952	0.885096	0.704994	0.802318	0.673366	0.420533	0.291154	0.267749	0.236474	0.999999	0.999952	0.93113	0.783532	0.643079	0.79988	0.348601	0.255342	0.182833	0.169417	0.999999	0.999952	1.00416	0.89643	0.756277	0.579161	0.270825	0.159965	0.124841	0.10959	0.999999	0.999952	0.705861	0.618731	0.512224	0.402863	0.334515	0.213697	0.206071	0.158322	56.2236	0.961012	55.5823	0.940475	54.148	0.997657	50.7106	0.978072	-3.47369
BOLA2	0.999999	0.999952	0.973225	0.954405	0.777168	0.536553	0.251058	0.118529	0.0763034	0.0711786	0.999999	0.999952	1.03068	0.990281	0.846748	0.604324	0.343524	0.152827	0.110613	0.0983347	0.999999	0.999952	0.99867	0.885702	0.796276	0.471536	0.240478	0.113597	0.086489	0.0831297	0.999999	0.999952	1.10153	1.02693	0.968589	0.724777	0.373194	0.195131	0.140417	0.0981954	53.9367	0.999332	54.9481	0.997476	53.4969	0.997856	55.9214	0.99085	0.266829
BOLA3	0.999999	0.999952	0.999717	0.870256	0.987818	0.786588	0.441957	0.220234	0.141307	0.123449	0.999999	0.999952	1.00008	1.06042	0.971873	0.754912	0.4463	0.228189	0.164675	0.142455	0.999999	0.999952	1.03538	1.03708	1.00216	0.85801	0.460838	0.207913	0.136808	0.13286	0.999999	0.999952	1.17692	1.18855	1.14348	0.875204	0.411581	0.2156	0.157452	0.136191	56.6983	0.98793	56.5619	0.994989	56.962	0.997602	56.6657	0.948749	0.18376
BOP1	0.999999	0.999952	0.87301	0.693426	0.581863	0.470826	0.256261	0.111464	0.0760558	0.0775064	0.999999	0.999952	0.919293	0.889279	0.781104	0.943123	0.430932	0.187888	0.108282	0.112293	0.999999	0.999952	0.866085	0.705598	0.775926	0.646368	0.371703	0.138276	0.0790667	0.0835677	0.999999	0.999952	0.807357	0.732617	0.691619	0.5735	0.437818	0.146556	0.0960153	0.0982551	52.0177	0.992684	56.9225	0.951498	54.4304	0.961043	53.8898	0.966735	-0.310012
BPGM	0.999999	0.999952	1.00574	1.01134	1.04337	0.865234	0.468738	0.261229	0.0843915	0.0589237	0.999999	0.999952	0.96085	0.947164	0.912425	0.559613	0.46355	0.195361	0.123025	0.0857588	0.999999	0.999952	1.01437	1.01494	1.00636	0.792024	0.48619	0.238803	0.0906445	0.0602948	0.999999	0.999952	1.26817	1.21694	1.26537	1.03119	0.521704	0.313609	0.149972	0.0996635	57.3448	0.993164	55.7819	0.98473	57.212	0.996386	57.6525	0.89236	0.868859
BPHL	0.999999	0.999952	0.880437	0.896672	0.773608	0.41121	0.112574	0.0517401	0.0333365	0.0296422	0.999999	0.999952	0.983722	1.03812	0.868475	0.544067	0.141691	0.0679192	0.0391405	0.0361276	0.999999	0.999952	1.01219	1.03956	0.923827	0.492186	0.135601	0.0501867	0.035736	0.031793	0.999999	0.999952	1.13578	1.05088	1.18292	0.57191	0.235933	0.143243	0.067946	0.0712562	52.8089	0.991171	53.856	0.997963	53.6277	0.998071	53.6714	0.964013	0.317151
BPNT1	0.999999	0.999952	1.01499	1.01426	0.912748	0.714379	0.452823	0.263085	0.143176	0.0780899	0.999999	0.999952	1.02331	1.03117	0.918864	0.674115	0.469537	0.265006	0.174308	0.0875618	0.999999	0.999952	1.03363	1.02494	0.955334	0.794972	0.510003	0.28815	0.161056	0.0872947	0.999999	0.999952	1.1346	1.09154	1.00438	0.822027	0.526645	0.311916	0.181701	0.0906088	56.7287	0.99687	56.664	0.991901	57.555	0.996728	57.8406	0.976344	1.00147
BPTF	0.999999	0.999952	0.950639	0.60836	0.555279	0.474145	0.249491	0.134902	0.104418	0.101142	0.999999	0.999952	0.920891	0.680275	0.573611	0.555481	0.257298	0.140983	0.0967102	0.0873181	0.999999	0.999952	0.953348	0.735102	0.737352	0.637888	0.35616	0.167577	0.0936524	0.0869356	0.999999	0.999952	0.848712	0.578238	0.498482	0.381029	0.241688	0.124881	0.126116	0.123711	51.6955	0.977874	52.5402	0.980841	54.487	0.980059	50.3385	0.988879	0.294923
BRAF	0.999999	0.999952	0.973397	0.87978	0.644502	0.468434	0.244936	0.131503	0.0907306	0.136672	0.999999	0.999952	0.875077	0.732528	0.616402	0.354354	0.168177	0.0856193	0.0525036	0.0479026																					52.839	0.996738	51.5254	0.995951					0
BRAP	0.999999	0.999952	0.903296	0.647557	0.479483	0.334489	0.194884	0.102055	0.0835583	0.0504583	0.999999	0.999952	0.875713	0.603122	0.446757	0.399632	0.149381	0.0929829	0.059793	0.0526654	0.999999	0.999952	0.83909	0.559593	0.446926	0.310729	0.172	0.0684119	0.0417377	0.0564041	0.999999	0.999952	1.00453	0.538291	0.396524	0.262108	0.137647	0.0613604	0.0440917	0.0402374	50.4532	0.996401	50.2554	0.987859	49.6095	0.992526	49.2803	0.980869	-0.9094
BRAT1	0.999999	0.999952	0.800986	0.784748	0.663853	0.56411	0.27689	0.116646	0.0580553	0.0527539	0.999999	0.999952	0.812099	0.787812	0.685338	0.476021	0.290323	0.125553	0.0897629	0.0764846	0.999999	0.999952	0.888891	0.786937	0.759364	0.592922	0.32462	0.13719	0.0730541	0.0729831	0.999999	0.999952	0.99012	1.01164	0.898732	0.761051	0.320255	0.193877	0.13773	0.159342	53.1433	0.977567	52.9707	0.987476	54.1929	0.986844	55.62	0.997101	1.84945
BRCC3	0.999999	0.999952	1.03117	1.13653	1.00342	0.876569	0.507693	0.292842	0.219311	0.190156	0.999999	0.999952	0.947522	0.977591	1.03979	0.92808	0.623195	0.341691	0.257749	0.220202	0.999999	0.999952	0.939245	1.00359	1.04391	0.964687	0.665367	0.378525	0.317227	0.319499	0.999999	0.999952	1.08044	0.999989	0.897227	0.696046	0.363608	0.224623	0.116926	0.0922862	57.4401	0.983394	58.5484	0.994205	58.7865	0.993185	55.7949	0.993706	-0.703595
BRD2	0.999999	0.999952	0.893253	0.657007	0.665553	0.603082	0.326345	0.176865	0.139342	0.12374	0.999999	0.999952	0.844894	0.531485	0.432911	0.375999	0.198071	0.116031	0.0891538	0.0894785	0.999999	0.999952	0.826869	0.508345	0.423447	0.336307	0.226161	0.120972	0.107659	0.0924634	0.999999	0.999952	0.952078	0.582589	0.570966	0.470205	0.300386	0.14714	0.119205	0.117426	53.5515	0.972698	49.6323	0.984357	49.2148	0.98536	51.8522	0.971071	-1.05839
BRD4	0.999999	0.999952	0.868271	0.607455	0.564906	0.467681	0.252704	0.123448	0.0900851	0.0836474	0.999999	0.999952	0.896995	0.787879	0.67127	0.590368	0.291385	0.156726	0.117654	0.112552	0.999999	0.999952	0.897031	0.801439	0.721903	0.562786	0.320641	0.155843	0.0986594	0.0834012	0.999999	0.999952	0.881858	0.850311	0.742171	0.613423	0.331373	0.171753	0.114052	0.111794	51.5601	0.984165	53.7848	0.989712	53.9883	0.994339	54.6081	0.991114	1.62576
BRD8	0.999999	0.999952	1.00307	0.896449	0.933811	0.769073	0.32817	0.129192	0.0835315	0.0704229	0.999999	0.999952	1.00704	1.05549	1.00878	2.27911	0.480378	0.295282	0.120231	0.129334	0.999999	0.999952	0.999617	0.949496	0.928604	0.726415	0.4601	0.156966	0.0927395	0.0883033	0.999999	0.999952	0.183575	0.24836	0.204715	0.109072	0.848113	0.038654	0.0583523	0.0199675	55.788	0.993937	57.2766	0.548534	56.4301	0.996767	42.2752	0.66064	-7.17967
BRE	0.999999	0.999952	0.956616	1.00947	0.856271	0.703753	0.505392	0.278641	0.191204	0.1245	0.999999	0.999952	0.988441	1.01665	1.05591	1.60687	0.732385	0.427837	0.231077	0.146717	0.999999	0.999952	0.962471	1.03587	1.00678	0.917511	0.854836	0.442666	0.211557	0.139569	0.999999	0.999952	0.755666	0.75432	0.720336	0.59801	0.674356	0.245922	0.126238	0.0789546	57.0553	0.994912	59.8865	0.773778	60.4679	0.993547	55.592	0.89067	-0.440974
BRF1	0.999999	0.999952	0.965255	0.849311	0.644721	0.402368	0.163389	0.0649228	0.0361259	0.0356765	0.999999	0.999952	0.983047	0.94522	0.901005	0.543879	0.318665	0.16624	0.118879	0.108229	0.999999	0.999952	0.982698	1.01497	0.867675	0.563704	0.213181	0.0991861	0.0646598	0.0834279	0.999999	0.999952	1.08403	1.07428	1.01882	0.600504	0.309877	0.16138	0.114172	0.12482	52.3007	0.999705	54.5209	0.995441	54.1236	0.998762	54.7136	0.983101	1.00786
BRK1	0.999999	0.999952	0.914617	1.03504	0.951792	0.763698	0.498565	0.277268	0.22768	0.14201	0.999999	0.999952	1.06019	1.03275	0.999207	0.757625	0.485141	0.312853	0.21833	0.171236	0.999999	0.999952	1.00997	0.929355	0.899987	0.837849	0.546144	0.304954	0.21675	0.191196	0.999999	0.999952	1.10166	1.04372	1.04832	0.919365	0.551551	0.350439	0.21875	0.190126	57.2014	0.989436	57.1147	0.990333	57.8939	0.994774	58.0737	0.983925	0.825779
BROX	0.999999	0.999952	0.990192	0.706987	0.387634	0.236262	0.0994016	0.0520909	0.0321471	0.0337595	0.999999	0.999952	0.994128	0.79076	0.487326	0.347325	0.182346	0.0831037	0.0524406	0.0397344	0.999999	0.999952	0.989107	0.800509	0.528324	0.355436	0.187281	0.0784477	0.0493556	0.0406832	0.999999	0.999952	1.1723	0.858771	0.490049	0.310601	0.175916	0.0755547	0.0492105	0.0424952	49.8238	0.996171	51.1474	0.993964	51.4444	0.996395	51.0762	0.972423	0.774698
BSDC1	0.999999	0.999952	0.785038	0.676284	0.615639	0.485175	0.25019	0.170074	0.0947581	0.0915241	0.999999	0.999952	0.922094	0.914366	0.867577	1.056	0.539621	0.285898	0.187133	0.140547	0.999999	0.999952	1.02373	0.92892	1.11122	0.983096	0.570039	0.244303	0.175176	0.20184	0.999999	0.999952	0.671511	0.682004	0.603238	0.573074	0.377687	0.210002	0.119521	0.129051	52.0653	0.984938	57.567	0.963001	57.7196	0.985626	52.7499	0.946425	0.418619
BSG	0.999999	0.999952	1.00347	1.31296	1.15011	1.40418	1.8001	1.55279	0.772592	0.603596	0.999999	0.999952	1.05138	1.08447	1.16369	1.51906	1.47908	1.07553	0.46532	0.344845	0.999999	0.999952	1.11225	1.18418	1.25411	1.37764	1.31917	0.739893	0.332748	0.313825	0.999999	0.999952	0.911122	0.961541	1.02384	1.14116	1.25172	0.809105	0.397412	0.321778		-0.0398048	64.2119	0.568053	61.276	0.731687	62.6591	0.882495	-0.7764
BTF3	0.999999	0.999952	0.943173	0.964558	0.924467	0.732499	0.446772	0.295647	0.262368	0.292221	0.999999	0.999952	0.987895	0.928776	0.846613	0.74661	0.427839	0.302111	0.252364	0.346417	0.999999	0.999952	1.02449	0.910151	0.968774	0.707792	0.433822	0.295582	0.238223	0.366791	0.999999	0.999952	1.02248	0.890043	0.844797	0.722422	0.482904	0.306467	0.297751	0.416787	56.3829	0.995199	56.342	0.9855	55.9668	0.981157	56.7461	0.972463	-0.00600617
BTF3L4	0.999999	0.999952	1.00624	0.919412	0.95299	0.839211	0.5377	0.339929	0.271603	0.294206	0.999999	0.999952	1.02909	0.94967	0.94846	0.917224	0.507614	0.316893	0.267154	0.321211	0.999999	0.999952	1.02664	0.980624	0.99518	0.822758	0.504733	0.325019	0.282167	0.395669	0.999999	0.999952	1.06532	0.999069	1.05393	0.88682	0.600883	0.376594	0.377463	0.46225	57.7888	0.993146	57.3769	0.992871	57.116	0.989099	58.447	0.978903	0.198683
BUB1B	0.999999	0.999952	0.931176	0.691417	0.54517	0.43212	0.2289	0.140192	0.0993223	0.0875644	0.999999	0.999952	0.951106	0.781393	0.627174	0.487233	0.254626	0.122339	0.0751991	0.0676086	0.999999	0.999952	0.952619	0.738418	0.615783	0.510961	0.265282	0.136154	0.103637	0.0798066	0.999999	0.999952	0.737412	0.551973	0.423227	0.310742	0.176935	0.068641	0.0515435	0.0463974	51.6291	0.994391	52.8265	0.997249	52.8452	0.993037	49.1762	0.989832	-1.21702
BUB3	0.999999	0.999952	0.996839	0.965713	0.972555	0.850379	0.508571	0.208357	0.0911241	0.0746383	0.999999	0.999952	1.01696	1.03123	0.956577	0.891151	0.500275	0.186696	0.0904831	0.0609697	0.999999	0.999952	1.01497	1.03229	1.01291	0.924325	0.485261	0.201214	0.089381	0.0757057	0.999999	0.999952	0.983469	0.999892	0.976765	0.901437	0.527525	0.219972	0.0986786	0.069721	57.3597	0.999358	57.3379	0.998635	57.3085	0.997824	57.6191	0.99955	0.114966
BUD13	0.999999	0.999952	1.07029	0.982497	0.921547	0.844131	0.508861	0.226679	0.218734	0.222697	0.999999	0.999952	1.0828	1.00733	0.775416	0.580648	0.218484	0.143797	0.121831	0.189649											0.999999	0.999952	0.697799	0.749574	0.674235	0.446852	0.22851	0.143222	0.156331	0.201573	57.1751	0.991295	53.9286	0.987016			52.1557	0.947843	-0.886449
BUD31	0.999999	0.999952	0.955878	0.885295	0.805059	0.455324	0.209049	0.0908552	0.0476157	0.0411797	0.999999	0.999952	1.02544	0.957496	0.733905	0.481284	0.154788	0.0723373	0.042907	0.0360037	0.999999	0.999952	1.05838	0.927192	0.830526	0.542304	0.195058	0.0920746	0.0679782	0.0628154	0.999999	0.999952	0.901438	0.795798	0.682141	0.421752	0.221029	0.0800809	0.068357	0.0573479	53.3879	0.996928	53.1927	0.997833	53.8729	0.996807	52.5607	0.996171	-0.0734963
BYSL	0.999999	0.999952	0.934489	0.518653	0.398509	0.305741	0.160648	0.0821932	0.0752732	0.065333	0.999999	0.999952	0.909384	0.720545	0.728435	0.833812	0.208397	0.109635	0.0666167	0.0603266	0.999999	0.999952	0.888359	0.570007	0.445655	0.319645	0.173206	0.0809967	0.0636714	0.0737925	0.999999	0.999952	0.931933	0.595953	0.496172	0.305945	0.140248	0.0773364	0.0442777	0.0364705	49.2015	0.983279	54.703	0.914651	49.7415	0.991622	50.1819	0.991559	-1.99056
BZW1	0.999999	0.999952	0.961424	0.577312	0.334138	0.218113	0.107094	0.0545877	0.0367978	0.0311132	0.999999	0.999952	0.987364	0.64367	0.411723	0.406657	0.127934	0.0666657	0.0434279	0.0361385	0.999999	0.999952	0.973008	0.590572	0.369269	0.230376	0.127518	0.0641837	0.0422616	0.0354067	0.999999	0.999952	1.04298	0.603002	0.369636	0.230802	0.145403	0.0771879	0.0508785	0.0426325	48.9545	0.993291	50.4242	0.978319	49.2314	0.992275	49.3093	0.984778	-0.418993
BZW2	0.999999	0.999952	1.00261	0.905827	0.742886	0.36123	0.194753	0.102862	0.0765934	0.0537553	0.999999	0.999952	1.01317	0.925828	0.690037	0.425518	0.149249	0.0701217	0.041025	0.0369788	0.999999	0.999952	1.00044	0.930151	0.737974	0.323401	0.145516	0.0570569	0.0379365	0.0363322	0.999999	0.999952	1.06947	0.944791	0.739074	0.282989	0.178081	0.0605503	0.042308	0.0385002	52.5777	0.997756	52.6912	0.998793	52.3341	0.998742	52.1681	0.992878	-0.383303
C10orf32	0.999999	0.999952	1.09982	0.903255	0.991214	0.813136	0.392001	0.216887	0.113555	0.0767897											0.999999	0.999952	0.978544	0.990631	0.87198	0.774113	0.407863	0.205297	0.171242	0.162202											56.4965	0.985802			56.2423	0.996163			-0.127098
C10orf76	0.999999	0.999952	1.01355	1.01811	1.07884	0.986305	0.58765	0.201185	0.0896749	0.0573476	0.999999	0.999952	1.05073	1.02751	1.07585	1.03724	0.516061	0.206953	0.0995749	0.073214	0.999999	0.999952	1.0084	1.02767	1.0252	0.905176	0.481205	0.15966	0.0702907	0.0569489	0.999999	0.999952	1.06179	1.04377	1.02056	0.896046	0.549852	0.211208	0.116762	0.0781623	57.9593	0.994366	57.4568	0.988872	57.202	0.998548	57.704	0.995257	-0.255069
C11orf54	0.999999	0.999952	0.982072	0.984044	0.997861	0.832351	0.477384	0.219967	0.111941	0.0783469	0.999999	0.999952	1.01996	1.00767	0.987622	0.598894	0.502361	0.163617	0.0993668	0.0682474	0.999999	0.999952	1.0101	1.03193	1.03324	0.890868	0.532655	0.221496	0.101061	0.0758801	0.999999	0.999952	1.14176	1.13358	1.13733	1.02408	0.474358	0.258589	0.113938	0.0951612	57.147	0.998718	56.289	0.97752	57.6316	0.997312	57.2535	0.960045	0.72454
C11orf68	0.999999	0.999952	1.04898	1.01996	0.968171	0.493465	0.227581	0.0963854	0.0584832	0.0549474	0.999999	0.999952	1.0089	1.01075	0.924488	0.562085	0.285911	0.122503	0.0867866	0.0772916	0.999999	0.999952	1.01189	0.968975	0.886883	0.527802	0.222721	0.0936005	0.0730928	0.059649	0.999999	0.999952	1.0625	1.04842	0.958653	0.571685	0.235084	0.118637	0.0670129	0.0614678	53.8154	0.991628	54.4951	0.996072	53.9991	0.998928	54.337	0.992905	0.0128238
C11orf73	0.999999	0.999952	1.00464	0.972371	0.962901	0.619363	0.264253	0.102782	0.043001	0.0456979	0.999999	0.999952	0.974581	0.979771	0.93893	0.534829	0.269127	0.102742	0.0696572	0.0520226	0.999999	0.999952	0.980061	0.987612	0.938396	0.618696	0.254408	0.102411	0.0513961	0.0447681	0.999999	0.999952	1.16466	1.14798	1.13139	0.804089	0.312495	0.161241	0.0804014	0.0575233	54.8224	0.997375	54.3206	0.994435	54.7423	0.998683	55.9297	0.962735	0.764503
C11orf84	0.999999	0.999952	0.989492	0.759058	0.885759	0.655886	0.408624	0.271425	0.258581	0.236619	0.999999	0.999952	1.08053	1.12747	0.985295	1.41086	0.510065	0.355466	0.282449	0.325154	0.999999	0.999952	0.98685	0.93342	1.0634	0.953972	0.564082	0.394848	0.290955	0.365361											55.9729	0.964907	57.3173	0.865696	57.9469	0.984758			0.987003
C12orf10	0.999999	0.999952	0.996689	0.9873	0.914011	0.720154	0.387731	0.165205	0.102059	0.0831335	0.999999	0.999952	0.98351	0.955754	0.885865	0.742618	0.389089	0.17266	0.111158	0.0803652	0.999999	0.999952	0.970665	0.927883	0.897848	0.707263	0.412944	0.188575	0.108914	0.0831905	0.999999	0.999952	0.926669	0.912048	0.873304	0.672627	0.399699	0.188944	0.101421	0.073952	55.9634	0.999834	56.0617	0.998853	56.1189	0.998361	55.8655	0.995869	-0.0203609
C12orf23	0.999999	0.999952	0.999761	0.944009	0.849158	0.606687	0.254271	0.110088	0.0571059	0.0497238	0.999999	0.999952	1.0653	0.946292	0.916917	0.46983	0.255067	0.0938513	0.0659234	0.0489075	0.999999	0.999952	1.17301	1.02206	0.901498	0.576188	0.243651	0.113821	0.0696179	0.0498325	0.999999	0.999952	1.82493	1.20233	1.17935	1.1344	0.273639	0.187355	0.102188	0.063444	54.5463	0.999685	53.8324	0.990029	54.3944	0.981802	57.0086	0.758587	1.51215
C12orf29	0.999999	0.999952	0.972057	1.00939	0.975484	0.882337	0.545073	0.277456	0.134106	0.080071	0.999999	0.999952	0.987075	0.975492	0.984448	0.768945	0.526492	0.252263	0.14066	0.0963132	0.999999	0.999952	1.01886	1.00341	1.00186	0.905951	0.546899	0.255682	0.11198	0.068533	0.999999	0.999952	1.15509	1.12888	1.09793	1.00557	0.553409	0.314125	0.170688	0.0994668	57.937	0.998609	57.4169	0.997008	57.8904	0.998655	58.0648	0.959498	0.300614
C12orf43	0.999999	0.999952	1.06638	0.94366	1.05384	0.804524	0.509956	0.224901	0.209638	0.214772											0.999999	0.999952	0.975219	0.903086	0.954668	0.727939	0.41858	0.207313	0.209313	0.232831											57.0925	0.985348			56.0381	0.989937			-0.527223
C12orf45	0.999999	0.999952	0.974155	0.898251	0.860686	0.76232	0.528911	0.416797	0.388675	0.314055	0.999999	0.999952	0.954093	0.974078	0.920128	0.91082	0.613145	0.447611	0.380469	0.404548	0.999999	0.999952	0.967012	0.930459	0.876904	0.813086	0.628862	0.34074	0.257587	0.246959	0.999999	0.999952	0.979186	0.93126	0.861323	0.750392	0.571797	0.334891	0.369169	0.367049	58.7108	0.993364	59.355	0.988743	58.7568	0.989549	58.1427	0.986031	-0.583165
C12orf56											0.999999	0.999952	0.787671	0.607939	0.716911	0.33115	0.279414	0.0674495	0.0589886	0.0467238																							51.3963	0.955422					0
C12orf57	0.999999	0.999952	0.914474	0.675688	0.587523	0.467692	0.304523	0.172164	0.161935	0.133621											0.999999	0.999952	0.941545	0.814841	0.643927	0.433702	0.194585	0.096934	0.0704211	0.0769158											52.2605	0.991612			52.4117	0.998704			0.0756186
C14orf142	0.999999	0.999952	1.01878	0.985821	1.02847	0.984698	0.806487	0.438316	0.358084	0.328643	0.999999	0.999952	0.969731	1.01033	1.02229	0.976005	0.712459	0.482222	0.308589	0.253493	0.999999	0.999952	0.994656	1.0009	1.05932	1.00182	0.690626	0.407679	0.332905	0.335569	0.999999	0.999952	1.03184	1.07246	1.08434	0.980662	0.753347	0.43742	0.320189	0.325568	60.0724	0.998013	60.3178	0.994363	58.9898	0.994306	59.8256	0.984354	-0.787416
C14orf159	0.999999	0.999952	0.976756	0.938305	0.775207	0.507124	0.210349	0.116673	0.0851989	0.0753977	0.999999	0.999952	1.00627	0.910214	0.757374	0.554385	0.236623	0.109003	0.0802571	0.0625584	0.999999	0.999952	1.00239	0.940142	0.791182	0.462087	0.172736	0.0798955	0.0597465	0.0770952	0.999999	0.999952	1.0839	1.04329	0.847498	0.578297	0.282027	0.149592	0.0984902	0.0892778	53.5723	0.99971	53.8884	0.998473	53.2491	0.999693	54.4623	0.991234	0.125348
C14orf166	0.999999	0.999952	0.978147	1.02869	0.785966	0.556205	0.293883	0.154076	0.114192	0.089394	0.999999	0.999952	1.02961	1.0075	0.842199	0.637541	0.351781	0.192675	0.133262	0.106249	0.999999	0.999952	0.994342	0.974513	0.827212	0.605063	0.353458	0.172384	0.102047	0.0833501	0.999999	0.999952	1.04532	1.05685	0.895247	0.620483	0.37613	0.186044	0.130768	0.103769	54.2761	0.994211	55.2308	0.997051	55.0588	0.998879	55.3419	0.991108	0.446855
C15orf40	0.999999	0.999952	1.05769	0.988833	1.0006	0.926827	0.688844	0.393568	0.284117	0.233831	0.999999	0.999952	0.947076	0.989179	0.909476	0.778877	0.480365	0.314856	0.262898	0.235013	0.999999	0.999952	1.01385	0.999089	0.97404	0.792487	0.521206	0.305807	0.27883	0.272767	0.999999	0.999952	0.943181	0.898631	0.85362	0.715395	0.481513	0.317013	0.30001	0.279519	59.4182	0.996157	57.098	0.99686	57.3245	0.998026	57.0018	0.993097	-1.09495
C15orf52	0.999999	0.999952	1.07505	1.07342	1.20039	1.05964	0.767298	0.238749	0.111331	0.0910995	0.999999	0.999952	1.06387	1.1435	1.18106	0.433957	0.767349	0.19111	0.128605	0.0986423											0.999999	0.999952	1.27066	1.30968	1.27856	1.3972	0.485905	0.321957	0.168757	0.175725	58.919	0.967465	57.8048	0.832909			57.2817	0.813197	-0.261589
C15orf57	0.999999	0.999952	0.961062	0.903406	0.881701	0.745744	0.503401	0.262251	0.180857	0.168723	0.999999	0.999952	0.907291	0.589003	0.489839	0.288992	0.166423	0.116233	0.117711	0.104985	0.999999	0.999952	0.9324	0.696839	0.655659	0.476364	0.250226	0.136433	0.123467	0.136918	0.999999	0.999952	1.00795	0.649157	0.530776	0.461309	0.214273	0.119224	0.169885	0.162578	57.0891	0.994712	49.8594	0.992947	52.5144	0.988529	51.3215	0.973599	-1.55625
C16orf13	0.999999	0.999952	1.02141	0.892182	0.624971	0.286553	0.117971	0.0560171	0.0622343	0.0534995	0.999999	0.999952	0.988195	0.888871	0.643153	0.402206	0.325685	0.153701	0.10828	0.0975082	0.999999	0.999952	1.09758	0.955493	0.689145	0.350756	0.158324	0.127928	0.105335	0.124567	0.999999	0.999952	1.16694	1.04458	0.921054	0.80882	0.601381	0.382246	0.164226	0.116653	51.6175	0.999177	52.8102	0.991814	52.1706	0.992952	58.7342	0.972599	3.23855
C16orf70	0.999999	0.999952	0.921765	0.910499	0.900034	0.755251	0.493693	0.186144	0.0797808	0.0704533	0.999999	0.999952	1.03919	1.04632	1.01357	0.886958	0.377585	0.137034	0.084101	0.0482084	0.999999	0.999952	0.901429	0.919157	0.775952	0.585619	0.26888	0.102012	0.104872	0.102185	0.999999	0.999952	0.563548	0.630423	0.575451	0.324821	0.294127	0.0853639	0.0730136	0.0648592	56.7742	0.991	56.5284	0.996909	54.1916	0.991801	49.972	0.932	-4.56947
C16orf80	0.999999	0.999952	0.983695	0.763938	0.604252	0.326145	0.148022	0.0661747	0.0427197	0.0370991	0.999999	0.999952	0.969651	0.779097	0.574568	0.334042	0.172147	0.0671572	0.0461307	0.0341101	0.999999	0.999952	0.940518	0.774004	0.586461	0.331167	0.151256	0.0623833	0.0390654	0.0329754	0.999999	0.999952	1.07341	0.867188	0.638697	0.365113	0.184683	0.0836808	0.0513008	0.04473	51.5035	0.997762	51.4812	0.999057	51.4536	0.999546	52.1538	0.993626	0.311373
C17orf75	0.999999	0.999952	0.981408	1.05208	0.892425	0.575693	0.24036	0.111817	0.0694769	0.0884626	0.999999	0.999952	0.988141	0.991324	0.959607	0.735082	0.211884	0.0900893	0.0485629	0.0427399	0.999999	0.999952	1.02244	1.04421	1.02958	0.634266	0.333875	0.111118	0.0524202	0.0363171	0.999999	0.999952	0.713254	0.761684	0.721559	0.478937	0.221425	0.0649076	0.0522559	0.0357613	54.3181	0.996201	55.0962	0.999677	55.3512	0.988273	52.4618	0.953651	-0.800652
C17orf85	0.999999	0.999952	0.903261	0.786029	0.736398	0.643932	0.417161	0.205849	0.151955	0.14291	0.999999	0.999952	0.732474	0.468942	0.434856	0.362582	0.196818	0.111027	0.0876882	0.110967	0.999999	0.999952	0.75293	0.5377	0.500407	0.450657	0.295827	0.175141	0.166975	0.173354											55.173	0.98741	48.8363	0.975568	50.3607	0.972066			-2.40614
C18orf25	0.999999	0.999952	1.00651	0.948596	1.01567	0.930534	0.579345	0.399172	0.339594	0.343236	0.999999	0.999952	0.978389	0.98305	0.951691	0.927029	0.644259	0.460412	0.39872	0.420436	0.999999	0.999952	0.956705	0.921861	0.968513	0.915065	0.630895	0.400215	0.322254	0.359935	0.999999	0.999952	0.790064	0.783279	0.780228	0.76048	0.469194	0.327323	0.28627	0.319429	58.2507	0.995599	59.6686	0.995914	58.9145	0.987504	57.6421	0.934414	-0.681404
C18orf8	0.999999	0.999952	1.02566	0.996212	0.720084	0.343494	0.180297	0.0934499	0.0693265	0.0699939	0.999999	0.999952	0.926129	0.872615	0.670159	0.350873	0.153982	0.0881967	0.0596755	0.0448419	0.999999	0.999952	0.958073	0.917735	0.661325	0.296324	0.191261	0.0947032	0.052817	0.0537192											52.3819	0.996327	52.1387	0.998022	51.935	0.996088			-0.223452
C19orf10	0.999999	0.999952	1.00643	0.922029	1.11521	1.05865	0.772051	0.437965	0.189447	0.12535	0.999999	0.999952	1.02116	0.9514	1.10571	0.858033	0.716562	0.429418	0.204266	0.124863	0.999999	0.999952	1.01179	1.05824	1.06153	1.08125	0.744192	0.38552	0.184268	0.113601	0.999999	0.999952	1.16684	1.18371	1.26871	1.271	0.81773	0.516373	0.237054	0.158603	60.1688	0.976882	59.9028	0.98082	59.7	0.984135	60.8971	0.861351	0.262737
C19orf25	0.999999	0.999952	0.935869	0.893665	1.04147	0.843141	0.515404	0.382008	0.266937	0.219676	0.999999	0.999952	0.914965	1.00034	0.939738	0.790138	0.571557	0.548172	0.347928	0.311672	0.999999	0.999952	1.0346	0.996155	1.11509	1.01273	0.62368	0.359632	0.227494	0.235394	0.999999	0.999952	0.831817	0.817161	0.81998	0.767098	0.478381	0.331893	0.221796	0.176605	57.8823	0.975272	60.2207	0.97352	58.4261	0.982044	57.2503	0.965271	-1.21332
C19orf43	0.999999	0.999952	0.974472	0.967947	1.02576	0.970643	0.675268	0.468591	0.466427	0.36555	0.999999	0.999952	1.04842	1.10536	1.10618	1.07305	0.836852	0.608265	0.546052	0.539704	0.999999	0.999952	1.05923	1.09124	1.16793	1.1876	0.798562	0.597371	0.523607	0.508085	0.999999	0.999952	1.07089	1.09688	1.11942	1.08472	0.747805	0.53632	0.525216	0.522237	59.716	0.988435		0.936314		0.874053		0.94007	0
C19orf53	0.999999	0.999952	1.02153	1.00566	1.00041	1.32806	1.42445	0.677103	0.36741	0.266986	0.999999	0.999952	0.962968	0.985725	0.983082	1.20277	1.21457	0.712014	0.391065	0.398438	0.999999	0.999952	1.04612	1.00468	0.898268	1.12002	0.947305	0.576315	0.297501	0.31794	0.999999	0.999952	1.10947	1.02424	0.974878	1.26606	0.914598	0.500183	0.385729	0.323723	61.2249	0.764872	61.312	0.884733	61.4115	0.96656	60.8954	0.909072	-0.115013
C1orf123	0.999999	0.999952	1.02965	0.962375	1.01223	0.582667	0.218095	0.112204	0.0741734	0.0638856	0.999999	0.999952	1.0291	1.05805	0.974729	0.695992	0.337613	0.166431	0.113312	0.116848	0.999999	0.999952	1.03697	1.03185	1.02066	0.596029	0.237313	0.112863	0.0767082	0.078682	0.999999	0.999952	1.10803	1.07743	1.03794	0.626238	0.354969	0.157867	0.105928	0.105216	54.3044	0.993751	55.4982	0.994925	54.4241	0.992657	55.281	0.976872	-0.0487328
C1orf131											0.999999	0.999952	1.01304	1.01347	0.972072	0.72906	0.536637	0.281555	0.162268	0.17008	0.999999	0.999952	1.02596	1.01267	0.971332	0.917671	0.548989	0.260328	0.148147	0.161761	0.999999	0.999952	1.25552	1.16771	1.21868	1.06274	0.636429	0.35941	0.231575	0.192811			57.3383	0.992872	57.7688	0.998589	58.504	0.900949	0.582856
C1orf172											0.999999	0.999952	0.950343	1.03719	0.893651	0.91137	0.374843	0.217731	0.150517	0.148418	0.999999	0.999952	1.00562	1.0607	1.27632	0.956476	0.619887	0.27515	0.234736	0.201313													56.4794	0.98882	58.0915	0.942243			0
C1orf174	0.999999	0.999952	0.933206	0.90473	1.0179	0.96023	0.630061	0.423998	0.42129	0.351095	0.999999	0.999952	0.997554	1.03629	0.99786	0.365328	0.897629	0.501651	0.491315	0.589265	0.999999	0.999952	0.977478	0.96519	0.968405	0.928707	0.604601	0.32303	0.255164	0.22543	0.999999	0.999952	1.34804	1.34031	1.34911	1.7044	0.880209	0.801582	0.839716	0.664666	58.8077	0.976213		0.74705	58.3409	0.997851		0.0924272	-0.233362
C1orf198	0.999999	0.999952	0.909425	0.809752	0.786484	0.6111	0.360909	0.262221	0.266627	0.319007	0.999999	0.999952	0.986632	0.941625	0.672506	0.527334	0.41589	0.248417	0.252736	0.265637	0.999999	0.999952	0.982206	0.875567	0.902654	0.701196	0.434159	0.253916	0.235019	0.271218	0.999999	0.999952	1.09272	0.882535	0.816341	0.711214	0.378524	0.261916	0.332841	0.318201	54.9468	0.977092	54.023	0.988141	56.1316	0.987588	55.6545	0.969366	1.40816
C1orf222	0.999999	0.999952	0.89308	0.852457	0.962803	0.831704	0.463387	0.236755	0.208531	0.180622																															56.9193	0.970987							0
C1orf50	0.999999	0.999952	0.894103	1.03179	0.857808	0.595737	0.294858	0.160076	0.0782222	0.0849415	0.999999	0.999952	0.900884	0.913254	0.978777	0.888576	0.436939	0.194363	0.0955495	0.0774422	0.999999	0.999952	0.938694	1.00124	0.920337	0.712765	0.421821	0.219422	0.0890724	0.100032	0.999999	0.999952	0.881295	0.856253	0.847829	0.589904	0.522019	0.205348	0.116274	0.0667148	54.7128	0.989337	56.9302	0.987192	56.2967	0.99584	55.8747	0.975592	0.264227
C1orf52	0.999999	0.999952	1.02709	0.929825	1.04225	0.850235	0.60354	0.44625	0.361895	0.277365	0.999999	0.999952	0.993482	0.930842	0.884365	0.657248	0.513148	0.335198	0.250335	0.209102	0.999999	0.999952	1.02083	0.989754	0.963519	0.824619	0.505565	0.286946	0.202911	0.179676	0.999999	0.999952	1.07316	1.00212	0.949955	0.825898	0.468818	0.315845	0.249809	0.216273	59.2609	0.983145	57.104	0.996089	57.3889	0.999524	57.0881	0.994161	-0.94389
C1QBP	0.999999	0.999952	1.01588	1.03904	0.841813	0.347525	0.146849	0.0672619	0.0478945	0.04292	0.999999	0.999952	1.0381	1.01575	0.941997	0.481725	0.198365	0.0929243	0.0539175	0.0486455	0.999999	0.999952	0.985747	0.978583	0.809443	0.312387	0.13561	0.0542012	0.0332942	0.0326504	0.999999	0.999952	1.1139	1.16719	1.05072	0.414327	0.231311	0.0870902	0.0550605	0.0425973	52.7552	0.996432	53.675	0.994992	52.5054	0.997972	53.5137	0.969193	-0.205505
C20orf27	0.999999	0.999952	0.987609	0.957314	0.942098	0.777777	0.360704	0.133407	0.0902098	0.0872711	0.999999	0.999952	1.01866	0.982249	0.971101	0.603646	0.355237	0.119745	0.085335	0.0683294	0.999999	0.999952	0.975562	0.966477	0.96771	0.905091	0.409733	0.143113	0.0989416	0.0808708	0.999999	0.999952	1.16851	1.83554	1.77714	1.39261	0.458835	0.168899	0.0956664	0.0770302	55.9973	0.998909	55.2043	0.992234	56.7169	0.998486	57.256	0.630683	1.38563
C21orf33	0.999999	0.999952	1.05816	1.04179	1.15034	0.994245	0.782825	0.531903	0.496589	0.384495	0.999999	0.999952	1.03423	1.08601	1.08524	1.02227	0.731759	0.503232	0.431783	0.41302	0.999999	0.999952	1.03554	1.0616	1.13574	1.02954	0.775323	0.472209	0.400197	0.384234	0.999999	0.999952	1.08267	1.07384	1.10282	1.03739	0.776244	0.468507	0.481901	0.424987	61.5935	0.950383	60.18	0.973306	60.071	0.967632	59.0503	0.963619	-1.32609
C21orf59	0.999999	0.999952	0.832241	0.459744	0.411031	0.316016	0.148395	0.0775728	0.0523226	0.0524319	0.999999	0.999952	0.739178	0.270851	0.196506	0.223023	0.0559148	0.0382243	0.0233474	0.0234238	0.999999	0.999952	0.74633	0.341901	0.286359	0.19657	0.0901695	0.0352217	0.0263973	0.0270626	0.999999	0.999952	0.826961	0.257784	0.231182	0.114709	0.075953	0.0316542	0.026196	0.0225599	48.8346	0.980961	46.2544	0.980024	46.9694	0.985196	46.486	0.986132	-0.816818
C2CD5	0.999999	0.999952	0.936437	1.10901	1.07692	0.792793	0.354643	0.214004	0.219083	0.199294	0.999999	0.999952	1.04357	1.03254	0.937015	0.627699	0.218593	0.113456	0.0917091	0.0972577											0.999999	0.999952	1.10282	0.98084	1.08999	0.773037	0.250845	0.120094	0.111494	0.157931	55.809	0.9812	54.5087	0.997808			55.2352	0.986205	0.363269
C2orf49																					0.999999	0.999952	0.929968	0.887422	0.778606	0.502611	0.243359	0.103774	0.0951011	0.186126	0.999999	0.999952	0.885611	0.756683	0.632834	0.599267	0.335735	0.215054	0.240067	0.386062					53.4985	0.990058	53.5795	0.95155	0
C2orf69	0.999999	0.999952	0.996841	0.973636	0.937723	0.593197	0.217631	0.107146	0.0659108	0.0827464	0.999999	0.999952	0.994546	0.986744	0.868092	0.702612	0.233557	0.117037	0.0797088	0.0740578	0.999999	0.999952	0.989275	0.966291	0.906646	0.61698	0.284111	0.163302	0.127337	0.1378	0.999999	0.999952	0.835038	0.807189	0.733592	0.56112	0.245409	0.137108	0.0854265	0.102417	54.3724	0.999083	54.9495	0.997105	54.6992	0.999531	53.6299	0.981646	-0.496387
C4orf27	0.999999	0.999952	0.785415	0.510394	0.449867	0.416297	0.239527	0.124334	0.0754682	0.132264	0.999999	0.999952	0.740038	0.453724	0.430828	0.434912	0.214197	0.136991	0.124095	0.120438	0.999999	0.999952	0.704629	0.432364	0.373899	0.266786	0.145855	0.0845634	0.0610591	0.0577425	0.999999	0.999952	0.694609	0.415586	0.377135	0.308234	0.258978	0.288966	0.178957	0.175579	49.7249	0.973118	49.0649	0.960475	47.8379	0.98373	47.0815	0.977524	-1.93516
C4orf33	0.999999	0.999952	1.03162	0.948269	0.844573	0.574468	0.242656	0.12906	0.0853244	0.0831747	0.999999	0.999952	0.999078	0.905911	0.751209	0.481583	0.27491	0.11935	0.0804506	0.0680233	0.999999	0.999952	0.916318	0.845535	0.845667	0.536178	0.242867	0.104833	0.0655165	0.0566047	0.999999	0.999952	0.905305	0.828894	0.754486	0.476251	0.239032	0.0959457	0.0739044	0.0686081	54.2599	0.998974	53.6049	0.998951	54.0371	0.98982	53.3154	0.993783	-0.256184
C5orf22	0.999999	0.999952	0.993047	0.954741	0.826156	0.56481	0.244905	0.118097	0.0749166	0.0732873	0.999999	0.999952	1.00411	0.967031	0.837576	0.664469	0.290244	0.147826	0.105456	0.0987537	0.999999	0.999952	1.01377	0.944855	0.866385	0.620558	0.27285	0.111205	0.0630932	0.0503791	0.999999	0.999952	0.966846	0.853312	0.76276	0.537508	0.276081	0.0989539	0.0567963	0.0480698	54.192	0.999932	54.9664	0.99828	54.7361	0.999513	53.9025	0.997875	-0.259907
C5orf45											0.999999	0.999952	0.996347	0.920976	0.828727	0.505055	0.410942	0.183961	0.131204	0.101842	0.999999	0.999952	0.994094	0.855696	0.696804	0.579695	0.300725	0.15476	0.0982148	0.0903981	0.999999	0.999952	1.02193	1.15954	0.902502	0.90701	0.279302	0.0999197	0.110469	0.0503244			54.7892	0.989858	54.0939	0.995785	56.0353	0.980484	0.623033
C5orf51	0.999999	0.999952	0.943645	0.717895	0.529721	0.328582	0.136289	0.0845338	0.0610745	0.0720108	0.999999	0.999952	0.960603	0.811776	0.487266	0.498864	0.15296	0.0887592	0.0580034	0.0442067	0.999999	0.999952	0.972278	0.752433	0.56813	0.346665	0.168385	0.0939364	0.0658732	0.0555831	0.999999	0.999952	0.891518	0.690046	0.500699	0.278457	0.185249	0.0756308	0.0645242	0.052194	50.884	0.998147	51.921	0.980464	51.3882	0.998419	50.4584	0.998299	-0.479169
C6orf106																					0.999999	0.999952	0.959817	0.772714	0.623717	0.356805	0.148265	0.0639051	0.0364119	0.0350816															51.7582	0.998389			0
C6orf132	0.999999	0.999952	0.977669	0.93495	0.939923	0.799907	0.479271	0.306388	0.228773	0.234868	0.999999	0.999952	0.979309	1.02375	0.909052	0.85884	0.56762	0.358959	0.298916	0.323743	0.999999	0.999952	1.01182	0.962747	0.913461	0.84252	0.529841	0.311439	0.260439	0.249855	0.999999	0.999952	1.24459	1.10514	1.04849	0.987884	0.435921	0.38864	0.315162	0.260311	57.1195	0.996492	58.1762	0.9935	57.6702	0.996689	56.8942	0.937003	-0.365665
C6orf211	0.999999	0.999952	0.993164	0.677035	0.375021	0.285017	0.143664	0.0785809	0.0415278	0.0373962	0.999999	0.999952	0.977103	0.679564	0.408811	0.389436	0.20239	0.115352	0.0823509	0.0724604	0.999999	0.999952	0.957296	0.624335	0.451683	0.327173	0.203491	0.111871	0.0791603	0.0878307	0.999999	0.999952	1.14804	0.672294	0.476147	0.333499	0.229147	0.128394	0.0905062	0.0823838	49.8184	0.990354	50.4838	0.983287	50.163	0.990704	50.5986	0.961973	0.229638
C6orf57	0.999999	0.999952	1.13306	1.11713	1.07522	1.16641	0.717607	0.42752	0.216139	0.242365	0.999999	0.999952	0.957454	0.865463	0.833242	0.908072	0.466751	0.280861	0.156531	0.124174	0.999999	0.999952	0.957225	0.879025	0.85452	0.78061	0.552463	0.309325	0.142919	0.153561	0.999999	0.999952	0.772701	0.763921	0.725665	0.542261	0.438194	0.255764	0.146917	0.127733	59.5516	0.938636	57.5086	0.966951	57.6961	0.989216	54.4442	0.973758	-2.45998
C7orf55	0.999999	0.999952	1.00094	1.11334	0.994073	0.969993	0.599442	0.354638	0.233235	0.21125	0.999999	0.999952	0.934739	0.999954	0.945337	0.424035	0.40268	0.161482	0.10793	0.089847	0.999999	0.999952	1.03155	1.04459	1.1876	0.973417	0.732282	0.408257	0.308164	0.214896	0.999999	0.999952	1.16432	0.958075	0.893385	0.826734	0.370043	0.233551	0.119526	0.111902	58.4241	0.985935	54.2669	0.962027	59.6821	0.961936	56.3487	0.97588	1.66988
C8orf37											0.999999	0.999952	0.986978	0.648533	0.408441	0.0930492	0.0591536	0	0.0377739	0.0240426											0.999999	0.999952	1.49849	0.976356	0.678807	0.394141	0.238235	0.0689958	0	0.0324595			49.3908	0.99458			52.7592	0.886101	1.68419
C8orf47	0.999999	0.999952	1.01879	0.907602	1.05318	0.974224	0.7326	0.499655	0.297628	0.288282	0.999999	0.999952	0.984922	0.997886	0.963041	0.885386	0.666546	0.395486	0.229852	0.2078	0.999999	0.999952	1.0153	1.01421	1.03887	0.982547	0.699354	0.412599	0.227377	0.236735	0.999999	0.999952	0.922449	0.909901	0.910119	0.844871	0.586755	0.373781	0.225853	0.205978	60.4847	0.981686	59.3274	0.999092	59.4747	0.994826	58.7537	0.98785	-0.791869
C8orf59	0.999999	0.999952	0.976687	1.05787	1.00921	0.95218	0.565123	0.263519	0.170333	0.159891	0.999999	0.999952	0.985681	0.982266	1.05532	0.612404	0.714662	0.415345	0.316907	0.339694	0.999999	0.999952	0.996435	0.953663	0.860217	0.847172	0.478776	0.235835	0.166722	0.17447	0.999999	0.999952	1.21135	1.3377	1.20865	0.981816	0.459464	0.309142	0.292644	0.243033	57.8684	0.996272	59.3746	0.913784	57.0786	0.990351	57.0739	0.877009	-1.54523
C8orf82	0.999999	0.999952	1.04569	0.944895	1.04685	0.816403	0.479228	0.234518	0.145651	0.158378	0.999999	0.999952	1.00389	0.917551	0.82913	0.747269	0.348742	0.127022	0.10791	0.0680594	0.999999	0.999952	1.04057	1.02352	1.00812	0.809674	0.384603	0.134108	0.0876007	0.0642491	0.999999	0.999952	1.02278	0.897528	0.855113	0.70717	0.359367	0.134832	0.100492	0.0585906	57.0277	0.991279	55.6678	0.992064	56.321	0.997553	55.6079	0.994863	-0.383314
C9JM82_HUMAN	0.999999	0.999952	1.00357	1.08739	0.924345	0.801723	0.376906	0.136911	0.0976949	0.10933											0.999999	0.999952	1.07077	0.861802	0.846244	0.734627	0.339057	0.163286	0.124175	0.111645											56.1535	0.993299			55.5866	0.983939			-0.283491
C9orf142	0.999999	0.999952	0.985925	1.02608	1.08638	1.03332	0.676433	0.38422	0.269427	0.209573	0.999999	0.999952	1.01486	1.07588	1.05855	1.22911	0.690412	0.403412	0.265875	0.219959	0.999999	0.999952	1.03722	1.06186	1.08603	1.07162	0.644502	0.364102	0.257781	0.193373	0.999999	0.999952	0.904001	0.966112	0.962051	0.948832	0.648657	0.334586	0.242296	0.174111	59.0761	0.984895	58.9384	0.937362	58.6027	0.976468	58.8231	0.988342	-0.294394
C9orf16	0.999999	0.999952	1.01625	0.924733	0.78428	0.583214	0.405678	0.231772	0.132191	0.101218	0.999999	0.999952	0.836685	0.985122	0.84849	1.08948	0.471647	0.302837	0.22064	0.170463	0.999999	0.999952	0.980304	0.950192	0.945007	0.789534	0.417711	0.226522	0.127824	0.13225											55.2987	0.996993	57.2514	0.943073	56.523	0.998119			0.612157
C9orf40	0.999999	0.999952	0.972311	0.833596	0.821234	0.628137	0.350178	0.176546	0.171161	0.141097	0.999999	0.999952	0.914057	0.791888	0.62865	0.781447	0.291313	0.176596	0.120475	0.114559	0.999999	0.999952	0.881195	0.719618	0.559293	0.445262	0.20725	0.101679	0.0712525	0.0807047	0.999999	0.999952	0.774856	0.768637	0.745189	0.555753	0.506772	0.153822	0.142586	0.120129	55.015	0.990947	54.6717	0.941759	51.7517	0.994915	54.5897	0.949908	-1.67262
C9orf41	0.999999	0.999952	0.985648	1.11492	0.90785	0.521826	0.195935	0.103179	0.0663549	0.0707463	0.999999	0.999952	1.04104	1.08183	0.863647	0.448998	0.129012	0.0526421	0.0321658	0.0230071	0.999999	0.999952	1.01775	1.03637	0.913357	0.515576	0.215426	0.104962	0.0672013	0.0489896	0.999999	0.999952	1.17773	1.10964	1.06247	0.731709	0.247262	0.167665	0.0971287	0.0694775	53.8492	0.989996	53.3325	0.993905	53.9235	0.995963	55.1648	0.971062	0.953354
C9orf78	0.999999	0.999952	0.993335	0.982447	1.00203	0.933037	0.589638	0.377854	0.312286	0.279163	0.999999	0.999952	0.977187	1.01617	0.909344	0.93993	0.572133	0.409711	0.32948	0.321852	0.999999	0.999952	1.02866	1.03	0.989057	0.883755	0.589683	0.352506	0.296564	0.289392	0.999999	0.999952	0.921323	0.894659	0.885517	0.841727	0.591315	0.334858	0.340852	0.303221	58.3701	0.998463	58.4256	0.988867	58.2798	0.997768	58.6794	0.972309	0.0817477
C9orf85	0.999999	0.999952	0.993653	0.96453	0.895365	0.511994	0.311049	0.188737	0.125662	0.147206											0.999999	0.999952	1.01585	0.971814	1.05034	0.740793	0.36147	0.197998	0.137595	0.130037											54.149	0.994647			55.8746	0.992675			0.862789
CA13	0.999999	0.999952	1.01815	0.895516	0.829524	0.514563	0.239716	0.0928308	0.0588248	0.0488886	0.999999	0.999952	1.01426	0.972764	0.762924	0.474428	0.194885	0.0688481	0.0437144	0.0379527	0.999999	0.999952	0.985459	0.8919	0.750029	0.410231	0.186002	0.0754082	0.0456545	0.0388452	0.999999	0.999952	1.00505	0.937083	0.808572	0.398123	0.206221	0.0696099	0.0466562	0.0431359	53.8935	0.997571	53.3691	0.998694	52.8861	0.999103	53.0658	0.996796	-0.65531
CAB39	0.999999	0.999952	1.01076	1.01149	1.05365	0.935379	0.55593	0.147961	0.0698711	0.0492665	0.999999	0.999952	1.02261	1.0548	1.07699	0.877556	0.585476	0.150602	0.0811931	0.0515552	0.999999	0.999952	1.01987	1.0272	1.04201	0.940449	0.522287	0.134131	0.0626238	0.042082	0.999999	0.999952	1.12954	1.133	1.14037	1.09467	0.573927	0.162953	0.0691276	0.0436015	57.6465	0.997743	57.7588	0.991296	57.4473	0.998031	57.6649	0.965447	-0.146577
CAB39L	0.999999	0.999952	1.17211	0.683962	0.982222	0.870643	0.645399	0.102908	0	0																															57.9799	0.923148							0
CACTIN											0.999999	0.999952	1.02403	0.865842	0.792426	1.09576	0.304241	0.143388	0.0940757	0.0891882											0.999999	0.999952	1.17636	0.858006	0.550935	0.349516	0.161059	0.080529	0.0762896	0.0786293			57.0649	0.955965			51.5139	0.97465	-2.77549
CACUL1	0.999999	0.999952	0.644681	0.327582	0.317985	0.184172	0.131131	0.0762228	0.0699298	0.0964161	0.999999	0.999952	0.654166	0.337641	0.313935	0.261387	0.19701	0.161144	0.136524	0.181634	0.999999	0.999952	0.590252	0.330796	0.271641	0.223482	0.168969	0.110765	0.119088	0.177376											46.3654	0.981388	46.1248	0.984356	45.678	0.983461			-0.343698
CACYBP	0.999999	0.999952	0.997355	0.956264	0.88393	0.52313	0.148055	0.0654032	0.0401661	0.0344837	0.999999	0.999952	1.00352	1.00331	0.896021	0.514246	0.192931	0.0822854	0.0566234	0.0460957	0.999999	0.999952	1.0202	0.981759	0.899753	0.56847	0.184898	0.0777659	0.0443931	0.0392022	0.999999	0.999952	1.19832	1.14043	1.0793	0.629576	0.19922	0.0841443	0.0473872	0.0382704	53.7772	0.999596	53.8488	0.998798	54.1463	0.999623	54.4667	0.965148	0.493463
CAD	0.999999	0.999952	0.927864	0.994604	0.705243	0.498486	0.215706	0.095175	0.0568696	0.0496242	0.999999	0.999952	0.938637	0.752524	0.676499	0.426095	0.186264	0.0852585	0.0527359	0.0417594	0.999999	0.999952	0.947775	0.896487	0.826231	0.494471	0.254339	0.107626	0.0650901	0.0534811	0.999999	0.999952	0.953674	0.874486	0.794429	0.488794	0.250633	0.10626	0.0649798	0.0595024	53.4045	0.992365	52.3518	0.995192	53.8404	0.996493	53.6722	0.99734	0.878159
CADM4	0.999999	0.999952	1.03932	0.909979	0.852509	0.666096	0.411389	0.229288	0.158584	0.118582	0.999999	0.999952	0.989899	1.05931	0.981378	0.932798	0.513607	0.243319	0.125704	0.117904	0.999999	0.999952	1.10991	1.00431	0.961863	0.7355	0.437751	0.209538	0.133036	0.0862605	0.999999	0.999952	0.921146	0.952587	0.844132	0.760364	0.496173	0.22278	0.11657	0.121341	55.9057	0.996872	57.5447	0.996061	56.4945	0.989946	56.9018	0.991178	-0.027023
CALB2	0.999999	0.999952	0.996312	0.91792	0.932612	0.644463	0.257534	0.128017	0.073888	0.0766443	0.999999	0.999952	1.03475	1.03284	0.986629	0.625182	0.35642	0.151239	0.117385	0.100051	0.999999	0.999952	1.02754	0.972038	0.918951	0.680063	0.362876	0.176474	0.109584	0.120525	0.999999	0.999952	1.10589	1.08618	1.06544	0.748157	0.333815	0.174457	0.112041	0.109702	54.8447	0.996766	55.273	0.990897	55.5787	0.998732	55.7416	0.982031	0.601314
CALCOCO2	0.999999	0.999952	0.936895	0.816556	0.705085	0.470972	0.228398	0.110674	0.0805924	0.0775094	0.999999	0.999952	0.964715	0.889468	0.76867	0.549187	0.233778	0.114172	0.081782	0.0796517	0.999999	0.999952	0.987975	0.894858	0.748917	0.510003	0.255835	0.107799	0.070049	0.0804212	0.999999	0.999952	0.98308	0.927403	0.755845	0.457123	0.275596	0.150318	0.107928	0.0890085	53.026	0.997624	53.8451	0.998051	53.6497	0.999273	53.4457	0.998382	0.112186
CALD1	0.999999	0.999952	1.00966	0.958132	1.03759	0.888353	0.614121	0.427543	0.421061	0.386726	0.999999	0.999952	1.00325	1.05052	0.977679	0.96055	0.616217	0.45508	0.412377	0.464903	0.999999	0.999952	1.01553	1.0057	0.976899	0.885631	0.555876	0.384252	0.356129	0.407962	0.999999	0.999952	0.915128	0.916515	0.904586	0.868536	0.604323	0.40187	0.416788	0.439263	58.9793	0.992558	58.9245	0.993254	57.9941	0.996991	59.3846	0.963441	-0.262531
CALM1	0.999999	0.999952	1.0228	1.01111	1.11293	1.13532	0.740437	0.456413	0.225393	0.305835	0.999999	0.999952	1.02377	1.12456	1.17723	1.1366	0.51299	0.393244	0.423056	0.376349	0.999999	0.999952	1.13851	1.10115	1.14765	1.16152	0.679642	0.396727	0.399252	0.283583	0.999999	0.999952	0.936182	0.963145	1.08252	1.04853	0.713015	0.502853	0.435188	0.364162	59.7904	0.956002	57.3336	0.936395	57.7444	0.923982	59.9415	0.967277	0.280915
CALML5																					0.999999	0.999952	1.31522	1.09426	1.02947	1.33908	0.748089	0.563399	1.44626	0.395185															66.9727	0.350304			0
CALR	0.999999	0.999952	0.858673	0.538854	0.43743	0.312242	0.206506	0.115471	0.096987	0.078462	0.999999	0.999952	0.886812	0.568779	0.467142	0.351222	0.223997	0.122387	0.0981548	0.0934405	0.999999	0.999952	0.878552	0.585148	0.455291	0.309069	0.194199	0.105762	0.0793257	0.0827611	0.999999	0.999952	1.0458	0.636543	0.517913	0.375184	0.231711	0.135014	0.103434	0.10167	49.4432	0.990244	50.043	0.989057	49.8075	0.994192	50.95	0.97707	0.635667
CALU	0.999999	0.999952	0.953789	0.872462	0.991724	0.80366	0.573837	0.358289	0.3138	0.295394	0.999999	0.999952	0.978007	0.913118	0.947188	0.865211	0.668941	0.419208	0.330293	0.327309	0.999999	0.999952	0.983902	0.943357	1.00912	0.843013	0.632451	0.339656	0.270097	0.287577	0.999999	0.999952	0.970552	0.872852	0.906357	0.795679	0.495556	0.317406	0.305452	0.333872	58.2705	0.977745	59.7478	0.988983	58.57	0.99096	57.31	0.979255	-1.06916
CAMK1											0.999999	0.999952	0.979795	0.912316	0.816858	0.474326	0.216035	0.103729	0.0706895	0.0581666	0.999999	0.999952	1.02358	0.952568	1.00836	0.946215	0.603398	0.266027	0.109873	0.152861	0.999999	0.999952	1.48509	1.3641	1.31329	0.799663	0.354108	0.128554	0.0754159	0.0757483			53.5332	0.998606	58.1695	0.995965	56.1969	0.829463	1.33186
CAMK2D	0.999999	0.999952	0.911169	1.04141	0.814957	0.59227	0.290944	0.165629	0.11665	0.116963	0.999999	0.999952	0.981035	0.777369	0.760477	0.511221	0.167592	0.079739	0.0398182	0.0231288	0.999999	0.999952	0.983878	0.90885	0.917638	0.581608	0.238962	0.0936593	0.0553148	0.0481509	0.999999	0.999952	0.886124	0.691033	0.734402	0.503212	0.248794	0.131547	0.0985561	0.104857	54.5162	0.989522	53.197	0.988659	54.443	0.996105	53.0224	0.979417	-0.123958
CAMK4											0.999999	0.999952	0.994095	0.896025	0.963159	0.176482	0.206379	0.114803	0.0452227	0.093006											0.999999	0.999952	1.4581	1.40508	1.4998	1.17899	0.195567	0.251441	0.227478	0.170396			52.3355	0.986411			55.7849	0.771605	1.72468
CAMKMT	0.999999	0.999952	0.726259	0.346995	0.200532	0.167095	0.0796156	0.0414182	0.0396294	0.0229368	0.999999	0.999952	0.804853	0.432885	0.245443	0.357917	0.0788316	0.0599307	0.0241975	0.0383768																					46.5728	0.993162	47.8268	0.965281					0
CAMSAP1	0.999999	0.999952	0.957561	0.864718	0.7793	0.613789	0.330381	0.176964	0.151718	0.136992	0.999999	0.999952	1.03848	1.01559	0.787206	0.638997	0.310668	0.162027	0.12054	0.0989566	0.999999	0.999952	1.00598	0.945838	0.807906	0.544403	0.288927	0.130003	0.0787311	0.0791812	0.999999	0.999952	1.05406	0.918374	0.808091	0.602375	0.303518	0.167688	0.0940106	0.0912672	54.7208	0.995931	54.8586	0.993172	54.2336	0.99932	54.6675	0.996409	-0.33909
CAMSAP2	0.999999	0.999952	1.03085	0.811871	0.828368	0.599792	0.227655	0.0838983	0.0671056	0.0554823	0.999999	0.999952	1.04777	1.03153	0.983077	0.575441	0.377809	0.113414	0.0670531	0.0401058	0.999999	0.999952	1.04517	1.04837	0.990377	0.870161	0.467671	0.229205	0.141272	0.121374	0.999999	0.999952	1.09602	1.1455	1.06222	0.837477	0.494178	0.301232	0.20381	0.230311	54.2177	0.986204	55.2715	0.984206	57.0968	0.99632	57.2102	0.969942	2.40893
CAMSAP3	0.999999	0.999952	0.937115	0.741002	0.658584	0.393729	0.417166	0.13318	0.0616692	0.114755	0.999999	0.999952	0.89937	0.879674	0.782216	0.536619	0.266532	0.130824	0.077711	0.0686305	0.999999	0.999952	0.927963	0.9094	0.858283	0.636996	0.290087	0.136965	0.101778	0.0791607	0.999999	0.999952	0.92747	0.863473	0.723684	0.519776	0.319219	0.151496	0.116584	0.114002	52.9962	0.975208	53.9958	0.994772	54.8632	0.994827	53.8771	0.997933	0.874166
CAND1	0.999999	0.999952	1.01047	1.22679	1.03938	0.992656	0.651001	0.175225	0.0861652	0.062806	0.999999	0.999952	0.998216	1.03192	1.09995	0.979389	0.720157	0.165823	0.0816701	0.0533528	0.999999	0.999952	0.972857	1.04141	1.03751	0.972623	0.682121	0.158809	0.0664698	0.0496834	0.999999	0.999952	0.988086	1.06271	1.0691	0.997603	0.67159	0.168498	0.0724265	0.0529225	58.1826	0.97033	58.4684	0.99331	58.3011	0.997596	58.273	0.994498	-0.0384554
CANX	0.999999	0.999952	0.565193	0.4083	0.331337	0.259663	0.156799	0.0748102	0.0544792	0.0457345	0.999999	0.999952	0.604869	0.351308	0.306425	0.231231	0.134341	0.0660042	0.0397218	0.035857	0.999999	0.999952	0.678693	0.419775	0.335737	0.24652	0.135169	0.0642833	0.0427003	0.0375452	0.999999	0.999952	0.886488	0.54159	0.464124	0.370258	0.182499	0.1049	0.0630258	0.0526844	46.8901	0.967073	46.5453	0.974222	47.4669	0.98397	50.0211	0.984162	2.02628
CAP1	0.999999	0.999952	0.98996	1.36963	0.970752	0.799376	0.188283	0.0921948	0.0514643	0.0476099	0.999999	0.999952	0.97496	1.0327	1.06462	0.787736	0.203863	0.0976461	0.0592857	0.054489	0.999999	0.999952	0.938066	1.04974	0.999745	0.810095	0.17876	0.0882417	0.0537983	0.0495265	0.999999	0.999952	0.943908	1.0214	1.04572	0.749516	0.223292	0.102352	0.0629657	0.0536696	55.2309	0.938546	55.2524	0.995336	55.2277	0.996248	55.1946	0.99476	-0.0305055
CAPG	0.999999	0.999952	1.00983	0.906391	0.712625	0.419952	0.180354	0.0867169	0.0572215	0.0405721	0.999999	0.999952	1.00702	0.918737	0.644798	0.425256	0.186292	0.0862243	0.0622827	0.0500646	0.999999	0.999952	1.00812	0.84327	0.577889	0.310809	0.160917	0.082341	0.056211	0.0496127	0.999999	0.999952	1.12528	0.934442	0.651281	0.339595	0.19167	0.0922087	0.0660874	0.0555901	52.7942	0.999523	52.571	0.997366	51.4892	0.998479	52.1059	0.986866	-0.885059
CAPN1	0.999999	0.999952	1.00871	1.11676	1.0378	0.940522	0.638138	0.270729	0.0918856	0.0712115	0.999999	0.999952	1.05455	1.03274	1.10471	1.01219	0.667715	0.278325	0.0982209	0.0642764	0.999999	0.999952	1.01529	1.06345	1.07671	0.981073	0.609487	0.26909	0.0867174	0.0707445	0.999999	0.999952	1.03448	1.10251	1.07102	1.00805	0.684851	0.304385	0.100426	0.0785811	58.5172	0.989362	58.7374	0.98768	58.3604	0.990562	58.9415	0.986591	0.0236697
CAPN15	0.999999	0.999952	0.939171	0.739727	0.490346	0.443342	0.217049	0.132059	0.112425	0.165801																															51.3305	0.9883							0
CAPN2	0.999999	0.999952	0.974213	1.09893	1.0327	0.912551	0.476097	0.120108	0.0809311	0.0700466	0.999999	0.999952	1.02159	1.06537	1.07087	0.919733	0.426775	0.107325	0.0634341	0.0491571	0.999999	0.999952	0.991539	1.04065	1.03261	0.913737	0.458954	0.122249	0.0733285	0.0609099	0.999999	0.999952	0.973578	1.05543	1.05876	0.950411	0.510167	0.114011	0.0754163	0.0548214	57.1178	0.992815	56.8787	0.994202	57.0336	0.998013	57.3504	0.995603	0.193769
CAPNS1	0.999999	0.999952	1.02206	1.10395	1.06525	0.931053	0.52175	0.17805	0.0700315	0.0529678	0.999999	0.999952	1.06414	1.07845	1.12759	0.99	0.585994	0.200686	0.0849576	0.0639156	0.999999	0.999952	1.04419	1.05203	1.06718	0.943267	0.498178	0.171545	0.0739193	0.058911	0.999999	0.999952	1.03331	1.06936	1.11667	1.01922	0.586553	0.216295	0.0796255	0.0574683	57.5157	0.990085	57.9308	0.983266	57.3617	0.993592	57.9974	0.984926	-0.0436759
CAPRIN1	0.999999	0.999952	1.03796	0.997961	1.0524	0.960719	0.502861	0.254881	0.180998	0.150641	0.999999	0.999952	1.0408	1.10594	1.06446	0.837509	0.532458	0.255984	0.198287	0.186123	0.999999	0.999952	1.02267	1.03865	1.01641	0.934873	0.485635	0.240968	0.16337	0.158416	0.999999	0.999952	1.10432	1.17608	1.17128	1.09691	0.537332	0.280361	0.210509	0.194995	57.3979	0.994902	57.4664	0.983237	57.2624	0.9974	57.3738	0.946609	-0.114053
CAPZA1	0.999999	0.999952	1.00816	1.07344	1.02198	0.9314	0.426584	0.170794	0.114066	0.0666341	0.999999	0.999952	0.989262	1.00842	1.00237	0.852734	0.470572	0.175291	0.106141	0.080122	0.999999	0.999952	0.979733	0.997211	0.981759	0.797942	0.453299	0.172408	0.101234	0.0780357	0.999999	0.999952	0.998514	1.03516	1.04752	0.889388	0.476091	0.187192	0.116746	0.0815123	56.9004	0.994917	57.0223	0.999281	56.7506	0.998981	57.1547	0.996458	-0.00877494
CAPZA2	0.999999	0.999952	0.972604	0.965362	0.899028	0.730057	0.273412	0.100738	0.0543692	0.0442632	0.999999	0.999952	1.00808	0.98788	0.969879	0.860638	0.340073	0.148839	0.0997148	0.0960529	0.999999	0.999952	0.985704	0.974641	0.909159	0.732219	0.331954	0.123044	0.0856074	0.0864209	0.999999	0.999952	1.08385	1.12061	1.09842	0.930012	0.356399	0.131285	0.0866598	0.06121	55.3256	0.99827	56.1817	0.999533	55.6067	0.999202	56.5417	0.982901	0.320547
CAPZB	0.999999	0.999952	1.01034	1.01497	0.95399	0.851655	0.406349	0.158885	0.104446	0.0753702	0.999999	0.999952	1.01747	1.0323	1.01922	0.906479	0.453649	0.185211	0.115565	0.0882209	0.999999	0.999952	0.983979	0.992462	0.971078	0.845415	0.456426	0.171234	0.108894	0.082271	0.999999	0.999952	0.910681	0.969852	0.928816	0.819493	0.464266	0.185568	0.122924	0.0943901	56.5749	0.999275	57.026	0.998087	56.8919	0.999749	56.8707	0.993138	0.0808439
CARHSP1	0.999999	0.999952	0.993918	0.947578	0.966875	0.790454	0.391594	0.198225	0.130339	0.118656	0.999999	0.999952	1.01362	1.00363	0.876123	0.689852	0.409279	0.201573	0.175978	0.164638	0.999999	0.999952	1.05802	1.01611	1.01881	0.85757	0.470809	0.232228	0.171827	0.154451	0.999999	0.999952	1.04904	0.991663	1.00823	0.851208	0.45486	0.239129	0.203465	0.18096	56.2949	0.998313	55.835	0.997762	57.0395	0.996067	56.8672	0.99733	0.888404
CARKD	0.999999	0.999952	0.994264	1.0422	0.910129	0.831836	0.526037	0.333805	0.293969	0.254153	0.999999	0.999952	0.973113	0.958686	0.929928	0.765968	0.614273	0.375583	0.313566	0.321644	0.999999	0.999952	0.99921	0.937396	0.851814	0.648304	0.408619	0.224645	0.170859	0.182167	0.999999	0.999952	1.07858	1.09046	0.952933	0.726542	0.444355	0.264548	0.203607	0.194889	57.686	0.994835	58.7016	0.993398	55.631	0.998715	56.375	0.985535	-2.19079
CARM1	0.999999	0.999952	1.00073	1.19089	1.01038	0.953485	0.615623	0.165598	0.089895	0.0679601	0.999999	0.999952	0.998757	0.978923	1.03302	0.821866	0.599825	0.129434	0.0873028	0.0866912	0.999999	0.999952	0.973904	1.0011	0.979436	0.87505	0.614061	0.141116	0.0622162	0.0484821	0.999999	0.999952	0.965443	0.997689	0.981415	0.875976	0.578811	0.163401	0.0865563	0.0758694	57.985	0.978758	57.6403	0.988865	57.8775	0.995875	57.7078	0.997191	-0.0199707
CARS	0.999999	0.999952	0.993332	1.11321	0.908992	0.60299	0.182741	0.0840285	0.0490434	0.0430968	0.999999	0.999952	0.993825	0.998255	0.961656	0.563717	0.200308	0.0865372	0.0518845	0.0421944	0.999999	0.999952	0.960954	0.980146	0.941721	0.579821	0.200731	0.0813179	0.043551	0.0400344	0.999999	0.999952	0.943382	0.965203	0.930693	0.503855	0.205276	0.0880127	0.0465725	0.0405898	54.3151	0.991694	54.2006	0.997677	54.3026	0.998043	53.8852	0.994716	-0.163907
CARS2	0.999999	0.999952	0.976926	0.880907	0.782145	0.67997	0.427081	0.174688	0.0963306	0.0951043	0.999999	0.999952	0.999594	0.985372	0.963927	0.903151	0.499524	0.20136	0.096633	0.080577	0.999999	0.999952	0.965725	0.978166	0.927473	0.79784	0.473845	0.220472	0.102306	0.0928601	0.999999	0.999952	0.944681	0.965969	0.959118	0.821031	0.520908	0.214989	0.107439	0.0879344	55.6729	0.993682	57.3683	0.999385	56.9865	0.998877	57.366	0.996947	0.655586
CASC3	0.999999	0.999952	0.986971	0.919545	0.877183	0.875981	0.5807	0.428283	0.514221	0.583202	0.999999	0.999952	0.942247	0.894701	0.830321	1.06585	0.480646	0.415451	0.377491	0.431653	0.999999	0.999952	0.929848	0.828515	0.812018	0.642256	0.430604	0.309191	0.346499	0.371527	0.999999	0.999952	0.773183	0.665761	0.640806	0.58101	0.427663	0.250873	0.290303	0.297808		0.931351	57.2366	0.931169	56.0515	0.977981	54.0456	0.9598	-1.59552
CASK	0.999999	0.999952	1.0725	1.10469	0.956054	0.616038	0.239855	0.0938435	0.0568695	0.0470251	0.999999	0.999952	1.00439	0.986764	0.914992	0.562849	0.223004	0.0996434	0.0666039	0.0609022	0.999999	0.999952	0.979333	0.958164	0.849162	0.532206	0.238596	0.0896486	0.0553238	0.0471448	0.999999	0.999952	0.992262	1.05286	0.986911	0.521081	0.215483	0.0791453	0.0573931	0.04339	54.6357	0.988833	54.2353	0.999096	54.0585	0.99936	53.9563	0.99204	-0.428168
CASKIN2	0.999999	0.999952	1.02531	1.10177	1.13808	1.07687	0.779138	0.494804	0.471602	0.389731	0.999999	0.999952	1.00652	1.1195	1.11246	0.94934	0.906328	0.598792	0.566063	0.559935	0.999999	0.999952	0.922954	0.942606	0.919943	0.857759	0.593878	0.386608	0.328304	0.351031	0.999999	0.999952	1.01987	1.116	1.06116	1.00109	0.70861	0.534144	0.465713	0.436711	60.1685	0.945775		0.933493	58.747	0.984698	60.8449	0.967875	-0.710722
CASP14											0.999999	0.999952	0.973823	1.12505	0.898351	1.21267	0.580145	0.459719	0.327633	0.373767	0.999999	0.999952	1.14581	1.04197	0.89665	1.16797	0.705527	0.410742	1.29552	0.292607	0.999999	0.999952	0.989301	0.897717	0.927264	0.765788	0.483448	0.315213	0.66063	0.236856			57.4639	0.916153		0.320043	57.1942	0.852289	-0.134853
CASP2	0.999999	0.999952	0.903529	0.763666	0.65914	0.499219	0.336553	0.242647	0.218418	0.153517	0.999999	0.999952	0.8346	0.755083	0.648894	0.620402	0.475734	0.264805	0.193574	0.136652	0.999999	0.999952	0.893143	0.795953	0.703676	0.538356	0.303534	0.133607	0.118815	0.0744026	0.999999	0.999952	0.8272	0.591197	0.504385	0.35814	0.271046	0.084452	0.0605099	0.052757	53.4744	0.997565	54.9642	0.979439	53.6551	0.994477	50.507	0.987788	-2.13825
CASP3	0.999999	0.999952	1.02343	1.05431	1.04154	0.918891	0.633626	0.37252	0.275289	0.235159	0.999999	0.999952	1.02778	1.05979	1.0268	1.15394	0.688567	0.424928	0.364887	0.355	0.999999	0.999952	1.02309	1.07052	1.06004	0.96349	0.695966	0.449831	0.353932	0.360536	0.999999	0.999952	0.865013	0.832315	0.824141	0.744946	0.562242	0.307987	0.245204	0.215375	58.8015	0.993287	57.8631	0.965455	59.5888	0.987452	57.7722	0.973768	0.348202
CASP6	0.999999	0.999952	1.00724	1.00701	1.00419	0.915079	0.663953	0.431158	0.335134	0.28244	0.999999	0.999952	1.02021	1.03151	1.03153	0.908179	0.647083	0.395015	0.319444	0.297709	0.999999	0.999952	0.995264	0.994738	1.00759	0.92063	0.658935	0.427363	0.311365	0.317719	0.999999	0.999952	0.967811	0.993654	0.977365	0.905991	0.675776	0.426684	0.332292	0.305947	59.5641	0.998733	58.9992	0.995944	59.3482	0.998673	59.6377	0.998621	0.211343
CASP7	0.999999	0.999952	0.977772	0.868467	0.872188	0.710134	0.417664	0.197334	0.100346	0.0763314	0.999999	0.999952	0.979719	0.962647	0.941281	0.873736	0.50257	0.241663	0.117435	0.0905547	0.999999	0.999952	0.964949	0.885802	0.820306	0.670019	0.403724	0.181153	0.0833415	0.0639137	0.999999	0.999952	0.970621	0.884708	0.84264	0.658684	0.439993	0.189447	0.115982	0.0695704	56.1276	0.994323	57.4618	0.997985	55.6264	0.996891	55.8995	0.99662	-1.03177
CASP8	0.999999	0.999952	0.862471	0.478579	0.372898	0.277514	0.150574	0.0870862	0.0627793	0.0694392	0.999999	0.999952	0.876016	0.541321	0.468145	0.402552	0.169693	0.0894912	0.046238	0.0391115	0.999999	0.999952	0.921849	0.685665	0.573185	0.472854	0.274732	0.135215	0.0486753	0.0390589	0.999999	0.999952	1.01321	0.697398	0.644972	0.665178	0.345244	0.318407	0.0519793	0.0598272	48.5937	0.98747	50.1553	0.980974	52.1139	0.990305	54.4371	0.949686	3.90101
CAST	0.999999	0.999952	1.03002	0.999783	1.01016	0.974144	0.727335	0.620897	0.74141	0.755321	0.999999	0.999952	0.997336	1.04678	1.00489	0.825816	0.706285	0.552446	0.651862	0.695524	0.999999	0.999952	1.01829	0.997895	1.03328	0.927108	0.665472	0.530645	0.584349	0.634275	0.999999	0.999952	0.976282	1.00578	1.00819	0.97942	0.663954	0.570817	0.690003	0.750115		0.944568		0.946619		0.979764		0.936455	0
CBFB	0.999999	0.999952	0.984671	0.820671	0.69877	0.618057	0.34866	0.185007	0.0879657	0.0730981	0.999999	0.999952	0.935226	0.68033	0.618323	0.338779	0.280076	0.113367	0.0868642	0.0668407	0.999999	0.999952	0.936821	0.713136	0.598723	0.432981	0.264002	0.125911	0.0861986	0.0762826											54.5094	0.992729	51.6702	0.988894	52.1764	0.995761			-1.16646
CBL	0.999999	0.999952	1.01126	1.01618	0.992591	0.816017	0.40371	0.170162	0.0923888	0.0827519	0.999999	0.999952	0.998346	0.986362	0.945726	0.77752	0.380752	0.135986	0.0900533	0.0737662	0.999999	0.999952	1.02216	1.0185	0.983083	0.837629	0.391356	0.147063	0.0901574	0.0813786	0.999999	0.999952	1.02467	1.01847	1.01425	0.880142	0.396069	0.176829	0.101459	0.0812439	56.4838	0.999103	56.1388	0.999836	56.437	0.999361	56.6167	0.998122	0.21554
CBR4	0.999999	0.999952	1.05911	1.09426	1.09639	0.942958	0.668693	0.363959	0.239098	0.192492	0.999999	0.999952	1.08076	0.960898	1.04349	0.603444	0.542047	0.278099	0.20127	0.169747	0.999999	0.999952	1.00853	0.999205	1.00983	0.927627	0.58595	0.33347	0.192241	0.172816	0.999999	0.999952	1.00068	0.944233	0.929875	0.758001	0.550963	0.293063	0.23587	0.191094	59.0202	0.980259	56.8574	0.958749	58.3457	0.997994	57.6467	0.996855	0.0573977
CBWD1											0.999999	0.999952	0.964554	0.908446	0.857571	0.36314	0.228181	0.0874314	0.0655445	0.055275	0.999999	0.999952	0.921049	0.891539	0.891769	0.533681	0.232111	0.120598	0.0759211	0.0418142	0.999999	0.999952	1.07415	1.03348	0.962407	0.546685	0.23223	0.119207	0.0556398	0.0456925			52.9785	0.989035	54.133	0.990957	54.2144	0.991214	0.617936
CBX1	0.999999	0.999952	1.03004	0.950886	0.984043	0.762473	0.345677	0.163622	0.121091	0.111379	0.999999	0.999952	1.07041	1.12792	1.09398	0.808168	0.407937	0.223361	0.162058	0.143194	0.999999	0.999952	1.0087	1.14059	1.02444	0.838447	0.434839	0.193721	0.12325	0.132411	0.999999	0.999952	0.949491	1.00943	0.939324	0.78416	0.421597	0.171888	0.1273	0.104869	55.8524	0.997599	56.4457	0.976397	56.7201	0.985249	56.4257	0.997665	0.423892
CBX3	0.999999	0.999952	1.00752	0.810974	0.683361	0.369406	0.176441	0.0903441	0.0808254	0.0636799	0.999999	0.999952	0.992227	0.872145	0.654075	0.461053	0.208301	0.11876	0.0902984	0.0817045	0.999999	0.999952	1.00235	0.844429	0.669568	0.369152	0.196593	0.0912539	0.0678509	0.0668528	0.999999	0.999952	1.07808	0.898737	0.706591	0.370106	0.209116	0.0984527	0.0868483	0.0785046	52.2164	0.996603	52.7705	0.998441	52.2652	0.998535	52.478	0.993617	-0.121806
CBX5	0.999999	0.999952	1.1249	0.746551	0.646662	0.379453	0.193008	0.108121	0.0854084	0.075919	0.999999	0.999952	0.986819	0.911332	0.676628	0.601121	0.200079	0.121466	0.0764407	0.0702337	0.999999	0.999952	0.998142	0.895424	0.673119	0.398024	0.204914	0.0934214	0.0669633	0.0627201	0.999999	0.999952	0.978772	0.962941	0.632002	0.334461	0.223714	0.0902754	0.0694605	0.0647781	52.0183	0.977513	53.7297	0.988559	52.5387	0.999164	52.0799	0.992801	-0.564724
CC2D1A	0.999999	0.999952	0.965762	0.851426	0.693822	0.503284	0.261501	0.143768	0.111416	0.104388	0.999999	0.999952	1.01615	0.882983	0.604406	0.4427	0.234174	0.133099	0.0823905	0.0810414	0.999999	0.999952	0.976735	0.896917	0.718523	0.588658	0.336571	0.148733	0.105752	0.106292	0.999999	0.999952	0.804008	0.773623	0.588995	0.412823	0.2855	0.131521	0.097409	0.081175	53.3529	0.999106	52.5579	0.994557	54.4261	0.996528	52.1197	0.991289	0.317508
CC2D1B	0.999999	0.999952	1.02149	0.869331	0.730096	0.470618	0.243477	0.158008	0.125188	0.141344	0.999999	0.999952	0.997577	0.938907	0.697785	0.53865	0.249024	0.137813	0.0897815	0.0990034	0.999999	0.999952	0.882046	0.647775	0.556021	0.420696	0.213191	0.0950399	0.0686781	0.0543256	0.999999	0.999952	0.820089	0.650977	0.541271	0.388517	0.21837	0.093028	0.0712887	0.0562837	53.1767	0.997763	53.6445	0.996031	51.3089	0.992638	50.9528	0.994004	-2.27974
CCAR1	0.999999	0.999952	1.0572	0.89142	0.750248	0.467198	0.22031	0.102158	0.0682195	0.0582161	0.999999	0.999952	1.00579	1.0744	0.78517	0.483728	0.224566	0.10992	0.0696458	0.0700517	0.999999	0.999952	0.9283	1.00516	0.743763	0.443512	0.205378	0.09384	0.0598804	0.0497215	0.999999	0.999952	1.0074	1.10678	0.781162	0.422664	0.228255	0.103658	0.0781069	0.073118	53.2887	0.996316	53.5463	0.990676	53.1619	0.993684	53.1217	0.98503	-0.275706
CCAR2	0.999999	0.999952	0.855209	0.872753	0.464544	0.38538	0.175482	0.107666	0.0722267	0.0751245	0.999999	0.999952	0.767132	0.599797	0.443353	0.401785	0.14935	0.0855552	0.0501414	0.050329	0.999999	0.999952	0.73296	0.624019	0.463959	0.337353	0.191889	0.0949821	0.0629427	0.0541212	0.999999	0.999952	0.769069	0.598615	0.42307	0.278897	0.158666	0.0854678	0.055412	0.0525341	51.3169	0.980661	49.9046	0.985409	49.8813	0.990129	49.3274	0.995262	-1.0064
CCBL1	0.999999	0.999952	1.00303	1.09927	1.00057	0.765356	0.479059	0.244672	0.16769	0.1251	0.999999	0.999952	0.961973	0.947056	0.965068	0.691484	0.636867	0.313696	0.251618	0.203303	0.999999	0.999952	1.00152	1.00883	0.978526	0.862185	0.518036	0.268529	0.15876	0.126921	0.999999	0.999952	1.07407	1.10656	1.10878	0.986883	0.560712	0.335846	0.163025	0.130054	56.938	0.988137	58.2877	0.978262	57.5787	0.999524	58.1871	0.972028	0.270063
CCBL2	0.999999	0.999952	0.994095	1.01845	0.926348	0.834494	0.618744	0.379805	0.29125	0.247646	0.999999	0.999952	0.992625	0.99974	0.993368	0.913598	0.662011	0.394639	0.353011	0.331863	0.999999	0.999952	0.988963	0.995251	0.982227	0.884968	0.617942	0.389522	0.295245	0.292442	0.999999	0.999952	1.02353	1.02416	1.05452	0.974375	0.677041	0.417111	0.328613	0.29948	58.8975	0.997792	59.1484	0.999138	58.8078	0.999592	59.2243	0.993633	-0.00691112
CCDC104											0.999999	0.999952	0.869414	0.637861	0.56826	0.361767	0.200515	0.101797	0.0546487	0.0406352	0.999999	0.999952	0.890309	0.691565	0.594349	0.425877	0.210095	0.0797626	0.0563332	0.0475694													51.0007	0.993988	51.6831	0.99419			0
CCDC115	0.999999	0.999952	0.981252	1.00732	0.979208	0.898759	0.555794	0.358002	0.333692	0.270478	0.999999	0.999952	0.8985	0.740783	0.559568	1.10749	0.238893	0.188976	0.0876787	0.0651012	0.999999	0.999952	0.947882	0.896355	0.823233	0.676471	0.423266	0.223667	0.152211	0.125144	0.999999	0.999952	0.973789	0.974662	0.493596	0.354209	0.206692	0.0661302	0.0480023	0.0369068	58.0168	0.997787	55.825	0.772373	55.9971	0.9974	51.6092	0.979025	-3.11774
CCDC117	0.999999	0.999952	0.957864	1.25551	0.958793	0.645846	0.352429	0.255447	0.234925	0.235515	0.999999	0.999952	1.01003	1.05153	0.976941	0.590671	0.413249	0.237427	0.252362	0.272672	0.999999	0.999952	0.974508	1.02044	1.08104	0.769275	0.388727	0.260948	0.267685	0.257977	0.999999	0.999952	0.824776	0.8816	0.872431	0.536888	0.40365	0.208591	0.212824	0.217923	54.8136	0.94771	54.729	0.985461	55.7941	0.988943	54.9524	0.96146	0.601894
CCDC12	0.999999	0.999952	0.995128	1.033	1.20495	1.25309	0.973558	0.715807	0.620909	0.592239	0.999999	0.999952	0.948084	1.06793	1.23546	1.05741	1.13968	0.867938	0.818666	0.859417	0.999999	0.999952	0.982015	1.10396	1.17599	1.26495	0.929415	0.652271	0.567454	0.61761	0.999999	0.999952	0.939636	1.03767	1.17112	1.30283	0.799951	0.723382	0.733763	0.753552		0.766717		0.444957		0.780755		0.633535	0
CCDC124	0.999999	0.999952	0.965141	0.921457	0.957641	0.864521	0.612435	0.399693	0.338633	0.331455	0.999999	0.999952	1.00888	1.03083	0.929929	1.02035	0.592372	0.414722	0.327634	0.346769	0.999999	0.999952	1.00299	0.986909	0.96574	0.901435	0.50823	0.357208	0.30497	0.312327	0.999999	0.999952	0.882374	0.883107	0.819138	0.798928	0.606698	0.365861	0.37168	0.316403	58.9878	0.991163	57.9084	0.987794	57.465	0.998765	59.6084	0.96801	0.0885734
CCDC134	0.999999	0.999952	0.948834	0.857775	0.714472	0.463406	0.182291	0.0746304	0.0484907	0.040486	0.999999	0.999952	0.932474	0.811291	0.608073	0.56163	0.217219	0.110225	0.061835	0.0482747	0.999999	0.999952	0.969074	0.836141	0.628315	0.411899	0.167729	0.0769578	0.0438396	0.039295	0.999999	0.999952	1.18899	1.00403	0.825518	0.544627	0.278704	0.114106	0.0765437	0.0552491	52.9723	0.99855	52.9902	0.988642	52.2579	0.999378	54.2418	0.97669	0.268623
CCDC174	0.999999	0.999952	0.985436	0.926463	1.04624	0.915282	0.605695	0.335218	0.212372	0.171062	0.999999	0.999952	1.0069	1.00425	0.939421	0.811459	0.619641	0.410918	0.314382	0.290415	0.999999	0.999952	1.01581	0.979196	0.979856	0.88379	0.623727	0.364677	0.291251	0.291056	0.999999	0.999952	1.18038	1.10118	1.1025	1.07307	0.643252	0.450653	0.410967	0.377695	58.503	0.991404	59.0946	0.998504	58.6858	0.998734	57.7425	0.935229	-0.584667
CCDC22	0.999999	0.999952	0.936061	0.940181	0.803603	0.751514	0.407132	0.19536	0.0862706	0.0977486											0.999999	0.999952	0.954254	0.866291	0.719925	0.49679	0.263635	0.132396	0.0937637	0.105403											56.1438	0.990727			53.4426	0.999016			-1.35059
CCDC25	0.999999	0.999952	1.01536	0.82371	0.625488	0.317451	0.155681	0.0889063	0.0650868	0.0608951	0.999999	0.999952	1.00973	1.04898	0.607307	0.42144	0.171913	0.0946452	0.072628	0.0741782	0.999999	0.999952	1.00777	0.875803	0.627917	0.311941	0.154334	0.0820785	0.0632811	0.0654247	0.999999	0.999952	1.23041	1.02149	0.704704	0.338485	0.184845	0.093705	0.0821592	0.0709568	51.6851	0.998066	52.4223	0.982373	51.7487	0.999266	52.2816	0.967178	-0.0385414
CCDC43	0.999999	0.999952	1.02231	0.948696	1.03224	0.7889	0.492273	0.248955	0.191512	0.178544	0.999999	0.999952	0.994285	0.984661	0.910913	0.846753	0.492748	0.304132	0.220217	0.192132	0.999999	0.999952	1.03812	0.992708	0.959123	0.803421	0.466588	0.214038	0.155488	0.160238	0.999999	0.999952	1.00209	0.951227	0.94047	0.831862	0.468765	0.250296	0.203378	0.177709	57.0426	0.992621	57.4204	0.997355	56.8187	0.998305	56.99	0.997986	-0.327154
CCDC50	0.999999	0.999952	1.00775	0.953951	1.02265	0.942086	0.609086	0.39071	0.39334	0.313014	0.999999	0.999952	1.01084	1.05272	0.985686	1.01119	0.625946	0.401275	0.306962	0.309426	0.999999	0.999952	1.0193	1.02576	1.03958	0.972046	0.60532	0.360662	0.27484	0.283019	0.999999	0.999952	0.929406	0.932736	0.946719	0.936577	0.594483	0.364408	0.334792	0.320508	58.5048	0.992841	58.4434	0.992161	58.2608	0.995835	58.325	0.98534	-0.181195
CCDC53	0.999999	0.999952	1.03686	1.21228	1.41946	1.01959	0.443504	0.155224	0.147732	0.0426636											0.999999	0.999952	1.15044	1.03631	0.93139	0.642173	0.34456	0.157296	0.111626	0.0933321	0.999999	0.999952	1.24936	1.21666	1.11149	0.873349	0.368954	0.19722	0.134059	0.104984	57.1256	0.897626			55.273	0.982494	56.4136	0.936136	-0.926318
CCDC58	0.999999	0.999952	0.990716	1.00516	1.19571	1.10998	0.826653	0.537239	0.344977	0.235509	0.999999	0.999952	1.04399	1.05891	1.06408	0.896721	0.708051	0.460215	0.332372	0.255092	0.999999	0.999952	1.04066	1.00084	1.07427	0.950842	0.677029	0.385118	0.250973	0.185431	0.999999	0.999952	1.17496	1.15267	1.15915	1.14475	0.768298	0.507978	0.358466	0.24744	61.264	0.942165	60.1643	0.984958	59.2788	0.991196	60.7525	0.901053	-0.698523
CCDC59	0.999999	0.999952	0.998486	1.18419	0.973889	0.845269	0.539246	0.266415	0.141923	0.164097	0.999999	0.999952	1.16767	0.991852	0.861918	1.13846	0.290165	0.267159	0.266019	0.254387	0.999999	0.999952	0.925016	1.01544	1.08434	0.946036	0.529776	0.272093	0.160236	0.16439											57.6121	0.973552	56.7251	0.953773	57.6284	0.987751			0.008146
CCDC6	0.999999	0.999952	0.964949	1.00858	0.905233	0.722512	0.392076	0.175441	0.0991746	0.0804645	0.999999	0.999952	0.976398	0.966696	0.910747	0.771393	0.393768	0.189866	0.107057	0.0837265	0.999999	0.999952	0.981253	0.977016	0.94222	0.727345	0.413333	0.192394	0.112221	0.0946044	0.999999	0.999952	1.0011	0.925623	0.873743	0.676941	0.376744	0.172563	0.100839	0.0867008	56.0262	0.998577	56.27	0.998942	56.2322	0.999249	55.656	0.998936	-0.204055
CCDC82																															0.999999	0.999952	1.1034	1.09221	1.07015	0.811627	0.403088	0.357298	0.319121	0.340885							55.7527	0.975885	0
CCDC86	0.999999	0.999952	0.978403	1.15042	1.03017	0.857284	0.342476	0.170985	0.111178	0.0808973	0.999999	0.999952	1.03626	1.11293	1.0116	0.727257	0.516317	0.316398	0.211602	0.212134	0.999999	0.999952	0.932742	0.974259	0.924493	0.791602	0.385833	0.204436	0.129781	0.145991	0.999999	0.999952	1.07475	1.208	1.09221	0.906229	0.46462	0.219368	0.193146	0.181112	56.218	0.984254	57.1744	0.976994	56.2219	0.995363	57.0264	0.962609	-0.0720261
CCDC88C	0.999999	0.999952	0.899499	0.858281	0.887279	0.942002	0.533879	0.498775	0.272526	0.275232	0.999999	0.999952	0.846685	0.919351	0.707526	3.1247	0.216897	0.405867	0.244099	0.603847	0.999999	0.999952	0.953714	0.847575	0.708615	0.569229	0.227254	0.136407	0.12399	0.10454	0.999999	0.999952	0.483376	0.45919	0.402203	0.37452	0.249672	0.0896218	0.147902	0.272235	59.9136	0.933147	55.9861	0.242444	53.6358	0.992853	46.7715	0.902235	-7.7462
CCDC9	0.999999	0.999952	0.951176	0.927244	0.90768	0.802452	0.662634	0.555968	0.490767	0.501857	0.999999	0.999952	0.972504	0.95106	0.888592	0.821283	0.573431	0.531066	0.445191	0.450367	0.999999	0.999952	0.969069	0.98912	1.00208	0.879319	0.52384	0.428305	0.328908	0.322631	0.999999	0.999952	0.915719	0.886583	0.843474	0.802006	0.634319	0.466919	0.415564	0.418976	65.0467	0.992647	61.2558	0.990376	57.8756	0.993976	61.4455	0.981074	-3.4907
CCDC90B	0.999999	0.999952	0.941116	0.907816	0.646069	0.327212	0.143596	0.0530182	0.0404329	0.0313811	0.999999	0.999952	0.907913	0.854292	0.611074	0.29989	0.120646	0.0447894	0.0270331	0.0221657	0.999999	0.999952	0.924459	0.868364	0.736552	0.290212	0.119681	0.0434856	0.0183426	0.018634	0.999999	0.999952	0.929011	0.875971	0.719526	0.275305	0.153585	0.0484676	0.0320714	0.0244086	51.9796	0.998319	51.5821	0.997471	52.1149	0.993652	52.0244	0.993205	0.288787
CCDC91	0.999999	0.999952	0.973886	1.05287	0.926308	0.686455	0.387912	0.200637	0.13516	0.109013	0.999999	0.999952	0.983586	1.01802	0.972547	0.636416	0.410461	0.218946	0.167425	0.126148	0.999999	0.999952	0.912439	1.11217	0.778237	0.485703	0.276854	0.118226	0.0729163	0.0956612											55.8304	0.994937	55.749	0.990966	53.7108	0.976329			-1.05982
CCDC93											0.999999	0.999952	0.935448	0.844963	0.701107	0.485196	0.259979	0.15776	0.11961	0.0999317											0.999999	0.999952	1.2448	1.02421	1.00206	0.625606	0.312328	0.226883	0.160809	0.159441			53.2798	0.999198			54.7544	0.957374	0.737307
CCDC94	0.999999	0.999952	0.955511	0.866652	0.800795	0.547729	0.252805	0.118179	0.0785499	0.0756587	0.999999	0.999952	0.981494	0.927905	0.793727	0.699878	0.28819	0.157943	0.117682	0.112408	0.999999	0.999952	0.997801	0.886686	0.836779	0.590274	0.281533	0.136609	0.132746	0.101108	0.999999	0.999952	0.893403	0.803952	0.719042	0.470206	0.249821	0.113312	0.0840591	0.0799566	54.0124	0.996688	55.044	0.991676	54.4564	0.99655	53.127	0.994462	-0.736481
CCNA2	0.999999	0.999952	1.00582	0.968646	0.952735	0.84072	0.633072	0.426579	0.251268	0.19245	0.999999	0.999952	0.986502	1.01333	0.985388	0.837855	0.623301	0.410885	0.269061	0.201778	0.999999	0.999952	0.959319	0.933743	0.913445	0.810555	0.611292	0.390654	0.220725	0.172878	0.999999	0.999952	0.927332	0.89943	0.871068	0.826426	0.560245	0.364725	0.243774	0.170426	59.4583	0.999243	59.1949	0.997334	59.0059	0.997292	58.5981	0.98978	-0.524619
CCNB1	0.999999	0.999952	1.02717	0.960049	0.930412	0.82125	0.486875	0.221605	0.142352	0.127322	0.999999	0.999952	0.981865	0.913078	0.832743	0.674248	0.359471	0.144775	0.0833562	0.0683866	0.999999	0.999952	0.990766	0.925916	0.893565	0.750354	0.380789	0.151591	0.0850778	0.0861335	0.999999	0.999952	1.15382	0.981461	0.985813	0.817916	0.392082	0.149257	0.0849961	0.0614091	57.0902	0.998134	55.4229	0.997889	55.9957	0.996915	56.4092	0.985908	-0.0540671
CCNB2	0.999999	0.999952	0.977298	0.897539	0.819585	0.597012	0.283102	0.0976069	0.0584857	0.0601219																															54.5025	0.997893							0
CCND1	0.999999	0.999952	0.873348	0.763607	0.613437	0.396909	0.202469	0.0990034	0.0602721	0.0540925	0.999999	0.999952	0.8872	0.781658	0.653725	0.708464	0.2282	0.116798	0.0640302	0.0484343	0.999999	0.999952	0.868261	0.753257	0.614183	0.354124	0.151689	0.0544287	0.024802	0.0213646	0.999999	0.999952	0.651909	0.600317	0.529963	0.330282	0.242617	0.0972057	0.0768068	0.05646	51.9236	0.997622	53.832	0.957907	51.4964	0.995231	49.8767	0.970867	-2.19122
CCNDBP1	0.999999	0.999952	0.761552	0.616861	0.466726	0.458789	0.247196	0.157151	0.155922	0.319644	0.999999	0.999952	1.03374	0.927834	0.661033	1.33094	0.20406	0.120234	0.104756	0.12063	0.999999	0.999952	0.90678	0.907453	0.593269	0.51732	0.32904	0.157226	0.0673384	0.217544	0.999999	0.999952	0.421601	0.385258	0.285229	0.150317	0.176524	0.0590657	0.0581083	0.0578213	50.159	0.955996	56.857	0.883969	53.2418	0.973201	45.4328	0.94312	-4.17069
CCNH	0.999999	0.999952	0.993162	0.958598	0.912149	0.665986	0.25878	0.0706877	0.0447844	0.0406747	0.999999	0.999952	1.01591	1.05214	0.919325	0.932888	0.240053	0.0946494	0.0558432	0.0528574	0.999999	0.999952	0.990351	0.979939	0.984959	0.688224	0.332197	0.13316	0.0803667	0.076281	0.999999	0.999952	1.20482	1.04043	1.03808	0.576919	0.248274	0.0817471	0.0538295	0.0583423	54.9545	0.999449	56.0063	0.994722	55.5013	0.997393	54.4367	0.969598	-0.51139
CCNK	0.999999	0.999952	1.03502	1.00341	1.06965	0.807497	0.352051	0.158123	0.111199	0.0903343	0.999999	0.999952	1.04888	1.03734	0.984739	0.720583	0.300695	0.135132	0.0925755	0.085792	0.999999	0.999952	1.03312	1.07466	1.03157	0.802436	0.262055	0.0948833	0.0559251	0.047287	0.999999	0.999952	1.10775	1.1869	1.06621	0.811746	0.298757	0.123247	0.0826158	0.0726128	56.1086	0.993576	55.4298	0.996506	55.6289	0.994833	55.8304	0.972541	-0.03951
CCNT1	0.999999	0.999952	1.02195	0.853892	0.841366	0.697456	0.314775	0.15813	0.116724	0.115584	0.999999	0.999952	1.00254	1.02305	0.86385	0.68767	0.358144	0.21332	0.14884	0.11124	0.999999	0.999952	0.980984	0.931925	0.90137	0.675423	0.289793	0.139013	0.0767127	0.049768	0.999999	0.999952	1.16991	1.20269	0.978173	0.68187	0.273866	0.125356	0.0818562	0.0705909	55.2396	0.988159	55.6019	0.99714	55.182	0.99827	55.1	0.962555	-0.279744
CCNY	0.999999	0.999952	0.985329	0.793012	0.67131	0.394186	0.222665	0.102302	0.0811081	0.0463884	0.999999	0.999952	0.990977	0.884417	0.798589	1.46997	0.342205	0.310229	0.135538	0.128485	0.999999	0.999952	0.97215	0.8994	0.841172	0.486298	0.289484	0.119294	0.0678702	0.0594466											52.4208	0.997146	57.0726	0.83786	53.9952	0.995071			0.787216
CCS	0.999999	0.999952	0.972162	0.911812	0.800323	0.514756	0.234568	0.11705	0.0783247	0.0749532	0.999999	0.999952	0.968982	0.894354	0.745481	0.601429	0.278437	0.138194	0.0906159	0.0865179	0.999999	0.999952	0.982505	0.937439	0.894146	0.651916	0.357405	0.164685	0.104889	0.096746	0.999999	0.999952	0.801579	0.773711	0.703119	0.520392	0.327698	0.127923	0.0794769	0.0723227	53.7754	0.999354	54.2987	0.996784	55.4029	0.998857	53.3189	0.980904	0.323837
CCT2	0.999999	0.999952	1.01817	1.06227	1.0598	0.954489	0.486292	0.152525	0.0805214	0.0449679	0.999999	0.999952	1.05995	1.06532	1.10419	0.863518	0.484853	0.179023	0.0844262	0.0488684	0.999999	0.999952	1.01089	1.01339	1.03982	0.8986	0.474611	0.143315	0.0660974	0.0388711	0.999999	0.999952	1.08195	1.06015	1.10631	0.978973	0.508531	0.16712	0.0797168	0.0459928	57.2768	0.994495	57.2098	0.986402	57.1437	0.998144	57.4264	0.986362	0.0417762
CCT3	0.999999	0.999952	1.07737	1.11946	1.0288	0.911658	0.553582	0.170388	0.081435	0.0506999	0.999999	0.999952	1.07416	1.02781	1.02675	0.912671	0.424024	0.169864	0.069441	0.0428196	0.999999	0.999952	1.03909	1.01788	1.01184	0.876965	0.405469	0.148157	0.0623676	0.0462947	0.999999	0.999952	1.07167	1.02964	1.08561	1.00356	0.54177	0.157817	0.0640764	0.0379666	57.6636	0.987353	56.9003	0.994161	56.6894	0.997992	57.6025	0.990737	-0.136011
CCT4	0.999999	0.999952	1.0443	1.10855	1.04755	0.953018	0.542087	0.187166	0.09195	0.0624019	0.999999	0.999952	1.0213	1.04822	1.06916	0.928866	0.522517	0.172487	0.0844818	0.0535418	0.999999	0.999952	1.02432	1.05111	1.06497	0.983445	0.51196	0.173172	0.0728183	0.0525144	0.999999	0.999952	1.04396	1.03472	1.05827	0.969914	0.547996	0.19588	0.0837476	0.0617677	57.6481	0.989775	57.4986	0.994614	57.4586	0.993809	57.7144	0.994644	0.0131284
CCT5	0.999999	0.999952	0.999062	1.13313	0.88917	0.997831	0.762256	0.479706	0.237046	0.111744	0.999999	0.999952	1.02511	1.02953	1.04599	0.864844	0.772058	0.440095	0.250969	0.115117	0.999999	0.999952	1.00705	1.07312	1.07809	1.01109	0.731732	0.420305	0.205987	0.0978791	0.999999	0.999952	1.08705	1.05509	1.07597	1.00555	0.733045	0.435846	0.236005	0.109866	60.6472	0.973062	60.4027	0.989759	59.9747	0.986239	60.1354	0.981702	-0.469854
CCT6A	0.999999	0.999952	1.03207	1.08	1.03313	0.852203	0.500171	0.18123	0.0953072	0.0786351	0.999999	0.999952	1.04756	1.0187	1.04441	0.864646	0.512029	0.219312	0.094269	0.0674548	0.999999	0.999952	1.01097	1.00748	1.047	0.868728	0.466147	0.165514	0.0691292	0.0468008	0.999999	0.999952	1.04529	0.988009	1.0092	0.891096	0.525073	0.175564	0.0856305	0.0602246	57.2381	0.992927	57.4673	0.995026	57.0732	0.997094	57.4691	0.998205	-0.0815298
CCT7	0.999999	0.999952	1.04528	1.06236	1.03181	0.930919	0.619748	0.29438	0.185416	0.0868737	0.999999	0.999952	1.07681	1.04714	1.04485	0.897842	0.558229	0.340843	0.197056	0.10423	0.999999	0.999952	1.04326	1.02041	1.02298	0.894369	0.53244	0.273388	0.158328	0.0783338	0.999999	0.999952	1.05417	1.01519	1.00506	0.914645	0.63327	0.311457	0.20467	0.0925295	58.5233	0.992426	58.3274	0.986385	57.8309	0.994963	58.7222	0.995218	-0.148851
CCT8	0.999999	0.999952	1.04688	1.07582	1.07677	0.964024	0.707213	0.33889	0.147962	0.0867992	0.999999	0.999952	1.04534	1.03971	1.06414	0.922523	0.659684	0.333963	0.158628	0.0863502	0.999999	0.999952	1.02787	1.02924	1.02452	0.931592	0.63769	0.307402	0.131247	0.0781142	0.999999	0.999952	1.05814	1.02579	1.03942	0.941811	0.674861	0.32248	0.147357	0.081514	59.2492	0.989203	58.9783	0.992444	58.7073	0.99735	59.001	0.995037	-0.259593
CCZ1	0.999999	0.999952	1.0826	0.904681	0.772154	0.604442	0.320853	0.243253	0.0988633	0.0759754	0.999999	0.999952	0.955783	0.838187	0.6903	1.03341	0.318015	0.163539	0.0996787	0.0762494	0.999999	0.999952	0.932392	0.991685	0.973905	0.756961	0.393225	0.188952	0.136754	0.125056											54.8934	0.989085	57.0514	0.913304	56.1498	0.996083			0.628184
CD109	0.999999	0.999952	0.988766	0.914675	0.819169	0.731502	0.368533	0.22246	0.194794	0.154131	0.999999	0.999952	1.01338	0.990199	0.902976	0.692091	0.530096	0.241131	0.150837	0.133411											0.999999	0.999952	1.14457	1.22475	1.12397	0.914697	0.572785	0.307121	0.163202	0.174218	55.8189	0.992413	56.9841	0.993884			58.0413	0.941514	0.528598
CD2AP	0.999999	0.999952	1.01667	1.10749	0.997017	0.839962	0.357581	0.149027	0.0894122	0.0780256	0.999999	0.999952	1.0135	1.05308	1.04152	0.814265	0.39406	0.16136	0.112306	0.112056	0.999999	0.999952	0.997419	1.0291	0.97661	0.777822	0.367405	0.138576	0.0925037	0.0880603	0.999999	0.999952	1.0078	1.07095	1.03436	0.868983	0.409709	0.173539	0.125374	0.11148	56.2529	0.992466	56.3693	0.994891	56.0636	0.998906	56.6319	0.99509	0.0366078
CD2BP2	0.999999	0.999952	1.00197	1.1085	0.956891	1.41874	1.09309	0.654094	0.474701	0.493686																					0.999999	0.999952	0.915511	0.887919	0.751999	0.727181	0.497427	0.284798	0.323181	0.415352	61.5859	0.748268					56.9851	0.95438	0
CD3EAP	0.999999	0.999952	1.06081	0.988123	1.10655	1.17931	0.844841	0.441087	0.358887	0.297581	0.999999	0.999952	1.01161	1.12463	1.04985	0.944398	0.662879	0.359312	0.277529	0.309785	0.999999	0.999952	0.982722	1.11659	1.0079	1.06911	0.568761	0.344436	0.225918	0.263521	0.999999	0.999952	0.9788	1.16501	1.12229	1.14614	0.695219	0.399323	0.334266	0.272974	60.1312	0.948557	58.7183	0.980988	57.5402	0.978115	58.3616	0.936725	-1.47383
CD40	0.999999	0.999952	1.00802	1.09854	1.2744	1.25808	0.954387	0.642901	0.447295	0.492092	0.999999	0.999952	1.06277	1.14983	1.20926	1.1775	1.06281	0.587881	0.481046	0.443687																					62.9791	0.802043	61.2476	0.86475					0
CD44	0.999999	0.999952	0.952572	1.22871	0.855475	0.704388	0.446508	0.229946	0.179677	0.180124	0.999999	0.999952	0.946117	0.922302	0.919687	0.765514	0.734816	0.400207	0.302071	0.31323	0.999999	0.999952	0.937836	0.935614	0.853411	0.703873	0.502528	0.336168	0.223037	0.259747	0.999999	0.999952	0.96183	0.941069	0.879609	0.720829	0.521337	0.320961	0.2344	0.248974	56.1697	0.949205	60.1006	0.969551	57.1463	0.994528	57.3161	0.996844	-0.903932
CD46	0.999999	0.999952	0.989702	1.07383	0.955746	1.06807	1.14826	0.945432	0.384815	0.401322	0.999999	0.999952	1.00391	0.774905	0.589657	0.433338	0.398091	0.264968	0.145535	0.101391	0.999999	0.999952	0.963168	0.822368	0.641164	0.526025	0.343207	0.214322	0.0970533	0.0893555	0.999999	0.999952	1.10161	0.860429	0.744519	0.622781	0.401686	0.316166	0.170549	0.126808	61.8689	0.948649	53.1558	0.978739	53.8553	0.995965	55.631	0.979404	-2.76916
CD59	0.999999	0.999952	1.02682	1.04369	0.95571	0.794461	0.390062	0.196615	0.126171	0.120121	0.999999	0.999952	0.933829	0.883025	0.914668	0.666771	0.517195	0.291561	0.230791	0.21383	0.999999	0.999952	1.01755	0.967129	0.942414	0.784679	0.46465	0.2602	0.169732	0.191021	0.999999	0.999952	1.13423	1.12268	1.10488	0.864821	0.538224	0.275858	0.195786	0.19028	56.2841	0.997653	57.032	0.986397	56.8382	0.998655	57.6049	0.965936	0.5635
CD97	0.999999	0.999952	1.02315	1.14224	0.912256	0.709494	0.43864	0.45814	0.481112	0.620569											0.999999	0.999952	0.957665	1.00937	0.909049	0.632308	0.374133	0.209709	0.147616	0.147673											60.7127	0.928417			55.3721	0.996048			-2.67031
CDA	0.999999	0.999952	0.980211	1.0765	1.05299	0.978121	0.713331	0.476438	0.41318	0.389273	0.999999	0.999952	1.00483	0.992137	0.951565	0.845729	0.932667	0.600549	0.559245	0.541451	0.999999	0.999952	1.03794	0.982368	1.07661	1.0554	0.824104	0.562878	0.479138	0.520485	0.999999	0.999952	1.11241	1.0297	1.09841	1.03537	0.777041	0.55328	0.502066	0.483473	59.9909	0.986011		0.921317		0.975082		0.955442	0
CDC123	0.999999	0.999952	0.89507	0.808966	0.526713	0.321605	0.158598	0.0769473	0.0696141	0.0659904	0.999999	0.999952	0.939381	0.811897	0.672911	0.479988	0.235401	0.120525	0.0973314	0.0856417	0.999999	0.999952	0.955136	0.909689	0.777704	0.513293	0.248712	0.110579	0.0709153	0.0683277	0.999999	0.999952	0.929168	0.790512	0.680962	0.408992	0.260199	0.128937	0.0950291	0.0720462	51.1369	0.997365	52.9439	0.998175	53.7668	0.999186	52.6488	0.997347	1.16737
CDC16	0.999999	0.999952	0.92766	1.3231	1.05317	1.01338	0.457764	0.128951	0.0911806	0.063608	0.999999	0.999952	1.00183	0.933513	1.07386	1.26644	0.413796	0.184429	0.0858254	0.0820755	0.999999	0.999952	0.935138	1.07185	0.92938	0.959625	0.302642	0.0765283	0.048848	0.0313782	0.999999	0.999952	0.83795	0.861669	0.872043	0.808069	0.482765	0.233166	0.186396	0.197872	57.1568	0.942797	57.2049	0.953715	56.4153	0.992092	57.0498	0.956457	-0.448339
CDC23	0.999999	0.999952	0.955475	0.977062	0.785593	0.657468	0.297416	0.150534	0.100463	0.0886183	0.999999	0.999952	0.916349	0.764921	0.715726	0.457552	0.283181	0.135079	0.104473	0.0797003											0.999999	0.999952	1.054	1.01656	0.943894	0.852461	0.353247	0.263086	0.183394	0.161442	54.8914	0.994782	53.1396	0.994395			56.1706	0.993613	1.51546
CDC26	0.999999	0.999952	0.961046	0.941138	0.924986	0.92496	0.716315	0.491035	0.390419	0.333665	0.999999	0.999952	0.936363	0.79559	0.904712	0.421408	0.823027	0.431283	0.385563	0.340998	0.999999	0.999952	1.05196	0.974419	0.96721	0.983307	0.745602	0.41652	0.333948	0.373301	0.999999	0.999952	1.19948	1.07186	1.21685	1.20013	0.681285	0.56687	0.528702	0.507376	61.0869	0.989306	60.3695	0.771532	59.4616	0.993102		0.828491	-0.812656
CDC27	0.999999	0.999952	0.974544	1.07271	0.780802	0.759137	0.295093	0.127619	0.0678153	0.063073	0.999999	0.999952	0.92547	0.717932	0.518912	0.283933	0.135176	0.0633963	0.0585267	0.042183	0.999999	0.999952	0.976612	0.993635	0.795335	0.581788	0.235142	0.0825632	0.0455253	0.0336348	0.999999	0.999952	0.988102	1.00135	0.896098	0.878044	0.300271	0.0904622	0.0362381	0.0434045	55.4359	0.981093	50.6545	0.999327	54.2295	0.997819	56.0609	0.994893	2.10002
CDC34	0.999999	0.999952	0.73656	0.470729	0.437822	0.309849	0.187614	0.0850239	0.071861	0.0594963											0.999999	0.999952	0.781724	0.534335	0.50751	0.38439	0.219878	0.115108	0.0888998	0.0606476											48.7655	0.981466			50.1498	0.982859			0.692113
CDC37	0.999999	0.999952	1.01817	1.1536	1.05212	0.892385	0.263726	0.13432	0.0845673	0.0694493	0.999999	0.999952	1.01472	1.07641	1.04564	0.799932	0.302305	0.13594	0.0985509	0.077399	0.999999	0.999952	1.0119	1.03591	1.03204	0.883107	0.309109	0.144913	0.0924916	0.0851225	0.999999	0.999952	1.03278	1.07834	1.07955	0.870874	0.304812	0.144815	0.104554	0.0861855	55.9305	0.985024	55.7843	0.993441	56.1126	0.997663	56.048	0.991154	0.222921
CDC37L1	0.999999	0.999952	0.980147	1.0384	0.812542	0.502029	0.241591	0.105132	0.0881604	0.0686462	0.999999	0.999952	1.00376	1.01001	0.93008	0.883262	0.299784	0.167634	0.0947247	0.0822281	0.999999	0.999952	0.964804	0.935969	0.812506	0.44784	0.227706	0.0977048	0.0678259	0.0629191	0.999999	0.999952	0.825894	0.875215	0.724124	0.365332	0.305867	0.119105	0.0758077	0.07482	53.7678	0.995048	56.0394	0.995971	53.407	0.997743	52.9229	0.976356	-1.73867
CDC40	0.999999	0.999952	1.08704	0.747587	0.761471	0.671139	0.233034	0.125071	0.122895	0.112033	0.999999	0.999952	0.972226	0.954772	0.795001	0.981397	0.23223	0.149807	0.0800704	0.0827811	0.999999	0.999952	1.02035	1.07856	0.962851	0.737904	0.256573	0.171512	0.1141	0.115918											54.3026	0.958433	56.1858	0.970819	55.192	0.994947			0.444708
CDC42	0.999999	0.999952	1.01234	1.07807	0.866892	0.561822	0.229613	0.100652	0.060384	0.0515879	0.999999	0.999952	1.00546	1.00583	0.929992	0.579465	0.364958	0.128946	0.0648644	0.0520737	0.999999	0.999952	1.01771	0.996244	0.876283	0.522914	0.18829	0.0817623	0.0489275	0.03947	0.999999	0.999952	1.15824	1.17529	1.0972	0.736895	0.345384	0.156339	0.0838485	0.0704465	54.2154	0.993583	55.1561	0.992383	53.8745	0.999204	55.8602	0.960081	0.1816
CDC42BPB	0.999999	0.999952	0.877464	0.791575	0.474267	0.296481	0.124052	0.0698726	0.0439003	0.0532987	0.999999	0.999952	0.957555	0.863921	0.637798	0.673478	0.242651	0.141703	0.0870089	0.0940214	0.999999	0.999952	0.97019	0.933898	0.816112	0.594849	0.294741	0.132805	0.0819468	0.0754525	0.999999	0.999952	0.719103	0.739899	0.746511	0.614045	0.226735	0.0852215	0.059926	0.05902	50.6719	0.995798	54.092	0.974756	54.5818	0.999499	53.2432	0.933835	1.53054
CDC42EP1	0.999999	0.999952	0.848547	0.895842	1.06325	1.01311	0.639294	0.484193	0.230987	0.17284	0.999999	0.999952	1.03028	1.11778	0.911584	1.11024	0.477774	0.269476	0.141702	0.133513	0.999999	0.999952	1.06645	1.10533	1.16264	0.962149	1.21213	0.59047	0.290649	0.418325	0.999999	0.999952	0.669227	0.615263	0.509573	0.372271	0.281407	0.113098	0.0810601	0.0783709	59.9461	0.943253	57.2567	0.969887	61.0694	0.898969	50.2524	0.973482	-2.9405
CDC42EP4	0.999999	0.999952	1.00576	0.92407	0.91162	0.780126	0.387578	0.228397	0.180076	0.1896	0.999999	0.999952	0.958902	0.891331	0.787665	0.562341	0.327924	0.194983	0.177879	0.17148	0.999999	0.999952	1.00483	0.951743	0.884989	0.661978	0.36708	0.1994	0.155386	0.159328	0.999999	0.999952	1.01095	0.925876	0.870893	0.66673	0.361471	0.233843	0.205638	0.204945	56.1558	0.994993	54.3787	0.998361	55.4352	0.999393	55.3867	0.997905	0.143709
CDC5L	0.999999	0.999952	0.849129	0.523943	0.41676	0.304293	0.161152	0.0766442	0.0725391	0.0467849	0.999999	0.999952	1.00904	0.845185	0.769122	0.503852	0.338773	0.153613	0.105303	0.0855779	0.999999	0.999952	0.926987	0.806709	0.709632	0.570737	0.30821	0.174963	0.114202	0.100463	0.999999	0.999952	1.2476	1.14316	0.932843	0.835055	0.391032	0.293276	0.203185	0.141413	49.2104	0.990097	54.0874	0.995256	54.0745	0.996123	56.4819	0.941676	3.6293
CDC73	0.999999	0.999952	0.860673	0.446103	0.392331	0.269889	0.128058	0.0719542	0.050567	0.0490879	0.999999	0.999952	0.874451	0.580833	0.492999	0.49892	0.224336	0.113236	0.0733249	0.0743035	0.999999	0.999952	0.834074	0.553969	0.445091	0.324042	0.178046	0.0800632	0.0551349	0.0576575	0.999999	0.999952	0.876171	0.610017	0.432453	0.268563	0.145572	0.0690953	0.0466268	0.0423572	48.5349	0.982694	51.0962	0.972978	49.6139	0.991729	49.6468	0.9977	-0.185184
CDCA2	0.999999	0.999952	0.945835	0.586618	0.793646	0.570155	0.197083	0.154388	0.146291	0.112374																															53.296	0.930677							0
CDCA3	0.999999	0.999952	1.04585	0.992575	1.22959	1.01928	0.667634	0.438104	0.26534	0.237127																					0.999999	0.999952	0.884112	0.900435	0.94478	0.980502	0.666329	0.376752	0.230045	0.250613	59.371	0.942568					59.0223	0.969338	0
CDCP1	0.999999	0.999952	0.976259	1.00499	0.891576	0.918231	0.829255	0.642599	0.555302	0.483653	0.999999	0.999952	0.954155	0.86151	0.849777	0.727856	0.801899	0.562817	0.466666	0.42232	0.999999	0.999952	1.02761	0.96165	0.891986	0.838117	0.712545	0.52299	0.398917	0.42243	0.999999	0.999952	1.12859	1.07511	1.03609	0.978367	0.803062	0.632696	0.507126	0.491578	66.2245	0.98062	64.0334	0.950577	61.9644	0.988657	65.8071	0.951514	-1.24315
CDH1	0.999999	0.999952	1.0046	1.03976	1.07546	1.01516	0.598217	0.274473	0.10723	0.0932519	0.999999	0.999952	0.974949	1.04939	1.06073	1.13879	0.603324	0.332354	0.16129	0.138955	0.999999	0.999952	1.0083	1.07163	1.15408	1.11162	0.641865	0.272529	0.122392	0.100531	0.999999	0.999952	0.939496	0.92325	0.958301	0.874467	0.58338	0.265303	0.125613	0.101451	58.2565	0.989784	58.2374	0.968045	58.3997	0.968174	58.0807	0.99298	-0.00674542
CDH3	0.999999	0.999952	1.07273	1.48466	1.46036	1.34551	0.857272	0.25189	0.149639	0.116401	0.999999	0.999952	0.902194	0.82401	0.718088	0.687372	0.361132	0.182521	0.104454	0.0950153																					59.2663	0.770195	54.9578	0.983209					0
CDK1	0.999999	0.999952	0.858904	0.664746	0.540968	0.404354	0.276194	0.0964916	0.0604244	0.0487227	0.999999	0.999952	0.891565	0.645691	0.531261	0.389072	0.297719	0.0946004	0.0632751	0.0498194	0.999999	0.999952	0.875609	0.646252	0.500546	0.358113	0.29766	0.072185	0.0435531	0.0316433	0.999999	0.999952	0.878391	0.643892	0.537466	0.348281	0.27672	0.0794396	0.0536915	0.0385026	51.3473	0.992668	51.3036	0.988967	50.9071	0.987169	51.0118	0.990613	-0.366051
CDK11B	0.999999	0.999952	0.863938	0.763304	0.610947	0.440186	0.220719	0.108118	0.0676739	0.0661139	0.999999	0.999952	0.77806	0.670952	0.543481	0.428207	0.181902	0.0947315	0.0651845	0.0584605	0.999999	0.999952	0.780172	0.648689	0.517033	0.34211	0.176682	0.0807729	0.0574757	0.0583872	0.999999	0.999952	0.811914	0.754094	0.620187	0.388445	0.22044	0.093795	0.0659945	0.0563762	52.1613	0.996453	50.9904	0.987352	50.3807	0.99298	51.7918	0.991417	-0.48959
CDK12	0.999999	0.999952	1.03801	0.979394	0.773704	0.627462	0.230653	0.113778	0.0733299	0.0766219	0.999999	0.999952	1.00445	1.02656	0.894295	0.751022	0.336684	0.158031	0.0925291	0.078976	0.999999	0.999952	0.942197	1.01537	0.910557	0.806683	0.383719	0.1393	0.0901743	0.123035	0.999999	0.999952	0.851372	0.897007	0.825534	0.585938	0.281603	0.146648	0.0925244	0.0891493	54.3619	0.993583	55.7638	0.997742	56.1936	0.994729	54.4811	0.984996	0.274475
CDK17	0.999999	0.999952	1.013	1.1108	1.13229	0.945758	0.591335	0.184112	0.0547776	0.0310739											0.999999	0.999952	0.961891	0.989672	0.87815	0.67383	0.378457	0.139831	0.0676159	0.0480528											57.9688	0.982622			55.6647	0.998448			-1.15202
CDK2	0.999999	0.999952	1.00214	0.985369	0.850531	0.679076	0.361707	0.167164	0.103053	0.0679329	0.999999	0.999952	1.03557	0.927068	0.904765	0.857335	0.429662	0.205291	0.129665	0.0915293	0.999999	0.999952	0.974209	0.929336	0.902384	0.716128	0.386578	0.175807	0.100207	0.0803377	0.999999	0.999952	1.01098	0.946825	0.891038	0.675709	0.412215	0.190307	0.116124	0.0854546	55.5632	0.999107	56.8035	0.992443	55.9608	0.998321	55.9558	0.99904	-0.22508
CDK4	0.999999	0.999952	0.950037	0.876461	0.731713	0.524629	0.23384	0.104242	0.0686114	0.0582265	0.999999	0.999952	0.963399	0.935118	0.873539	0.90914	0.333798	0.174123	0.0885067	0.0630675	0.999999	0.999952	0.945944	0.832361	0.832116	0.618292	0.330302	0.148533	0.0618064	0.0418885	0.999999	0.999952	0.787163	0.72193	0.647702	0.392706	0.319988	0.100888	0.0787498	0.055488	53.5862	0.998517	56.3131	0.984611	54.8454	0.992338	52.0543	0.981191	-1.49981
CDK5	0.999999	0.999952	0.959153	0.693854	0.473348	0.285887	0.112766	0.0510935	0.0361837	0.035948	0.999999	0.999952	0.931542	0.709838	0.48907	0.317696	0.112257	0.0526713	0.0340921	0.0263068	0.999999	0.999952	0.900244	0.724859	0.554485	0.339176	0.152292	0.0691949	0.0400795	0.0403896	0.999999	0.999952	1.07411	0.842978	0.628588	0.400125	0.181903	0.0934601	0.0511176	0.0497904	50.3709	0.99766	50.6197	0.998291	51.1227	0.998915	52.2548	0.992545	1.19346
CDK5RAP3	0.999999	0.999952	0.921518	0.791257	0.640232	0.468334	0.233036	0.114825	0.0570187	0.0531955	0.999999	0.999952	0.95737	0.806277	0.636238	0.365713	0.192516	0.0719858	0.0517491	0.0504662	0.999999	0.999952	0.90127	0.794676	0.61382	0.37686	0.20099	0.0940691	0.0690063	0.0568491	0.999999	0.999952	0.970437	0.804917	0.570563	0.288069	0.149318	0.0596781	0.0417387	0.0339724	52.6729	0.998465	52.0288	0.999062	51.9362	0.99877	51.2726	0.999377	-0.746421
CDK6	0.999999	0.999952	0.859823	0.695577	0.581359	0.391737	0.180208	0.0769566	0.056247	0.0646937	0.999999	0.999952	0.890678	0.833501	0.743524	0.47425	0.317847	0.130212	0.0750163	0.0558144	0.999999	0.999952	0.856528	0.704088	0.649156	0.456837	0.20101	0.0790872	0.0538355	0.041699	0.999999	0.999952	0.887762	0.690483	0.584088	0.37404	0.175343	0.0732168	0.043851	0.0428152	51.3444	0.994858	53.616	0.993859	52.0394	0.988133	51.2956	0.996004	-0.812759
CDK7	0.999999	0.999952	0.988702	0.961928	0.823854	0.636332	0.28278	0.105746	0.0712067	0.0670502	0.999999	0.999952	1.00176	0.938555	0.834977	0.593367	0.270759	0.0890556	0.0607546	0.0434453	0.999999	0.999952	0.95263	0.907005	0.793636	0.589662	0.250194	0.0879402	0.0503531	0.0425181	0.999999	0.999952	1.02461	0.971989	0.884456	0.64429	0.2651	0.0994292	0.0631336	0.0532152	54.7544	0.998632	54.4989	0.999483	54.2605	0.997631	54.8386	0.99947	-0.0770883
CDK8											0.999999	0.999952	0.993162	0.951515	0.897102	0.468615	0.237921	0.0750418	0.0507842	0.0382654	0.999999	0.999952	0.994474	0.975934	0.934695	0.690194	0.244347	0.124263	0.0742594	0.0581237	0.999999	0.999952	1.30433	1.21791	1.16455	0.884287	0.27423	0.156219	0.0773264	0.0646185			53.772	0.994698	55.0179	0.999493	55.9808	0.925826	1.10439
CDK9	0.999999	0.999952	0.997019	0.936449	0.818145	0.543839	0.235143	0.0994738	0.0528733	0.0489663	0.999999	0.999952	0.95641	0.904421	0.646316	0.85343	0.288719	0.164883	0.0926166	0.100335	0.999999	0.999952	0.913854	1.06958	0.978958	0.531227	0.198006	0.0697884	0.0453256	0.0447686	0.999999	0.999952	0.922693	0.947086	0.840122	0.619576	0.2939	0.162741	0.118516	0.0884535	54.0394	0.999888	55.4327	0.935874	53.9765	0.988622	54.7828	0.996148	-0.35639
CDKN1A	0.999999	0.999952	0.96974	1.00144	0.782987	0.539064	0.306107	0.137167	0.0698835	0.051141	0.999999	0.999952	0.928613	0.886155	0.763418	0.548176	0.358413	0.168454	0.103641	0.0749849	0.999999	0.999952	0.962755	0.844173	0.814605	0.589821	0.351389	0.15602	0.0869993	0.0699422	0.999999	0.999952	0.966967	0.840324	0.79167	0.622009	0.361103	0.15644	0.0926937	0.0595359	54.3209	0.995517	54.5663	0.998123	54.8211	0.99582	54.9313	0.99544	0.43261
CDKN2AIP	0.999999	0.999952	1.03119	0.925798	0.910485	0.695854	0.355321	0.177549	0.124376	0.117155	0.999999	0.999952	1.04225	1.01356	0.830933	0.553822	0.292781	0.132188	0.0932964	0.0785258	0.999999	0.999952	1.02749	1.02378	0.84649	0.620205	0.278753	0.116251	0.0627874	0.0691954	0.999999	0.999952	0.955523	0.956707	0.837774	0.695264	0.351577	0.174485	0.128394	0.135181	55.6041	0.997233	54.3535	0.995646	54.7224	0.99704	55.4604	0.996371	0.112596
CDKN2AIPNL	0.999999	0.999952	1.09826	1.25976	1.25429	1.25566	1.05959	0.690471	0.497439	0.412755	0.999999	0.999952	1.09809	1.25498	1.17208	1.22895	0.947761	0.587452	0.354625	0.193867	0.999999	0.999952	0.948844	0.789892	0.627473	0.452794	0.280051	0.147644	0.0882165	0.0998862	0.999999	0.999952	0.907466	1.01461	0.915709	0.849203	0.627771	0.33437	0.152692	0.0875075	62.1018	0.756972	61.8171	0.87043	52.7236	0.998354	58.6781	0.991131	-6.25862
CDR2											0.999999	0.999952	0.881348	0.748946	0.706755	0.612387	0.29963	0.152069	0.126053	0.10628	0.999999	0.999952	0.991837	0.992744	0.762838	0.295603	0.151466	0.0645537	0.0513927	0.0542547													53.9239	0.982021	52.2745	0.997655			0
CDR2L											0.999999	0.999952	1.20779	1.06568	0.827693	1.047	0.49845	0.348302	0.315235	0.268042	0.999999	0.999952	0.917021	0.818528	0.762184	0.523934	0.332639	0.157734	0.10331	0.0991083	0.999999	0.999952	0.640084	0.572608	0.453098	0.365807	0.31825	0.146625	0.0971984	0.0665618			57.2973	0.929591	54.1182	0.995074	49.8047	0.963569	-3.74626
CDV3	0.999999	0.999952	1.02524	1.02235	1.0654	0.958597	0.661209	0.511513	0.431035	0.430663	0.999999	0.999952	1.00071	1.06795	1.05027	0.849401	0.765552	0.582699	0.515017	0.527284	0.999999	0.999952	1.04006	1.03451	1.06797	1.00205	0.713752	0.505652	0.433037	0.465579	0.999999	0.999952	1.08475	1.07687	1.0971	1.02628	0.706725	0.571173	0.530885	0.529476	60.0318	0.988103		0.964696	60.1356	0.985532		0.95536	0.0519276
CDYL	0.999999	0.999952	1.05071	0.945319	1.08746	1.17714	0.658623	0.317078	0.289906	0.343319	0.999999	0.999952	1.00689	1.17585	0.9956	0.910821	0.618072	0.250417	0.253635	0.308337	0.999999	0.999952	0.961372	1.05373	0.920425	0.946078	0.479675	0.208181	0.223949	0.241634	0.999999	0.999952	1.03689	1.1326	1.07557	0.960284	0.4449	0.220996	0.255202	0.233067	57.5313	0.958509	58.0285	0.966556	57.1302	0.990197	56.965	0.98145	-0.732303
CECR5	0.999999	0.999952	0.990081	0.824983	0.581299	0.364578	0.175161	0.0835791	0.0543562	0.0494624	0.999999	0.999952	1.00635	0.797773	0.581969	0.391916	0.182481	0.0796603	0.0478243	0.0405034	0.999999	0.999952	0.974985	0.809857	0.585131	0.323144	0.170661	0.0766598	0.0483062	0.0403384	0.999999	0.999952	0.987403	0.790594	0.598963	0.3236	0.206155	0.0782137	0.0650117	0.0465715	51.7698	0.998689	51.8984	0.996769	51.5469	0.999327	51.6334	0.997192	-0.243963
CELF1	0.999999	0.999952	0.933383	0.637256	0.482625	0.351769	0.17694	0.0941894	0.0544026	0.0861483	0.999999	0.999952	0.924413	0.600833	0.452814	0.287988	0.174266	0.0889194	0.0570979	0.0472149	0.999999	0.999952	0.919881	0.601681	0.457265	0.304727	0.151963	0.07055	0.0484235	0.0394826	0.999999	0.999952	0.978749	0.681554	0.511818	0.379729	0.201822	0.115803	0.0803038	0.0756206	50.4799	0.992781	49.8991	0.993583	49.9804	0.993708	51.0693	0.991993	0.335339
CENPC1	0.999999	0.999952	0.955592	0.916199	0.834532	0.646297	0.340548	0.138476	0.118056	0.162563	0.999999	0.999952	1.00689	1.18774	0.977024	0.698135	0.382261	0.18018	0.140693	0.149677	0.999999	0.999952	1.1072	1.26157	1.33885	1.11773	0.719437	0.34353	0.266824	0.216294	0.999999	0.999952	1.10591	1.10212	0.886649	0.84678	0.451814	0.229702	0.155682	0.180579	55.0099	0.99368	55.7249	0.972593	58.774	0.866398	56.8336	0.97859	2.43638
CENPF	0.999999	0.999952	0.986957	1.13251	0.960072	0.971992	0.720374	0.496857	0.48524	0.45909	0.999999	0.999952	0.964329	0.978076	0.882796	0.802426	0.698343	0.365145	0.294443	0.257969	0.999999	0.999952	0.994724	0.892913	1.02609	1.01992	0.813751	0.637671	0.698663	0.3272	0.999999	0.999952	0.989047	0.960501	0.976398	0.978498	0.716533	0.472828	0.314796	0.282664	61.0107	0.966935	59.4969	0.984456	65.2233	0.880898	60.2337	0.995406	2.47466
CEP104	0.999999	0.999952	0.895727	0.759905	0.576055	0.476737	0.283095	0.100306	0.0713532	0.0703782																					0.999999	0.999952	0.905644	0.64999	0.572516	0.306059	0.140781	0.0690017	0.0672434	0.11095	52.3986	0.993986					50.6596	0.990199	0
CEP112											0.999999	0.999952	1.0153	1.1246	0.700662	0.5276	0.140948	0.0690402	0.0498494	0.0383421											0.999999	0.999952	0.538277	0.317122	0.1615	0.0782279	0.0601991	0.0159747	0.0108748	0.0176239			53.4107	0.97681			45.4749	0.986516	-3.96789
CEP170	0.999999	0.999952	1.03319	0.926446	0.94372	0.787015	0.378161	0.155063	0.110144	0.103317	0.999999	0.999952	0.99536	0.957896	0.836632	0.638401	0.367008	0.17354	0.129046	0.152094	0.999999	0.999952	1.00343	0.970534	0.90232	0.73937	0.38973	0.160529	0.112654	0.108459	0.999999	0.999952	1.0144	1.03533	0.972941	0.841138	0.453274	0.200249	0.176136	0.179089	56.1399	0.99615	55.2062	0.9983	55.9925	0.999142	56.7712	0.998145	0.708853
CEP170B	0.999999	0.999952	0.888425	0.589316	0.542795	0.420605	0.20793	0.104569	0.0811162	0.0890506	0.999999	0.999952	0.936119	0.792451	0.657647	1.08343	0.335924	0.173281	0.120223	0.103176	0.999999	0.999952	0.961605	0.825393	0.723072	0.559303	0.352641	0.153625	0.111688	0.0884023	0.999999	0.999952	0.767027	0.615506	0.568803	0.387727	0.433504	0.150816	0.0964008	0.0970976	50.9813	0.984749	57.0993	0.878473	54.2881	0.997088	51.6329	0.961457	-1.0798
CEP41	0.999999	0.999952	1.0375	1.0605	0.61703	0.736599	0.520607	0.261026	0.186496	0.285549	0.999999	0.999952	0.94469	0.826557	0.621355	0.542796	0.272315	0.13321	0.103428	0.0988535	0.999999	0.999952	0.974107	0.772308	0.596787	0.430753	0.231913	0.107038	0.0928155	0.0820441	0.999999	0.999952	1.24888	0.829213	0.744264	0.63897	0.293088	0.172113	0.12524	0.123075	56.4616	0.920087	53.277	0.993443	52.181	0.996926	54.5249	0.943456	-1.51632
CEP55											0.999999	0.999952	0.797723	0.507411	0.438793	0.374799	0.170363	0.0799982	0.066811	0.0651505	0.999999	0.999952	0.739391	0.51085	0.428844	0.339758	0.196211	0.0989456	0.0702196	0.0660051													49.4319	0.981424	49.0997	0.984636			0
CETN2	0.999999	0.999952	1.01539	1.06921	1.04932	1.03576	0.879189	0.651349	0.759553	0.908987	0.999999	0.999952	1.00859	0.977628	0.931498	0.944144	0.77899	0.568242	0.55366	0.64311	0.999999	0.999952	0.999399	1.04634	1.05035	1.05087	0.870143	0.630703	0.596326	0.692438	0.999999	0.999952	0.628926	0.659452	0.671819	0.75525	0.737895	0.476904	0.526046	0.587171		0.753355		0.961696		0.960604		0.767949	0
CETN3	0.999999	0.999952	0.860472	0.774493	0.761047	0.63301	0.402506	0.239888	0.233672	0.25309	0.999999	0.999952	0.887534	0.848716	0.761004	0.911683	0.426344	0.27996	0.209763	0.244565	0.999999	0.999952	0.893789	0.806311	0.770042	0.674545	0.413991	0.245143	0.209998	0.247501	0.999999	0.999952	0.70453	0.663418	0.586473	0.470554	0.365119	0.186428	0.181164	0.217755	55.3379	0.975748	57.2622	0.919529	55.742	0.978973	52.063	0.965467	-2.39753
CFDP1	0.999999	0.999952	1.00757	0.96953	1.1063	1.04512	0.742114	0.559215	0.554145	0.505241	0.999999	0.999952	0.995878	1.03016	0.999708	1.03246	0.727869	0.488229	0.434487	0.461113	0.999999	0.999952	1.03438	1.01411	1.07454	0.996827	0.679208	0.427236	0.367739	0.389303	0.999999	0.999952	0.902935	0.870704	0.894766	0.873393	0.597197	0.419166	0.395544	0.417689		0.967175	59.3687	0.994581	58.8719	0.990148	59.9186	0.948765	0.274953
CFL1	0.999999	0.999952	1.02187	0.974904	0.983879	0.696131	0.266676	0.128886	0.0889325	0.0782272	0.999999	0.999952	0.99354	1.00591	0.885072	0.569963	0.279561	0.120842	0.0898944	0.080297	0.999999	0.999952	1.02409	0.973989	0.922849	0.703589	0.273356	0.112485	0.0759363	0.0699972	0.999999	0.999952	1.21839	1.13072	1.0759	0.825151	0.295518	0.14814	0.0995142	0.0848098	55.1397	0.998407	54.4635	0.998205	55.1932	0.999412	55.8358	0.96277	0.712867
CFL2	0.999999	0.999952	1.00919	1.06136	1.0744	0.843888	0.310072	0.128701	0.0876652	0.0696073	0.999999	0.999952	1.03448	1.09836	1.03235	0.73699	0.33833	0.11039	0.0681072	0.0553437	0.999999	0.999952	1.02795	1.0517	1.10805	0.957745	0.383097	0.124473	0.068355	0.0518506	0.999999	0.999952	1.09503	1.08294	1.13525	1.02993	0.366676	0.129746	0.0736826	0.059101	56.0114	0.993182	55.7885	0.989517	56.7515	0.991019	57.0559	0.98125	1.00375
CGGBP1	0.999999	0.999952	1.04616	0.987125	0.913782	0.854773	0.430529	0.227349	0.174637	0.18492	0.999999	0.999952	1.01937	0.961855	0.855805	0.712802	0.382494	0.1929	0.130763	0.0980336											0.999999	0.999952	0.686448	0.697911	0.573962	0.459295	0.30805	0.133079	0.0866011	0.0973881	56.6927	0.995138	55.8699	0.998542			51.5973	0.968096	-2.13627
CGN	0.999999	0.999952	1.03243	1.01951	1.04792	0.907074	0.54731	0.300989	0.316351	0.316177	0.999999	0.999952	1.0393	1.07047	1.00601	1.05291	0.50855	0.289867	0.268986	0.310462	0.999999	0.999952	1.00223	1.0251	1.00504	0.886195	0.533495	0.309233	0.2927	0.332546	0.999999	0.999952	0.888613	0.940377	0.856814	0.71021	0.45036	0.214196	0.258792	0.274495	57.6374	0.993944	57.3131	0.991224	57.5273	0.996871	56.1318	0.977261	-0.645696
CHAC2	0.999999	0.999952	0.987081	0.854222	0.827723	0.540846	0.179059	0.096164	0.0630377	0.0460323	0.999999	0.999952	0.989159	1.06997	0.96253	0.591922	0.287149	0.133944	0.135544	0.10125	0.999999	0.999952	0.997868	0.969212	0.872692	0.578425	0.218066	0.0924735	0.0565535	0.0605432	0.999999	0.999952	1.13853	1.0817	1.03845	0.706309	0.274186	0.182782	0.110855	0.105253	53.7831	0.993503	54.5667	0.992115	54.2592	0.999947	55.1454	0.980103	0.527384
CHAF1A	0.999999	0.999952	1.06256	0.84861	0.915115	1.00571	0.502368	0.163952	0.143719	0.135025	0.999999	0.999952	0.987344	1.05205	1.01262	0.848801	0.474412	0.227405	0.168672	0.186015	0.999999	0.999952	1.00438	1.06891	1.002	0.992413	0.516526	0.237211	0.212981	0.175364	0.999999	0.999952	0.988704	1.14598	0.991055	0.847963	0.452173	0.197372	0.163569	0.18632	57.3115	0.975817	56.9962	0.996286	57.4009	0.995428	56.7799	0.983729	-0.063463
CHAF1B	0.999999	0.999952	1.05476	1.15167	1.12403	0.974568	0.579999	0.20301	0.0935507	0.0890804	0.999999	0.999952	1.00729	1.09252	1.09174	1.05612	0.606829	0.223301	0.116144	0.103911	0.999999	0.999952	1.05954	1.18321	1.1507	1.05186	0.587686	0.254853	0.13359	0.110227	0.999999	0.999952	0.86841	0.910505	0.886733	0.823492	0.524056	0.180379	0.0907194	0.0838843	57.8662	0.975395	57.9752	0.984219	57.9454	0.958682	57.214	0.977933	-0.341001
CHAMP1	0.999999	0.999952	0.958462	0.766516	0.702066	0.529854	0.26633	0.13757	0.0903156	0.0854052	0.999999	0.999952	0.983678	0.91403	0.737227	0.528454	0.268601	0.14164	0.0989983	0.0950335	0.999999	0.999952	0.943645	0.862519	0.736053	0.553496	0.256776	0.123967	0.0856282	0.0783798	0.999999	0.999952	1.01721	0.983607	0.788161	0.575031	0.259282	0.144203	0.0978357	0.0796202	53.4498	0.993641	53.7923	0.999478	53.8375	0.997245	54.2351	0.997832	0.415237
CHCHD1											0.999999	0.999952	0.955056	0.790599	0.692564	0.662504	0.306568	0.144457	0.114859	0.0881578	0.999999	0.999952	1.00252	0.878079	0.730528	0.600181	0.302786	0.136086	0.0851837	0.112141													54.356	0.981875	54.3048	0.994586			0
CHCHD10	0.999999	0.999952	1.11424	0.93599	1.27525	1.21314	0.55943	0.52023	0.392701	0.328529	0.999999	0.999952	0.996973	1.06269	1.13079	1.0925	0.663228	0.419187	0.382647	0.366978	0.999999	0.999952	1.14548	1.22107	1.25123	1.34574	0.746115	0.484377	0.412992	0.363877	0.999999	0.999952	0.968068	0.880802	0.972602	1.00668	0.571288	0.383662	0.449159	0.432249	57.4503	0.857776	57.7371	0.965776	58.196	0.787963	57.485	0.972218	0.246818
CHCHD2	0.999999	0.999952	1.05793	1.06279	1.0693	0.949286	0.437943	0.286094	0.252399	0.208082	0.999999	0.999952	1.1345	1.20984	1.18789	0.912465	0.374394	0.205736	0.190408	0.14979	0.999999	0.999952	1.06454	1.07567	1.10517	1.01406	0.572237	0.3646	0.312159	0.316019	0.999999	0.999952	0.962083	0.976954	0.912054	0.774981	0.442453	0.264357	0.313656	0.264713	56.903	0.988792	56.4927	0.944754	57.6677	0.9788	56.4523	0.993858	0.362219
CHCHD3	0.999999	0.999952	0.972298	1.1694	1.71046	2.42914	1.99481	0.945575	0.629171	0.644634	0.999999	0.999952	1.01003	1.27789	1.64101	2.18327	2.10301	1.07488	0.627694	0.666802	0.999999	0.999952	1.07933	1.3709	1.8851	2.988	2.42253	1.03971	0.692197	0.675918	0.999999	0.999952	0.837104	0.981743	1.36065	2.24478	1.31057	0.742975	0.552336	0.57771		-0.110917		-0.156993		-0.283597		0.184341	0
CHCHD4	0.999999	0.999952	1.15904	1.11778	1.19206	1.29456	1.1842	1.00474	1.07676	1.07277	0.999999	0.999952	1.01505	1.06771	1.15086	0.987166	1.36535	1.05398	1.18415	1.21937	0.999999	0.999952	1.10837	1.20424	1.34111	1.68643	1.71934	1.40803	1.36968	1.98258	0.999999	0.999952	1.18676	1.28484	1.43604	1.49699	1.24386	1.20856	1.49453	1.60178		0.350862		0.404302		0.627232		0.677159	0
CHCHD5	0.999999	0.999952	1.09487	0.920831	1.06883	0.750132	0.432459	0.202213	0.149292	0.134899	0.999999	0.999952	1.03124	0.962735	0.903426	0.846956	0.440326	0.248543	0.178273	0.184225	0.999999	0.999952	1.02643	1.01778	0.932317	0.811562	0.442068	0.195536	0.121475	0.118767	0.999999	0.999952	1.11827	1.03466	1.05042	0.92286	0.535822	0.338454	0.262515	0.214714	56.4339	0.979834	56.808	0.99463	56.6904	0.998505	57.7732	0.982039	0.610902
CHCHD6	0.999999	0.999952	0.956933	0.916697	0.904114	0.906629	0.609399	0.379153	0.33917	0.312109	0.999999	0.999952	1.02683	1.16642	1.41863	1.32736	1.3471	0.822696	0.669243	0.716331	0.999999	0.999952	0.974062	1.00311	0.91325	0.93106	0.707319	0.363465	0.260296	0.311575											58.8905	0.981681		0.311602	59.1507	0.987987			0.130092
CHD1L											0.999999	0.999952	0.77621	0.507174	0.495081	0.287683	0.254363	0.105035	0.0923352	0.0876793											0.999999	0.999952	1.14943	0.927432	0.969511	0.808679	0.274069	0.249013	0.170582	0.165484			49.4019	0.979957			55.4361	0.978354	3.01711
CHD4	0.999999	0.999952	0.805189	0.490915	0.405872	0.325943	0.181054	0.102224	0.0713625	0.0650933	0.999999	0.999952	0.819308	0.528405	0.469656	0.433305	0.250169	0.129699	0.0787828	0.0588708	0.999999	0.999952	0.803626	0.619227	0.546256	0.451467	0.267204	0.145346	0.0819525	0.0594733	0.999999	0.999952	0.823244	0.488582	0.414092	0.309425	0.188998	0.099337	0.0557929	0.0491605	48.9398	0.985627	50.3748	0.976015	51.3009	0.987021	49.0239	0.98519	0.505107
CHEK1	0.999999	0.999952	0.968406	0.980456	0.828444	0.567068	0.227194	0.106343	0.0559538	0.0569838	0.999999	0.999952	0.986845	0.912325	0.862162	0.539232	0.267801	0.107311	0.0760252	0.0588051	0.999999	0.999952	0.957095	0.866283	0.794658	0.557658	0.248409	0.107038	0.0681216	0.0543405	0.999999	0.999952	1.06087	1.00118	0.923167	0.63541	0.232553	0.13552	0.0908072	0.059153	54.1684	0.999115	54.2275	0.997663	54.0476	0.996953	54.6685	0.99694	0.160099
CHEK2	0.999999	0.999952	0.973336	0.802054	0.695073	0.461798	0.226244	0.128905	0.0874793	0.0669687	0.999999	0.999952	0.977187	0.849739	0.644555	0.478826	0.252829	0.141516	0.0845491	0.0481233	0.999999	0.999952	0.989727	0.760088	0.764403	0.277585	0.132063	0.0599328	0.0380947	0.0349081	0.999999	0.999952	0.939641	0.828761	0.732275	0.46253	0.308248	0.118413	0.0801384	0.0536854	52.9364	0.997785	53.0686	0.998427	52.0079	0.981335	53.4967	0.996603	-0.250204
CHERP	0.999999	0.999952	0.943573	0.542095	0.416637	0.321717	0.1504	0.0799087	0.0556317	0.0649901	0.999999	0.999952	0.950683	0.581537	0.404718	0.247991	0.134691	0.0608756	0.0394307	0.0395086	0.999999	0.999952	0.898547	0.54372	0.380585	0.268418	0.129909	0.0652096	0.044519	0.0456831	0.999999	0.999952	0.981161	0.655928	0.477685	0.315286	0.158798	0.0869637	0.0715891	0.0626126	49.5257	0.983814	49.4161	0.992501	49.0755	0.992425	50.3889	0.992951	0.261338
CHID1	0.999999	0.999952	0.940763	0.785144	0.613843	0.485265	0.314393	0.163643	0.157027	0.126192	0.999999	0.999952	0.907347	0.724253	0.44751	0.387766	0.175004	0.0897932	0.058272	0.0614335	0.999999	0.999952	0.973579	0.805635	0.611203	0.481893	0.297916	0.177177	0.170045	0.132247	0.999999	0.999952	0.66909	0.679626	0.474513	0.461392	0.247981	0.13098	0.107563	0.120107	52.942	0.996773	50.8098	0.992758	52.8554	0.996382	50.7942	0.964696	-0.0510699
CHKA											0.999999	0.999952	0.915749	0.862853	0.697711	0.473874	0.275896	0.132823	0.10107	0.0882947	0.999999	0.999952	0.984605	0.880096	0.768511	0.526387	0.232121	0.0960319	0.0552068	0.0514421	0.999999	0.999952	1.09014	1.12685	1.23518	0.701082	0.356389	0.17773	0.110435	0.0839891			53.2904	0.998119	53.7345	0.998876	55.7645	0.944325	1.23705
CHKB	0.999999	0.999952	0.93957	1.08841	1.04378	0.88805	0.599998	0.305854	0.163448	0.148636	0.999999	0.999952	0.994483	0.954633	0.929752	0.661905	0.463564	0.203645	0.108107	0.102841	0.999999	0.999952	0.960211	0.901984	0.827094	0.647542	0.317625	0.145535	0.0820845	0.0804369	0.999999	0.999952	0.95332	0.907673	0.949168	0.978705	0.53966	0.296545	0.18309	0.122741	58.3034	0.987344	56.3046	0.994962	55.0178	0.997148	57.9312	0.983876	-0.829508
CHM	0.999999	0.999952	0.854284	0.681979	0.651057	0.482614	0.150503	0.0723146	0.0500487	0.0572207	0.999999	0.999952	1.00827	0.993205	0.919618	0.993884	0.291954	0.163878	0.102595	0.118827	0.999999	0.999952	0.979368	0.972686	0.963066	0.76375	0.309552	0.150402	0.120237	0.117979	0.999999	0.999952	0.611475	0.624511	0.528499	0.416391	0.258339	0.0839572	0.0930588	0.0865303	51.9206	0.97896	56.5259	0.99477	55.6083	0.99937	50.2335	0.953185	-1.30238
CHMP1A	0.999999	0.999952	1.03914	0.963721	1.22663	1.07282	0.570989	0.27064	0.170629	0.139982	0.999999	0.999952	1.03077	1.2654	1.26991	1.15581	0.70196	0.325851	0.231398	0.20673	0.999999	0.999952	1.05629	1.18834	1.23692	1.15802	0.620452	0.275946	0.180608	0.170426	0.999999	0.999952	0.952253	1.09852	1.14824	1.12763	0.615918	0.266548	0.204977	0.193896	57.6721	0.956117	58.5328	0.890963	57.7071	0.92568	57.6011	0.963121	-0.448329
CHMP1B	0.999999	0.999952	1.02602	1.00345	1.01941	0.523716	0.191037	0.0994764	0.0698523	0.0692378	0.999999	0.999952	1.01163	1.03516	0.925401	0.513203	0.231924	0.108441	0.0704591	0.05948	0.999999	0.999952	1.02227	1.06985	0.990767	0.538136	0.192309	0.0925113	0.0656349	0.0526169	0.999999	0.999952	1.08803	1.1464	0.985413	0.53523	0.253419	0.113949	0.0820235	0.0615431	53.7551	0.9944	53.9577	0.995045	53.9317	0.993045	54.0876	0.976798	0.153271
CHMP2A	0.999999	0.999952	1.02648	1.03803	1.18592	1.08457	0.456003	0.169361	0.104961	0.0769529	0.999999	0.999952	1.0522	1.20865	1.2032	1.28939	0.451698	0.191539	0.120893	0.113768	0.999999	0.999952	1.05768	1.13939	1.28058	1.18107	0.480127	0.170761	0.140888	0.107582	0.999999	0.999952	0.971836	1.09541	1.10919	1.00922	0.443375	0.158983	0.114845	0.0741406	57.2261	0.974088	57.2456	0.917561	57.278	0.932885	57.0938	0.985722	-0.049902
CHMP2B	0.999999	0.999952	1.01858	0.996804	1.15326	0.94208	0.52715	0.282488	0.207808	0.182288	0.999999	0.999952	1.02677	1.17365	1.1276	0.921218	0.591969	0.349079	0.255537	0.234032	0.999999	0.999952	1.0551	1.12702	1.16085	0.989473	0.543276	0.281661	0.21635	0.203085	0.999999	0.999952	1.11806	1.09675	1.14113	0.988374	0.568663	0.304246	0.250689	0.216143	57.5643	0.979902	58.2328	0.959286	57.5889	0.966932	57.7793	0.966223	-0.214473
CHMP3	0.999999	0.999952	0.970592	0.835121	0.992773	0.622697	0.299253	0.157064	0.0921736	0.0921863	0.999999	0.999952	1.0461	1.22274	1.12936	0.631895	0.263093	0.107252	0.0633737	0.0522832	0.999999	0.999952	1.06135	1.26601	1.34077	0.869726	0.360521	0.173089	0.111335	0.0679368	0.999999	0.999952	1.02459	0.967568	0.878455	0.476696	0.181476	0.0796163	0.0523267	0.0384919	55.0113	0.978498	54.7738	0.956681	56.4335	0.909355	53.5911	0.998429	0.119747
CHMP4A	0.999999	0.999952	1.00796	0.975635	1.08436	1.01238	0.679624	0.452511	0.392096	0.349308	0.999999	0.999952	1.00675	1.12302	1.16693	1.09989	0.875502	0.586524	0.503879	0.515472	0.999999	0.999952	1.02549	1.0862	1.11742	1.05406	0.730833	0.433208	0.362403	0.393317	0.999999	0.999952	1.01539	1.07464	1.10257	1.07742	0.750024	0.474411	0.476677	0.467569	59.1422	0.985084		0.908648	58.9431	0.969041	57.9998	0.966843	-0.0995781
CHMP4B	0.999999	0.999952	1.02338	1.22078	1.96989	2.1045	1.5326	1.07976	0.953536	0.908926	0.999999	0.999952	1.006	1.34503	1.73256	1.50011	1.3915	0.970078	0.864623	0.899328	0.999999	0.999952	1.05724	1.53518	1.95995	2.23262	1.61207	1.01329	0.887741	0.951004	0.999999	0.999952	0.993238	1.37385	1.68557	1.94514	1.19771	0.920911	0.923552	0.94349		-0.450905		-0.33073		-0.507362		-0.332333	0
CHMP4C	0.999999	0.999952	1.03225	1.06038	1.1177	1.01787	0.722729	0.273306	0.376028	0.269734																															57.6118	0.976072							0
CHMP5	0.999999	0.999952	0.994442	0.991491	1.09652	1.09786	0.726319	0.493412	0.451288	0.393509	0.999999	0.999952	1.00463	1.07538	1.03502	1.04377	0.682042	0.447877	0.379949	0.389335	0.999999	0.999952	1.01675	1.04802	1.06776	1.02542	0.702174	0.407989	0.347625	0.345038	0.999999	0.999952	0.917049	0.933208	0.932451	0.894716	0.596996	0.371569	0.361196	0.365675	58.82	0.966292	58.576	0.985653	58.8686	0.989371	58.5435	0.979156	0.00802222
CHMP7	0.999999	0.999952	0.916592	0.531298	0.417314	0.287286	0.183602	0.0844554	0.0639031	0.0901969	0.999999	0.999952	0.945253	0.689192	0.565633	0.566119	0.250215	0.106733	0.0912937	0.0900352	0.999999	0.999952	0.923564	0.630294	0.538861	0.368388	0.207856	0.0967534	0.061103	0.0648176	0.999999	0.999952	0.790092	0.64922	0.501046	0.361636	0.199886	0.13063	0.0949234	0.0847311	49.275	0.986882	52.5374	0.975977	50.9617	0.991991	50.4808	0.99466	-0.184971
CHORDC1	0.999999	0.999952	1.03013	0.99289	0.984088	0.581225	0.201327	0.0979277	0.0602289	0.0543624	0.999999	0.999952	1.00767	1.03936	0.967797	0.541502	0.197789	0.0875276	0.0553971	0.0535014	0.999999	0.999952	1.01512	1.0288	1.01432	0.663286	0.224084	0.106301	0.0671521	0.0595642	0.999999	0.999952	1.15596	1.15128	1.13734	0.623937	0.225335	0.124981	0.0600178	0.0569398	54.2692	0.996752	54.0231	0.995873	54.7879	0.996425	54.26	0.960521	0.377809
CHRAC1	0.999999	0.999952	1.02298	1.00591	0.945545	0.681527	0.294953	0.123164	0.056984	0.0685372	0.999999	0.999952	1.0253	1.06255	0.938779	0.68283	0.257266	0.0845061	0.0457512	0.0271704	0.999999	0.999952	1.03439	0.989533	0.839982	0.493053	0.18394	0.0668181	0.0314261	0.0309822	0.999999	0.999952	0.890768	0.845895	0.755499	0.411497	0.190965	0.072944	0.0252065	0.0229064	55.2476	0.998845	55.0851	0.996618	53.6519	0.998585	52.8598	0.992466	-1.91052
CHTF8	0.999999	0.999952	0.921369	0.769122	0.633201	0.449906	0.214305	0.132984	0.137846	0.132899	0.999999	0.999952	0.947572	0.886685	0.664371	0.595877	0.161862	0.0882558	0.0493226	0.0621053											0.999999	0.999952	0.756268	0.730989	0.678308	0.403967	0.15673	0.0484721	0.0333791	0.0275248	52.2958	0.995745	53.4413	0.984875			51.6787	0.970158	-0.881295
CHTOP	0.999999	0.999952	0.985736	0.999144	0.9264	0.697857	0.378776	0.173922	0.125081	0.160653																															55.6902	0.998133							0
CIAO1	0.999999	0.999952	0.935156	1.0515	1.01876	0.630316	0.385494	0.179569	0.134083	0.136692	0.999999	0.999952	1.01627	1.00528	1.04683	1.1727	0.414118	0.21681	0.13255	0.105604	0.999999	0.999952	0.989996	0.952491	1.0461	0.727387	0.363087	0.174109	0.100151	0.0777185	0.999999	0.999952	0.887514	0.753557	0.744224	0.55116	0.334995	0.157924	0.109875	0.0915772	55.4582	0.982505	57.1986	0.977118	55.9347	0.991568	53.9394	0.988675	-1.39133
CIAPIN1	0.999999	0.999952	0.963233	0.822691	0.721286	0.432608	0.211072	0.107288	0.0729806	0.0687611	0.999999	0.999952	0.993958	0.927474	0.75616	0.536934	0.239141	0.120011	0.0870415	0.0826819	0.999999	0.999952	0.99012	0.894954	0.770218	0.464044	0.223726	0.113261	0.0842793	0.0819304	0.999999	0.999952	0.976947	0.865176	0.745728	0.441194	0.241925	0.118666	0.0911598	0.0797408	52.8467	0.997624	53.7862	0.999243	53.3167	0.999265	53.1417	0.998486	-0.0872728
CIC	0.999999	0.999952	0.998544	0.874921	0.901851	0.634575	0.411382	0.229215	0.264119	0.214661	0.999999	0.999952	1.00245	0.948357	0.816571	1.1578	0.323305	0.163572	0.118856	0.11084	0.999999	0.999952	1.03094	0.994764	1.013	0.881627	0.480725	0.148	0.124494	0.0863546	0.999999	0.999952	0.796184	0.717117	0.550522	0.529711	0.331741	0.153061	0.128598	0.185709	55.572	0.988333	57.081	0.962102	57.0858	0.998208	52.5076	0.976293	-1.52975
CINP	0.999999	0.999952	1.03424	1.15791	1.03479	0.745092	0.469707	0.186909	0.112566	0.114435	0.999999	0.999952	1.07802	1.14173	1.03444	0.536456	0.48477	0.182607	0.124162	0.135463																					56.6887	0.975101	55.6907	0.943567					0
CIR1	0.999999	0.999952	0.962423	0.942699	0.879608	0.817941	0.477073	0.257105	0.168171	0.165651	0.999999	0.999952	0.955421	0.96965	0.924042	0.753931	0.522949	0.284076	0.142963	0.19319	0.999999	0.999952	0.978453	0.920017	1.03517	1.03873	0.512757	0.277598	0.168434	0.166107											57.0945	0.993863	57.2847	0.994271	57.3809	0.986731			0.143209
CIRBP	0.999999	0.999952	1.00384	0.92528	0.832062	0.713632	0.348689	0.240031	0.166886	0.173183	0.999999	0.999952	0.963445	1.03224	0.844435	0.805826	0.354378	0.25368	0.169251	0.16381	0.999999	0.999952	0.95642	0.877028	0.786467	0.649343	0.330916	0.197022	0.142468	0.118371	0.999999	0.999952	0.909786	1.00826	0.90444	0.735511	0.395676	0.249186	0.210261	0.156228	55.6203	0.994492	56.0971	0.986128	55.0529	0.995576	56.1098	0.991779	-0.27729
CIZ1	0.999999	0.999952	1.06065	1.04805	0.903881	0.716561	0.436068	0.287757	0.237891	0.209809	0.999999	0.999952	1.05394	1.10563	1.08939	0.839403	0.407545	0.156172	0.0836912	0.073807	0.999999	0.999952	1.004	1.00297	0.963832	0.945726	0.449718	0.207242	0.12486	0.0746217	0.999999	0.999952	0.889486	0.864303	0.723012	0.61321	0.318559	0.173629	0.0996638	0.100757	56.2842	0.992214	56.5995	0.984954	57.0906	0.996668	54.4902	0.99209	-0.651457
CKAP2	0.999999	0.999952	0.98175	0.778663	0.750005	0.681864	0.344016	0.179457	0.130921	0.0897857	0.999999	0.999952	0.97267	0.86691	0.765514	0.649662	0.372994	0.179341	0.108267	0.12999	0.999999	0.999952	0.927063	0.817308	0.748243	0.585995	0.497634	0.174113	0.156323	0.0926271	0.999999	0.999952	1.04679	1.01351	0.903539	0.822664	0.43136	0.201427	0.136947	0.119146	54.9949	0.982068	55.1683	0.994277	55.261	0.983141	56.6524	0.995967	0.8751
CKAP4	0.999999	0.999952	0.981615	0.892697	1.03055	1.12624	0.889973	0.394324	0.191509	0.182907	0.999999	0.999952	0.981121	1.01061	1.01597	0.626071	0.688257	0.344414	0.151584	0.1271	0.999999	0.999952	0.934614	0.991481	1.12055	1.08119	0.732414	0.341431	0.219458	0.160494	0.999999	0.999952	1.09881	1.22666	1.21981	1.31399	0.675877	0.4562	0.188817	0.182182	60.1377	0.975113	58.4617	0.952988	59.19	0.97515	59.7192	0.854519	0.154922
CKAP5	0.999999	0.999952	0.943994	0.676879	0.447552	0.313125	0.158079	0.0859277	0.0633908	0.0646547	0.999999	0.999952	0.996373	0.747201	0.494823	0.397141	0.18241	0.101264	0.0676107	0.0644214	0.999999	0.999952	0.949807	0.729437	0.499761	0.340017	0.179483	0.0864933	0.0557634	0.0551863	0.999999	0.999952	1.07238	0.826777	0.551441	0.408734	0.224249	0.139741	0.0948348	0.0877476	50.2617	0.996404	51.2751	0.991504	50.9382	0.997691	51.9074	0.987007	0.654357
CKB	0.999999	0.999952	1.0185	1.02954	0.839382	0.500614	0.210681	0.0976743	0.056948	0.044001	0.999999	0.999952	0.981528	0.956916	0.834476	0.48772	0.188453	0.0795867	0.0531318	0.0416458	0.999999	0.999952	1.00001	0.968479	0.868414	0.462464	0.187395	0.0807949	0.0484507	0.0390962	0.999999	0.999952	0.930115	0.916909	0.845914	0.433392	0.214962	0.0944186	0.0664197	0.0453677	53.7535	0.996767	53.5943	0.999631	53.5148	0.998479	53.3807	0.993266	-0.226154
CKMT1A	0.999999	0.999952	1.05251	1.02754	1.02074	0.931242	0.66428	0.401106	0.315943	0.242005	0.999999	0.999952	1.01582	0.952319	0.957423	0.772704	0.579465	0.326358	0.316967	0.267492	0.999999	0.999952	1.07372	1.03842	1.06824	0.916524	0.555867	0.309383	0.231216	0.197338	0.999999	0.999952	1.08307	1.09582	1.12102	1.01115	0.694352	0.430777	0.334782	0.285133	59.2933	0.993783	58.0376	0.99341	57.8786	0.988726	59.3753	0.965041	-0.0384703
CKS1B	0.999999	0.999952	0.919879	0.791196	0.731751	0.582105	0.325117	0.205126	0.19307	0.155498	0.999999	0.999952	1.01535	0.850329	0.762081	0.754148	0.384743	0.219459	0.174467	0.174015	0.999999	0.999952	0.97811	0.803728	0.740438	0.545473	0.322316	0.187839	0.160794	0.158543	0.999999	0.999952	0.980653	0.741036	0.709303	0.573584	0.360035	0.198998	0.166754	0.152251	54.3074	0.992195	55.8959	0.977965	54.025	0.994696	54.2564	0.987279	-0.96098
CKS2	0.999999	0.999952	0.979097	0.78382	0.66145	0.45601	0.242664	0.123592	0.0771642	0.0663164	0.999999	0.999952	0.945512	1.03098	0.740572	0.881834	0.36657	0.184922	0.104076	0.107942	0.999999	0.999952	0.946887	0.78409	0.65754	0.449099	0.275446	0.156387	0.106581	0.0968187	0.999999	0.999952	0.770313	0.715311	0.664142	0.469507	0.232843	0.0966932	0.0477645	0.0407144	52.7809	0.997521	56.3474	0.958921	52.8225	0.998821	52.1066	0.976298	-2.09962
CLASP1	0.999999	0.999952	1.00077	0.697259	0.57802	0.405471	0.224873	0.115703	0.0710355	0.0565468	0.999999	0.999952	1.01831	0.84721	0.674653	0.630915	0.22633	0.139291	0.0748651	0.0719441	0.999999	0.999952	0.969207	0.849218	0.759906	0.554427	0.312382	0.157519	0.111092	0.0960659	0.999999	0.999952	1.06276	0.986382	0.85579	0.807656	0.373317	0.217639	0.19361	0.248288	51.7815	0.990575	53.9422	0.983999	54.2183	0.998291	56.0398	0.985085	2.26717
CLASP2	0.999999	0.999952	1.04664	0.766564	0.652315	0.568755	0.366089	0.257938	0.176083	0.151683	0.999999	0.999952	1.03802	0.770974	0.531497	1.04161	0.381479	0.227673	0.159521	0.173155	0.999999	0.999952	0.988517	0.879398	0.704418	0.514585	0.24943	0.119478	0.0825679	0.0768735											54.1906	0.981417	56.5061	0.801798	53.4812	0.99881			-0.354687
CLEC16A	0.999999	0.999952	0.992992	1.58911	0.979871	1.04665	1.02962	0.554071	0.584663	0.403206	0.999999	0.999952	0.919334	0.971068	1.12713	0.722497	0.931619	0.445288	0.430104	0.376753	0.999999	0.999952	0.959494	0.998106	0.935472	0.859907	0.924208	0.709951	0.485875	0.595672	0.999999	0.999952	1.10053	1.14972	1.2453	0.99836	1.35471	0.94147	0.499987	0.761441	61.5014	0.636924	60.2182	0.853749		0.895076		0.521956	0
CLIC1	0.999999	0.999952	1.02739	0.981657	0.946838	0.521344	0.146715	0.061336	0.036151	0.0250952	0.999999	0.999952	1.01003	1.04282	0.93855	0.523674	0.220224	0.0916949	0.0586097	0.0419761	0.999999	0.999952	1.04361	1.06546	1.00589	0.643302	0.142307	0.0522203	0.0220268	0.0203388	0.999999	0.999952	1.12527	1.09221	1.01448	0.563699	0.180776	0.0679804	0.0325722	0.0234717	53.8245	0.998343	54.0199	0.994835	54.4218	0.99553	54.1137	0.983616	0.345609
CLIC3	0.999999	0.999952	0.946069	0.874091	0.814841	0.562924	0.343574	0.196812	0.0980207	0.0757865	0.999999	0.999952	0.951342	0.862435	0.759723	0.77274	0.295051	0.166339	0.0989413	0.0809192											0.999999	0.999952	1.08624	0.822377	0.645898	0.576687	0.283379	0.261406	0.128674	0.098603	54.8005	0.997406	55.3888	0.974016			53.9213	0.975576	-0.733735
CLIC4	0.999999	0.999952	1.01501	0.923329	0.865626	0.534068	0.157399	0.0673177	0.0412053	0.0380672	0.999999	0.999952	1.01532	1.00926	0.92279	0.6156	0.204275	0.0946475	0.057197	0.0496281	0.999999	0.999952	1.02835	0.980692	0.902661	0.580093	0.171885	0.066678	0.0390075	0.0364101	0.999999	0.999952	1.08936	1.05862	1.04692	0.628129	0.254378	0.105078	0.0705997	0.0571633	53.8197	0.998309	54.4686	0.999433	54.1716	0.999502	54.7537	0.985886	0.318523
CLINT1	0.999999	0.999952	0.991226	0.841345	0.872784	0.627888	0.284445	0.129131	0.111001	0.0879678	0.999999	0.999952	1.04131	0.999655	0.901473	0.711407	0.299937	0.161703	0.106636	0.0933896	0.999999	0.999952	0.972776	0.922411	0.879866	0.650972	0.294108	0.12875	0.0927077	0.0836113	0.999999	0.999952	0.94169	0.912365	0.80389	0.57089	0.309168	0.119458	0.0953822	0.0867381	54.763	0.989621	55.3522	0.998066	54.9795	0.997902	54.4312	0.997477	-0.352285
CLIP1	0.999999	0.999952	1.00436	1.03915	0.971671	0.862584	0.502092	0.235294	0.165668	0.151891	0.999999	0.999952	0.975169	0.967694	0.913097	0.80377	0.464553	0.215212	0.16803	0.174268	0.999999	0.999952	0.987274	0.984475	0.942713	0.792093	0.484288	0.216228	0.168159	0.189288	0.999999	0.999952	0.884856	0.900459	0.845137	0.734261	0.450938	0.205141	0.169959	0.1742	57.2936	0.998577	56.7788	0.997143	56.8663	0.997762	56.3694	0.982055	-0.418333
CLIP2	0.999999	0.999952	1.02303	0.916107	0.765499	0.562124	0.30157	0.168716	0.142685	0.121776	0.999999	0.999952	0.993361	0.907369	0.715432	0.580632	0.280074	0.144312	0.112263	0.109085	0.999999	0.999952	1.0735	1.03393	0.895237	0.894495	0.537071	0.345687	0.310464	0.381291	0.999999	0.999952	0.974371	1.01793	0.867111	0.695306	0.407564	0.236807	0.198401	0.206945	54.2147	0.998338	54.059	0.99615	57.7267	0.979475	55.847	0.996641	2.65002
CLMN	0.999999	0.999952	0.984188	0.914399	0.792826	0.643657	0.278041	0.118332	0.0640398	0.0534883	0.999999	0.999952	1.00905	0.984912	0.866427	0.922386	0.338717	0.170286	0.111215	0.0926094	0.999999	0.999952	0.96943	0.957268	0.907911	0.678533	0.368745	0.173854	0.128647	0.111717	0.999999	0.999952	0.571889	0.644681	0.523425	0.317078	0.181697	0.0522742	0.0494049	0.0449514	54.71	0.99691	56.3425	0.987836	55.6035	0.998943	49.4375	0.94716	-3.00574
CLN5											0.999999	0.999952	1.06458	1.15681	1.17376	0.881445	0.525535	0.170558	0.113624	0.109038	0.999999	0.999952	0.987827	0.932463	0.83402	0.635418	0.371336	0.138429	0.0897259	0.0781088	0.999999	0.999952	1.18583	1.47208	1.35991	1.22338	0.511709	0.238042	0.156273	0.11925			57.4069	0.964016	55.2681	0.99859	57.316	0.818161	-0.0454257
CLNS1A	0.999999	0.999952	0.914208	0.960154	0.859973	0.671588	0.316044	0.153501	0.0993215	0.0845112	0.999999	0.999952	1.02396	1.03899	0.943983	0.967273	0.387795	0.183334	0.143764	0.123471	0.999999	0.999952	0.96105	0.968133	0.875156	0.695659	0.349332	0.160549	0.100408	0.0957698	0.999999	0.999952	0.728283	0.748437	0.69808	0.5129	0.334081	0.11489	0.0889185	0.0778192	55.217	0.994853	56.7295	0.995869	55.5435	0.998678	52.9508	0.961713	-1.72613
CLP1	0.999999	0.999952	0.802356	0.718803	0.613702	0.529389	0.296089	0.173369	0.105482	0.0939783	0.999999	0.999952	0.821457	0.680664	0.615165	0.54428	0.241835	0.108599	0.0645077	0.0487169	0.999999	0.999952	0.783891	0.662111	0.571943	0.579177	0.297689	0.149879	0.0822514	0.0835655											52.7069	0.986491	52.2436	0.976724	52.3043	0.967424			-0.201264
CLPB	0.999999	0.999952	1.03732	0.979535	0.82402	0.577133	0.253966	0.112414	0.0807148	0.0572481	0.999999	0.999952	1.0926	1.1671	0.823391	0.408008	0.152041	0.0552137	0.032868	0.0296447	0.999999	0.999952	1.03369	1.08827	1.14398	0.834144	0.464612	0.211466	0.186136	0.136864											54.3141	0.998335	53.074	0.977738	56.9187	0.975441			1.30229
CLPP	0.999999	0.999952	1.01851	1.13864	1.08663	1.03436	0.619939	0.229967	0.0982875	0.0642739	0.999999	0.999952	1.00474	1.05969	1.06351	1.00419	0.533249	0.183389	0.0930231	0.0723393	0.999999	0.999952	1.02314	1.12544	1.09969	0.978425	0.659336	0.242104	0.102773	0.0641106	0.999999	0.999952	0.930467	1.0013	1.02677	0.883348	0.607969	0.204447	0.0958515	0.0641243	58.2206	0.980011	57.5537	0.993241	58.506	0.983291	58.0354	0.994466	0.383537
CLPX	0.999999	0.999952	0.945952	0.788341	0.702326	0.537158	0.26994	0.120572	0.0870211	0.0643444	0.999999	0.999952	0.97741	0.753371	0.673744	0.539018	0.249245	0.114455	0.0793521	0.0686541	0.999999	0.999952	0.997027	0.844446	0.79655	0.534296	0.261423	0.114487	0.0697597	0.0570808	0.999999	0.999952	0.965007	0.803666	0.725393	0.468669	0.248998	0.105508	0.0718171	0.0649599	53.4961	0.995242	53.211	0.990475	53.9688	0.996142	53.1838	0.996693	0.22269
CLSPN	0.999999	0.999952	0.957597	0.732514	0.704049	0.58531	0.330407	0.14665	0.119175	0.106772	0.999999	0.999952	0.991315	0.987183	1.00673	0.943357	0.584503	0.3626	0.33204	0.399302	0.999999	0.999952	0.952156	0.744999	0.616139	0.47738	0.232863	0.114317	0.0810032	0.0920529	0.999999	0.999952	1.12347	0.901271	0.917107	0.739156	0.317193	0.18224	0.142806	0.139804	53.9541	0.985423	58.0766	0.996087	52.473	0.994369	55.5324	0.983431	-2.01262
CLTA	0.999999	0.999952	0.980978	1.22202	1.21279	1.32436	0.844756	0.574921	0.483133	0.513321	0.999999	0.999952	0.957451	0.998249	1.13901	1.22372	0.950994	0.617783	0.531071	0.534274	0.999999	0.999952	0.98362	0.999498	1.19013	1.46713	1.03482	0.653551	0.566776	0.586102	0.999999	0.999952	0.847865	0.884018	0.983824	1.14041	0.765244	0.53557	0.531769	0.510852		0.756294		0.869224		0.638373		0.8767	0
CLTB	0.999999	0.999952	0.96705	1.10615	1.16812	1.63435	1.19604	0.976868	0.825794	0.796245	0.999999	0.999952	0.988941	0.976019	1.09808	1.45208	1.11546	0.859996	0.752017	0.723344	0.999999	0.999952	0.960046	0.944363	1.0828	1.45422	1.05392	0.718263	0.607142	0.688313	0.999999	0.999952	0.779607	0.819318	0.90058	1.14461	0.887924	0.612479	0.611198	0.603663		0.0537462		0.407495		0.575249		0.642912	0
CLTC	0.999999	0.999952	0.996952	1.16219	0.788168	0.400887	0.171638	0.074924	0.0483349	0.0432552	0.999999	0.999952	0.991692	0.966304	0.823117	0.448792	0.202136	0.0947825	0.0615906	0.0509155	0.999999	0.999952	0.927908	0.952885	0.763797	0.326915	0.162233	0.0639146	0.0405862	0.0323469	0.999999	0.999952	0.976409	1.01526	0.824556	0.362477	0.216237	0.091163	0.0595902	0.0498417	52.9603	0.979364	53.3708	0.998803	52.4699	0.99489	52.8557	0.992877	-0.502719
CLTCL1	0.999999	0.999952	0.955097	1.09696	1.09947	0.667995	0.264746	0.147575	0.100967	0.140261	0.999999	0.999952	0.981012	1.06663	0.911713	0.568018	0.144909	0.0705743	0.0597748	0.0440739	0.999999	0.999952	1.06736	1.21934	1.22779	0.665565	0.220411	0.0929741	0.0864778	0.0541438	0.999999	0.999952	1.15146	0.929275	0.706373	0.54498	0.239999	0.126424	0.0983813	0.10042	54.7387	0.980422	54.0112	0.996688	53.7628	0.946216	53.6419	0.979312	-0.672619
CLUH	0.999999	0.999952	0.92527	0.827593	0.483159	0.375265	0.174657	0.0919042	0.0646235	0.0631165	0.999999	0.999952	0.946714	0.748073	0.550226	0.420455	0.220111	0.119438	0.0853455	0.0712209	0.999999	0.999952	0.893587	0.709613	0.495624	0.340664	0.191115	0.0913498	0.0653246	0.0615392	0.999999	0.999952	0.783633	0.614751	0.430563	0.289068	0.198936	0.0949141	0.072165	0.0634601	51.2832	0.992874	51.785	0.996969	50.8027	0.998627	49.5715	0.995079	-1.34699
CLYBL	0.999999	0.999952	1.01273	1.1037	1.08043	1.02984	0.577918	0.113911	0.084642	0.0440516	0.999999	0.999952	1.01916	1.07419	1.07684	0.993397	0.579061	0.149125	0.10019	0.0681197	0.999999	0.999952	1.00471	0.991663	0.931796	0.773704	0.414652	0.0983437	0.0554842	0.0413011	0.999999	0.999952	0.974308	1.00765	1.04458	0.984805	0.564202	0.179425	0.0984606	0.0598121	57.6162	0.989177	57.7187	0.992602	56.2947	0.998582	57.7489	0.997096	-0.645627
CMAS	0.999999	0.999952	1.02613	1.0973	0.690121	0.27365	0.0919521	0.0595738	0.0393802	0.0739833	0.999999	0.999952	1.01795	0.991587	0.67163	0.541266	0.147124	0.061308	0.043133	0.0494164	0.999999	0.999952	0.983216	1.007	0.783142	0.417882	0.208219	0.0889995	0.0604178	0.0730852	0.999999	0.999952	0.78629	0.723355	0.525008	0.192306	0.099855	0.062249	0.0290008	0.0252205	51.9104	0.989441	53.2984	0.988104	53.081	0.996511	50.123	0.985613	-1.00242
CMBL	0.999999	0.999952	1.03622	0.970449	1.01065	0.741454	0.305248	0.137357	0.0790574	0.0689381	0.999999	0.999952	1.02378	1.04919	0.964563	0.694216	0.307816	0.125972	0.0833507	0.071089	0.999999	0.999952	1.02276	1.01406	0.977568	0.786937	0.307853	0.148671	0.0988614	0.087829	0.999999	0.999952	1.14312	1.09676	1.05577	0.840697	0.309554	0.16199	0.091072	0.0835277	55.5969	0.996734	55.3649	0.996739	55.7464	0.999203	55.9822	0.98031	0.383401
CMC1	0.999999	0.999952	1.00065	0.978408	0.998361	0.849351	0.396221	0.219701	0.154006	0.114244	0.999999	0.999952	1.00142	0.973195	0.909468	0.774516	0.494475	0.287355	0.209159	0.217281	0.999999	0.999952	1.01198	0.972984	0.883866	0.777012	0.393792	0.210363	0.153712	0.140277	0.999999	0.999952	0.990888	1.06824	1.03611	0.920231	0.564469	0.320884	0.244661	0.207891	56.5232	0.998156	57.1098	0.999047	56.2184	0.997469	57.9864	0.993124	0.285891
CMPK1	0.999999	0.999952	0.993848	0.86441	0.851665	0.504754	0.194238	0.0953414	0.0602726	0.0598908	0.999999	0.999952	0.999084	0.951411	0.811891	0.508457	0.200034	0.0858321	0.0581256	0.0534142	0.999999	0.999952	1.01021	0.950714	0.886764	0.551447	0.219538	0.0999463	0.0682771	0.0652566	0.999999	0.999952	1.00442	0.904566	0.827412	0.461747	0.183424	0.0832326	0.0550572	0.046128	53.7005	0.994225	53.6793	0.999971	54.1235	0.999205	53.3962	0.998018	0.0700118
CMTR1	0.999999	0.999952	0.937209	0.822834	0.66298	0.486194	0.310429	0.194885	0.0892135	0.0787089	0.999999	0.999952	0.970543	0.836175	0.642938	0.607542	0.288136	0.174187	0.132351	0.129767	0.999999	0.999952	0.953153	0.779153	0.618811	0.375982	0.19712	0.0855622	0.0554121	0.0496615	0.999999	0.999952	0.829554	0.688197	0.493164	0.290116	0.174263	0.0958887	0.0706249	0.0601071	53.4827	0.998909	53.9076	0.987959	51.9485	0.999097	50.3296	0.997446	-2.55608
CNBP	0.999999	0.999952	1.06087	0.965172	0.922161	0.899938	0.678753	0.494841	0.359946	0.271756	0.999999	0.999952	0.962851	1.05452	0.889883	1.09224	0.540493	0.406088	0.353355	0.321704	0.999999	0.999952	1.01195	1.02572	1.07322	1.20281	0.76597	0.539826	0.391699	0.358932	0.999999	0.999952	0.764314	0.818035	0.766655	0.750834	0.614649	0.449925	0.420099	0.31554	60.7777	0.991572	57.3781	0.968239	60.8313	0.928148	60.3152	0.939802	1.49532
CNDP2	0.999999	0.999952	0.301151	0.877763	0.251069	0.29248	0.0919322	0.0371438	0.0219769	0.01896	0.999999	0.999952	0.991696	0.92503	0.706767	0.495604	0.168838	0.0775597	0.0472281	0.0418635	0.999999	0.999952	1.27864	1.16768	0.875271	0.487174	0.184937	0.0697147	0.0441762	0.0416004	0.999999	0.999952	1.1137	1.04002	0.690327	0.372535	0.178756	0.0678381	0.0444667	0.0378736	47.8343	0.773775	53.1762	0.997952	53.6332	0.949507	52.5211	0.984317	2.57192
CNN2	0.999999	0.999952	0.97673	0.684986	0.524087	0.332338	0.172614	0.0867541	0.0632085	0.0560498	0.999999	0.999952	0.985241	0.78459	0.546379	0.37658	0.202996	0.106463	0.0808305	0.0707541	0.999999	0.999952	0.989003	0.742699	0.565063	0.370572	0.205147	0.102644	0.0683317	0.0668797	0.999999	0.999952	1.10856	0.807523	0.592354	0.367505	0.206342	0.113628	0.0811139	0.0786577	50.8779	0.994785	51.577	0.997122	51.555	0.996146	51.8228	0.985273	0.46148
CNN3	0.999999	0.999952	0.986838	0.691937	0.513849	0.326734	0.139611	0.0692088	0.046681	0.0377808	0.999999	0.999952	1.00381	0.851024	0.632933	0.443397	0.229676	0.102504	0.0697277	0.0586689	0.999999	0.999952	1.00893	0.825878	0.621768	0.408981	0.190479	0.0819788	0.0530428	0.0451567	0.999999	0.999952	1.04632	0.831624	0.631891	0.426949	0.227527	0.107665	0.0725886	0.0661942	50.8043	0.994694	52.6577	0.997592	52.2561	0.997765	52.5047	0.994214	0.649376
CNOT1	0.999999	0.999952	1.02844	1.00147	0.750602	0.45384	0.230205	0.147553	0.115911	0.12204	0.999999	0.999952	0.95102	0.837581	0.656237	0.495361	0.195507	0.125906	0.0984815	0.0864521	0.999999	0.999952	0.924867	0.852697	0.703154	0.437513	0.262284	0.143185	0.106738	0.0877037	0.999999	0.999952	0.964008	0.903792	0.713546	0.392667	0.234567	0.112683	0.0938215	0.0879469	53.1607	0.996308	52.8622	0.996379	53.0236	0.998253	52.713	0.998221	-0.143224
CNOT10	0.999999	0.999952	1.0059	0.999482	0.662852	0.3106	0.119179	0.0489891	0.0375373	0.0431434	0.999999	0.999952	0.909698	0.809143	0.64467	0.542837	0.200365	0.107151	0.0687624	0.0614871	0.999999	0.999952	0.936819	0.842203	0.539384	0.300522	0.144372	0.0585757	0.0496333	0.0527566											52.0024	0.996561	52.9883	0.990955	51.2192	0.998445			-0.391562
CNOT11	0.999999	0.999952	0.944577	0.871258	0.541758	0.387613	0.161713	0.0796976	0.0722711	0.0694146	0.999999	0.999952	0.906012	0.76393	0.599172	0.397828	0.187371	0.0999439	0.0667252	0.0714074											0.999999	0.999952	1.01111	0.965476	0.797732	0.485131	0.282368	0.143852	0.110414	0.0984652	51.7094	0.994791	51.8302	0.998554			53.7483	0.997684	0.959069
CNOT2	0.999999	0.999952	1.03272	1.1495	0.895419	0.61265	0.285909	0.171312	0.108348	0.0642714	0.999999	0.999952	0.912407	0.886816	0.771323	0.4828	0.149808	0.0696897	0.0491506	0.0426032	0.999999	0.999952	0.896185	0.958951	0.710508	0.4224	0.225576	0.0899067	0.0733777	0.0549654	0.999999	0.999952	0.582723	0.580848	0.467968	0.198466	0.219038	0.0779555	0.0643566	0.0513409	54.7709	0.980735	53.2228	0.994396	52.959	0.992086	48.6187	0.955811	-3.208
CNOT3	0.999999	0.999952	1.05134	0.992341	0.941305	0.753491	0.290172	0.130429	0.0869405	0.0751774	0.999999	0.999952	0.983953	1.07381	0.97412	0.802275	0.346238	0.152685	0.101814	0.103718	0.999999	0.999952	0.982371	1.04728	1.01937	0.756593	0.330281	0.12951	0.0850847	0.0770064	0.999999	0.999952	0.926953	1.10473	0.965851	0.748691	0.374439	0.147864	0.107418	0.0894697	55.5127	0.998182	56.0143	0.996037	55.7865	0.995916	55.9887	0.987996	0.124113
CNOT4	0.999999	0.999952	1.02138	0.964697	0.962317	0.759383	0.288141	0.136694	0.101805	0.107634	0.999999	0.999952	0.980281	0.94471	0.817155	0.63389	0.278758	0.137083	0.0918904	0.0742421	0.999999	0.999952	1.00105	0.961691	0.894843	0.663463	0.293538	0.134362	0.0836873	0.0757747	0.999999	0.999952	1.06604	1.05827	1.03116	0.749522	0.346915	0.174017	0.111093	0.0983204	55.487	0.999047	54.7253	0.998596	55.0868	0.999813	55.8529	0.991039	0.363732
CNOT7	0.999999	0.999952	0.914495	0.915868	0.683715	0.483879	0.250236	0.16119	0.153304	0.155847																															53.1202	0.994899							0
CNP	0.999999	0.999952	0.946031	0.841915	0.738703	0.50409	0.260366	0.110709	0.0760303	0.0671027	0.999999	0.999952	0.957404	0.79825	0.665687	0.622068	0.212922	0.106606	0.0636006	0.0481138	0.999999	0.999952	0.936713	0.8883	0.740933	0.440543	0.190236	0.0749677	0.0459747	0.0389511	0.999999	0.999952	0.760142	0.65851	0.497691	0.234058	0.167233	0.0552561	0.0397524	0.0359846	53.5515	0.998073	53.5356	0.982093	53.0232	0.998405	49.8235	0.989332	-2.12017
CNPY3	0.999999	0.999952	0.974671	0.962002	1.08555	0.9954	0.720762	0.493894	0.47914	0.455264	0.999999	0.999952	0.986119	1.01472	0.988383	1.11732	0.634263	0.47225	0.424958	0.426927	0.999999	0.999952	0.994306	1.0009	1.00074	0.951127	0.648527	0.41156	0.372413	0.416482	0.999999	0.999952	0.856162	0.861843	0.85098	0.788231	0.586979	0.328874	0.333964	0.331826	60.1519	0.982884	57.6476	0.977868	58.8892	0.998106	58.9308	0.95224	0.0102406
COA4	0.999999	0.999952	1.01279	0.849113	0.974548	0.935654	0.695021	0.596053	0.490251	0.411283	0.999999	0.999952	0.957407	0.992969	1.01938	1.13781	1.06122	0.549563	0.374894	0.2783	0.999999	0.999952	0.936094	0.982716	0.988037	1.23197	0.838662	0.524637	0.258017	0.488288	0.999999	0.999952	0.794857	0.880637	0.891902	0.933873	0.696004	0.390701	0.334616	0.312897	63.5787	0.950428	61.0189	0.966092	60.6838	0.886814	59.6201	0.903867	-2.14684
COA6	0.999999	0.999952	1.01977	1.00278	1.13745	0.920164	0.468521	0.286952	0.231692	0.198954	0.999999	0.999952	1.00086	1.06395	1.08017	0.891969	0.538758	0.339608	0.294403	0.273238	0.999999	0.999952	1.0266	1.09235	1.10653	0.997507	0.520402	0.256774	0.196636	0.202208	0.999999	0.999952	1.05621	1.168	1.14182	1.16034	0.61978	0.35901	0.331302	0.288998	57.1032	0.982546	57.6859	0.987791	57.4217	0.984227	57.5008	0.935417	0.0666779
COA7	0.999999	0.999952	1.06649	1.0178	1.12498	0.916929	0.396822	0.195913	0.121757	0.094528	0.999999	0.999952	1.02432	1.04227	1.02103	0.756744	0.368804	0.186136	0.122604	0.0975111	0.999999	0.999952	1.0259	1.06188	1.07145	0.9181	0.429615	0.16211	0.0969015	0.0817257	0.999999	0.999952	1.12593	1.13915	1.19199	0.995942	0.445899	0.219893	0.152646	0.119795	56.7042	0.98547	56.0361	0.994746	56.8931	0.993359	57.0734	0.957433	0.61312
COASY	0.999999	0.999952	0.806657	0.481176	0.392289	0.250106	0.143632	0.0944785	0.13647	0.122397	0.999999	0.999952	0.84569	0.632939	0.473731	0.383046	0.197482	0.0998735	0.0716971	0.0834588	0.999999	0.999952	0.873968	0.639711	0.513227	0.395976	0.200822	0.0868234	0.0653598	0.0626746	0.999999	0.999952	1.06587	0.754165	0.541995	0.274975	0.0913079	0.0552773	0.0165016	0.0152344	48.2969	0.991229	50.468	0.993706	50.8942	0.993631	50.9497	0.99192	1.53957
COG1	0.999999	0.999952	0.918573	0.758156	0.622829	0.508254	0.305229	0.171099	0.119521	0.110674	0.999999	0.999952	0.952217	0.831599	0.724419	0.641337	0.342809	0.178075	0.120125	0.106751	0.999999	0.999952	0.969757	0.845813	0.751788	0.630471	0.468422	0.301154	0.196153	0.147789	0.999999	0.999952	0.9012	0.526191	0.44673	0.291859	0.228219	0.0781374	0.0653912	0.0471142	53.1038	0.99662	54.7784	0.992618	56.1938	0.997881	49.5803	0.982651	-1.05405
COG2	0.999999	0.999952	0.861663	0.66835	0.560037	0.478062	0.260183	0.117494	0.0840009	0.0670529	0.999999	0.999952	0.861652	0.705649	0.575821	0.607495	0.221387	0.119087	0.103425	0.201375	0.999999	0.999952	1.02539	0.987552	1.21192	1.39355	0.995303	0.649834	0.620271	0.59305											51.8264	0.990182	52.5762	0.954994		0.668202			0
COG3	0.999999	0.999952	0.766087	0.398088	0.187076	0.189523	0.0530154	0.0525927	0.0533302	0.0462436											0.999999	0.999952	0.824906	0.6788	0.47605	0.368023	0.188198	0.0735345	0.0627783	0.0661977	0.999999	0.999952	0.788839	0.278374	0.20775	0.10635	0.0529486	0.025114	0.0184839	0.00799751	46.9351	0.993591			50.5741	0.99485	46.4751	0.991311	1.81948
COG4											0.999999	0.999952	0.878711	0.622041	0.605156	0.297383	0.30139	0.108826	0.0803651	0.0842128																							51.1084	0.979206					0
COG5	0.999999	0.999952	0.789577	0.430492	0.390358	0.273594	0.164205	0.0859615	0.0502543	0.0524302	0.999999	0.999952	0.726407	0.279767	0.233136	0.156095	0.0910304	0.0539347	0.0366409	0.0533602	0.999999	0.999952	0.803022	0.508497	0.411672	0.261644	0.120169	0.0626454	0.0450591	0.0441684	0.999999	0.999952	0.524926	0.265478	0.189365	0.148696	0.0695342	0.0516833	0.0349052	0.0348662	48.2763	0.982258	46.2471	0.989061	48.8013	0.992378	45.1425	0.983203	-0.289797
COG7	0.999999	0.999952	0.75841	0.386763	0.325727	0.248478	0.175284	0.0921524	0.0725244	0.115139	0.999999	0.999952	0.890964	0.673413	0.695919	0.369458	0.319533	0.122827	0.0963359	0.0704967	0.999999	0.999952	0.834571	0.764228	0.637834	0.417334	0.255272	0.133798	0.0796548	0.0570877	0.999999	0.999952	1.12543	0.931094	0.815124	0.732004	0.358844	0.217933	0.119639	0.115479	47.3053	0.984129	52.3275	0.979913	52.2865	0.994508	55.7868	0.981906	4.22026
COIL	0.999999	0.999952	0.816793	0.464714	0.425277	0.2452	0.122663	0.0597771	0.0425044	0.0138277	0.999999	0.999952	0.752881	0.592508	0.515594	0.496984	0.273326	0.0974114	0.0382145	0.0282504	0.999999	0.999952	0.90068	0.77052	0.593614	0.528734	0.264842	0.120845	0.0824886	0.0618099											48.6797	0.986619	50.8717	0.965865	52.7693	0.992253			2.0448
COL4A3BP	0.999999	0.999952	0.962779	0.938789	0.62232	0.370611	0.17731	0.0860396	0.0556443	0.0550126	0.999999	0.999952	0.958139	0.892015	0.587966	0.389436	0.162137	0.0822053	0.0608651	0.0595936	0.999999	0.999952	0.977625	0.902075	0.635762	0.321839	0.161282	0.0758481	0.0549779	0.0526165	0.999999	0.999952	0.950989	0.875131	0.621318	0.281935	0.168751	0.0798314	0.0577908	0.0481972	52.1664	0.9964	52.0061	0.997067	51.8968	0.999142	51.618	0.99781	-0.328833
COL6A1	0.999999	0.999952	1.0057	0.898695	0.876683	0.660121	0.342865	0.166096	0.129429	0.153191	0.999999	0.999952	0.981536	0.965526	0.909126	0.866652	0.398142	0.218101	0.155573	0.155581	0.999999	0.999952	0.978791	0.960609	0.924874	0.687481	0.340893	0.163654	0.106927	0.102123	0.999999	0.999952	0.963873	0.892721	0.824929	0.604458	0.350647	0.188589	0.135003	0.12036	55.2293	0.995303	56.5262	0.994607	55.495	0.99926	54.9828	0.998387	-0.63888
COLGALT1	0.999999	0.999952	0.94867	0.825293	0.510339	0.335587	0.145948	0.069542	0.0429666	0.0425493	0.999999	0.999952	0.998564	0.776716	0.663335	0.425287	0.157535	0.0688098	0.047107	0.0443258	0.999999	0.999952	0.988675	0.869443	0.711934	0.541369	0.192492	0.0873723	0.0517305	0.0486462	0.999999	0.999952	0.992513	0.806635	0.533457	0.277731	0.139621	0.0655514	0.0435149	0.03625	51.2169	0.997378	52.3252	0.994983	53.445	0.995996	51.0378	0.998876	0.470351
COMMD1	0.999999	0.999952	0.942356	1.01118	0.771809	0.591601	0.274788	0.161508	0.0905254	0.0879979																															54.4013	0.993235							0
COMMD10	0.999999	0.999952	0.980764	1.11411	0.938106	0.868087	0.375329	0.143929	0.069139	0.0496775	0.999999	0.999952	1.04643	1.02599	0.843411	1.33607	0.341144	0.154582	0.0878588	0.0830701	0.999999	0.999952	0.903782	0.892332	0.852297	0.639904	0.351494	0.157304	0.0714637	0.0839918	0.999999	0.999952	0.503251	0.54394	0.542635	0.343529	0.273322	0.0773472	0.0549176	0.0259324	56.458	0.990415	57.1173	0.928693	55.2485	0.992217	49.0263	0.915089	-4.65029
COMMD2	0.999999	0.999952	0.918786	0.769186	0.550754	0.349197	0.179024	0.0926366	0.107968	0.107253	0.999999	0.999952	0.930857	0.789123	0.679504	0.474641	0.282924	0.138933	0.0974676	0.0642804	0.999999	0.999952	0.896464	0.699953	0.539465	0.270838	0.121598	0.063164	0.0597906	0.0463416	0.999999	0.999952	0.781407	0.635948	0.52585	0.327846	0.211102	0.107654	0.0724522	0.0582879	51.2461	0.998612	53.1643	0.998657	50.5771	0.997531	50.4447	0.993248	-1.69428
COMMD3-BMI1	0.999999	0.999952	0.954081	0.752495	0.616109	0.527691	0.235448	0.120721	0.0658514	0.0599336	0.999999	0.999952	0.942162	0.934075	0.781102	0.634064	0.292221	0.150781	0.135993	0.171432	0.999999	0.999952	0.924011	0.878373	0.737511	0.609574	0.271045	0.102988	0.0549453	0.0471744	0.999999	0.999952	1.00986	0.93577	0.76414	0.547928	0.260269	0.121147	0.0714614	0.0682432	52.7857	0.991422	54.5726	0.992081	54.1761	0.993308	54.006	0.999068	0.411893
COMMD4	0.999999	0.999952	0.929368	0.973861	0.766259	0.520447	0.182743	0.0709454	0.0406821	0.0310249	0.999999	0.999952	1.01424	0.932086	0.889943	0.529724	0.25999	0.0713328	0.0292861	0.0143672	0.999999	0.999952	0.918991	0.856132	0.747625	0.516799	0.201621	0.0759605	0.0391751	0.0370616	0.999999	0.999952	1.09483	1.27079	0.903498	0.735178	0.269286	0.095848	0.0553102	0.0455917	53.6056	0.996253	54.2656	0.996512	53.4124	0.995377	55.3407	0.957389	0.440952
COMMD6	0.999999	0.999952	0.982703	0.975309	0.820601	0.591997	0.294107	0.147094	0.100147	0.0666774	0.999999	0.999952	1.01186	1.1033	0.913233	0.751193	0.421964	0.244941	0.166465	0.18957	0.999999	0.999952	0.924337	0.818728	0.777201	0.668546	0.302589	0.145593	0.0954367	0.0883297	0.999999	0.999952	1.03254	0.957872	0.983025	0.962558	0.667865	0.393472	0.403785	0.397947	54.6083	0.999287	56.2912	0.988616	54.7753	0.985019	58.8091	0.994473	1.34247
COMMD8	0.999999	0.999952	0.92245	0.907268	0.744781	0.515689	0.227636	0.11872	0.0770711	0.137653	0.999999	0.999952	0.965977	0.859213	0.704566	0.453977	0.209313	0.0837355	0.0412892	0.041211	0.999999	0.999952	0.959387	0.77662	0.626657	0.409045	0.172109	0.0723298	0.0628954	0.0464935	0.999999	0.999952	1.05858	0.922271	0.816799	0.398353	0.174482	0.122617	0.0503409	0.0650964	53.4956	0.99429	52.99	0.999619	52.0749	0.997913	52.9705	0.994801	-0.720084
COMMD9	0.999999	0.999952	0.977665	1.19841	1.12023	0.971365	0.426638	0.206002	0.191628	0.137268	0.999999	0.999952	0.985899	1.11118	1.08521	1.02825	0.318627	0.154555	0.108585	0.132285	0.999999	0.999952	0.99838	1.06644	1.30432	1.1247	0.47082	0.193045	0.15925	0.132494	0.999999	0.999952	0.994091	0.852179	0.788653	0.53444	0.220506	0.0840018	0.068641	0.0611656	56.9351	0.965581	57.0733	0.987968	57.2663	0.938242	53.7394	0.995683	-1.50132
COMT	0.999999	0.999952	0.984223	0.791686	0.676647	0.393782	0.179763	0.0892644	0.0605621	0.0512058	0.999999	0.999952	0.978021	0.867379	0.710427	0.448762	0.224882	0.105552	0.0598693	0.0490277	0.999999	0.999952	0.96598	0.876049	0.71171	0.44615	0.199088	0.0784679	0.0479201	0.0382867	0.999999	0.999952	0.969869	0.875183	0.690599	0.364834	0.196303	0.082124	0.0527516	0.0394696	52.3067	0.997147	53.0487	0.999787	52.9608	0.999781	52.4176	0.998766	0.0114981
COPA	0.999999	0.999952	0.957269	1.12908	0.816883	0.55489	0.235564	0.115661	0.0771253	0.0662351	0.999999	0.999952	0.945976	0.903533	0.878162	0.577427	0.228876	0.11324	0.064656	0.0510946	0.999999	0.999952	0.9022	0.947199	0.871414	0.57702	0.258254	0.109608	0.0664849	0.0591174	0.999999	0.999952	0.957928	1.00463	0.925212	0.563482	0.24972	0.115066	0.0726715	0.0631864	54.0977	0.983019	54.3209	0.995578	54.4317	0.993921	54.3609	0.996619	0.187002
COPB1	0.999999	0.999952	0.980135	1.0868	0.895337	0.628343	0.24393	0.0930635	0.0631049	0.051729	0.999999	0.999952	1.00699	0.994256	0.994237	0.85566	0.313143	0.130271	0.0687052	0.0573878	0.999999	0.999952	0.954443	0.969954	0.908417	0.638122	0.265413	0.11218	0.0754857	0.0549639	0.999999	0.999952	0.932452	0.965471	0.956126	0.726773	0.373241	0.14161	0.0660956	0.0561005	54.6734	0.993627	56.0695	0.999329	54.8416	0.998644	55.9499	0.996255	0.024325
COPB2	0.999999	0.999952	1.02742	1.17418	0.935557	0.719074	0.312373	0.141173	0.0874833	0.0723517	0.999999	0.999952	0.995424	0.982332	0.957715	0.909771	0.325759	0.161188	0.084182	0.0653177	0.999999	0.999952	0.962342	1.00074	0.934758	0.664059	0.292695	0.118992	0.0743007	0.0666908	0.999999	0.999952	0.966436	0.978383	0.930715	0.622727	0.3311	0.133642	0.0808821	0.0651577	55.4935	0.980406	56.2887	0.997109	55.1278	0.998624	55.1518	0.997092	-0.751313
COPE	0.999999	0.999952	1.0146	1.01976	0.881501	0.485064	0.131295	0.0591744	0.0334735	0.0268171	0.999999	0.999952	0.970178	0.994228	0.904318	0.763504	0.200721	0.113995	0.0703947	0.0560696	0.999999	0.999952	0.957242	0.988701	0.896515	0.610028	0.229125	0.107345	0.0462593	0.0437244	0.999999	0.999952	0.951423	0.959931	0.900557	0.492491	0.25544	0.0805481	0.0477875	0.0351285	53.546	0.999011	55.1236	0.996079	54.5469	0.998676	54.0126	0.993683	-0.0550688
COPG1	0.999999	0.999952	1.00115	1.08595	0.866961	0.656354	0.266048	0.12303	0.0845724	0.0833194	0.999999	0.999952	1.01835	0.962159	0.926648	0.629747	0.23703	0.0965193	0.0652081	0.0627791	0.999999	0.999952	0.96141	0.978125	0.88786	0.630124	0.23906	0.10595	0.0718244	0.0731184	0.999999	0.999952	1.06584	1.0547	0.962896	0.676557	0.283527	0.161285	0.0907253	0.0806612	54.857	0.992583	54.6673	0.999267	54.628	0.999049	55.1403	0.993502	0.121993
COPG2	0.999999	0.999952	0.950514	1.03324	0.904035	0.661107	0.210267	0.0721266	0.0751766	0.0363479	0.999999	0.999952	0.953297	0.890662	0.753493	0.607875	0.381393	0.254884	0.338056	0.262497	0.999999	0.999952	0.988679	0.94221	0.802489	0.774745	0.516917	0.321886	0.246574	0.181184	0.999999	0.999952	1.03699	0.919925	0.834278	0.587018	0.417179	0.273302	0.260957	0.176802	54.7025	0.996827	54.9039	0.989889	57.6675	0.993355	55.3768	0.993604	1.71895
COPRS	0.999999	0.999952	1.01299	1.17558	1.19215	1.26989	0.670061	0.504136	0.329152	0.260809	0.999999	0.999952	1.04694	1.17935	1.04814	1.14448	0.817186	0.565341	0.352882	0.294911	0.999999	0.999952	1.00525	1.14943	1.2528	1.28248	0.942084	0.543598	0.355582	0.416915	0.999999	0.999952	0.785812	0.898587	0.941445	1.0032	0.781317	0.464002	0.369152	0.316299	58.0659	0.861217	61.4547	0.931654	61.2688	0.834593	60.3919	0.908856	1.07006
COPS2	0.999999	0.999952	0.990973	1.22264	0.949717	0.86557	0.330186	0.134836	0.0760882	0.0621616	0.999999	0.999952	0.966418	0.957233	1.03056	0.754796	0.308267	0.103061	0.064585	0.04679	0.999999	0.999952	0.937799	0.960401	0.894664	0.778535	0.26811	0.0972772	0.0573891	0.0499633	0.999999	0.999952	1.05198	1.11719	1.11562	0.955218	0.283664	0.112308	0.05251	0.0360721	56.1783	0.971973	55.691	0.995478	55.4977	0.994156	56.335	0.984386	-0.0183136
COPS3	0.999999	0.999952	0.944852	1.2596	0.973974	0.908067	0.376154	0.434533	0.298982	0.167939	0.999999	0.999952	0.974992	0.992832	1.0596	0.793134	0.416821	0.42234	0.312255	0.179083	0.999999	0.999952	0.944625	0.968055	0.924093	0.805068	0.369527	0.371251	0.235671	0.153101	0.999999	0.999952	1.01651	1.0609	1.06029	0.942573	0.391829	0.364958	0.2636	0.157128	56.2833	0.917357	56.5308	0.968024	56.5358	0.978844	56.5827	0.978013	0.152234
COPS4	0.999999	0.999952	0.979263	1.23736	0.960984	0.925166	0.346761	0.148225	0.0974091	0.0826606	0.999999	0.999952	0.973341	0.995646	1.0478	1.0765	0.357205	0.144252	0.0926408	0.0832285	0.999999	0.999952	0.948286	1.01334	0.975185	0.91179	0.384563	0.144503	0.0809743	0.071674	0.999999	0.999952	0.945157	1.00048	1.00116	0.842192	0.3195	0.131862	0.0844648	0.074281	56.4332	0.967724	57.1389	0.993789	56.6102	0.997574	56.0359	0.99775	-0.46297
COPS5	0.999999	0.999952	1.00259	1.24735	0.945319	0.944513	0.29371	0.0976587	0.0410667	0.0309234	0.999999	0.999952	0.98875	0.999641	1.08803	0.852697	0.317078	0.0949308	0.0441064	0.0322074	0.999999	0.999952	0.936006	0.970906	0.955139	0.886212	0.300103	0.0844569	0.0400489	0.0317637	0.999999	0.999952	1.02426	1.07263	1.09405	0.943205	0.356024	0.10399	0.0490248	0.0366384	56.3079	0.968524	56.1386	0.994244	56.1189	0.9963	56.6012	0.991691	0.136806
COPS6	0.999999	0.999952	0.968426	1.22633	0.90786	0.876658	0.263318	0.108262	0.06225	0.0537701	0.999999	0.999952	0.966841	1.00037	1.02378	0.9403	0.367757	0.144979	0.0991835	0.125748	0.999999	0.999952	0.933011	1.03322	0.989823	0.951524	0.304844	0.104515	0.0676091	0.0916576	0.999999	0.999952	0.917123	1.00502	1.03028	0.858991	0.335389	0.112389	0.0580195	0.0447925	55.8693	0.968966	56.582	0.998529	56.3653	0.996483	56.2235	0.994623	0.0687016
COPS7A	0.999999	0.999952	0.908069	1.11964	0.850986	0.808837	0.238455	0.0921406	0.121683	0.0534052	0.999999	0.999952	0.939805	0.927587	0.974728	0.851134	0.293318	0.104559	0.06403	0.0562361	0.999999	0.999952	0.921728	0.942855	0.895236	0.790101	0.255496	0.0791397	0.0435464	0.0462462	0.999999	0.999952	0.966659	0.983279	0.996325	0.825538	0.322109	0.127707	0.0731524	0.0629542	55.4236	0.975425	55.9378	0.99455	55.4885	0.991429	56.0088	0.998779	0.067977
COPS7B	0.999999	0.999952	0.970745	1.13208	0.928411	0.844611	0.350827	0.14021	0.0757931	0.0773482	0.999999	0.999952	0.917131	1.00906	1.00235	0.949229	0.34071	0.150377	0.0838543	0.0954555	0.999999	0.999952	0.945798	0.95254	0.855722	0.782335	0.322739	0.132551	0.0815812	0.0653011	0.999999	0.999952	1.12215	0.999668	1.01061	0.850706	0.357199	0.21238	0.137426	0.147339	56.2073	0.98723	56.4902	0.994724	55.759	0.991809	56.2179	0.988923	-0.360294
COPS8	0.999999	0.999952	0.961173	1.02169	0.750189	0.627043	0.294093	0.242562	0.161955	0.107467	0.999999	0.999952	0.925249	0.852618	0.778598	0.605089	0.305509	0.246081	0.183563	0.116068	0.999999	0.999952	0.968331	0.939635	0.816038	0.701642	0.387002	0.244421	0.14657	0.104865	0.999999	0.999952	1.08002	1.04644	0.990221	0.841872	0.413538	0.316639	0.181399	0.127148	54.73	0.986745	54.7661	0.992743	55.9727	0.997582	56.8176	0.985766	1.64708
COPZ1	0.999999	0.999952	1.03272	0.971435	0.990611	0.793299	0.30014	0.0748417	0.0371236	0.0246654	0.999999	0.999952	1.01361	1.03298	0.985383	0.939258	0.314104	0.108898	0.0533703	0.0320372	0.999999	0.999952	1.00165	1.02934	0.978417	0.80688	0.336908	0.0771142	0.0397836	0.0311994	0.999999	0.999952	1.09576	1.10027	1.12803	0.918606	0.423453	0.133501	0.0586923	0.0386866	55.8005	0.998814	56.3742	0.998216	56.0313	0.999274	56.8897	0.980532	0.373134
COQ3	0.999999	0.999952	1.02891	0.97026	0.899602	0.902956	0.60468	0.339124	0.135227	0.113528	0.999999	0.999952	1.05961	0.99894	0.930615	0.674181	0.461179	0.195641	0.113741	0.0831156	0.999999	0.999952	0.995475	0.886984	1.0189	0.867183	0.584019	0.269508	0.133751	0.0936278											58.6411	0.993966	56.3492	0.992884	58.1127	0.989424			-0.264225
COQ9	0.999999	0.999952	1.04144	0.91774	0.859722	0.648697	0.324724	0.171444	0.0936411	0.0669815	0.999999	0.999952	1.0292	0.918178	0.892311	0.455829	0.279198	0.183189	0.0949223	0.0719196	0.999999	0.999952	1.05079	0.925947	0.872446	0.615471	0.372127	0.205442	0.0927004	0.0596894	0.999999	0.999952	1.03786	0.991288	0.903422	0.586017	0.364242	0.170669	0.120114	0.0730497	55.2041	0.997228	53.8046	0.988143	55.4572	0.995411	55.1357	0.993995	0.792103
CORO1B	0.999999	0.999952	1.00797	1.03267	0.803088	0.484546	0.217945	0.119542	0.0772395	0.0853199	0.999999	0.999952	0.996547	0.970239	0.773451	0.402687	0.168862	0.0745434	0.052737	0.0479425	0.999999	0.999952	1.00764	0.97006	0.811419	0.389572	0.211056	0.102852	0.0720551	0.0782543	0.999999	0.999952	0.941151	0.910632	0.756144	0.346425	0.210236	0.0758763	0.0546058	0.0474406	53.5412	0.99607	52.9015	0.999193	52.9564	0.997051	52.6132	0.9941	-0.436528
CORO1C	0.999999	0.999952	1.03292	1.11894	1.0115	0.725941	0.234126	0.130678	0.0939247	0.0887775	0.999999	0.999952	1.02918	1.0766	1.01358	0.678008	0.257985	0.138249	0.105045	0.0972881	0.999999	0.999952	1.00142	1.0231	0.971705	0.678686	0.265564	0.150173	0.120149	0.117877	0.999999	0.999952	1.08287	1.06798	1.06622	0.724057	0.290674	0.155365	0.114725	0.103068	55.0554	0.989996	54.933	0.993004	54.9548	0.998847	55.3391	0.986508	0.152751
CORO7	0.999999	0.999952	1.06088	0.97226	0.882461	0.698086	0.419469	0.208512	0.132449	0.109742	0.999999	0.999952	1.02725	0.873312	0.784945	0.726809	0.423159	0.261126	0.164634	0.138932	0.999999	0.999952	1.04646	0.779518	0.906329	0.740032	0.482418	0.255237	0.167004	0.143034											56.0995	0.996533	56.3038	0.990496	56.9535	0.970133			0.427032
COTL1	0.999999	0.999952	1.02192	0.958937	1.0202	0.689496	0.28164	0.139104	0.103902	0.0841944	0.999999	0.999952	1.03118	1.04121	0.932062	0.656438	0.231874	0.107396	0.0709107	0.0581776	0.999999	0.999952	1.03099	1.00891	0.94924	0.63461	0.227783	0.101024	0.0660997	0.0580641	0.999999	0.999952	1.18501	1.12343	1.07003	0.680958	0.234344	0.105189	0.0684848	0.0586292	55.1788	0.995138	54.7815	0.997813	54.6651	0.998697	54.9049	0.969401	-0.195135
COX19	0.999999	0.999952	0.981965	0.797623	0.875988	0.696473	0.366668	0.268327	0.229773	0.210275	0.999999	0.999952	1.00628	0.978083	0.914129	0.649141	0.401616	0.344777	0.354343	0.347932	0.999999	0.999952	1.00943	0.830813	0.742319	0.649898	0.331248	0.174524	0.144824	0.138448	0.999999	0.999952	1.08849	1.07627	1.01154	0.93981	0.398303	0.305098	0.337183	0.328421	55.8424	0.974324	55.2555	0.999647	54.7823	0.988389	56.3722	0.987119	0.0283221
COX4I1	0.999999	0.999952	1.11015	0.977098	0.901317	0.727332	0.38889	0.294915	0.24312	0.257362	0.999999	0.999952	0.966302	0.943012	0.852451	0.585933	0.443999	0.289009	0.27849	0.287862	0.999999	0.999952	1.00121	0.910391	0.912064	0.739057	0.493476	0.306952	0.263991	0.335711	0.999999	0.999952	1.05352	1.02934	1.02247	0.959505	0.568352	0.47222	0.432394	0.483936	55.8904	0.987924	55.3755	0.994907	56.903	0.988926	58.4952	0.991484	2.06615
COX5A	0.999999	0.999952	1.03034	0.953133	0.961465	0.549761	0.456708	0.301223	0.24447	0.191087	0.999999	0.999952	0.913155	0.858019	0.742737	0.653012	0.315907	0.207864	0.161493	0.142119	0.999999	0.999952	0.970862	0.907968	0.798346	0.615156	0.377183	0.210343	0.177788	0.177846	0.999999	0.999952	1.05895	0.980958	0.921198	0.720225	0.410914	0.261877	0.259225	0.234679	55.5146	0.975761	54.8502	0.98903	55.0893	0.99848	55.9825	0.996304	0.35355
COX5B	0.999999	0.999952	0.998854	0.943157	0.95143	0.833166	0.479083	0.309603	0.363124	0.377101	0.999999	0.999952	1.04102	1.03326	0.988746	0.82447	0.701922	0.581966	0.623077	0.734824	0.999999	0.999952	1.00553	1.0087	0.962031	0.85653	0.612686	0.430405	0.464065	0.605255	0.999999	0.999952	1.13115	1.13206	1.07882	0.98568	0.716454	0.515234	0.709475	0.737344	56.8779	0.990513		0.942722		0.960883		0.828894	0
COX6B1	0.999999	0.999952	1.05105	0.81382	1.00278	0.756503	0.440542	0.353598	0.32247	0.284876	0.999999	0.999952	0.999505	1.01364	0.903078	1.04248	0.519786	0.422025	0.334958	0.322452	0.999999	0.999952	1.0572	1.10376	1.08051	1.00927	0.639491	0.328271	0.277144	0.247501	0.999999	0.999952	0.922015	0.863747	0.854776	0.803254	0.478996	0.259062	0.257049	0.211584	56.5485	0.957912	57.3497	0.980399	58.2543	0.98089	57.1738	0.974829	0.764939
COX6C	0.999999	0.999952	1.01355	1.11325	0.994614	0.974697	0.693659	0.655481	1.23188	1.39291	0.999999	0.999952	1.00462	1.0081	1.06741	0.692704	0.693391	0.833514	1.51116	2.10471	0.999999	0.999952	1.03213	0.969905	0.978816	0.926343	0.647333	0.658107	1.32313	2.12197	0.999999	0.999952	1.21634	1.1843	1.20794	1.13146	0.818483	0.954447	2.57959	3.75698		0.478608		0.637518		0.594694		0.187378	0
CPA4	0.999999	0.999952	0.973013	0.92903	0.945351	0.716185	0.408145	0.24432	0.123418	0.0716362											0.999999	0.999952	0.969108	0.973143	0.87864	0.696463	0.446864	0.231207	0.152511	0.0674501											56.3891	0.995734			56.4867	0.998626			0.0488001
CPLX1	0.999999	0.999952	1.03235	0.93033	0.881058	0.73155	0.470568	0.300976	0.26155	0.24979	0.999999	0.999952	0.987255	0.94643	0.906115	0.955038	0.546172	0.437757	0.340591	0.329938	0.999999	0.999952	1.03063	0.9422	0.957671	0.835738	0.516559	0.291351	0.272876	0.272478	0.999999	0.999952	1.11299	0.968142	0.959028	0.901571	0.515847	0.379994	0.34367	0.382744	56.7643	0.99651	58.1495	0.979495	57.3645	0.995145	57.5239	0.981909	-0.0126752
CPNE1	0.999999	0.999952	0.963651	0.93579	0.81256	0.446303	0.158368	0.0779795	0.0509223	0.0489546	0.999999	0.999952	0.999053	0.94276	0.832772	0.503886	0.196385	0.0914023	0.0627766	0.0568375	0.999999	0.999952	0.987874	0.945215	0.820473	0.494267	0.19834	0.0885515	0.0575694	0.0564579	0.999999	0.999952	1.08233	1.0154	0.857103	0.468888	0.166893	0.0786177	0.0439833	0.0380942	53.2159	0.999009	53.6829	0.999756	53.6106	0.999823	53.479	0.994831	0.0953612
CPNE3	0.999999	0.999952	0.993937	0.983899	0.828151	0.428699	0.17274	0.0715588	0.0446096	0.0396887	0.999999	0.999952	0.844638	1.00032	0.815628	0.56933	0.208039	0.0898941	0.0496461	0.0401551	0.999999	0.999952	1.06351	0.972721	0.825649	0.369523	0.187419	0.0700257	0.0399041	0.035486	0.999999	0.999952	0.939146	0.949261	0.787216	0.347551	0.221313	0.0818824	0.0563559	0.0482851	53.2107	0.998808	54.0985	0.984338	52.8955	0.99399	52.7333	0.992074	-0.84018
CPNE7	0.999999	0.999952	0.922021	1.09475	0.753503	0.61308	0.362866	0.200168	0.146064	0.204805																															54.8042	0.971407							0
CPOX	0.999999	0.999952	1.03214	1.09623	1.10005	0.959419	0.584429	0.245101	0.111672	0.0830504	0.999999	0.999952	1.01234	1.07637	1.07796	1.01893	0.604283	0.224845	0.109718	0.0757217	0.999999	0.999952	1.03912	1.10222	1.1054	0.999184	0.596332	0.225403	0.0937	0.0756296	0.999999	0.999952	0.953813	1.02606	1.05561	0.92127	0.583061	0.234598	0.0984977	0.0751381	58.0585	0.985492	58.0837	0.989373	58.0595	0.983978	58.0235	0.994959	-0.0295774
CPPED1	0.999999	0.999952	0.99243	1.02204	0.984933	0.914027	0.618684	0.376523	0.296257	0.273094	0.999999	0.999952	0.940782	0.897179	0.85328	0.885025	0.496279	0.306914	0.224694	0.191716	0.999999	0.999952	0.978996	1.0054	0.933784	0.827051	0.563441	0.332846	0.242513	0.260362	0.999999	0.999952	1.01919	0.997819	0.942625	0.822434	0.56048	0.35912	0.287793	0.255971	58.7037	0.999231	57.7149	0.975261	57.9871	0.997739	58.1487	0.999348	-0.141409
CPS1	0.999999	0.999952	1.00939	1.1156	0.816829	0.604481	0.337058	0.162675	0.113807	0.104816	0.999999	0.999952	0.978691	0.930633	0.828688	0.587249	0.29712	0.153742	0.102557	0.103486	0.999999	0.999952	0.956752	0.989074	0.887517	0.631523	0.345578	0.146377	0.0878852	0.0800993	0.999999	0.999952	1.03362	1.0204	0.77411	0.442351	0.225237	0.0940381	0.0535309	0.0436104	54.8571	0.982713	54.5537	0.999606	55.2206	0.997904	53.3077	0.993992	-0.441213
CPSF1	0.999999	0.999952	0.967173	0.893327	0.682786	0.537225	0.273573	0.173031	0.122367	0.0788577	0.999999	0.999952	0.937878	0.849705	0.757445	0.505129	0.289808	0.148731	0.12443	0.0794292	0.999999	0.999952	0.914329	0.902439	0.785374	0.574974	0.354377	0.227943	0.143938	0.0986672	0.999999	0.999952	0.934235	0.861424	0.733796	0.41068	0.261735	0.141185	0.103736	0.0696728	53.724	0.997611	53.7988	0.997647	54.9288	0.997062	53.0203	0.995951	0.213162
CPSF2	0.999999	0.999952	0.944453	0.624125	0.503574	0.29894	0.120545	0.064175	0.045416	0.0441333	0.999999	0.999952	0.892312	0.592185	0.506469	0.453911	0.138798	0.0759838	0.037716	0.0313599	0.999999	0.999952	0.877015	0.800807	0.511382	0.414979	0.18318	0.0851834	0.0607389	0.0744653	0.999999	0.999952	0.984205	0.612149	0.47613	0.230833	0.0931308	0.0416795	0.028188	0.0233897	50.2824	0.993238	50.7181	0.978575	51.535	0.992411	49.9007	0.99134	0.217565
CPSF3	0.999999	0.999952	0.925608	0.827701	0.696855	0.479004	0.245079	0.110937	0.0663112	0.0639141	0.999999	0.999952	0.924803	0.779537	0.709138	0.437694	0.261909	0.120707	0.0713562	0.047881	0.999999	0.999952	0.890406	0.743659	0.685596	0.440498	0.216772	0.0916984	0.0522671	0.0443756	0.999999	0.999952	0.995772	0.796956	0.703031	0.442413	0.2385	0.109511	0.0587838	0.0445348	53.1515	0.998435	52.9328	0.996093	52.4452	0.992862	52.9367	0.99654	-0.351244
CPSF3L	0.999999	0.999952	0.920463	1.00654	0.844627	0.646357	0.349036	0.198866	0.138913	0.118515	0.999999	0.999952	0.934509	0.821598	0.763678	0.934717	0.256452	0.153813	0.0875924	0.0803052	0.999999	0.999952	0.919156	0.828376	0.795296	0.425429	0.22259	0.107374	0.0700227	0.0675459	0.999999	0.999952	0.494251	0.485678	0.417463	0.251135	0.171658	0.0462692	0.0350531	0.0434385	55.2725	0.994008	55.9847	0.936278	53.1484	0.990036	47.5408	0.942868	-5.28398
CPSF6	0.999999	0.999952	1.14648	1.15424	1.1832	1.18077	0.591106	0.22709	0.170537	0.156085	0.999999	0.999952	1.07451	1.45346	1.29979	1.16034	0.499519	0.209619	0.144137	0.127999	0.999999	0.999952	1.01459	1.38511	1.24889	1.35567	0.62525	0.25138	0.158779	0.126808	0.999999	0.999952	1.05542	1.63096	1.36385	1.16486	0.533319	0.178353	0.151202	0.117945	57.4605	0.936373	57.2994	0.855203	57.5523	0.84099	57.3401	0.785818	0.0662383
CPSF7	0.999999	0.999952	1.13115	0.903779	0.913246	0.739507	0.340644	0.137971	0.0990011	0.0884323	0.999999	0.999952	1.07644	1.17802	1.03235	1.01612	0.3823	0.16339	0.0981069	0.0895266	0.999999	0.999952	1.02181	1.11244	0.974766	0.880721	0.381395	0.168752	0.0929657	0.0832057	0.999999	0.999952	1.21455	1.36884	1.19954	1.04022	0.469713	0.247217	0.149144	0.117071	55.6974	0.98438	56.9603	0.977668	56.5167	0.991312	57.2018	0.888904	0.530391
CPVL	0.999999	0.999952	0.982587	1.05915	0.830389	0.712551	0.4018	0.1742	0.101375	0.0937274	0.999999	0.999952	1.05463	1.51197	1.03738	1.25026	0.603978	0.28289	0.130903	0.100752	0.999999	0.999952	0.945141	0.976392	0.864635	0.723202	0.44998	0.203213	0.119291	0.0969338	0.999999	0.999952	0.85838	1.27986	0.886783	0.879151	0.538647	0.221627	0.118753	0.0771352	55.9316	0.991171	57.7061	0.83842	56.4248	0.997044	57.6305	0.931608	0.20879
CRABP2	0.999999	0.999952	1.01828	0.907871	0.840132	0.399481	0.165079	0.0744722	0.0436264	0.0371172	0.999999	0.999952	1.02688	1.00513	0.831634	0.420707	0.185913	0.0706876	0.0431978	0.0318774	0.999999	0.999952	1.03352	0.994335	0.831346	0.415851	0.184459	0.0750976	0.0493445	0.039117	0.999999	0.999952	1.15967	1.08928	0.951125	0.445385	0.233642	0.117114	0.0721177	0.0571079	53.0503	0.996085	53.21	0.996753	53.1631	0.997028	53.4394	0.975037	0.171131
CRBN	0.999999	0.999952	1.02102	1.14058	1.0077	0.933504	0.53621	0.296443	0.289716	0.222634	0.999999	0.999952	0.960918	1.00147	1.01003	1.19862	0.630636	0.330719	0.250944	0.249962	0.999999	0.999952	1.00396	1.06463	1.12929	1.05648	0.596734	0.239662	0.176209	0.136247											57.6176	0.981148	57.5806	0.961836	57.7937	0.980998			0.0880781
CREB1	0.999999	0.999952	0.884606	0.866412	0.843671	0.851753	0.597946	0.444917	0.396937	0.426413	0.999999	0.999952	0.993519	0.996069	0.854096	0.836139	0.507305	0.487956	0.400715	0.491564	0.999999	0.999952	1.0111	1.00206	0.792274	0.763551	0.407276	0.348862	0.274482	0.386961	0.999999	0.999952	1.12658	1.04028	0.906741	0.769504	0.535339	0.401107	0.397907	0.420475	61.0687	0.94863	59.0887	0.969997	56.324	0.97113	57.7894	0.972486	-3.02202
CREB3L3																																																	0
CREBBP	0.999999	0.999952	0.972177	0.962505	0.855796	0.640783	0.282642	0.15021	0.104776	0.0967177	0.999999	0.999952	0.971607	0.947774	0.829116	0.578038	0.265834	0.123597	0.0858363	0.0773344	0.999999	0.999952	0.994617	0.97129	0.901624	0.665083	0.299297	0.136802	0.0886286	0.076111	0.999999	0.999952	0.982331	1.04608	0.940511	0.788559	0.345958	0.149913	0.0936395	0.0699647	54.8366	0.999154	54.3601	0.99963	55.133	0.999961	55.9941	0.997737	0.965216
CREG1											0.999999	0.999952	0.982583	0.918378	0.85854	0.733106	0.448545	0.220562	0.188961	0.177718	0.999999	0.999952	1.01752	1.05596	1.04659	0.918096	0.569638	0.321632	0.199366	0.165053	0.999999	0.999952	1.04965	1.00114	0.940522	0.843557	0.558564	0.375329	0.28785	0.266891			56.3853	0.995186	58.1401	0.992875	58.2383	0.996715	0.926519
CRELD2	0.999999	0.999952	0.977311	0.897689	1.01193	0.928399	0.640393	0.426367	0.406604	0.40157	0.999999	0.999952	1.00382	1.00477	1.02401	0.957062	0.686918	0.488716	0.441596	0.467713	0.999999	0.999952	1.05032	1.07902	1.10008	1.01229	0.654606	0.382293	0.337275	0.385706	0.999999	0.999952	1.02202	1.04077	1.07936	1.0697	0.714052	0.425838	0.378323	0.395395	59.1458	0.98243	60.3036	0.997898	58.0775	0.97825	58.2768	0.982495	-1.54756
CRIP1	0.999999	0.999952	1.03386	0.965848	1.08396	1.10562	0.753111	0.595648	0.497461	0.504934	0.999999	0.999952	1.01647	1.07748	1.01582	0.9579	0.879372	0.661663	0.578186	0.562537	0.999999	0.999952	1.04023	1.05288	1.14384	1.11638	0.819587	0.563658	0.473934	0.495156	0.999999	0.999952	1.06243	0.994949	1.03915	1.10297	0.797975	0.592218	0.615296	0.597036		0.950039		0.979026	63.4193	0.933258		0.958065	0
CRIP2	0.999999	0.999952	1.01173	0.918105	0.96507	0.789961	0.532045	0.340642	0.253121	0.26122	0.999999	0.999952	1.03167	0.965962	0.951395	0.565898	0.568886	0.304422	0.292827	0.289116	0.999999	0.999952	1.03221	0.977104	0.947434	0.844487	0.550425	0.324809	0.255972	0.278397	0.999999	0.999952	1.1539	1.09529	1.09734	0.989196	0.468387	0.426865	0.379693	0.380509	57.7001	0.99376	56.5166	0.961352	57.8236	0.997305	57.0253	0.957114	0.31607
CRIPT	0.999999	0.999952	0.91124	0.945488	1.0753	0.951629	0.749294	0.587398	0.470454	0.479093	0.999999	0.999952	1.03072	0.944701	0.911241	0.742062	0.646757	0.441877	0.370248	0.33482	0.999999	0.999952	1.06651	0.929144	0.998221	1.01802	0.647084	0.573506	0.460017	0.490694	0.999999	0.999952	1.3136	1.08337	1.16758	1.00141	0.595169	0.397347	0.35741	0.310118	63.5308	0.959451	59.8129	0.991467		0.969027	57.9869	0.88923	-0.912965
CRK	0.999999	0.999952	0.996517	0.870255	0.750744	0.563788	0.305327	0.168877	0.116522	0.0910301	0.999999	0.999952	0.991589	0.918513	0.761593	0.795003	0.380053	0.227877	0.116055	0.0875317	0.999999	0.999952	1.01368	0.904406	0.728698	0.553605	0.264621	0.130939	0.0867079	0.0822831	0.999999	0.999952	0.863248	0.766824	0.648376	0.485638	0.314816	0.154304	0.106035	0.0803615	54.2536	0.998757	56.2227	0.982099	53.9024	0.997684	53.0389	0.996148	-1.76753
CRKL	0.999999	0.999952	0.984365	0.838785	0.750194	0.617132	0.266547	0.106581	0.0688485	0.0520223	0.999999	0.999952	0.99109	0.921046	0.770411	0.678363	0.301824	0.126504	0.0785686	0.0582647	0.999999	0.999952	0.99917	0.903823	0.812777	0.674187	0.329698	0.140324	0.0825843	0.066194	0.999999	0.999952	0.97683	0.865601	0.759842	0.619082	0.31904	0.104982	0.0603203	0.0511213	54.2251	0.992499	54.9623	0.993922	55.1998	0.996572	54.518	0.994985	0.265244
CRLF3	0.999999	0.999952	0.921649	0.646981	0.36426	0.291539	0.131095	0.0744948	0.068894	0.0587508	0.999999	0.999952	0.98873	0.762791	0.500058	0.509379	0.166322	0.0875873	0.0550505	0.0495825	0.999999	0.999952	0.937168	0.692185	0.425058	0.307763	0.19524	0.0953928	0.0666071	0.0593827	0.999999	0.999952	0.723874	0.505867	0.271299	0.172588	0.147995	0.0513402	0.0484244	0.039696	49.5371	0.994357	51.9496	0.979522	50.227	0.994856	47.6428	0.992713	-1.80844
CRNKL1	0.999999	0.999952	0.872459	0.715904	0.70622	0.549926	0.260134	0.144631	0.0921318	0.0857869	0.999999	0.999952	0.909421	0.613253	0.702127	0.393836	0.174495	0.081909	0.0438322	0.0335807	0.999999	0.999952	0.860445	0.716058	0.661124	0.540412	0.232613	0.128129	0.0816742	0.0553472	0.999999	0.999952	0.558689	0.469109	0.458032	0.347272	0.215062	0.104379	0.0689562	0.0801598	53.2243	0.983492	51.6884	0.972552	52.7577	0.984538	48.3856	0.946499	-1.8847
CRNN											0.999999	0.999952	1.02859	1.08196	0.934058	0.500343	0.508533	0.15302	0.10375	0.0798489																							55.6679	0.955573					0
CROCC	0.999999	0.999952	1.00587	1.02806	0.978446	0.412281	0.127466	0.0498587	0.0351618	0.0274494	0.999999	0.999952	0.984517	1.07191	0.989075	0.652688	0.195972	0.0884504	0.057974	0.0442119	0.999999	0.999952	0.97328	0.979506	0.893832	0.536989	0.280556	0.123311	0.0869681	0.0907376	0.999999	0.999952	0.859022	0.944451	0.843778	0.53016	0.291793	0.0767885	0.0449679	0.0399611	53.2898	0.996948	54.6282	0.995532	54.2745	0.996908	54.2797	0.986425	0.318099
CRYL1	0.999999	0.999952	1.02064	0.958735	0.912978	0.633179	0.243572	0.143933	0.104277	0.0996012	0.999999	0.999952	1.01131	0.98987	0.916064	0.870043	0.288922	0.167163	0.0906347	0.0854162	0.999999	0.999952	0.990569	1.02315	0.934757	0.602875	0.223217	0.121168	0.093349	0.0782245	0.999999	0.999952	0.784183	0.793452	0.712644	0.458	0.366154	0.110749	0.071205	0.0585876	54.6516	0.999105	55.9331	0.994883	54.4183	0.998756	53.1794	0.973027	-1.49347
CRYZ	0.999999	0.999952	1.01878	1.16493	1.02926	0.959905	0.49145	0.122406	0.0710648	0.0563521	0.999999	0.999952	1.00296	1.04846	1.06967	0.776534	0.497866	0.113154	0.0806817	0.0612142	0.999999	0.999952	0.987952	1.01506	1.00903	0.898634	0.464222	0.132923	0.0824126	0.0660731	0.999999	0.999952	1.08195	1.14248	1.16575	1.05538	0.489599	0.138563	0.0813332	0.066176	57.2694	0.984528	56.909	0.987061	57.0339	0.999449	57.2748	0.969838	0.0652031
CRYZL1	0.999999	0.999952	0.993562	1.09307	1.15867	1.1356	0.797792	0.313616	0.0833436	0.0604478	0.999999	0.999952	1.00601	1.0301	1.13259	1.07569	0.785874	0.302806	0.116002	0.0847418	0.999999	0.999952	1.02474	1.0242	1.12171	1.04146	0.743278	0.253057	0.0919461	0.0745849	0.999999	0.999952	0.963977	1.01913	1.12032	1.04331	0.736644	0.293231	0.108416	0.09984	59.5252	0.967234	59.368	0.982721	58.9393	0.987744	59.0806	0.985763	-0.436632
CS	0.999999	0.999952	0.993866	1.00813	0.808787	0.541407	0.196633	0.0857486	0.0524573	0.049174	0.999999	0.999952	0.968734	0.935716	0.802247	0.513456	0.201648	0.0834926	0.0531013	0.047395	0.999999	0.999952	0.996037	0.941465	0.789289	0.493408	0.182799	0.0715107	0.0435932	0.0341185	0.999999	0.999952	1.02617	0.98267	0.870077	0.540779	0.202895	0.0984111	0.0557526	0.0472429	53.8736	0.998245	53.6904	0.999578	53.5003	0.999961	54.0066	0.999219	-0.0285715
CSDE1	0.999999	0.999952	0.719297	0.385734	0.329688	0.267322	0.145642	0.0816034	0.0630672	0.0582789	0.999999	0.999952	0.755795	0.404503	0.354638	0.326359	0.156552	0.0844226	0.0576587	0.052596	0.999999	0.999952	0.677752	0.370811	0.310585	0.22967	0.132504	0.0666725	0.0448059	0.0409064	0.999999	0.999952	0.708363	0.349873	0.31263	0.230396	0.149388	0.068696	0.0519682	0.049982	47.3599	0.981073	47.9789	0.973603	46.9825	0.982416	46.9542	0.98051	-0.701075
CSE1L	0.999999	0.999952	1.01853	0.964586	0.590316	0.305889	0.142522	0.0712874	0.0436787	0.0387526	0.999999	0.999952	1.00738	0.897952	0.614963	0.367147	0.158207	0.0765629	0.0484251	0.0408451	0.999999	0.999952	0.978215	0.872844	0.599608	0.268123	0.125024	0.0558194	0.0336159	0.0308728	0.999999	0.999952	1.02647	0.913291	0.605296	0.263935	0.140325	0.0688582	0.0420765	0.0365276	51.6701	0.994697	52.048	0.998131	51.4406	0.999466	51.4996	0.997609	-0.388989
CSK	0.999999	0.999952	0.986533	0.833909	0.637869	0.465204	0.196726	0.101266	0.0623863	0.0433421	0.999999	0.999952	0.974218	0.759646	0.511543	0.395746	0.184956	0.0928407	0.0686937	0.0576166	0.999999	0.999952	0.980699	0.808071	0.593555	0.360962	0.193311	0.095228	0.0586379	0.0479102	0.999999	0.999952	1.06545	0.808457	0.567457	0.317695	0.187885	0.0847573	0.0596497	0.0436902	52.6818	0.997838	51.4019	0.994732	51.8186	0.99901	51.4614	0.99187	-0.401877
CSNK1A1	0.999999	0.999952	0.902583	0.846167	0.654237	0.390868	0.138775	0.0639938	0.0350064	0.0346738	0.999999	0.999952	0.931758	0.740224	0.630649	0.437072	0.214104	0.093665	0.0680372	0.0564914	0.999999	0.999952	0.872561	0.731284	0.583773	0.400687	0.165509	0.0791184	0.0545461	0.0422642	0.999999	0.999952	1.11874	1.01265	0.918747	0.615906	0.257196	0.148773	0.0878592	0.0716081	52.1926	0.996988	52.2362	0.996707	51.5314	0.996409	54.6706	0.990223	0.886607
CSNK1G1	0.999999	0.999952	1.03392	1.07763	1.07903	0.906007	0.422286	0.175168	0.115213	0.105584	0.999999	0.999952	1.07756	1.09666	1.07366	0.628298	0.420032	0.142083	0.107907	0.0639209	0.999999	0.999952	1.02137	1.05375	1.08282	0.914876	0.401954	0.179212	0.122016	0.105927	0.999999	0.999952	1.28793	1.36537	1.39574	1.13689	0.363085	0.204823	0.104916	0.0690894	56.8137	0.990848	55.8628	0.968636	56.7109	0.992576	57.1398	0.849464	0.587094
CSNK2A1	0.999999	0.999952	0.917974	0.975738	0.805051	0.494838	0.190136	0.0850801	0.0541155	0.0480368	0.999999	0.999952	0.945651	0.942339	0.906011	0.949439	0.251481	0.138765	0.0898725	0.0870206	0.999999	0.999952	0.892248	0.853679	0.822105	0.481824	0.221624	0.0742893	0.0456013	0.0369855	0.999999	0.999952	0.902269	0.890893	0.828037	0.46783	0.242347	0.0836222	0.0475689	0.035661	53.5723	0.996083	56.0694	0.989914	53.5922	0.989375	53.659	0.991635	-1.19523
CSNK2A2	0.999999	0.999952	0.962714	1.01527	0.81256	0.505156	0.206293	0.0964288	0.0646061	0.0486712	0.999999	0.999952	0.963234	0.921981	0.818902	0.471302	0.197807	0.0921032	0.0613694	0.0546626	0.999999	0.999952	0.925326	0.894541	0.834127	0.487364	0.206401	0.0794322	0.0474479	0.0396968	0.999999	0.999952	1.05226	1.04788	0.910964	0.491651	0.237979	0.100505	0.0628677	0.0499715	53.7042	0.997199	53.469	0.998557	53.6391	0.994783	53.8531	0.991759	0.159511
CSNK2B	0.999999	0.999952	0.968843	1.0088	0.841843	0.599134	0.272906	0.127842	0.0955208	0.0735362	0.999999	0.999952	0.943783	0.947586	0.876997	0.587467	0.264376	0.10394	0.0642271	0.0486238	0.999999	0.999952	0.93674	0.912979	0.864371	0.604983	0.291802	0.110474	0.0700831	0.0580331	0.999999	0.999952	0.963686	1.02504	0.934487	0.594583	0.301306	0.126849	0.0663556	0.0539499	54.5501	0.998043	54.535	0.997826	54.7201	0.99636	54.8512	0.994829	0.243087
CSPG4	0.999999	0.999952	1.05212	0.912023	0.953079	0.789439	0.569774	0.328826	0.279013	0.204642											0.999999	0.999952	0.971152	0.857287	0.91489	0.671558	0.442796	0.276243	0.267689	0.219595											58.1433	0.990133			56.2928	0.986067			-0.925231
CSRP1	0.999999	0.999952	1.00768	0.917255	0.950496	0.854651	0.610749	0.45729	0.390421	0.346205	0.999999	0.999952	1.01226	1.02636	1.02179	0.863409	0.734746	0.463196	0.426565	0.453369	0.999999	0.999952	1.01432	0.984769	0.99622	0.97593	0.681771	0.449752	0.381068	0.415962	0.999999	0.999952	1.04588	1.01963	1.07682	1.03985	0.707286	0.50799	0.499749	0.46302	59.7822	0.992184	60.9787	0.983975	59.3582	0.997962	58.6527	0.981685	-1.375
CSRP2	0.999999	0.999952	1.01029	0.899594	0.929162	0.746172	0.497249	0.347954	0.283807	0.27165	0.999999	0.999952	0.986453	0.970291	0.922814	0.7094	0.666674	0.40266	0.361598	0.357527	0.999999	0.999952	0.988357	0.919083	0.860131	0.776596	0.490859	0.329797	0.260835	0.27994	0.999999	0.999952	1.14798	1.15953	1.12972	0.943823	0.573632	0.400843	0.386119	0.380928	57.3349	0.993267	59.4317	0.980162	57.3208	0.993238	58.0521	0.936085	-0.696833
CST3	0.999999	0.999952	0.972542	0.808199	0.794013	0.688531	0.497669	0.37358	0.278293	0.297237	0.999999	0.999952	0.965404	0.942569	0.902207	0.905834	0.461149	0.266273	0.185443	0.155702	0.999999	0.999952	0.965983	0.947984	0.901345	0.737754	0.462379	0.245876	0.170198	0.15241	0.999999	0.999952	0.828813	0.78517	0.742894	0.683259	0.4843	0.225221	0.159488	0.128027	57.3672	0.988465	57.1666	0.98919	56.6768	0.998585	55.6554	0.968314	-1.1008
CST6	0.999999	0.999952	0.943442	0.867189	1.04465	0.993754	0.709627	0.384233	0.228932	0.205574	0.999999	0.999952	0.95108	0.992875	0.95475	0.849951	0.650263	0.438404	0.252341	0.227396	0.999999	0.999952	0.944267	0.987622	0.947046	0.808334	0.508476	0.240409	0.175167	0.13586	0.999999	0.999952	1.17016	0.958618	0.93647	0.921689	0.538935	0.317076	0.25194	0.153247	59.3779	0.97571	59.6052	0.996192	57.2677	0.997138	57.9933	0.969688	-1.8611
CSTA	0.999999	0.999952	0.996454	0.935599	1.04945	0.965219	0.698523	0.447034	0.32976	0.289574	0.999999	0.999952	0.977328	1.02869	1.02875	0.864883	0.652344	0.416991	0.315777	0.306662	0.999999	0.999952	0.986036	1.00766	1.0252	1.00846	0.558321	0.337633	0.331814	0.258402	0.999999	0.999952	0.979205	0.980825	1.00699	0.93881	0.6259	0.461438	0.429264	0.383792	59.793	0.989902	59.2685	0.993538	57.606	0.995291	59.2417	0.996695	-1.10693
CSTB	0.999999	0.999952	1.05515	0.991164	1.15426	0.883448	0.379311	0.175011	0.0983146	0.073325	0.999999	0.999952	1.03117	1.03894	1.03509	0.652071	0.275292	0.100987	0.0714798	0.0584736	0.999999	0.999952	1.04584	1.01287	1.02668	0.766978	0.278945	0.115737	0.0729907	0.0665704	0.999999	0.999952	1.19142	1.1283	1.15909	0.873376	0.346078	0.161052	0.101186	0.0799975	56.5522	0.981706	55.0132	0.991919	55.5476	0.996681	56.3195	0.958538	0.150867
CSTF1	0.999999	0.999952	0.964587	1.26057	1.02544	0.784907	0.406517	0.192303	0.127492	0.119129	0.999999	0.999952	1.02925	1.08305	1.11579	0.718237	0.581131	0.262514	0.14924	0.0809124	0.999999	0.999952	0.970283	1.05858	0.995456	0.79989	0.44035	0.230896	0.168879	0.134216	0.999999	0.999952	1.07721	1.09962	1.04706	0.718859	0.415447	0.228105	0.105937	0.091325	56.3677	0.954946	57.7809	0.965171	56.6921	0.995029	56.3462	0.978995	-0.555163
CSTF2	0.999999	0.999952	1.00814	0.999732	1.02223	0.855943	0.427993	0.237901	0.171742	0.150334	0.999999	0.999952	0.990205	1.0103	0.971053	0.877206	0.440889	0.245349	0.175843	0.149891	0.999999	0.999952	0.973116	0.985129	0.97246	0.808769	0.452523	0.223742	0.252402	0.148443	0.999999	0.999952	0.920041	0.934254	0.933045	0.743981	0.407696	0.196406	0.165604	0.123707	56.7346	0.998046	56.8919	0.998868	56.728	0.995085	56.2026	0.992838	-0.347984
CSTF2T	0.999999	0.999952	0.979126	0.942357	0.916103	0.706984	0.343679	0.17839	0.118048	0.1067	0.999999	0.999952	0.977273	0.984958	0.898153	0.923456	0.358605	0.203071	0.126336	0.126053	0.999999	0.999952	0.976802	0.979056	0.951945	0.751883	0.416323	0.200005	0.140335	0.129265	0.999999	0.999952	0.801115	0.800795	0.760434	0.547138	0.363025	0.138301	0.0989268	0.0840365	55.6122	0.998657	56.439	0.991262	56.3002	0.999263	54.0508	0.975676	-0.850103
CSTF3	0.999999	0.999952	1.02996	1.02461	0.915936	0.549315	0.214855	0.109361	0.0794901	0.0739192	0.999999	0.999952	1.03243	1.00148	0.941824	0.566581	0.205088	0.0978501	0.0729642	0.0674804	0.999999	0.999952	0.967684	0.964757	0.910094	0.445969	0.146436	0.0619322	0.0420692	0.0397824	0.999999	0.999952	0.938777	0.943802	0.864931	0.44451	0.197516	0.0785363	0.0480713	0.0439992	54.0855	0.997702	54.1766	0.998249	53.3837	0.997786	53.4361	0.995171	-0.721157
CTBP1	0.999999	0.999952	1.00313	1.10598	0.961689	0.825932	0.44517	0.199646	0.0892159	0.0744899	0.999999	0.999952	1.02051	1.07962	1.00135	1.03931	0.522014	0.218559	0.113571	0.0916565	0.999999	0.999952	0.994146	0.96465	0.919785	0.77449	0.445884	0.209322	0.120834	0.0883569	0.999999	0.999952	1.02202	1.09648	1.02327	0.861407	0.483336	0.238221	0.106183	0.0998611	56.8528	0.991785	57.4841	0.989993	56.6824	0.999712	57.2668	0.99082	-0.193863
CTBP2	0.999999	0.999952	1.00529	1.00105	0.944622	0.778172	0.411917	0.176651	0.08607	0.068896	0.999999	0.999952	1.02258	1.04558	1.01223	0.867958	0.421206	0.179913	0.102235	0.0918231	0.999999	0.999952	0.999611	0.951629	0.934213	0.76181	0.407896	0.163204	0.0863103	0.0644674	0.999999	0.999952	0.946858	0.940115	0.918941	0.804379	0.482294	0.172668	0.0843047	0.0738297	56.4287	0.999827	56.74	0.997419	56.3073	0.999235	56.9193	0.995223	0.02897
CTBS	0.999999	0.999952	0.959026	0.937837	1.00344	0.842484	0.589687	0.252555	0.0915255	0.0751048	0.999999	0.999952	0.951732	0.869488	0.818467	0.647986	0.447098	0.150292	0.0765346	0.0627284	0.999999	0.999952	0.967609	0.946002	0.923774	0.810907	0.54485	0.190622	0.0994862	0.0778349	0.999999	0.999952	0.99388	0.927867	0.861774	0.798911	0.494797	0.184008	0.0865028	0.0681543	58.0333	0.994501	55.572	0.991214	57.3864	0.995242	56.924	0.993685	0.352559
CTCF	0.999999	0.999952	0.982232	1.06966	1.02458	1.13517	0.567141	0.244631	0.152934	0.143572																															57.4698	0.980019							0
CTDP1	0.999999	0.999952	0.896783	0.560195	0.475607	0.351271	0.184793	0.112781	0.0959787	0.0987726	0.999999	0.999952	0.74874	0.51356	0.451392	0.328555	0.140867	0.068858	0.0603995	0.0510261	0.999999	0.999952	0.871917	0.536961	0.443826	0.342978	0.179682	0.0993487	0.0844853	0.064475	0.999999	0.999952	0.64672	0.530119	0.359477	0.277716	0.152813	0.0774719	0.0619095	0.0627135	49.9722	0.987832	49.1502	0.985312	49.644	0.987322	48.1589	0.982191	-0.65971
CTH	0.999999	0.999952	1.00306	1.08398	0.926831	0.802106	0.563288	0.329409	0.280774	0.22322	0.999999	0.999952	1.00161	0.962264	0.961061	0.762134	0.598572	0.334938	0.296009	0.270382	0.999999	0.999952	0.987313	0.977131	0.920289	0.770656	0.556316	0.329358	0.249528	0.248038	0.999999	0.999952	1.11779	1.07359	1.05652	0.806972	0.558197	0.331267	0.238472	0.227872	57.9619	0.989247	58.2128	0.993104	57.8247	0.998332	57.8403	0.974431	-0.254865
CTNNA1	0.999999	0.999952	1.02949	1.154	1.06831	0.865727	0.325985	0.128875	0.0776573	0.0661604	0.999999	0.999952	1.03173	1.10937	1.12052	0.863862	0.343564	0.118717	0.0768308	0.0638169	0.999999	0.999952	1.02669	1.11057	1.11279	0.948711	0.343282	0.112706	0.066605	0.0575756	0.999999	0.999952	1.0739	1.15887	1.21157	1.04594	0.395942	0.147836	0.0763247	0.060114	56.1834	0.983337	56.289	0.983919	56.5534	0.98631	57.1046	0.96107	0.592769
CTNNAL1											0.999999	0.999952	0.935597	0.709826	0.629984	0.386897	0.194208	0.107323	0.0554598	0.0424338											0.999999	0.999952	1.01683	0.714642	0.67633	0.464865	0.269944	0.123709	0.0912511	0.0597066			51.8506	0.995458			52.8804	0.986867	0.51494
CTNNB1	0.999999	0.999952	0.999963	1.11572	1.05828	0.947042	0.460391	0.155824	0.0886075	0.077712	0.999999	0.999952	1.02266	1.09462	1.15584	1.00115	0.523351	0.157632	0.100403	0.0779777	0.999999	0.999952	0.999816	1.07329	1.10984	0.984521	0.512584	0.145331	0.0786102	0.0622544	0.999999	0.999952	0.974262	1.06326	1.10621	1.01563	0.516623	0.174166	0.0898698	0.0720157	57.1068	0.989694	57.4369	0.980233	57.3989	0.989446	57.4308	0.98817	0.142994
CTNNBIP1	0.999999	0.999952	0.918908	0.860594	0.816441	0.752598	0.408158	0.207406	0.144606	0.139062	0.999999	0.999952	0.961294	1.03916	1.00193	1.11025	0.547245	0.353124	0.195623	0.159261	0.999999	0.999952	1.09493	1.02572	1.11317	1.05889	0.713385	0.2979	0.199231	0.173201	0.999999	0.999952	0.835713	0.795353	0.85567	0.720346	0.513166	0.203174	0.161587	0.122602	56.1727	0.983107	57.4935	0.972062	58.7596	0.978976	56.5073	0.957127	0.800323
CTNNBL1	0.999999	0.999952	0.792654	0.46878	0.393036	0.245671	0.116285	0.060583	0.0360894	0.0332784	0.999999	0.999952	0.709241	0.320541	0.280178	0.170069	0.0880001	0.0473881	0.042936	0.0283376	0.999999	0.999952	0.813662	0.544969	0.472885	0.364668	0.197349	0.108098	0.0829619	0.0772866	0.999999	0.999952	0.792997	0.382274	0.418382	0.301847	0.141747	0.0822444	0.0570173	0.0425416	48.4327	0.989943	46.6112	0.986385	49.8614	0.987855	48.2591	0.968466	1.53834
CTNND1	0.999999	0.999952	0.750101	0.577894	0.452282	0.336864	0.197202	0.113218	0.087809	0.0837331	0.999999	0.999952	0.749408	0.533747	0.409149	0.351633	0.173421	0.0951751	0.0587681	0.0503931	0.999999	0.999952	0.72028	0.490068	0.395266	0.27609	0.168693	0.0864496	0.0703006	0.0590435	0.999999	0.999952	0.723847	0.475159	0.379002	0.257566	0.167076	0.0790469	0.0570501	0.0476972	49.5823	0.990934	49.1968	0.986487	48.4017	0.988092	48.2081	0.98833	-1.08467
CTPS1	0.999999	0.999952	0.988587	1.00292	0.873699	0.64972	0.349143	0.143644	0.067031	0.0510273	0.999999	0.999952	0.985175	0.929915	0.868288	0.696527	0.344401	0.139252	0.0725247	0.0453276	0.999999	0.999952	0.97071	0.94944	0.900355	0.667106	0.333388	0.146986	0.0670942	0.0452986	0.999999	0.999952	0.97317	0.894962	0.868014	0.647984	0.341545	0.166328	0.0782877	0.0564768	55.3732	0.998765	55.5448	0.998686	55.4153	0.999172	55.3304	0.997543	-0.0862004
CTPS2	0.999999	0.999952	0.9715	1.00681	0.875666	0.769027	0.466096	0.207768	0.0958606	0.061905	0.999999	0.999952	1.01878	1.02849	0.991906	0.949759	0.547757	0.263016	0.135508	0.0863794	0.999999	0.999952	0.989763	1.01292	1.00445	0.834091	0.507021	0.237253	0.118609	0.0830536	0.999999	0.999952	1.02043	1.01093	1.03716	0.900826	0.552344	0.278074	0.122822	0.0767793	56.8047	0.997619	57.9135	0.99685	57.4058	0.998303	58.0027	0.996148	0.345125
CTR9	0.999999	0.999952	0.903103	0.782969	0.603335	0.506598	0.244274	0.119042	0.0942196	0.0930052	0.999999	0.999952	0.88388	0.753584	0.523879	0.527771	0.218644	0.110555	0.0678512	0.063965	0.999999	0.999952	0.871319	0.675258	0.503389	0.376706	0.174993	0.071005	0.055993	0.0421166	0.999999	0.999952	0.78038	0.548661	0.483466	0.399846	0.248661	0.119804	0.0755753	0.0705664	52.7019	0.994111	52.1294	0.984263	50.8137	0.996459	50.2433	0.98308	-1.88713
CTSA	0.999999	0.999952	0.956644	1.0741	1.0104	0.841416	0.472314	0.105595	0.0625632	0.04393	0.999999	0.999952	1.03012	1.04813	0.9908	0.785764	0.452314	0.124576	0.0796914	0.0637598	0.999999	0.999952	0.999404	1.0441	1.00646	0.814996	0.425157	0.132131	0.0720198	0.0603509	0.999999	0.999952	0.95332	0.970717	0.934099	0.819172	0.4533	0.122814	0.0787148	0.0528498	56.9296	0.993598	56.6314	0.99534	56.5933	0.997435	56.7092	0.99677	-0.12926
CTSB	0.999999	0.999952	1.0488	0.829839	0.954118	0.895209	0.505047	0.186715	0.116957	0.0829536	0.999999	0.999952	1.03786	1.16546	1.13139	1.02884	0.620558	0.213808	0.137064	0.108601	0.999999	0.999952	0.9097	0.98931	0.844277	0.797855	0.465949	0.158497	0.0959438	0.0764965	0.999999	0.999952	0.905023	0.98026	0.903015	0.782102	0.458325	0.159991	0.111155	0.0803732	57.3424	0.977997	58.0107	0.970509	56.6803	0.987431	56.635	0.991739	-1.01887
CTSC	0.999999	0.999952	1.03874	1.10208	0.997154	0.841195	0.654958	0.38971	0.245598	0.152694	0.999999	0.999952	1.0224	1.06767	1.10002	1.00908	0.879783	0.491644	0.349682	0.229625	0.999999	0.999952	0.985496	0.953061	0.862355	0.67612	0.511193	0.286087	0.176424	0.133015	0.999999	0.999952	1.11821	1.08735	1.05062	0.93252	0.538153	0.319169	0.194029	0.140632	59.2678	0.985119	60.9721	0.980071	57.0003	0.997935	57.9209	0.978084	-2.65934
CTSD	0.999999	0.999952	1.01032	1.00283	1.05609	0.927113	0.584772	0.266285	0.0962237	0.0742115	0.999999	0.999952	1.01767	0.974169	0.97023	0.788326	0.551059	0.216577	0.10147	0.0751012	0.999999	0.999952	1.01617	0.999395	1.0002	0.878524	0.546274	0.236589	0.106079	0.0864787	0.999999	0.999952	1.04472	1.02751	1.04598	0.933428	0.593411	0.289595	0.143942	0.0986409	58.1776	0.995886	57.4978	0.99709	57.7411	0.999335	58.2999	0.99464	0.182737
CTSH	0.999999	0.999952	1.01095	1.03859	1.21557	1.17341	0.652431	0.205043	0.0792538	0.0759277	0.999999	0.999952	1.03715	1.09767	1.08289	1.01376	0.599149	0.176384	0.0921885	0.0725631	0.999999	0.999952	1.01754	1.07019	1.08007	0.954291	0.552657	0.157973	0.111777	0.0582713	0.999999	0.999952	1.18738	1.13116	1.23734	1.21724	0.652161	0.272172	0.21747	0.0723442	58.141	0.954187	57.886	0.988333	57.6277	0.992198	58.1101	0.905969	-0.144614
CTSL	0.999999	0.999952	1.05163	0.919649	0.972293	0.712808	0.412927	0.154413	0.0858541	0.0667375	0.999999	0.999952	0.906187	0.941295	0.861294	0.743713	0.387157	0.125714	0.0774871	0.0696341	0.999999	0.999952	1.01546	0.987352	0.93751	0.86507	0.391323	0.14292	0.104769	0.0759773	0.999999	0.999952	0.984079	0.929732	0.972997	0.766733	0.391134	0.13284	0.119471	0.0862906	56.1495	0.993032	55.9244	0.990649	56.4934	0.998425	56.1377	0.996028	0.278642
CTSZ	0.999999	0.999952	1.03117	0.981703	1.03078	0.921111	0.524151	0.162113	0.0934298	0.072519	0.999999	0.999952	0.984235	0.973885	1.06174	0.88187	0.507658	0.158497	0.0892038	0.0670214	0.999999	0.999952	0.991147	0.960877	0.929745	0.82822	0.476411	0.133619	0.0737066	0.0628133	0.999999	0.999952	1.01755	0.954136	1.01155	0.898582	0.486141	0.16067	0.0927948	0.0764397	57.4572	0.998228	57.3083	0.995607	56.8846	0.997333	57.1931	0.998156	-0.34388
CTTN	0.999999	0.999952	1.02097	0.956803	1.04566	0.974299	0.654504	0.445653	0.372542	0.342646	0.999999	0.999952	0.987933	1.00536	0.954964	0.905203	0.613695	0.416919	0.34194	0.317861	0.999999	0.999952	1.01262	0.989221	1.00896	0.920833	0.62637	0.375597	0.312528	0.308372	0.999999	0.999952	1.04527	1.02203	1.02547	0.991714	0.656789	0.435566	0.427056	0.401483	59.1674	0.991536	59.0052	0.998647	58.663	0.999246	58.716	0.995054	-0.396813
CTTNBP2NL	0.999999	0.999952	0.971198	0.956979	0.934964	0.813771	0.442748	0.17501	0.14095	0.14259	0.999999	0.999952	1.04118	1.05194	0.926785	0.966586	0.393514	0.201413	0.150018	0.169525	0.999999	0.999952	1.01386	1.13143	1.04853	0.980443	0.501963	0.197597	0.172105	0.146749	0.999999	0.999952	0.868378	0.82386	0.688295	0.711301	0.347714	0.140069	0.125138	0.123452	56.6157	0.997033	56.7352	0.99284	57.3214	0.986698	54.7795	0.967129	-0.624997
CTU1	0.999999	0.999952	1.0101	0.998245	0.736679	0.433035	0.123467	0.0632181	0.0345963	0.0395394	0.999999	0.999952	0.910617	0.902065	0.751587	0.358319	0.199841	0.0768825	0.0908962	0.0876782	0.999999	0.999952	0.918859	0.807897	0.612627	0.370549	0.247206	0.0433998	0	0.0327851	0.999999	0.999952	0.913701	0.820288	0.727174	0.33088	0.299935	0.091617	0.0596075	0.0794522	52.8975	0.997479	52.5622	0.992796	52.0336	0.994417	52.5817	0.982996	-0.422166
CTU2	0.999999	0.999952	0.965834	0.944491	0.797431	0.533148	0.27132	0.125886	0.0849092	0.0754679	0.999999	0.999952	0.988468	0.88512	0.790519	0.546477	0.218065	0.0976622	0.0622827	0.0483404	0.999999	0.999952	0.926893	0.86791	0.762792	0.459663	0.203277	0.0833124	0.0524227	0.0408573	0.999999	0.999952	0.87824	0.790374	0.711361	0.361421	0.175713	0.0672938	0.0414864	0.0330345	54.0547	0.999417	53.8674	0.998152	53.2223	0.996799	52.2264	0.990455	-1.23673
CUEDC2	0.999999	0.999952	0.979279	0.818968	0.841955	0.679285	0.39319	0.227294	0.168285	0.15409	0.999999	0.999952	0.981698	0.896505	0.784669	0.667152	0.377457	0.216113	0.154536	0.144359	0.999999	0.999952	0.987626	0.867937	0.803182	0.62365	0.359225	0.183691	0.12956	0.128861	0.999999	0.999952	0.665559	0.613931	0.567973	0.440611	0.297305	0.1079	0.088878	0.0727723	55.7891	0.987817	55.4621	0.996776	55.0525	0.996711	50.8583	0.961764	-2.67021
CUL1	0.999999	0.999952	0.988818	1.08739	0.93571	0.869373	0.643915	0.285447	0.0982867	0.0772229	0.999999	0.999952	1.00275	1.00445	1.04999	0.866829	0.719833	0.289865	0.0952025	0.0664137	0.999999	0.999952	0.972677	0.99242	0.995137	0.898786	0.672031	0.294408	0.0879706	0.0697806	0.999999	0.999952	1.01534	1.03199	1.02909	0.928161	0.692809	0.302987	0.0787603	0.0603892	58.5374	0.991494	58.9867	0.992802	58.785	0.998317	58.9668	0.997483	0.113843
CUL2	0.999999	0.999952	1.00118	1.17605	0.983273	0.775099	0.244482	0.107435	0.0644428	0.0582974	0.999999	0.999952	1.00966	1.03472	1.04927	0.829574	0.31631	0.13727	0.0961202	0.0837264	0.999999	0.999952	0.979281	1.01884	0.953169	0.728995	0.285002	0.119677	0.0734767	0.0636682	0.999999	0.999952	1.061	1.07929	1.04044	0.806159	0.294552	0.195699	0.0987365	0.0872676	55.3963	0.983221	55.9715	0.996416	55.4027	0.999259	55.7616	0.989279	-0.101746
CUL3	0.999999	0.999952	1.0125	1.24833	1.04074	0.95241	0.262316	0.113297	0.0637822	0.0588338	0.999999	0.999952	0.999536	1.0489	1.10501	1.02849	0.295758	0.115348	0.0614461	0.0503729	0.999999	0.999952	0.977972	1.03249	1.01584	0.896612	0.303576	0.11259	0.0659799	0.0496572	0.999999	0.999952	1.0377	1.11524	1.13861	0.973939	0.27198	0.114091	0.0560852	0.0456884	56.2058	0.969099	57.0364	0.991633	56.1693	0.998348	56.3819	0.982648	-0.345443
CUL4A	0.999999	0.999952	0.982822	1.08677	0.752256	0.516971	0.260573	0.129681	0.0947019	0.0772406	0.999999	0.999952	0.98295	0.945519	0.813598	0.584035	0.277254	0.184765	0.0938404	0.0888658	0.999999	0.999952	0.930936	0.883102	0.667074	0.38181	0.206155	0.097134	0.0998953	0.0596914	0.999999	0.999952	0.85447	0.807441	0.610614	0.301627	0.196167	0.0875479	0.0647374	0.0632334	53.8007	0.985381	54.4787	0.999054	52.3882	0.997845	51.5225	0.991824	-2.18435
CUL4B	0.999999	0.999952	0.978307	1.24025	0.947898	0.87074	0.395903	0.120415	0.089282	0.065568	0.999999	0.999952	0.990416	0.985322	1.00759	0.791126	0.390617	0.128209	0.0848532	0.0663909	0.999999	0.999952	0.947963	0.995604	0.945369	0.803309	0.373771	0.103459	0.064363	0.0625274	0.999999	0.999952	1.01878	1.07805	1.04271	0.876795	0.378541	0.112889	0.0673367	0.054925	56.5429	0.967076	56.2841	0.998386	56.1746	0.997816	56.5053	0.994706	-0.0735162
CUL5	0.999999	0.999952	0.996552	1.18039	0.972366	0.864645	0.53421	0.134346	0.0881205	0.0707658	0.999999	0.999952	0.984503	1.0214	1.07159	0.841492	0.560599	0.115188	0.096991	0.0762383	0.999999	0.999952	0.965865	1.01001	0.96004	0.877368	0.548734	0.11809	0.0822936	0.068759	0.999999	0.999952	0.979806	1.09582	1.07016	0.981184	0.582892	0.150937	0.121351	0.094285	57.3624	0.978645	57.4531	0.989275	57.4373	0.995943	57.7085	0.990945	0.165132
CUTA	0.999999	0.999952	0.993393	1.01279	1.038	1.00539	0.680302	0.458581	0.386815	0.330298	0.999999	0.999952	1.0267	1.08416	1.06422	0.942557	0.731127	0.473686	0.425255	0.394493	0.999999	0.999952	0.996035	1.00835	1.02713	0.959066	0.688582	0.44119	0.320878	0.363139	0.999999	0.999952	0.928356	0.961104	1.00385	0.944292	0.631136	0.464563	0.393569	0.373205	59.4506	0.991779	60.3392	0.981694	59.4746	0.996091	59.3031	0.987968	-0.506028
CUTC	0.999999	0.999952	1.001	1.12891	0.947923	0.879813	0.352072	0.120543	0.0690103	0.0684953	0.999999	0.999952	0.989795	0.999495	1.035	1.09791	0.382887	0.114804	0.0592971	0.0536242	0.999999	0.999952	0.983346	1.00548	0.918785	0.859817	0.352717	0.0984451	0.0491664	0.0404313	0.999999	0.999952	0.974704	1.04391	1.03583	0.97773	0.388761	0.103375	0.0634199	0.0432656	56.3328	0.989544	57.1776	0.993009	56.2695	0.997562	56.8282	0.997298	-0.206321
CWC15	0.999999	0.999952	0.943787	0.992427	0.973312	0.858138	0.632714	0.388226	0.355594	0.327897	0.999999	0.999952	0.977379	1.03874	0.978916	1.02527	0.634901	0.450624	0.39319	0.390884	0.999999	0.999952	0.956393	0.979678	0.994758	0.88234	0.6417	0.385248	0.30604	0.308166	0.999999	0.999952	0.914272	0.899079	0.841011	0.781782	0.480767	0.30789	0.277192	0.287157	59.0129	0.994029	58.165	0.992696	58.9611	0.996162	57.265	0.979964	-0.475911
CWC22	0.999999	0.999952	0.808203	0.51953	0.43902	0.362044	0.219857	0.128454	0.1022	0.0968921	0.999999	0.999952	0.801191	0.493098	0.399386	0.307595	0.161078	0.0904756	0.0653884	0.0552472	0.999999	0.999952	0.774846	0.567802	0.47637	0.431769	0.229047	0.11281	0.082561	0.0977793	0.999999	0.999952	0.769856	0.422001	0.391551	0.270014	0.179126	0.0920781	0.0951168	0.0901383	49.4577	0.985229	48.8232	0.988111	50.3344	0.981121	48.0169	0.982421	0.0352169
CWC25	0.999999	0.999952	0.998058	0.762959	0.881885	0.733803	0.371325	0.170176	0.135034	0.141738											0.999999	0.999952	0.574669	0.412516	0.501498	0.404488	0.257745	0.13789	0.11156	0.0968685											55.7901	0.965194			48.6841	0.923389			-3.55301
CWC27	0.999999	0.999952	1.03893	0.710386	0.5632	0.48322	0.290328	0.129697	0.0759725	0.0553148	0.999999	0.999952	0.967487	0.817308	0.596511	0.541564	0.227654	0.134808	0.079992	0.0833858	0.999999	0.999952	1.00062	0.75209	0.570131	0.444859	0.226878	0.101274	0.0594014	0.0561971	0.999999	0.999952	1.05775	0.87288	0.722647	0.623177	0.339862	0.169156	0.14163	0.126846	52.5352	0.979417	52.9785	0.990128	52.1386	0.992466	54.6415	0.988947	0.633164
CWF19L1	0.999999	0.999952	0.979018	0.902663	0.695894	0.44058	0.20721	0.0954788	0.0677994	0.0758947	0.999999	0.999952	1.00785	0.896079	0.694539	0.455493	0.186631	0.0883108	0.05754	0.0499595	0.999999	0.999952	1.01192	0.883419	0.704678	0.399302	0.21515	0.107822	0.0756402	0.0739445	0.999999	0.999952	1.02189	0.857729	0.692538	0.35853	0.202491	0.0876695	0.0618117	0.0508688	52.8732	0.99958	52.9198	0.999049	52.6717	0.998665	52.3646	0.996927	-0.378384
CXorf38	0.999999	0.999952	0.977357	1.024	0.907704	0.657217	0.307352	0.157806	0.0940034	0.0904324	0.999999	0.999952	0.937873	0.833205	0.746849	0.557915	0.295948	0.146338	0.109383	0.0956637	0.999999	0.999952	0.985024	0.942827	0.826505	0.497968	0.232733	0.101006	0.0630498	0.056899											55.1421	0.998218	54.0626	0.996569	53.7722	0.999284			-0.684917
CXorf56	0.999999	0.999952	1.01739	0.889394	0.750848	0.418088	0.175443	0.087289	0.105781	0.0676297	0.999999	0.999952	0.98215	0.861691	0.660855	0.357639	0.194601	0.0780527	0.0828152	0.0702142	0.999999	0.999952	0.98961	0.876292	0.694805	0.434544	0.199686	0.0943784	0.0634824	0.0633089	0.999999	0.999952	0.734394	0.685007	0.580621	0.400756	0.335126	0.143964	0.114204	0.133888	52.8283	0.998069	52.1648	0.999008	52.7988	0.99973	51.681	0.978659	-0.25664
CYB5B	0.999999	0.999952	0.987631	1.06821	0.944718	0.875331	0.660174	0.408523	0.324069	0.268351	0.999999	0.999952	0.93314	1.01876	1.03461	1.15865	0.787964	0.555072	0.405278	0.292671	0.999999	0.999952	0.978366	1.06532	1.03603	1.28757	0.829303	0.516621	0.390291	0.381905	0.999999	0.999952	0.761405	0.603857	0.512243	0.394917	0.359081	0.170725	0.123289	0.113744	59.4541	0.9921	61.455	0.944691	60.7566	0.892279	51.0227	0.979143	-4.5649
CYB5R2	0.999999	0.999952	0.987173	0.972644	0.941951	0.872735	0.58706	0.354383	0.309411	0.248307	0.999999	0.999952	1.00415	1.00095	0.934497	0.98861	0.517509	0.312424	0.223046	0.203499	0.999999	0.999952	0.979196	0.964004	0.949462	0.822338	0.543286	0.312045	0.224664	0.203857	0.999999	0.999952	0.945806	0.905708	0.885596	0.792481	0.559789	0.299467	0.245369	0.188931	58.4703	0.997637	57.5242	0.99233	57.8031	0.999025	57.9802	0.99105	-0.105573
CYB5R3	0.999999	0.999952	1.05571	1.11165	0.84625	0.772677	0.462467	0.195977	0.0883734	0.0781484											0.999999	0.999952	1.02819	1.00208	0.844709	0.796671	0.49836	0.186414	0.0758946	0.0739706	0.999999	0.999952	1.24285	1.00505	1.00718	0.761773	0.461086	0.195749	0.0870704	0.0558698	56.7017	0.982259			56.9564	0.992541	56.8032	0.963029	0.127312
CYB5R4	0.999999	0.999952	1.05638	0.905404	0.858533	0.601432	0.242866	0.114994	0.0805455	0.100877	0.999999	0.999952	0.944104	0.92203	0.860113	0.994818	0.270517	0.126789	0.0739386	0.0621648	0.999999	0.999952	0.998596	0.956335	0.878663	0.658599	0.276449	0.127679	0.077065	0.0722078	0.999999	0.999952	0.871037	0.843392	0.775297	0.553618	0.264831	0.151497	0.1255	0.120207	54.4008	0.99469	56.4966	0.981278	54.954	0.999517	53.9643	0.987332	-0.989511
CYCS	0.999999	0.999952	1.07008	1.05485	1.27259	1.21731	0.95435	0.68976	0.409349	0.296461	0.999999	0.999952	1.06576	1.09145	1.14402	0.979774	0.894407	0.598497	0.395173	0.271416	0.999999	0.999952	1.06188	1.08414	1.11559	1.11922	0.811434	0.511219	0.318978	0.248772	0.999999	0.999952	1.21659	1.2232	1.27667	1.28376	0.888315	0.674147	0.434959	0.29631	62.7488	0.863884	62.2111	0.959059	60.8774	0.95678	62.8727	0.770275	-0.604885
CYFIP1	0.999999	0.999952	0.975688	1.13253	0.898364	0.566777	0.237715	0.11179	0.0654626	0.0544637	0.999999	0.999952	0.964025	0.928235	0.924226	0.573287	0.19336	0.0945109	0.0588698	0.0478886	0.999999	0.999952	0.905189	0.934628	0.852242	0.482835	0.19301	0.0843575	0.0484162	0.0401881	0.999999	0.999952	0.905232	0.910818	0.836099	0.421306	0.211169	0.0835481	0.0492352	0.0399284	54.2953	0.986035	54.2139	0.996783	53.6263	0.99371	53.2985	0.990762	-0.792231
CYFIP2	0.999999	0.999952	0.939203	1.15368	0.911168	0.500631	0.157991	0.0726153	0.0303861	0.0776768	0.999999	0.999952	0.99462	0.980348	0.917302	0.602864	0.20657	0.0765889	0.0180721	0.0176823	0.999999	0.999952	0.88839	0.866977	0.855691	0.693531	0.273065	0.0983362	0.0637127	0.0507341											53.6646	0.983112	54.4739	0.999532	55.0296	0.983144			0.682491
CYHR1	0.999999	0.999952	1.02602	0.976881	0.936341	0.70978	0.299006	0.118723	0.0952973	0.0788739	0.999999	0.999952	0.998287	1.04991	1.00761	1.35058	0.2713	0.168382	0.068908	0.0402946	0.999999	0.999952	1.03318	1.00679	1.18637	0.83365	0.32184	0.0769322	0.0222787	0.0120019	0.999999	0.999952	0.683323	0.663686	0.638778	0.536467	0.330659	0.121737	0.0641907	0.0769119	55.3451	0.999379	57.0246	0.939112	56.1618	0.979618	52.1176	0.946104	-2.04512
CYTH2	0.999999	0.999952	0.884206	0.613248	0.377717	0.219118	0.107672	0.0395804	0.0372595	0.0386899	0.999999	0.999952	0.816697	0.598528	0.353249	0.5253	0.0992281	0.0636742	0.0352264	0.0742978	0.999999	0.999952	0.927604	0.69939	0.439323	0.302892	0.10994	0.0628336	0.0137239	0.0854574	0.999999	0.999952	0.561313	0.426489	0.344093	0.155837	0.119696	0.0237958	0.0239072	0.0359579	49.2176	0.998792	49.9594	0.945204	50.203	0.99539	46.8477	0.971709	-1.06316
D2HGDH	0.999999	0.999952	1.01605	0.997969	0.94963	0.94936	0.473887	0.184121	0.0643478	0.0654543	0.999999	0.999952	0.995286	0.977138	0.980281	0.617885	0.491426	0.181309	0.0790204	0.0668211	0.999999	0.999952	1.02136	0.970805	0.89705	0.772004	0.443548	0.191263	0.124523	0.111567	0.999999	0.999952	1.07635	0.983691	0.945795	0.806281	0.449175	0.206261	0.120685	0.106784	57.2499	0.997	56.359	0.983832	56.5404	0.998309	56.7756	0.995819	-0.146477
D6RGI3_HUMAN	0.999999	0.999952	1.01812	1.09836	1.02639	0.953647	0.742625	0.474744	0.297304	0.182454	0.999999	0.999952	1.00281	1.01576	1.01852	0.914682	0.741776	0.482664	0.335818	0.201772	0.999999	0.999952	1.00902	1.05066	1.03361	0.976129	0.779409	0.48352	0.297654	0.189805	0.999999	0.999952	1.05951	1.1154	1.13611	1.04708	0.735188	0.464802	0.314702	0.186832	60.5377	0.986964	60.7963	0.996019	60.7218	0.994315	60.3095	0.956786	-0.151319
DAB2																					0.999999	0.999952	0.951721	0.88952	0.701742	0.501661	0.248632	0.133337	0.103895	0.100261															53.3662	0.998888			0
DAG1	0.999999	0.999952	0.873416	0.903194	0.848317	0.649911	0.428431	0.266181	0.16067	0.157766																															56.1155	0.98844							0
DAK	0.999999	0.999952	1.01456	1.0542	1.03895	0.849807	0.414302	0.121308	0.0787417	0.0645676	0.999999	0.999952	1.02358	1.05453	1.04769	0.916539	0.417846	0.111699	0.0637621	0.0473095	0.999999	0.999952	1.01393	1.01093	1.02631	0.89621	0.438889	0.111858	0.064778	0.054831	0.999999	0.999952	0.942482	0.97077	0.964454	0.828847	0.47257	0.118757	0.0718618	0.0559465	56.6237	0.995971	56.8228	0.996354	56.8818	0.99899	56.8667	0.996086	0.150985
DAP	0.999999	0.999952	1.04205	0.979212	0.972056	0.802988	0.456269	0.296492	0.213911	0.219322	0.999999	0.999952	0.992049	1.03847	0.930031	0.696765	0.617739	0.394686	0.347977	0.342735	0.999999	0.999952	1.02409	0.990681	0.970823	0.788286	0.514866	0.317432	0.252844	0.261562	0.999999	0.999952	1.13157	1.11822	1.04193	0.921671	0.506455	0.390584	0.322244	0.34156	56.8537	0.997518	58.4905	0.98059	57.3347	0.99816	57.4079	0.966622	-0.300786
DAPK3											0.999999	0.999952	0.688561	0.688129	0.489753	1.58041	0.253071	0.186799	0.0783503	0.072731	0.999999	0.999952	0.797003	0.775588	0.553723	0.749742	0.295616	0.136095	0.0931502	0.0851636													56.9751	0.628023	53.6241	0.921527			0
DARS	0.999999	0.999952	1.01011	1.15549	1.08729	0.92353	0.520484	0.204436	0.0887667	0.0725734	0.999999	0.999952	0.991071	1.07457	1.05438	0.970051	0.43688	0.181603	0.0798221	0.0606265	0.999999	0.999952	0.993626	1.10611	1.10304	0.917324	0.47773	0.183094	0.0726028	0.0635935	0.999999	0.999952	0.925183	0.985139	0.982164	0.772963	0.417673	0.158825	0.0742792	0.0602477	57.536	0.979849	57.0312	0.992057	57.2354	0.985527	56.4456	0.995442	-0.443118
DARS2	0.999999	0.999952	1.01316	1.01439	0.928504	0.785877	0.526818	0.226408	0.118085	0.0628215	0.999999	0.999952	0.993908	0.989102	0.935074	0.667194	0.453094	0.180226	0.0876106	0.0386197	0.999999	0.999952	0.992799	1.00447	0.998369	0.847751	0.43983	0.231252	0.0802153	0.0487732	0.999999	0.999952	1.06903	1.02459	1.00638	0.843674	0.474434	0.203378	0.0735041	0.0493536	57.3794	0.998338	56.2995	0.995617	57.0246	0.996944	57.1585	0.995263	0.252082
DAXX											0.999999	0.999952	1.00429	1.08697	1.03901	0.341356	0.758306	0.464169	0.471825	0.577729	0.999999	0.999952	0.989266	0.96029	0.877711	0.855757	0.48129	0.289697	0.222072	0.181211	0.999999	0.999952	1.48894	1.84528	1.73784	1.68977	0.562883	0.646669	0.494498	0.374027				0.855191	57.3442	0.992363		0.29842	0
DAZAP1	0.999999	0.999952	0.948405	0.896607	0.817327	0.615119	0.308084	0.116989	0.0563265	0.0410458	0.999999	0.999952	0.9725	0.973791	0.761253	0.828881	0.31153	0.138626	0.0891953	0.0654494	0.999999	0.999952	1.02785	0.933558	0.852802	0.648675	0.330889	0.0946098	0.0442076	0.0303375	0.999999	0.999952	0.929087	0.893784	0.791121	0.604626	0.390786	0.1309	0.0910041	0.0679201	54.7324	0.997584	55.7868	0.974386	55.1197	0.998028	54.9964	0.994823	-0.201557
DBI	0.999999	0.999952	0.980338	0.94167	0.990953	0.717981	0.568339	0.332794	0.206465	0.147265	0.999999	0.999952	0.960989	0.953374	0.920888	0.630549	0.614882	0.287313	0.194494	0.147715	0.999999	0.999952	1.01838	0.988878	0.891951	0.857317	0.54276	0.310082	0.163633	0.193902	0.999999	0.999952	1.18277	1.12153	1.16042	0.955654	0.596929	0.369893	0.230856	0.206717	57.9937	0.989044	57.6905	0.977094	57.8543	0.994091	58.419	0.941524	0.294542
DBN1	0.999999	0.999952	1.05185	1.03501	0.970662	0.709676	0.320802	0.216813	0.212804	0.238747	0.999999	0.999952	0.970765	0.976511	0.893148	0.864861	0.34267	0.208798	0.165914	0.181082	0.999999	0.999952	0.928671	0.736626	0.604485	0.427761	0.224311	0.125134	0.111153	0.13267	0.999999	0.999952	1.10415	0.752444	0.650409	0.401551	0.265687	0.135834	0.130043	0.147835	55.1548	0.996159	56.0965	0.991837	51.9667	0.996048	52.237	0.97789	-3.52379
DBNL	0.999999	0.999952	0.960266	0.749511	0.631496	0.425209	0.227593	0.121596	0.107099	0.0918023	0.999999	0.999952	0.943994	0.806902	0.626743	0.609279	0.250234	0.136691	0.0924208	0.0923349	0.999999	0.999952	0.97629	0.795381	0.638776	0.473892	0.266537	0.135767	0.0986948	0.0980784	0.999999	0.999952	0.961706	0.763804	0.627427	0.439836	0.254411	0.127947	0.0923766	0.0826663	52.2312	0.996772	53.549	0.984276	52.8492	0.997333	52.4747	0.997632	-0.228147
DBR1	0.999999	0.999952	0.969984	0.959885	0.908009	0.741882	0.462976	0.187017	0.0761299	0.0611026	0.999999	0.999952	1.02322	0.987276	0.964211	0.714068	0.500463	0.173448	0.0768439	0.0530645	0.999999	0.999952	1.01423	0.978454	0.95893	0.754278	0.445882	0.167803	0.0700928	0.0581415	0.999999	0.999952	0.961732	0.909452	0.852726	0.702961	0.414667	0.180164	0.094807	0.115327	56.6174	0.998644	56.7845	0.994321	56.5661	0.998765	55.9582	0.995491	-0.438843
DBT	0.999999	0.999952	1.03761	0.911424	0.840899	0.709513	0.307323	0.122959	0.0609481	0.0536683	0.999999	0.999952	1.00853	0.934297	0.90154	0.754577	0.372391	0.156386	0.0819571	0.0471663	0.999999	0.999952	1.04921	1.04522	1.05136	0.923259	0.446133	0.14256	0.0559562	0.0431559	0.999999	0.999952	0.877526	0.913335	0.969031	0.714651	0.469659	0.116605	0.0654681	0.0405066	55.3124	0.994221	56.0425	0.99803	57.0194	0.99511	56.4001	0.981068	1.03232
DCAF13	0.999999	0.999952	0.983154	0.891203	0.727739	0.478364	0.257526	0.105185	0.0795229	0.0774876	0.999999	0.999952	0.961477	0.853924	0.794661	0.866523	0.396488	0.219199	0.133085	0.109913	0.999999	0.999952	1.02027	0.89554	0.837606	0.581316	0.34555	0.151723	0.121225	0.118018	0.999999	0.999952	0.704257	0.684304	0.574408	0.432908	0.36217	0.13147	0.079775	0.0765668	53.385	0.999327	56.6328	0.964459	54.7532	0.996412	51.623	0.967706	-1.82081
DCAF15	0.999999	0.999952	0.553924	0.433482	0.111529	0.0835851	0.0237845	0.00547697	0.00224517	0.00380908	0.999999	0.999952	0.627929	0.546752	0.298125	0.2869	0.0832378	0.0442628	0.0274583	0.0471853	0.999999	0.999952	0.526202	0.367391	0.136052	0.0811451	0.0163232	0.00823724	0.00169506	0.00137135											46.0083	0.978304	47.894	0.97479	45.6408	0.982216			-0.183771
DCAF16	0.999999	0.999952	0.859114	0.857393	0.594528	0.349794	0.223794	0.0837041	0.0461185	0.0413301	0.999999	0.999952	0.83917	0.646617	0.499723	0.273672	0.274359	0.0976842	0.121444	0.0913914																					51.9434	0.991599	50.2388	0.989686					0
DCAF6	0.999999	0.999952	0.934331	1.18415	1.0755	0.947594	0.76901	0.528614	0.240214	0.212398	0.999999	0.999952	0.974003	0.93236	0.957775	0.611874	0.518861	0.26674	0.153066	0.099955	0.999999	0.999952	1.01833	0.981514	0.989415	0.883677	0.66179	0.365302	0.189994	0.157581	0.999999	0.999952	0.856686	0.991485	1.01207	0.88885	0.538426	0.388921	0.171584	0.1834	60.8245	0.953897	56.8383	0.982681	59.0949	0.998823	58.2958	0.971672	-0.136004
DCAF7	0.999999	0.999952	0.959922	0.951517	0.893816	0.71668	0.350607	0.149406	0.105003	0.0624088	0.999999	0.999952	0.964896	0.915028	0.774426	0.624231	0.292501	0.104594	0.0647979	0.0552043	0.999999	0.999952	0.959615	0.917273	0.858277	0.637444	0.328477	0.125502	0.0758793	0.0700593	0.999999	0.999952	1.0201	1.04349	0.899124	0.668887	0.264942	0.14609	0.0778313	0.0830006	55.6965	0.998195	54.5908	0.99693	55.0738	0.997837	54.9712	0.997068	-0.121115
DCAF8											0.999999	0.999952	0.879458	0.810021	0.738185	0.578616	0.237236	0.100579	0.0548348	0.0409082	0.999999	0.999952	0.945788	0.888235	0.815732	0.644029	0.332555	0.129764	0.0702556	0.0657929	0.999999	0.999952	0.941622	0.944335	0.903909	0.563792	0.323814	0.116623	0.059121	0.0557251			53.6674	0.986516	55.0125	0.995977	54.7702	0.99396	0.551385
DCBLD2	0.999999	0.999952	1.00066	0.833541	0.878848	0.826102	0.469865	0.29022	0.118071	0.0925562	0.999999	0.999952	1.00494	1.00394	0.944752	0.719751	0.561142	0.317051	0.134608	0.0834186	0.999999	0.999952	1.01116	0.95349	0.942568	0.857371	0.586478	0.303104	0.151603	0.130194	0.999999	0.999952	0.941947	0.867961	0.884359	0.809842	0.503453	0.265695	0.12575	0.0821602	57.2835	0.980725	57.765	0.993712	58.2329	0.998218	57.3388	0.987804	0.261587
DCD	0.999999	0.999952	0.903959	0.976132	1.05395	1.13728	0.681116	0.465478	0.666877	0.639784	0.999999	0.999952	0.692351	0.810229	0.940744	0.694487	0.470133	0.417956	0.253057	0.248725	0.999999	0.999952	1.25079	1.547	0.890445	2.63622	0.907822	0.822465	0.772553	0.498001	0.999999	0.999952	1.49523	1.03656	0.936299	1.00709	0.797636	0.491717	0.950051	0.364017		0.874558	57.8969	0.876963		0.0450608		0.494722	0
DCK	0.999999	0.999952	0.986525	1.0354	0.960618	0.832936	0.251805	0.101977	0.045319	0.0458907	0.999999	0.999952	1.06486	1.02284	0.974826	0.692174	0.289659	0.107386	0.0688203	0.0541619	0.999999	0.999952	0.976008	0.951954	0.888732	0.641818	0.243528	0.0821295	0.0433291	0.039311	0.999999	0.999952	0.93965	0.928107	0.889039	0.708818	0.289871	0.126481	0.084268	0.0687401	55.6808	0.998377	55.2811	0.995939	54.7461	0.999237	55.2784	0.994987	-0.468675
DCP1A	0.999999	0.999952	0.874212	0.622072	0.537327	0.402758	0.22039	0.105185	0.0736498	0.0805867	0.999999	0.999952	0.895515	0.674809	0.493549	0.50123	0.142621	0.0760894	0.0463116	0.0466783	0.999999	0.999952	0.884415	0.674375	0.534746	0.359838	0.179602	0.0733218	0.0564964	0.0555619	0.999999	0.999952	1.07068	0.991633	0.910689	0.813719	0.526616	0.338609	0.217848	0.107569	51.035	0.991542	51.2511	0.978145	50.9422	0.997062	58.0469	0.99282	3.35149
DCP1B	0.999999	0.999952	0.880368	0.7378	0.701831	0.574712	0.305199	0.165275	0.146017	0.151201	0.999999	0.999952	0.921479	0.794818	0.698499	0.507408	0.296641	0.117652	0.0865686	0.0739031	0.999999	0.999952	0.920331	0.854628	0.719747	0.535802	0.257601	0.0985936	0.0670194	0.0628465	0.999999	0.999952	0.802734	0.695658	0.608772	0.513467	0.259681	0.121783	0.0809046	0.0726093	53.7747	0.984427	53.4143	0.996461	53.6263	0.996436	52.1995	0.983256	-0.681634
DCPS	0.999999	0.999952	1.01232	1.01061	0.969127	0.886383	0.619927	0.325807	0.124833	0.0714028	0.999999	0.999952	0.9899	0.997807	0.981641	0.901868	0.678955	0.333746	0.154352	0.0898987	0.999999	0.999952	0.988075	0.992069	0.961566	0.879265	0.605634	0.303502	0.119663	0.0733715	0.999999	0.999952	0.955551	0.991786	0.993688	0.938897	0.683261	0.358263	0.137781	0.0794672	58.6875	0.999407	59.0761	0.999712	58.4604	0.999763	59.2681	0.998059	-0.0175289
DCTD	0.999999	0.999952	1.02745	1.06978	1.08685	0.979934	0.723015	0.398364	0.191971	0.101175	0.999999	0.999952	1.00555	0.998753	0.987025	0.869616	0.674006	0.34636	0.203821	0.108924	0.999999	0.999952	1.00608	1.00133	0.987398	0.847633	0.610592	0.323506	0.149551	0.0810493	0.999999	0.999952	1.03797	1.02341	1.03294	0.931989	0.660829	0.394541	0.172477	0.0857697	59.7423	0.987398	59.151	0.998456	58.5758	0.998995	59.4251	0.994705	-0.446151
DCTN1	0.999999	0.999952	0.92874	0.749417	0.43958	0.368783	0.191488	0.0996962	0.0798189	0.073862	0.999999	0.999952	0.941284	0.678905	0.450622	0.407307	0.165232	0.0875621	0.0524005	0.0435266	0.999999	0.999952	0.901815	0.681063	0.465396	0.340021	0.180013	0.0860196	0.0589112	0.0585945	0.999999	0.999952	0.845342	0.632177	0.437379	0.313755	0.205998	0.085464	0.0574483	0.0500893	50.7713	0.992589	50.805	0.98884	50.5121	0.997216	49.9987	0.995827	-0.532735
DCTN2	0.999999	0.999952	0.981946	1.01624	0.764889	0.457297	0.226542	0.12995	0.100286	0.0711908	0.999999	0.999952	0.962065	0.980807	0.766278	0.696551	0.280591	0.152398	0.116512	0.0971513	0.999999	0.999952	0.970874	0.969272	0.830677	0.484225	0.31374	0.162342	0.0970257	0.0882023	0.999999	0.999952	0.874318	0.866866	0.698058	0.357853	0.245846	0.103133	0.0814069	0.0652926	53.3047	0.995562	54.9591	0.988792	54.0445	0.994351	52.5027	0.989699	-0.858287
DCTN3	0.999999	0.999952	0.965436	1.01849	0.683579	0.356604	0.184483	0.072266	0.0458107	0.0409855	0.999999	0.999952	0.99653	0.937012	0.69006	0.444594	0.201617	0.0998175	0.0631051	0.0586017	0.999999	0.999952	0.955176	0.940082	0.706731	0.336645	0.204815	0.0945838	0.0620893	0.049203	0.999999	0.999952	1.1037	1.01376	0.759802	0.421369	0.188567	0.101755	0.0439029	0.0312325	52.4147	0.992264	52.9197	0.998486	52.3702	0.995827	53.0475	0.989506	0.0416552
DCTN4	0.999999	0.999952	0.945757	0.945933	0.804495	0.703831	0.499297	0.293108	0.203437	0.146562	0.999999	0.999952	0.966862	0.922765	0.867403	0.704055	0.486937	0.284516	0.190412	0.135173	0.999999	0.999952	0.955016	0.888316	0.828542	0.636722	0.444112	0.247552	0.161554	0.0986299	0.999999	0.999952	0.96426	0.867871	0.810645	0.653412	0.450833	0.266025	0.178547	0.111479	57.0453	0.997077	56.9704	0.999217	56.081	0.998583	56.2283	0.998621	-0.853227
DCTN5	0.999999	0.999952	0.955812	0.980798	0.940264	0.777842	0.562101	0.334486	0.243495	0.14615	0.999999	0.999952	0.998316	0.947876	0.945489	0.677677	0.51403	0.296067	0.21096	0.137293	0.999999	0.999952	0.942193	0.983364	0.94988	0.808606	0.512487	0.306981	0.213436	0.143621	0.999999	0.999952	1.14086	1.06418	1.02586	0.796699	0.443944	0.276672	0.188286	0.120738	58.1787	0.996875	57.1598	0.992837	57.6249	0.996469	56.8433	0.97735	-0.435155
DCTN6	0.999999	0.999952	0.950378	1.0596	1.03992	0.864922	0.605079	0.393483	0.293373	0.229726	0.999999	0.999952	1.01507	1.06597	1.03605	0.680802	0.807068	0.532016	0.366866	0.276696	0.999999	0.999952	0.9844	0.957136	1.0641	0.891587	0.67856	0.44255	0.331639	0.18266	0.999999	0.999952	1.17597	1.0918	1.18316	1.08325	0.60997	0.477085	0.314139	0.214146	58.7668	0.987213	61.6714	0.923571	60.0718	0.985057	59.0674	0.910421	-0.649536
DCTPP1	0.999999	0.999952	0.965242	0.949935	0.987342	0.858776	0.634726	0.384535	0.308788	0.286028	0.999999	0.999952	1.02337	0.99784	0.919729	0.943802	0.495088	0.304207	0.233366	0.22401	0.999999	0.999952	0.987502	0.916916	0.890596	0.785872	0.550445	0.34764	0.275386	0.267321	0.999999	0.999952	0.975207	0.879922	0.856866	0.722576	0.533101	0.306451	0.235647	0.213631	58.9971	0.995091	57.3708	0.993088	58.0597	0.995415	57.4819	0.994196	-0.413195
DCUN1D1	0.999999	0.999952	1.03009	1.0301	0.944045	0.402496	0.180525	0.0675488	0.0377443	0.0276168	0.999999	0.999952	1.02727	1.05225	0.956545	0.465179	0.184932	0.0684864	0.0321361	0.0238906	0.999999	0.999952	1.02052	1.04512	0.950921	0.400906	0.144706	0.043254	0.0214611	0.0171099	0.999999	0.999952	1.13854	1.17561	1.00089	0.436398	0.199608	0.0661039	0.0352372	0.0276171	53.2154	0.993146	53.5774	0.992716	53.2143	0.994771	53.3994	0.96922	-0.0895358
DCUN1D5	0.999999	0.999952	0.653161	0.334295	0.313877	0.293788	0.17825	0.109174	0.0947545	0.0891051	0.999999	0.999952	0.752432	0.511673	0.454444	0.359321	0.150314	0.080978	0.0605919	0.0592493	0.999999	0.999952	0.595694	0.357591	0.315662	0.213084	0.116599	0.0596781	0.043356	0.0418393	0.999999	0.999952	0.722878	0.329274	0.288318	0.208294	0.132224	0.0837329	0.069541	0.0599072	46.5285	0.970453	49.315	0.982358	46.5323	0.97571	46.6686	0.985084	-1.32131
DCXR	0.999999	0.999952	0.972999	0.979595	0.918063	0.82009	0.50795	0.234585	0.0879823	0.0709033	0.999999	0.999952	0.979	0.964572	0.960641	0.824306	0.518279	0.224531	0.0866339	0.0677338	0.999999	0.999952	1.00003	0.97545	0.943816	0.851274	0.521635	0.239997	0.0826122	0.0699596	0.999999	0.999952	1.02492	1.01394	0.997456	0.893873	0.567704	0.249425	0.0883305	0.0719507	57.3629	0.998767	57.4244	0.999022	57.5633	0.999249	57.9722	0.998843	0.374136
DDA1	0.999999	0.999952	0.942405	0.904258	0.669762	0.540204	0.271606	0.157091	0.105017	0.0902092	0.999999	0.999952	0.952437	0.908282	0.8478	0.58142	0.34114	0.187697	0.13503	0.0880812	0.999999	0.999952	0.926105	0.867249	0.748553	0.540178	0.37255	0.269559	0.117486	0.0867625	0.999999	0.999952	1.04687	0.985327	0.890028	0.604294	0.332471	0.194176	0.122294	0.0941049	53.6576	0.995965	54.905	0.997403	54.8175	0.996458	55.0108	0.996341	0.632828
DDAH1	0.999999	0.999952	1.0256	0.953698	1.09192	0.992854	0.602202	0.26352	0.105304	0.0805269	0.999999	0.999952	0.99137	1.1298	1.01611	0.847586	0.555943	0.20718	0.0944078	0.0659135	0.999999	0.999952	1.01323	1.07653	1.07062	0.99004	0.593108	0.205386	0.0791561	0.0709393	0.999999	0.999952	1.05235	1.11164	1.03582	0.971313	0.540128	0.213266	0.0787691	0.057422	58.2628	0.989129	57.6721	0.986925	57.9893	0.991902	57.7346	0.988107	-0.105509
DDAH2	0.999999	0.999952	1.03611	0.954551	1.0133	0.883903	0.437543	0.142695	0.0829657	0.0825324	0.999999	0.999952	0.994501	0.959446	0.88096	0.828922	0.413989	0.094903	0.0515555	0.0409742	0.999999	0.999952	1.05171	1.07497	1.12971	1.02542	0.548957	0.186799	0.100545	0.0781719	0.999999	0.999952	1.03332	0.941457	0.923742	0.796302	0.396217	0.129365	0.077313	0.0685292	56.8454	0.99751	56.4409	0.994451	57.6043	0.9828	56.2807	0.996875	0.299399
DDB1	0.999999	0.999952	1.02562	1.20073	1.08984	1.12598	0.965521	0.57742	0.199882	0.104908	0.999999	0.999952	1.00275	1.05714	1.14011	1.08899	1.03216	0.553195	0.240269	0.110674	0.999999	0.999952	0.98458	1.06966	1.07963	1.08234	0.918477	0.548435	0.183255	0.101615	0.999999	0.999952	0.953942	1.04822	1.05733	1.04553	0.888178	0.553715	0.18501	0.101534	61.4014	0.952839	61.2381	0.96979	61.2139	0.985186	61.2331	0.99073	-0.0962437
DDB2	0.999999	0.999952	1.00091	1.04267	0.838349	0.733777	0.45747	0.226417	0.194287	0.129027	0.999999	0.999952	0.96249	0.945307	0.910638	0.724323	0.456809	0.270608	0.211018	0.156033	0.999999	0.999952	0.934611	1.04098	0.943019	0.910921	0.558419	0.432969	0.28202	0.221043	0.999999	0.999952	0.934084	0.986885	0.90096	0.712716	0.532368	0.294992	0.212881	0.160633	56.5122	0.991586	56.6905	0.998149	58.848	0.984	57.3847	0.994189	1.51492
DDC	0.999999	0.999952	0.72096	0.554708	0.442217	0.361019	0.246162	0.148311	0.0989102	0.0726738											0.999999	0.999952	0.766174	0.620087	0.537787	0.408744	0.288576	0.160028	0.11034	0.0934038											49.5866	0.983862			51.1243	0.98808			0.768889
DDI2	0.999999	0.999952	1.00732	0.9901	0.922586	0.686629	0.281059	0.120477	0.0662498	0.0569583	0.999999	0.999952	1.0039	1.02481	0.97281	0.779269	0.371254	0.147864	0.0888257	0.0805752	0.999999	0.999952	0.994217	1.01212	0.949294	0.731328	0.358964	0.137439	0.0767789	0.0666839	0.999999	0.999952	0.939899	0.936849	0.855965	0.648476	0.297606	0.132425	0.0694914	0.051298	55.1849	0.999886	56.1158	0.999162	55.8484	0.999346	55.0137	0.997526	-0.219264
DDOST	0.999999	0.999952	0.922254	0.850217	0.324413	0.355654	0.186933	0.0926177	0.133504	0.103011																															50.0644	0.969158							0
DDRGK1	0.999999	0.999952	0.950469	0.758651	0.631956	0.482751	0.228314	0.106455	0.0941409	0.0940948	0.999999	0.999952	0.949018	0.712904	0.53336	0.811216	0.224278	0.139636	0.0926041	0.0935599	0.999999	0.999952	0.88652	0.730772	0.735103	0.591709	0.357177	0.149109	0.114434	0.115304	0.999999	0.999952	0.686229	0.54399	0.464464	0.450463	0.231615	0.0881453	0.0827468	0.0887898	52.5817	0.994503	53.6811	0.897666	54.1153	0.981018	49.8828	0.96451	-1.13229
DDT	0.999999	0.999952	1.01707	0.987676	1.0019	0.868388	0.62183	0.424578	0.317493	0.29728	0.999999	0.999952	1.04602	1.05381	1.08518	0.871372	0.970585	0.545903	0.452962	0.41768	0.999999	0.999952	1.04773	1.02643	1.05325	0.947492	0.697747	0.434877	0.293967	0.35472	0.999999	0.999952	1.07222	1.08504	1.08914	1.03117	0.773778	0.496804	0.366841	0.333754	59.137	0.997922	61.4917	0.953715	59.4852	0.988823	60.5648	0.971189	-0.289302
DDX1	0.999999	0.999952	0.989681	1.01483	0.703786	0.422108	0.192754	0.0897322	0.0546664	0.0621648	0.999999	0.999952	1.00898	0.947995	0.709071	0.398542	0.172514	0.0850764	0.0551071	0.0482489	0.999999	0.999952	0.978385	0.914827	0.714709	0.386828	0.196611	0.093135	0.0643669	0.0634961	0.999999	0.999952	1.07526	1.05866	0.78817	0.414427	0.233667	0.12144	0.0882597	0.0791343	52.8558	0.994131	52.6663	0.998926	52.6346	0.999238	53.0717	0.988011	0.0920673
DDX10	0.999999	0.999952	1.05777	0.798744	0.671867	0.611441	0.249178	0.113433	0.107293	0.122457																					0.999999	0.999952	0.942904	1.03434	0.816466	0.777418	0.317012	0.237184	0.17692	0.161215	53.7161	0.976516					55.6931	0.981191	0
DDX12P	0.999999	0.999952	1.00012	0.995163	0.905588	0.798877	0.521521	0.206057	0.072677	0.0729948	0.999999	0.999952	0.977007	0.880024	0.917258	1.25684	0.37242	0.167083	0.16247	0.199529	0.999999	0.999952	1.00132	0.933341	0.914197	0.668507	0.349577	0.196745	0.133922	0.17725	0.999999	0.999952	0.594439	0.556141	0.465551	0.344438	0.215363	0.128616	0.082306	0.103543	57.2527	0.997648	57.1327	0.943834	55.363	0.997132	49.0586	0.961627	-4.98192
DDX17	0.999999	0.999952	0.967437	0.875697	0.686052	0.439186	0.2547	0.136625	0.0927158	0.0793228	0.999999	0.999952	1.00883	0.91303	0.680823	0.418409	0.235146	0.133679	0.0919598	0.0779766	0.999999	0.999952	0.986512	0.899845	0.715524	0.433711	0.249533	0.120959	0.0783603	0.0602424	0.999999	0.999952	1.04588	0.949293	0.68649	0.346339	0.197246	0.106011	0.0756835	0.0653083	52.9716	0.999545	52.7696	0.998113	53.0869	0.99892	52.2882	0.995772	-0.183007
DDX19A	0.999999	0.999952	0.98111	0.811625	0.617299	0.400856	0.19669	0.102006	0.0710587	0.0671653	0.999999	0.999952	0.988963	0.813557	0.562797	0.364979	0.169542	0.0783873	0.054124	0.0495577	0.999999	0.999952	0.979271	0.838693	0.613519	0.327048	0.169502	0.0763813	0.0503889	0.0467644	0.999999	0.999952	1.09419	0.927093	0.651788	0.365064	0.198969	0.0952981	0.0616603	0.0480294	52.1334	0.999077	51.6404	0.998177	51.7517	0.999451	52.2857	0.990567	0.131818
DDX19B																																																	0
DDX20	0.999999	0.999952	0.990671	0.808076	0.6834	0.501338	0.224468	0.110322	0.0608313	0.0674024	0.999999	0.999952	1.00028	0.816667	0.6132	0.354481	0.174342	0.0937658	0.0487293	0.0522648	0.999999	0.999952	1.01937	0.895162	0.697039	0.467	0.270936	0.122327	0.0679447	0.0650546	0.999999	0.999952	1.05336	1.07148	0.731054	0.465756	0.227705	0.094362	0.0735849	0.0784579	53.1165	0.996143	51.8572	0.998621	53.3089	0.997348	53.284	0.98611	0.809639
DDX21	0.999999	0.999952	1.13583	0.776287	0.690994	0.726073	0.287027	0.159341	0.171225	0.168007	0.999999	0.999952	0.998587	1.28056	0.98088	1.03353	0.365386	0.226252	0.219559	0.235669	0.999999	0.999952	1.00504	1.15409	0.838998	0.811938	0.408417	0.22272	0.243304	0.296879	0.999999	0.999952	0.619585	1.24065	0.784388	0.524749	0.371973	0.146481	0.250283	0.234705	54.6693	0.939208	57.089	0.948752	56.2007	0.96112	53.9174	0.816811	-0.820078
DDX23	0.999999	0.999952	1.06078	0.999156	0.835144	0.526694	0.208821	0.102381	0.0591942	0.0512752	0.999999	0.999952	1.02243	1.0421	1.0787	0.792655	0.266229	0.133375	0.0861308	0.0830748	0.999999	0.999952	0.971117	1.01082	0.88096	0.655396	0.288566	0.159299	0.0968807	0.110508	0.999999	0.999952	1.07591	1.14489	1.245	0.778166	0.377393	0.201188	0.234854	0.195848	53.8811	0.99676	55.5525	0.992928	54.9728	0.998354	55.8782	0.939227	0.708706
DDX27	0.999999	0.999952	0.97621	0.932963	0.730389	0.403034	0.182471	0.0900002	0.0579728	0.0420333																					0.999999	0.999952	0.758185	0.68554	0.55214	0.251072	0.149932	0.0664186	0.0528202	0.0492692	52.789	0.999377					50.2489	0.984762	0
DDX39A	0.999999	0.999952	0.834935	0.512978	0.385817	0.282339	0.143763	0.0627793	0.038475	0.0494794	0.999999	0.999952	0.867409	0.493612	0.390118	0.297418	0.145074	0.0604709	0.0312018	0.0271443	0.999999	0.999952	0.886807	0.556348	0.438737	0.298256	0.161431	0.0648756	0.043735	0.0387221	0.999999	0.999952	0.897337	0.50886	0.370257	0.242163	0.112238	0.0605207	0.0332606	0.0307355	48.8759	0.991215	48.9867	0.985715	49.6057	0.991492	48.7817	0.990987	0.262402
DDX39B	0.999999	0.999952	0.995405	0.90208	0.837169	0.543119	0.16558	0.0758505	0.044209	0.0382718	0.999999	0.999952	0.97999	0.937505	0.838066	0.600152	0.186395	0.0759841	0.0451995	0.0377906	0.999999	0.999952	1.00288	0.95534	0.860676	0.549889	0.176522	0.0739483	0.042109	0.0408036	0.999999	0.999952	1.0834	1.00225	0.904809	0.552599	0.194245	0.0814825	0.0472131	0.0389655	53.8183	0.997445	54.206	0.998095	53.9581	0.999761	54.0937	0.995471	0.0137721
DDX3X	0.999999	0.999952	0.929803	0.513778	0.433575	0.306104	0.155125	0.0803536	0.0552403	0.0518315	0.999999	0.999952	0.930372	0.58105	0.450076	0.328988	0.168784	0.0873143	0.058108	0.045958	0.999999	0.999952	0.935539	0.615949	0.555586	0.400169	0.18982	0.0847253	0.0477333	0.0401641	0.999999	0.999952	0.943699	0.562075	0.452428	0.304149	0.180203	0.0915254	0.0563021	0.0432013	49.4302	0.982333	49.9811	0.989279	51.1119	0.987444	49.8398	0.986662	0.770228
DDX41											0.999999	0.999952	0.92811	0.798065	0.649839	0.638086	0.268899	0.134389	0.0813607	0.0726149											0.999999	0.999952	0.768778	0.578972	0.474627	0.294937	0.195723	0.069703	0.0537663	0.0390875			53.7845	0.981803			49.6482	0.99181	-2.06816
DDX42	0.999999	0.999952	1.00523	0.486677	0.408723	0.30467	0.160497	0.0806462	0.0547553	0.0501853	0.999999	0.999952	0.977726	0.537113	0.440081	0.361936	0.168131	0.0861612	0.054854	0.0463219	0.999999	0.999952	0.970394	0.521724	0.439316	0.34184	0.193964	0.0983243	0.0691804	0.0644307	0.999999	0.999952	0.97378	0.46045	0.358503	0.243088	0.148365	0.0684205	0.0462035	0.0414341	49.2445	0.967716	49.9494	0.97413	49.7442	0.973972	48.5589	0.976159	-0.445386
DDX46	0.999999	0.999952	1.077	0.692878	0.451823	0.311042	0.155953	0.0838419	0.0594594	0.0571353	0.999999	0.999952	0.992965	0.815415	0.458347	0.360927	0.158148	0.0832879	0.0497448	0.0438442	0.999999	0.999952	0.929312	0.800652	0.456483	0.322113	0.160722	0.0766373	0.0535248	0.0510863	0.999999	0.999952	1.00905	0.962691	0.472954	0.315339	0.171588	0.0762844	0.0531751	0.0466755	50.4182	0.982843	51.0698	0.990676	50.8044	0.995059	51.1317	0.983613	0.224062
DDX49	0.999999	0.999952	0.996629	0.968374	0.859881	0.558743	0.14898	0.0817545	0.0384623	0.0282243	0.999999	0.999952	1.0289	1.05411	0.87952	0.460584	0.174384	0.0611738	0.0342447	0.0296857	0.999999	0.999952	1.02205	0.972464	0.862056	0.61972	0.264607	0.108137	0.0641045	0.0687501	0.999999	0.999952	0.829607	0.84831	0.704075	0.50739	0.27177	0.103468	0.0727087	0.0639095	53.9382	0.999291	53.4962	0.995137	54.6613	0.999393	53.3472	0.987381	0.28704
DDX5	0.999999	0.999952	0.921901	0.879098	0.507068	0.354376	0.158856	0.0832683	0.0561065	0.0606808	0.999999	0.999952	0.969364	0.733663	0.428708	0.350623	0.133377	0.0895923	0.0495628	0.040086	0.999999	0.999952	0.925125	0.733403	0.432495	0.247761	0.120859	0.0527918	0.0331382	0.0281706	0.999999	0.999952	0.962669	0.739572	0.443697	0.253458	0.148223	0.0581501	0.0411568	0.0346603	51.3998	0.992275	50.5637	0.99174	50.154	0.998951	50.2932	0.997695	-0.758139
DDX52											0.999999	0.999952	0.863911	0.559407	0.535696	0.172903	0.220075	0.139997	0.142501	0.117317																							49.462	0.975235					0
DDX54	0.999999	0.999952	1.14138	0.706517	0.551793	0.355445	0.196296	0.136464	0.124578	0.112578																															51.167	0.969986							0
DDX56	0.999999	0.999952	1.04697	0.92668	0.822464	0.538428	0.289688	0.156045	0.102958	0.0954355	0.999999	0.999952	1.04727	1.00054	0.896302	0.734159	0.454037	0.260424	0.195249	0.137352	0.999999	0.999952	1.02484	0.927896	0.862402	0.669908	0.38605	0.215796	0.161054	0.129626	0.999999	0.999952	1.08207	1.00438	0.920037	0.545881	0.339754	0.149426	0.112639	0.0965334	54.2109	0.997173	56.6469	0.996785	55.6864	0.998472	54.6481	0.98819	-0.261615
DDX59											0.999999	0.999952	1.02554	1.03379	0.859524	0.80901	0.307866	0.162485	0.10924	0.110716	0.999999	0.999952	0.988742	0.865172	0.754127	0.391053	0.150841	0.0701819	0.0383432	0.0399443	0.999999	0.999952	1.2032	1.06798	1.07815	0.798838	0.361617	0.23332	0.183686	0.205034			55.771	0.990715	52.6862	0.997749	55.9378	0.963724	0.083429
DDX6	0.999999	0.999952	1.01597	0.955653	0.859274	0.540392	0.205482	0.104589	0.0744753	0.0697784	0.999999	0.999952	1.00035	1.00167	0.855492	0.541328	0.178669	0.0834125	0.0551071	0.0464494	0.999999	0.999952	1.0038	0.997686	0.892868	0.565725	0.23798	0.118733	0.0969371	0.102157	0.999999	0.999952	0.955662	0.962618	0.843868	0.453781	0.193152	0.0786809	0.0605674	0.0476075	53.9568	0.999627	53.9039	0.999508	54.2159	0.999462	53.4216	0.997818	-0.111622
DECR1	0.999999	0.999952	0.951596	1.19232	1.05407	0.898349	0.485457	0.141049	0.0745533	0.0527192	0.999999	0.999952	1.03791	0.983641	1.05133	0.838017	0.505306	0.143585	0.0874707	0.0696825	0.999999	0.999952	1.04845	1.0695	1.11418	0.917283	0.460694	0.149585	0.085587	0.0753209	0.999999	0.999952	1.15173	1.15648	1.22345	1.04892	0.598256	0.213888	0.116625	0.0966016	57.1913	0.975772	57.1668	0.99416	57.0728	0.987667	57.8866	0.944717	0.300687
DEF6	0.999999	0.999952	0.76342	0.491726	0.464479	0.313887	0.170148	0.092565	0.110981	0.0827621	0.999999	0.999952	0.79268	0.514728	0.436375	0.424326	0.170507	0.0963467	0.0543886	0.0631265	0.999999	0.999952	0.814146	0.515404	0.379986	0.229557	0.101123	0.0500516	0.0426717	0.0386033											49.0142	0.983387	49.715	0.974866	48.6002	0.99531			-0.207019
DEK	0.999999	0.999952	0.921038	0.691769	0.63884	0.642681	0.290535	0.20893	0.231244	0.138978	0.999999	0.999952	0.846418	0.583289	0.468244	0.771788	0.185147	0.129337	0.101492	0.0903095	0.999999	0.999952	0.901514	0.659302	0.507156	0.410586	0.219248	0.101913	0.0801648	0.0946423	0.999999	0.999952	0.601255	0.532788	0.38781	0.262374	0.256142	0.0794234	0.0962988	0.0790376	53.8921	0.964637	52.098	0.870911	51.0589	0.99264	48.166	0.96511	-3.3826
DENR	0.999999	0.999952	1.02045	0.938947	1.06559	0.920291	0.720666	0.442636	0.254448	0.18444	0.999999	0.999952	1.00336	1.06797	1.00602	0.908678	0.661249	0.397496	0.239319	0.192404	0.999999	0.999952	1.00407	0.986768	0.976173	0.916999	0.608859	0.360633	0.197973	0.169922	0.999999	0.999952	1.05984	1.07723	1.0979	1.10807	0.712934	0.449201	0.259491	0.202744	60.0506	0.989548	59.2991	0.9943	58.7248	0.998702	59.8919	0.962452	-0.366457
DERA	0.999999	0.999952	0.951413	1.20381	0.858142	0.795121	0.566591	0.327153	0.216143	0.198785	0.999999	0.999952	0.974372	0.796126	0.778604	0.455246	0.491127	0.214857	0.145086	0.0485494	0.999999	0.999952	0.919817	0.956921	0.902419	0.796563	0.621376	0.407908	0.188945	0.105346	0.999999	0.999952	0.895493	0.837146	0.812877	0.701485	0.575767	0.307173	0.131051	0.0822354	57.9364	0.950347	54.7344	0.970392	58.8309	0.991095	56.9827	0.974282	1.57137
DFFA	0.999999	0.999952	1.0012	0.9829	0.963275	0.830233	0.483274	0.260155	0.190934	0.158714	0.999999	0.999952	1.00077	0.98924	0.929091	0.897686	0.485193	0.25264	0.191969	0.186964	0.999999	0.999952	1.0156	0.99711	0.987379	0.837178	0.498368	0.245954	0.184038	0.180454	0.999999	0.999952	0.936648	0.89166	0.848083	0.738454	0.472075	0.230926	0.173387	0.152165	57.1591	0.999819	57.2253	0.997252	57.2006	0.999299	56.6849	0.991604	-0.249422
DFFB	0.999999	0.999952	1.01885	1.06333	0.930795	0.634621	0.258801	0.134122	0.0604887	0.0614681	0.999999	0.999952	1.04115	0.999709	1.01597	0.763143	0.253043	0.115524	0.0803967	0.0792651	0.999999	0.999952	0.977596	1.04828	1.05441	0.776223	0.37409	0.168661	0.107804	0.0877456	0.999999	0.999952	1.10597	1.09459	1.07399	0.780027	0.277682	0.118399	0.0524987	0.0490212	54.8194	0.995319	55.3625	0.997843	56.1574	0.992398	55.6455	0.984053	0.810476
[truncated: 3,353 more rows]
