# Supplementary material for: Comprehensive chemical proteomics for target deconvolution of the redox active drug auranofin
Source: Redox Biol. 2020 Mar 3;32:101491. doi: 10.1016/j.redox.2020.101491 (PMC7082630; doi:10.1016/j.redox.2020.101491)
Supplement: Multimedia component 3 [file mmc3.xlsx]

## Sheet: Curve fitting results
Supplementary Table 4. Curve fitting results for TPP in cells treated with 3 µm auranofin for 2 h
norm=normalized value
FC=fold change
Rep=replicate
meltPoint=melting point
R_sq=R sqaured
The temperatures are given in column headers
Gene name	norm_FC_37C_DMSO_Rep1	norm_FC_41C_DMSO_Rep1	norm_FC_44C_DMSO_Rep1	norm_FC_47C_DMSO_Rep1	norm_FC_50C_DMSO_Rep1	norm_FC_53C_DMSO_Rep1	norm_FC_56C_DMSO_Rep1	norm_FC_59C_DMSO_Rep1	norm_FC_63C_DMSO_Rep1	norm_FC_67C_DMSO_Rep1	norm_FC_37C_DMSO_Rep2	norm_FC_41C_DMSO_Rep2	norm_FC_44C_DMSO_Rep2	norm_FC_47C_DMSO_Rep2	norm_FC_50C_DMSO_Rep2	norm_FC_53C_DMSO_Rep2	norm_FC_56C_DMSO_Rep2	norm_FC_59C_DMSO_Rep2	norm_FC_63C_DMSO_Rep2	norm_FC_67C_DMSO_Rep2	norm_FC_37C_Auranofin_Rep1	norm_FC_41C_Auranofin_Rep1	norm_FC_44C_Auranofin_Rep1	norm_FC_47C_Auranofin_Rep1	norm_FC_50C_Auranofin_Rep1	norm_FC_53C_Auranofin_Rep1	norm_FC_56C_Auranofin_Rep1	norm_FC_59C_Auranofin_Rep1	norm_FC_63C_Auranofin_Rep1	norm_FC_67C_Auranofin_Rep1	norm_FC_37C_Auranofin_Rep2	norm_FC_41C_Auranofin_Rep2	norm_FC_44C_Auranofin_Rep2	norm_FC_47C_Auranofin_Rep2	norm_FC_50C_Auranofin_Rep2	norm_FC_53C_Auranofin_Rep2	norm_FC_56C_Auranofin_Rep2	norm_FC_59C_Auranofin_Rep2	norm_FC_63C_Auranofin_Rep2	norm_FC_67C_Auranofin_Rep2	meltPoint_DMSO_Rep1	R_sq_DMSO_Rep1	meltPoint_DMSO_Rep2	R_sq_DMSO_Rep2	meltPoint_Auranofin_Rep1	R_sq_Auranofin_Rep1	meltPoint_Auranofin_Rep2	R_sq_Auranofin_Rep2	Difference(delta)_meltPoint_Auranofin_vs_DMSO
AADAT	1	0.999991	0.923214	1.05782	0.970104	0.800694	0.444735	0.105389	0.0538442	0.018008	1	0.999991	0.912432	0.97444	0.942503	0.919254	0.335468	0.0995444	0.0396349	0.0171774	1	0.999991	1.02282	1.08355	1.20769	0.817769	0.416564	0.136573	0.0357544	0.0264648	1	0.999991	1.03198	0.942605	0.988569	0.774825	0.415528	0.108051	0.031873	0.022201	55.4586	0.99325	55.2818	0.992609	55.4843	0.970308	55.2592	0.996847	0.00154923
AAGAB	1	0.999991	0.783819	0.482289	0.303532	0.244033	0.0912584	0.0366004	0.0248976	0.040996	1	0.999991	0.792107	0.474996	0.251425	0.23319	0.0869805	0.0278564	0.0152841	0.013125	1	0.999991	0.745623	0.574427	0.308136	0.242978	0.120117	0.0431886	0.0137569	0.0191405	1	0.999991	0.778425	0.435714	0.2682	0.171932	0.0704536	0.02934	0.0140642	0.0126984	47.4025	0.989155	47.1793	0.988588	47.8468	0.991077	46.8897	0.992541	0.0773737
AAK1	1	0.999991	0.948602	0.723709	0.466216	0.391772	0.180651	0.0632774	0.0424006	0.0455583	1	0.999991	0.902989	0.698793	0.446712	0.443529	0.200431	0.0918961	0.0585038	0.0571198	1	0.999991	0.892893	0.636867	0.420318	0.113427	0.0488676	0.0176004	0	0	1	0.999991	0.907791	0.728241	0.535957	0.359381	0.241512	0.103856	0.0634588	0.0464166	50.3078	0.990178	50.3363	0.98389	48.6177	0.995831	50.6648	0.997402	-0.680769
AAMDC	1	0.999991	0.912547	0.85644	0.88275	0.702792	0.46175	0.209227	0.116454	0.157304	1	0.999991	0.939472	1.09251	1.13104	0.870505	0.571246	0.269612	0.136927	0.127899	1	0.999991	0.85458	0.972517	0.948125	0.849515	0.471651	0.208495	0.122933	0.145792	1	0.999991	1.00239	0.895361	0.882457	0.733469	0.944744	0.220661	0.0985253	0.110538	55.1757	0.978513	56.54	0.976606	55.7687	0.981723	57.8689	0.928678	0.960933
AAMP	1	0.999991	1.00455	1.01297	0.965554	0.790874	0.52898	0.20879	0.0402152	0.0484426	1	0.999991	0.911423	0.841728	0.803253	0.538649	0.397807	0.155153	0.0279199	0.0192281	1	0.999991	0.918151	0.788416	0.745593	0.528487	0.353763	0.121728	0.0251223	0.0197533	1	0.999991	0.899072	0.86886	0.819341	0.688358	0.390686	0.162908	0.0320234	0.0246856	56.0465	0.998198	53.6657	0.987362	52.9976	0.986089	54.5173	0.984635	-1.09864
AAR2	1	0.999991	0.760833	0.594941	0.48704	0.344501	0.207007	0.0723073	0.0315076	0	1	0.999991	0.688039	0.684797	0.518115	0	0.0896637	0.0463697	0.0146742	0.0399908	1	0.999991	0.855487	0.598359	0.469813	0.352067	0.146711	0.0546681	0.0253098	0.010038	1	0.999991	0.896771	0.688476	0.5112	0.3954	0.335752	0.064197	0.0406525	0.02086	49.2674	0.985068	48.4521	0.942929	49.3758	0.988611	50.712	0.981115	1.18417
AARS	1	0.999991	1.03041	0.866614	0.297725	0.214481	0.0800744	0.032629	0.0126154	0.010415	1	0.999991	0.994471	0.843047	0.259502	0.276412	0.0660856	0.0269685	0.0110857	0.0157321	1	0.999991	1.04454	0.728453	0.352399	0.197229	0.0737744	0.0339777	0.0107694	0.0119688	1	0.999991	1.02068	0.833523	0.319326	0.167729	0.0969826	0.0314447	0.0135147	0.0122705	49.0898	0.988335	48.9526	0.978071	49.0213	0.992245	49.0707	0.994242	0.0247559
AARS2	1	0.999991	0.708819	0.398844	0.255432	0.220931	0.13222	0.0542818	0.0219491	0.0264199	1	0.999991	0.605815	0.365739	0.213558	0.141332	0.0672181	0.0250014	0.0144959	0.00410387	1	0.999991	0.625332	0.433798	0.298816	0.241707	0.0959083	0.0445818	0.0141124	0.0196723	1	0.999991	0.574615	0.454273	0.26584	0.162724	0.211302	0.0414305	0.0420757	0.0236774	46.4725	0.983263	45.706	0.985153	46.6409	0.976591	46.2354	0.966166	0.348914
AARSD1	1	0.999991	0.638371	0.339628	0.199669	0.134312	0.0686706	0.0265756	0.0121393	0.0166249	1	0.999991	0.635653	0.353846	0.182406	0.203901	0.0579368	0.0228552	0.0111227	0.0153233	1	0.999991	0.631689	0.344616	0.289569	0.150516	0.0859612	0.0306269	0.0110281	0.0088654	1	0.999991	0.554343	0.302339	0.170858	0.117357	0.0644784	0.0243687	0.0159667	0.00919892	45.6353	0.988719	45.7148	0.981273	45.9651	0.979124	45.0205	0.984077	-0.182258
AASDHPPT	1	0.999991	1.04908	1.12873	0.931299	0.549042	0.141747	0.0440752	0.0169865	0.0106063	1	0.999991	1.06988	0.984303	0.88614	0.647829	0.119766	0.033118	0.0159627	0.0174077	1	0.999991	0.890855	1.05194	0.696046	0.493938	0.126894	0.0437032	0.0135623	0.0114829	1	0.999991	1.01539	1.05879	0.86785	0.524998	0.133362	0.0502087	0.0138388	0.0165057	53.2865	0.990387	53.6232	0.99428	52.4237	0.982044	53.0759	0.996818	-0.705003
ABAT	1	0.999991	0.921817	0.92582	0.898207	0.953104	0.567331	0.2341	0.088161	0	1	0.999991	1.0802	1.15832	1.25281	1.03566	0.826053	0.281458	0.106692	0.0621408	1	0.999991	1.02763	1.00057	0.843856	1.03759	0.511203	0.246209	0.0696163	0.0343887	1	0.999991	1.10528	1.25362	1.81284	1.75045	0.325408	0.232139	0.0461283	0.0319632	56.6544	0.983433	57.7689	0.946554	56.3984	0.972449	55.8028	0.66752	-1.11107
ABCE1	1	0.999991	0.969797	1.05927	1.00029	0.941318	0.696587	0.346836	0.122827	0.0703013	1	0.999991	1.10701	1.21828	1.15723	0.965305	0.736776	0.336458	0.133681	0.05117	1	0.999991	0.952771	1.05873	0.962508	0.847844	0.612724	0.274237	0.100467	0.0369989	1	0.999991	0.994842	1.08343	0.980202	0.921286	0.609801	0.311273	0.110369	0.0354279	57.6358	0.996538	57.7515	0.949633	56.855	0.99508	57.1117	0.993895	-0.710295
ABCF1	1	0.999991	0.74974	0.60738	0.467601	0.323935	0.140109	0.0666587	0.0314348	0.0226568	1	0.999991	0.780377	0.581002	0.448288	0.547956	0.116276	0.049973	0.0296438	0.0241712	1	0.999991	0.727482	0.588694	0.456697	0.316907	0.142368	0.0549593	0.0221978	0.021268	1	0.999991	0.762578	0.557029	0.420222	0.256993	0.192994	0.0556739	0.0262142	0.0263627	48.9908	0.987776	49.5726	0.938745	48.7417	0.984893	48.4793	0.989309	-0.671259
ABCF2	1	0.999991	0.723573	0.514488	0.354349	0.250656	0.119004	0.0444874	0.017949	0.0059443	1	0.999991	0.667311	0.44476	0.275919	0.258301	0.0782346	0.0290708	0.00988235	0.0129321	1	0.999991	0.660656	0.515007	0.480984	0.26305	0.132356	0.0464987	0.0233913	0.0130263	1	0.999991	0.708676	0.463704	0.293688	0.193152	0.115174	0.0293354	0.0151483	0.0152868	47.7156	0.988663	46.8041	0.979209	48.0543	0.971188	46.9821	0.989464	0.258317
ABCF3	1	0.999991	0.304704	0.172528	0.149561	0.134236	0.0587174	0.020785	0.0146113	0.00962578	1	0.999991	0.309814	0.196672	0.184777	0.136747	0.0653289	0.0260026	0.0130085	0.0116055	1	0.999991	0.353036	0.226644	0.214591	0.12161	0.0645356	0.0183096	0.00860547	0.0076848	1	0.999991	0.373788	0.210743	0.167079	0.115932	0.0902506	0.0247982	0.0116427	0.010912	43.414	0.978342	43.4094	0.970687	43.497	0.960513	43.5706	0.973108	0.122101
ABHD10	1	0.999991	1.07414	1.28933	1.36233	1.34887	1.04004	0.576834	0.216003	0.115174	1	0.999991	1.06437	1.0653	1.15734	1.0585	0.807439	0.391056	0.177056	0.0569473	1	0.999991	0.995065	1.06212	1.18559	0.924812	0.749363	0.321696	0.135566	0.0471924	1	0.999991	0.966304	1.08406	1.07574	1.21784	0.853029	0.514152	0.188269	0.0587548	59.0883	0.808822	58.2771	0.970941	57.7152	0.972532	59.1297	0.950951	-0.260252
ABHD11	1	0.999991	0.934539	0.889393	0.649214	0.291405	0.10179	0.0353985	0.0137507	0.00817216	1	0.999991	1.0187	0.928049	0.709081	0.387992	0.0901079	0.0339379	0.0164841	0.0155037	1	0.999991	0.847589	0.881357	0.504392	0.224443	0.0736678	0.0285146	0.0071068	0.00609636	1	0.999991	0.99084	0.934643	0.616132	0.271417	0.137303	0.0461214	0.020517	0.015399	51.1345	0.99856	51.8258	0.998226	50.1553	0.99034	51.0271	0.998635	-0.888977
ABHD14B	1	0.999991	0.610408	0.493614	0.416788	0.310935	0.152528	0.0486438	0.0226651	0.0235797	1	0.999991	0.716747	0.524837	0.416751	0.271627	0.152397	0.0470102	0.0275198	0.023121	1	0.999991	0.626574	0.624514	0.414017	0.357354	0.151085	0.0483415	0.0149867	0.0116269	1	0.999991	0.644484	0.580713	0.487188	0.33557	0.182965	0.0466892	0.0159494	0.0133873	47.6728	0.963869	48.1146	0.984988	48.4753	0.963471	48.648	0.965995	0.667937
ABI1	1	0.999991	1.04737	1.01476	0.782546	0.443212	0.154729	0.0503221	0.0259929	0.0198863	1	0.999991	1.05241	1.00523	0.832331	0.446299	0.152859	0.0470939	0.027263	0.0153765	1	0.999991	1.15928	0.91552	1.00506	0.55174	0.149244	0.0579258	0.025779	0.0224055	1	0.999991	0.975002	0.945847	0.836723	0.396126	0.185233	0.0578154	0.0256148	0.0225995	52.5069	0.99701	52.6479	0.997964	53.3268	0.982484	52.4588	0.997701	0.315388
ABI2	1	0.999991	1.01352	1.08879	1.04967	0.697078	0.414219	0.231333	0.102209	0.175701	1	0.999991	0.979902	0.989487	0.869286	0.802687	0.221223	0.089895	0.0491303	0.0526554	1	0.999991	1.46527	1.07143	1.35945	0.476749	0.0777254	0.081896	0.0194776	0	1	0.999991	0.981164	1.08707	1.16759	0.40878	0	0	0	0	55.0061	0.982838	54.46	0.991407	52.9792	0.884847	52.9218	0.985525	-1.78253
ABLIM1	1	0.999991	0.865967	0.74681	0.597537	0.386781	0.174246	0.0678198	0.0430381	0.0539746	1	0.999991	0.986998	0.80546	0.662438	0.381902	0.16744	0.0667111	0.0427314	0.0378604	1	0.999991	0.977806	0.804563	0.705512	0.448596	0.222027	0.0839147	0.0486678	0.0615222	1	0.999991	0.86902	0.798044	0.589186	0.440392	0.207359	0.0940819	0.0571016	0.0563442	50.85	0.993372	51.4865	0.996607	52.1053	0.994364	51.3499	0.993883	0.55937
ABR	1	0.999991	0.582938	0.290839	0.198043	0.162038	0.0691962	0.0233856	0.015793	0.0135216	1	0.999991	0.625478	0.317365	0.229249	0.120409	0.0595587	0.0254118	0.0124778	0.0126612	1	0.999991	0.712278	0.510424	0.419887	0.287672	0.0976594	0.0521336	0.0196603	0.0239829	1	0.999991	0.645996	0.330308	0.251604	0.130492	0.081597	0.0199306	0.0106459	0.0109831	45.1586	0.980428	45.5496	0.985636	47.9951	0.981394	45.7813	0.984144	1.53407
ABRACL	1	0.999991	1.0169	1.06556	1.08294	1.02256	0.555362	0.24912	0.133513	0.234722	1	0.999991	1.05132	0.866394	0.934261	0.780066	0.463365	0.196637	0.113824	0.107728	1	0.999991	0.920068	1.12678	1.07017	0.731093	0.523868	0.210648	0.103463	0.115511	1	0.999991	1.10665	1.30086	1.15167	1.15556	0.737962	0.410323	0.150734	0.168544	56.2126	0.986087	55.5475	0.985766	55.8258	0.970779	58.0425	0.901294	1.05411
ACAA1	1	0.999991	1.00337	0.911983	0.852028	0.834971	0.464054	0.207658	0.0466063	0.0311163	1	0.999991	1.01746	0.903502	0.841258	0.874931	0.460313	0.178164	0.0386337	0.0275875	1	0.999991	0.9514	1.00454	1.18694	0.897691	0.498891	0.23703	0.0677034	0.0340755	1	0.999991	0.9601	0.915103	0.864978	0.806956	0.383608	0.220326	0.0713197	0.0276804	55.7627	0.988235	55.7979	0.982266	56.2114	0.973005	55.3513	0.987959	0.00105919
ACAA2	1	0.999991	1.07538	0.944838	1.10017	1.08575	0.600511	0.295393	0.18253	0.0834452	1	0.999991	0.862885	0.943128	0.994713	0.761382	0.596904	0.266812	0.132026	0.0381746	1	0.999991	1.13624	1.00666	1.16124	1.02215	0.680211	0.271482	0.159101	0.0634611	1	0.999991	0.901159	0.916638	0.941118	0.74672	0.506914	0.206067	0.102756	0.0411995	56.7658	0.970283	56.6053	0.978321	57.1765	0.967844	55.7852	0.988177	-0.204691
ACACA	1	0.999991	0.956235	0.512846	0.272707	0.223978	0.0951688	0.0371935	0.0197817	0.0198982	1	0.999991	0.838672	0.45013	0.267194	0.248747	0.080828	0.0315073	0.0142954	0.019249	1	0.999991	1.01092	0.432765	0.361428	0.245721	0.112113	0.0456554	0.0136464	0.0166121	1	0.999991	0.8148	0.48445	0.298446	0.193131	0.148531	0.0470123	0.0195192	0.0159184	47.7205	0.984414	47.2551	0.983662	47.9543	0.959521	47.4191	0.990781	0.198912
ACAD10	1	0.999991	0.946032	0.744228	0.496266	0.265023	0.163102	0.0449648	0.020563	0	1	0.999991	0.932363	0.793656	0.547956	0.401574	0.146751	0.0597186	0.0204816	0.0222095	1	0.999991	0.872087	0.610775	0.477926	0.264679	0.150357	0.0396365	0.00971274	0.00204784	1	0.999991	0.866994	0.645826	0.494324	0.266442	0.1701	0.0443589	0.0194104	0.0213433	50.0232	0.998212	50.8819	0.995409	49.2154	0.993453	49.4791	0.99522	-1.10529
ACAD8	1	0.999991	0.97395	0.952546	1.03815	0.908247	0.375128	0.10143	0.0515425	0.0435094	1	0.999991	0.872923	0.92828	0.933637	0.627184	0.349656	0.0877622	0.035127	0.0249594	1	0.999991	1.03858	1.10057	1.13678	0.807253	0.376265	0.103915	0.0470488	0.0315485	1	0.999991	1.18157	0.901852	0.947364	0.759467	0.549572	0.0607277	0.0308173	0.0297823	55.4155	0.99718	54.3088	0.985983	55.2084	0.981786	55.6883	0.964645	0.586172
ACAD9	1	0.999991	1.03931	0.957448	0.715201	0.507378	0.303762	0.151961	0.0581767	0.0548762	1	0.999991	1.08133	0.94751	0.687735	0.488654	0.299737	0.140831	0.0667117	0.050326	1	0.999991	1.00591	0.824881	0.620233	0.484716	0.267824	0.110071	0.0413787	0.0407414	1	0.999991	0.968417	0.886485	0.662654	0.455228	0.284853	0.135269	0.0483899	0.0427022	53.0756	0.994945	52.84	0.989787	52.159	0.993469	52.4214	0.998547	-0.667629
ACADM	1	0.999991	1.03815	1.06681	1.03869	0.943037	0.410395	0.0860324	0.0252208	0.0259273	1	0.999991	0.963849	0.882089	0.894511	0.711675	0.312345	0.0611957	0.0158803	0.0161796	1	0.999991	1.13624	0.970269	1.14166	0.866669	0.404494	0.0847899	0.0198767	0.0187451	1	0.999991	1.03135	1.1475	1.16236	0.983279	0.318558	0.0868631	0.0212985	0.0189427	55.6355	0.995913	54.4302	0.990476	55.4839	0.979368	55.4456	0.976797	0.431938
ACADS	1	0.999991	1.07934	1.03068	1.13027	1.08512	0.656828	0.281817	0.0925971	0.072889	1	0.999991	1.06415	1.04373	1.0943	0.987353	0.591466	0.253133	0.0875474	0.0520403	1	0.999991	1.0893	0.948189	1.20784	0.972652	0.620311	0.252721	0.0751593	0.0575152	1	0.999991	1.07607	1.17103	1.16663	1.01239	0.458543	0.241124	0.0783752	0.0648488	57.1513	0.974844	56.7623	0.987536	56.8855	0.96656	55.9227	0.958216	-0.552705
ACADSB	1	0.999991	1.01289	0.923797	0.95611	0.637204	0.254382	0.0797626	0.033145	0.022848	1	0.999991	0.855146	0.868847	0.811098	0.542521	0.245898	0.0834092	0.0307753	0.0191412	1	0.999991	1.06273	0.975352	1.0483	0.662787	0.278505	0.104907	0.0322869	0.0219168	1	0.999991	1.06527	0.857314	0.897054	0.628406	0.322132	0.0802427	0.0325121	0.0214363	54.007	0.996794	53.1291	0.983989	54.2781	0.991713	54.1042	0.987733	0.623103
ACADVL	1	0.999991	1.06705	1.0553	1.09194	0.899753	0.47313	0.152634	0.0370966	0.030494	1	0.999991	1.1104	1.09777	1.15027	1.0256	0.505978	0.155697	0.0437194	0.0336598	1	0.999991	1.03008	1.05656	1.12192	0.97136	0.517821	0.174417	0.0372015	0.0283278	1	0.999991	1.01682	1.04484	1.13796	0.953132	0.646975	0.148065	0.0402659	0.0309659	55.9053	0.990192	56.0861	0.974272	56.2094	0.987424	56.6991	0.988109	0.458537
ACAP2	1	0.999991	0.888847	0.710786	0.364209	0.198063	0.0876383	0.0340897	0.0161306	0.0145677	1	0.999991	0.884594	0.781553	0.419805	0.278694	0.102861	0.0312152	0.0109771	0.0156027	1	0.999991	0.959702	0.733279	0.4381	0.195818	0.0851768	0.0389009	0.0116568	0.0117385	1	0.999991	0.891195	0.725269	0.391613	0.155201	0.0960393	0.023748	0.0113187	0.0127073	48.8876	0.998618	49.6543	0.995251	49.4	0.9993	48.983	0.998706	-0.0794417
ACAT1	1	0.999991	0.859678	0.715219	0.515101	0.289468	0.0801132	0.0226973	0.00937306	0.00595636	1	0.999991	0.875842	0.72666	0.52598	0.289743	0.0792444	0.0205981	0.00927545	0.0114407	1	0.999991	0.799377	0.678065	0.598975	0.335846	0.0976097	0.0320318	0.0138595	0.0112512	1	0.999991	0.815213	0.700173	0.560309	0.342603	0.124033	0.0292561	0.00866194	0.00889593	49.7605	0.994032	49.8937	0.99465	50.0107	0.97915	50.0346	0.98711	0.195519
ACAT2	1	0.999991	1.05492	1.29706	1.22689	1.15738	0.816038	0.35483	0.070383	0.0325646	1	0.999991	0.984368	1.04647	1.03413	0.826477	0.575993	0.224333	0.0464109	0.0270234	1	0.999991	1.02632	0.996588	0.972613	0.872816	0.598602	0.241474	0.0491949	0.0250096	1	0.999991	1.07638	1.20325	1.25578	1.14079	0.756275	0.247939	0.0664954	0.0279335	58.1321	0.914484	56.4642	0.994991	56.6992	0.999305	57.4633	0.933403	-0.216863
ACBD3	1	0.999991	0.931407	0.745895	0.474965	0.335258	0.141931	0.0593961	0.0280565	0.0241781	1	0.999991	0.932641	0.698505	0.413711	0.362835	0.0883178	0.0395055	0.0177707	0.0213147	1	0.999991	0.914871	0.774994	0.456615	0.269182	0.096044	0.0373192	0.0125339	0.013266	1	0.999991	0.867995	0.715467	0.44777	0.2397	0.176256	0.0402362	0.0217926	0.0176031	50.1225	0.996806	49.6379	0.98759	49.8091	0.998503	49.4902	0.996874	-0.23052
ACBD6	1	0.999991	0.643816	0.439876	0.340375	0.239866	0.102008	0.0412177	0.0224717	0.0217852	1	0.999991	0.690756	0.564549	0.393766	0.326196	0.122286	0.0536482	0.0277176	0.0279068	1	0.999991	0.699041	0.494852	0.399891	0.229131	0.109846	0.0390156	0.0168336	0.0157176	1	0.999991	0.758778	0.466986	0.361179	0.235807	0.221894	0.043047	0.0265015	0.0201728	46.9258	0.977675	48.2212	0.980034	47.6413	0.98449	47.6887	0.978382	0.0914957
ACIN1	1	0.999991	1.08369	1.20355	1.11763	0.79807	0.371138	0.148553	0.0807697	0.0901742	1	0.999991	1.11222	1.21574	1.09362	0.713335	0.343271	0.136216	0.0936464	0.085378	1	0.999991	1.06774	1.2948	1.07433	0.928975	0.36293	0.158047	0.0788016	0.101031	1	0.999991	1.14461	1.34129	1.2593	0.873141	0.466302	0.185234	0.0960865	0.103508	55.1201	0.964854	54.6783	0.960167	55.3894	0.95069	55.8067	0.902437	0.698887
ACLY	1	0.999991	1.11877	1.1597	0.733237	0.280417	0.0950194	0.038014	0.0167994	0.0124402	1	0.999991	0.983764	1.07882	0.654329	0.306229	0.077102	0.0303446	0.0132809	0.0159548	1	0.999991	1.38981	0.928064	0.89481	0.311112	0.125373	0.0583289	0.0199911	0.0178494	1	0.999991	1.04941	1.20253	0.93822	0.251348	0.177985	0.039483	0.0194764	0.0152452	51.5774	0.977713	51.3771	0.990104	52.1286	0.933273	52.0489	0.973662	0.611498
ACN9	1	0.999991	0.963965	0.658612	0.438046	0.199431	0.0868809	0.0406065	0.012744	0											1	0.999991	0.773519	0.712395	0.423792	0.472047	0.259087	0.131694	0.0637788	0.0918993											49.1555	0.996012			50.3427	0.97129			0.593601
ACO1	1	0.999991	0.972386	0.924704	0.794869	0.508377	0.1426	0.0365269	0.0184344	0.0135974	1	0.999991	1.01305	1.04218	0.874455	0.730025	0.165507	0.0481647	0.0302013	0.0312457	1	0.999991	0.99727	0.93284	0.795352	0.507172	0.145507	0.0430552	0.0170022	0.0190853	1	0.999991	1.00893	0.947555	0.819217	0.537343	0.223814	0.0397468	0.0156043	0.0140417	52.7495	0.996933	54.0447	0.993224	52.7676	0.997766	53.1783	0.998657	-0.424187
ACO2	1	0.999991	1.02299	0.98049	0.660268	0.239603	0.0795042	0.0280459	0.0121152	0.00708918	1	0.999991	0.990403	0.871514	0.581285	0.27971	0.0743596	0.0256253	0.0111499	0.0115179	1	0.999991	0.991266	0.895426	0.539242	0.234521	0.0789274	0.0309853	0.00988389	0.00925619	1	0.999991	1.04371	0.863574	0.541506	0.191826	0.109889	0.0293518	0.0122145	0.012305	51.0899	0.998813	50.7406	0.999425	50.4461	0.999381	50.2977	0.996895	-0.54337
ACOT11	1	0.999991	1.0378	1.00429	0.710601	0.305528	0.102619	0.0412848	0.0137472	0.0160511	1	0.999991	0.981585	0.931129	0.641884	0.306227	0.112479	0.0391291	0.0200728	0.0232256	1	0.999991	1.17541	0.944175	0.854994	0.253178	0.120906	0.0420318	0.0178909	0.0148287	1	0.999991	0.996003	0.946954	0.728049	0.26683	0.185201	0.0460051	0.0206769	0.0173487	51.5661	0.997606	51.2346	0.999629	51.7985	0.982336	51.5232	0.995159	0.260503
ACOT13	1	0.999991	1.09669	1.3047	1.42475	1.61575	1.09932	0.567623	0.309088	0.394051	1	0.999991	0.888582	0.791176	0.860781	0.694538	0.554413	0.253021	0.16103	0.110339	1	0.999991	0.983569	0.95885	0.998943	0.732571	0.553904	0.224964	0.127061	0.095707	1	0.999991	1.08988	1.02165	1.00108	0.89533	0.77016	0.356346	0.176521	0.162556	59.1235	0.602708	55.7439	0.96537	56.0327	0.991661	57.8687	0.989069	-0.483025
ACOT7	1	0.999991	1.06909	1.13535	1.1591	1.16018	0.759963	0.401523	0.227337	0.141127	1	0.999991	0.978581	1.01665	1.04639	1.21141	0.684823	0.33024	0.194726	0.0781909	1	0.999991	1.06784	1.08923	1.17974	1.11191	0.771175	0.348373	0.191661	0.081944	1	0.999991	1.02666	1.0618	1.07799	1.00087	0.639413	0.332429	0.188178	0.0772957	58.0864	0.940476	57.4156	0.953346	57.8867	0.956794	57.3058	0.984918	-0.15473
ACOT8	1	0.999991	0.922847	0.748981	0.155797	0.0831236	0.0211415	0.0156475	0	0	1	0.999991	0.969887	0.703789	0.241915	0.202307	0.0414009	0.0189214	0.010737	0.0245367	1	0.999991	0.963925	0.669357	0.269153	0.166045	0.0583884	0.0274474	0.00463035	0	1	0.999991	0.972881	0.770241	0.375405	0.192897	0.109266	0.0403672	0.0176519	0.0184907	48.1252	0.996263	48.3708	0.9917	48.3269	0.996049	49.2206	0.997438	0.525701
ACOT9	1	0.999991	0.967921	0.907112	0.904985	0.81659	0.328587	0.0528519	0.0236251	0.023675	1	0.999991	0.957133	0.890853	0.87689	0.782661	0.304221	0.0431436	0.022645	0.0195199	1	0.999991	1.02	0.890009	0.93247	0.894535	0.333133	0.0609678	0.021866	0.021725	1	0.999991	0.998042	1.00528	1.03936	0.951609	0.453887	0.06317	0.0257187	0.0195168	54.9273	0.990995	54.6821	0.986686	55.2066	0.990933	55.8145	0.999107	0.705914
ACOX1	1	0.999991	0.992402	1.00331	0.927922	0.90645	0.77518	0.419407	0.239149	0.282788	1	0.999991	1.10966	1.11108	1.19379	1.4643	1.02682	0.526514	0.377986	0.322953	1	0.999991	1.01728	0.94005	0.905703	1.1316	0.79152	0.356878	0.189739	0.200819	1	0.999991	0.9755	0.982225	1.02613	0.982574	0.775839	0.352204	0.212828	0.219563	58.2318	0.989028	59.0516	0.780182	57.8417	0.970895	57.7559	0.998379	-0.842935
ACOX3	1	0.999991	0.965394	1.09983	2.2316	0.804604	0.593791	0.402324	0	0																					1	0.999991	0.932477	0.859353	0.965882	0.553381	0.306002	0.0899958	0.0247058	0.0151071	57.4271	0.573265					53.8631	0.982334	0
ACP1	1	0.999991	0.979356	0.882596	0.645135	0.429428	0.1347	0.0424954	0.0169393	0.0164861	1	0.999991	0.704386	0.620967	0.372818	0.351637	0.0828956	0.0287026	0.0142449	0.0135149	1	0.999991	0.883889	0.79189	0.561147	0.300209	0.119052	0.038571	0.0105103	0.0104733	1	0.999991	0.953288	0.693057	0.444644	0.299008	0.14388	0.0408946	0.0162762	0.0167934	51.7058	0.996685	48.4174	0.97456	50.434	0.997031	49.6881	0.994846	-0.000506984
ACP2	1	0.999991	0.895332	0.973818	0.793717	0.853356	0.316792	0.129622	0.0616794	0.0790437	1	0.999991	0.893371	0.938539	0.867747	0.643039	0.51954	0.208262	0.0668913	0.0547701	1	0.999991	0.962172	0.906336	1.13856	0.756518	0.478619	0.195875	0.0709613	0.0460463	1	0.999991	0.757369	0.808487	0.959883	0.740143	0.561291	0.147371	0.120806	0.0152129	54.9555	0.967309	55.2481	0.985218	55.7259	0.973091	55.8317	0.919609	0.676992
ACP6	1	0.999991	1.05925	1.02321	1.10991	0.96262	0.346025	0.0872713	0.0301346	0	1	0.999991	0.980446	0.879812	0.894351	0.741072	0.288033	0.0679225	0.0194274	0.0156829	1	0.999991	1.00645	0.929114	1.24372	0.705218	0.279334	0.0594805	0.0205107	0.0174688	1	0.999991	0.996077	0.924822	1.0146	0.756559	0.282152	0.0774145	0.0358612	0.0353723	55.4547	0.990887	54.4877	0.989816	54.4767	0.961637	54.5896	0.996024	-0.438094
ACSF2	1	0.999991	0.723322	0.446259	0.281489	0.273457	0.0814995	0.042127	0.0308135	0	1	0.999991	0.81481	0.424002	0.236589	0.138539	0.062191	0.0331541	0.0156881	0.0155618	1	0.999991	0.755822	0.431309	0.305029	0.130264	0.080544	0.0306021	0.013148	0.0177299	1	0.999991	0.853168	0.480221	0.30986	0.223526	0.18488	0.0388183	0.012815	0.01733	47.056	0.980633	46.7534	0.99464	46.871	0.991867	47.6576	0.982742	0.359591
ACSF3	1	0.999991	0.642173	0.350889	0.2494	0.177913	0.0860307	0.0324136	0.0157502	0.00770184	1	0.999991	0.749149	0.432015	0.346973	0.345468	0.159479	0.0436491	0.0203044	0.0224266	1	0.999991	0.660222	0.398204	0.296367	0.234624	0.0941808	0.0488777	0.0180863	0.0211729	1	0.999991	0.673063	0.405371	0.291834	0.181713	0.17741	0.0342756	0.0193056	0.0154823	45.9195	0.982019	47.7099	0.965906	46.5283	0.978497	46.5285	0.978822	-0.28626
ACSL3	1	0.999991	0.814005	0.64419	0.276533	0.0755568	0.0720515	0.0304036	0.0146343	0	1	0.999991	0.838612	0.671305	0.379678	0.355543	0.122522	0.0489674	0.0308521	0.0331675											1	0.999991	0.733009	0.626619	0.455493	0.179402	0.109378	0.0440666	0.00885378	0.00670569	47.8876	0.994939	49.2123	0.987717			48.4758	0.987023	-0.368277
ACSL4											1	0.999991	0.583975	0.491876	0.455205	0.321619	0.174348	0.0543405	0.0220137	0.0193922	1	0.999991	0.430543	0.306349	0.245379	0.306427	0.0901431	0.0546945	0.0135903	0.0189197	1	0.999991	0.552998	0.570148	0.513553	0.339444	0.289478	0.0437206	0.0177331	0.00685892			47.794	0.952592	44.5848	0.922592	48.5821	0.927531	0.394033
ACSL5	1	0.999991	0.906917	0.820769	0.53231	0.402307	0.162657	0.0930169	0.031564	0											1	0.999991	0.924787	0.8399	0.867923	0.652053	0.381272	0.136213	0.040932	0.0353091	1	0.999991	0.921731	0.816018	0.773655	0.670806	0.449735	0.166915	0.0806343	0.0822834	50.9394	0.995083			54.392	0.985095	54.456	0.978298	1.7263
ACSM3											1	0.999991	0.869503	0.74618	0.668635	0.302064	0.308032	0.126671	0.0584866	0.0263489	1	0.999991	0.852238	0.67732	0.438283	0.256361	0.165653	0.0459486	0.0491048	0.0429036	1	0.999991	0.914858	0.672249	0.352664	0.250242	0.206311	0.0592691	0	0			51.2847	0.983	49.2455	0.997215	49.0405	0.988366	-1.1221
ACSS2	1	0.999991	0.967969	0.924491	0.732177	0.35437	0.116111	0.0455283	0.0265719	0.0270386	1	0.999991	1.02952	0.928001	0.729209	0.364555	0.10558	0.0427051	0.0208456	0.0265514	1	0.999991	0.977892	0.897221	0.767398	0.341617	0.130381	0.0496211	0.0201988	0.0165403	1	0.999991	0.939654	0.916488	0.709768	0.35991	0.173324	0.0496783	0.0238637	0.0192272	51.787	0.999389	51.8191	0.998841	51.8722	0.997817	51.8178	0.998313	0.041924
ACTA1	1	0.999991	1.06774	1.09791	0.971907	0.805336	0.384615	0.155586	0.078786	0.098228	1	0.999991	1.01252	1.01894	0.862062	0.679052	0.353485	0.140679	0.0575624	0.0707738	1	0.999991	1.10246	1.28406	1.28349	0.956746	0.522437	0.212715	0.110776	0.115189	1	0.999991	0.985325	0.957252	0.889796	0.641056	0.556502	0.136613	0.0699391	0.0679674	55.1807	0.991162	54.4943	0.997287	56.1689	0.91329	55.3065	0.981337	0.900226
ACTG1	1	0.999991	0.94509	1.06495	0.97425	0.865051	0.441282	0.185158	0.109913	0.121878	1	0.999991	1.00247	1.09666	0.979065	0.855781	0.410801	0.160713	0.0936249	0.0863827	1	0.999991	0.932617	1.15143	0.907607	0.855545	0.403253	0.167756	0.0814198	0.0797695	1	0.999991	0.997712	1.22819	1.10441	0.98993	0.563007	0.204561	0.113988	0.10836	55.6229	0.994807	55.4512	0.994104	55.4225	0.979072	56.3553	0.962648	0.351854
ACTL6A	1	0.999991	0.920895	0.962061	1.04586	0.809057	0.29567	0.087146	0.0298799	0.0119214	1	0.999991	0.807742	0.895762	0.915572	0.814281	0.261756	0.0710685	0.0256005	0.0210245	1	0.999991	1.0161	1.08133	1.11146	0.801749	0.303095	0.0973765	0.0270555	0.0198808	1	0.999991	1.08904	1.0943	1.09027	0.838172	0.330684	0.0897794	0.0300226	0.0247171	54.8467	0.993411	54.6831	0.968077	54.8725	0.98808	55.081	0.986612	0.2118
ACTN1	1	0.999991	1.07094	1.16175	1.14935	1.12772	0.793293	0.315651	0.0330101	0.0398275	1	0.999991	1.0519	1.10608	1.13597	1.13311	0.719203	0.263	0.0372957	0.0371935	1	0.999991	1.05675	1.09852	1.09	1.21196	0.720133	0.282617	0.0292224	0.0313858	1	0.999991	1.01223	1.16363	1.22457	1.14598	0.856613	0.294055	0.0350746	0.027992	57.8845	0.960502	57.406	0.968894	57.5232	0.95893	57.9898	0.94941	0.111269
ACTN4	1	0.999991	1.06403	1.26207	1.31799	1.4033	0.940773	0.446263	0.0579303	0.0812535	1	0.999991	1.01344	1.21109	1.22414	1.48027	0.861871	0.391613	0.0468726	0.0466786	1	0.999991	1.0617	1.22831	1.21614	1.29518	0.822854	0.365691	0.046941	0.0424813	1	0.999991	1.03651	1.23918	1.27964	1.34305	0.943138	0.40507	0.057951	0.0444769	58.7827	0.844514	58.4462	0.85137	58.2205	0.905024	58.6361	0.88071	-0.186149
ACTR10	1	0.999991	1.14663	1.1272	1.17263	0.974423	0.668461	0.239461	0.152191	0.10555	1	0.999991	0.933513	0.895168	0.919765	0.844534	0.511487	0.219784	0.108826	0.0543467	1	0.999991	1.00353	0.824144	0.960274	0.809511	0.450151	0.230146	0.126304	0.0674494	1	0.999991	1.12893	1.01234	1.41892	1.02789	1.14467	0.255477	0.188938	0.121328	56.9396	0.959279	56.1019	0.987498	55.7249	0.977953	58.6142	0.886692	0.648807
ACTR1A	1	0.999991	1.05885	1.10196	1.21629	0.940852	0.608757	0.265236	0.0724878	0.0371119	1	0.999991	0.957379	1.0544	1.03614	0.800435	0.608432	0.23902	0.0702378	0.0411783	1	0.999991	1.04863	0.962587	1.13958	1.00643	0.628169	0.231313	0.0597868	0.0234362	1	0.999991	1.05722	1.10835	1.29394	1.03469	0.592248	0.225215	0.0683216	0.0361276	56.8972	0.96386	56.6099	0.990435	56.8981	0.98355	56.6675	0.943563	0.0292807
ACTR1B	1	0.999991	1.11409	1.1293	1.202	1.24154	0.662869	0.283447	0.0809643	0.0598038	1	0.999991	1.05194	1.13714	1.14665	1.01358	0.654763	0.243681	0.0761685	0.0389684	1	0.999991	0.949394	1.03007	1.03864	0.974812	0.583984	0.19974	0.0733997	0.0635408	1	0.999991	1.04697	0.967881	1.11197	0.941096	0.3994	0.250111	0.0775507	0.0217475	57.1915	0.925292	57.0316	0.973506	56.5355	0.995853	55.6856	0.978795	-1.00102
ACTR2	1	0.999991	1.04296	1.16363	1.088	1.10338	0.635038	0.242989	0.0838386	0.0480255	1	0.999991	0.926245	0.962377	0.848295	0.654839	0.481865	0.185318	0.057294	0.0313476	1	0.999991	1.07007	1.03444	1.2272	1.07246	0.719141	0.256398	0.0712113	0.0430017	1	0.999991	0.941793	1.02793	1.02837	0.940371	0.523264	0.202564	0.0556703	0.023999	56.9091	0.967765	55.0301	0.992401	57.3411	0.96286	56.297	0.995026	0.849423
ACTR3	1	0.999991	0.998819	1.04456	1.03629	0.993362	0.568245	0.22774	0.068411	0.0233058	1	0.999991	0.946683	0.936174	0.857693	0.795398	0.454846	0.172597	0.0536419	0.0262241	1	0.999991	1.12602	1.01915	1.39173	1.04027	0.633776	0.244996	0.0669633	0.0332247	1	0.999991	1.02976	1.01107	1.05392	0.953185	0.505576	0.217702	0.0563858	0.0251056	56.6113	0.993909	55.4987	0.991225	56.9474	0.91311	56.2561	0.993753	0.546765
ACTR5	1	0.999991	0.741128	0.685945	0.723256	0.522751	0.29087	0	0	0																					1	0.999991	0.668293	0.541765	0.498631	0.32974	0.240896	0.0652257	0.0150627	0.0126802	51.6551	0.930349					48.7378	0.965301	0
ACY1	1	0.999991	0.932914	0.882364	0.827468	0.70454	0.454355	0.216026	0.111765	0.109911	1	0.999991	1.00219	1.03377	0.984917	0.960757	0.512095	0.220495	0.108653	0.0733787	1	0.999991	0.970788	1.02644	0.896372	0.919485	0.540377	0.269854	0.115568	0.12657	1	0.999991	1.01603	1.04957	0.979566	0.858403	0.5626	0.225398	0.132747	0.106067	55.1325	0.989228	56.2077	0.996634	56.4556	0.991182	56.359	0.997308	0.737215
ACYP1	1	0.999991	0.942934	1.02989	0.919808	0.656838	0.296039	0.106976	0.0540146	0.0864599	1	0.999991	1.03254	1.20116	1.22953	1.77854	0.421129	0.138222	0.0688723	0.0794213	1	0.999991	0.946259	1.0723	0.916764	0.86098	0.296441	0.106314	0.0473074	0.0491917	1	0.999991	0.983674	1.09359	0.998794	0.774217	0.411907	0.135255	0.0565988	0.0584086	54.172	0.996394	55.9185	0.771121	54.9474	0.991796	55.2513	0.99335	0.0540689
ACYP2	1	0.999991	0.878486	0.900241	0.88947	0.652354	0.292156	0.0980872	0.0431827	0.0541979	1	0.999991	1.43894	1.28579	1.65699	1.0288	0.342086	0.120935	0.061969	0	1	0.999991	0.848921	0.966272	0.878779	0.644332	0.278715	0.0925845	0.0391759	0.0445312	1	0.999991	0.974559	1.02705	1.04194	0.774318	0.340568	0.113433	0.0531429	0.0483519	54.0945	0.985427	55.7855	0.787849	54.0156	0.984944	54.9122	0.996461	-0.476069
ADA	1	0.999991	1.06081	1.20574	1.1546	0.982089	0.714189	0.367607	0.168708	0.190487	1	0.999991	1.09557	1.03912	1.05941	0.804717	0.678772	0.310851	0.194193	0.125923	1	0.999991	0.969226	0.99068	0.881158	0.834649	0.584255	0.258944	0.128698	0.10959	1	0.999991	0.980394	1.09848	1.06972	0.933147	0.689793	0.383571	0.173341	0.128329	57.6549	0.94917	57.243	0.97888	56.5306	0.992814	57.7546	0.986827	-0.306325
ADAM10	1	0.999991	0.851825	1.34771	0.865901	1.92194	0.556685	0.19723	0.252411	0											1	0.999991	1.1989	1.02343	1.12291	0.889685	0.493213	0.191272	0.0787405	0.070413											56.0607	0.652268			56.0102	0.968199			-0.0252324
ADAP1	1	0.999991	0.936127	0.824563	0.697344	0.647901	0.232497	0.0821937	0.0492081	0.0505063	1	0.999991	0.924621	0.764381	0.639089	0.42297	0.151657	0.0414139	0.0248472	0.018589	1	0.999991	0.938156	0.885661	0.835739	0.424461	0.205595	0.0692148	0.0292408	0.0324986	1	0.999991	0.928427	0.810692	0.680169	0.376997	0.306536	0.0537019	0.0345581	0.0375653	53.0376	0.974236	51.2805	0.991333	52.5984	0.993222	51.8388	0.989929	0.0595603
ADAR	1	0.999991	0.916742	0.776315	0.624138	0.404902	0.264089	0.0917253	0.0546285	0	1	0.999991	0.940454	0.963735	0.532889	0.42521	0.213271	0.0740413	0.0403388	0.0538385	1	0.999991	0.944343	0.754333	0.587518	0.379243	0.199401	0.0933793	0.0415812	0.0453065	1	0.999991	0.956816	0.839451	0.719161	0.535185	0.257658	0.125171	0.0870476	0.0925715	51.5091	0.996315	51.5052	0.983131	51.0336	0.997588	52.7668	0.993753	0.393071
ADAT2	1	0.999991	0.994017	0.87698	0.690256	0.575033	0.298684	0.118682	0.0443212	0.0986118	1	0.999991	0.813059	0.678038	0.757438	0.90124	0.288193	0.0925158	0.0239391	0.0568888	1	0.999991	0.975401	0.924836	0.775937	0.703316	0.342533	0.112015	0.0291058	0.0133592	1	0.999991	0.757806	0.949962	0.744797	0.500816	0.157134	0.0762592	0.0237797	0.0149899	53.09	0.990073	55.006	0.864723	54.273	0.989064	52.5357	0.963841	-0.643594
ADAT3	1	0.999991	0.840846	0.716341	0.516232	0.388397	0.240336	0.104292	0.0316658	0	1	0.999991	0.917818	1.11888	0.979819	1.13923	0.397381	0.141585	0.06485	0.0400236											1	0.999991	0.90296	0.944277	0.828218	0.614244	0.208728	0.0930277	0.0539502	0.0155666	50.474	0.99325	55.895	0.975799			53.5425	0.990732	-1.17622
ADCK3	1	0.999991	0.97614	0.690624	0.456534	0.265136	0.164079	0.0703207	0.0299993	0	1	0.999991	0.934129	0.620965	0.330931	0.310613	0.120607	0.0425512	0.0211869	0.00684901	1	0.999991	0.851873	0.593274	0.426493	0.262946	0.147816	0.0632135	0.0233205	0.0133222	1	0.999991	0.912742	0.653839	0.344061	0.2122	0.0829001	0.0321368	0.0068402	0.0133555	49.6844	0.994128	48.8032	0.985175	48.8811	0.995169	48.6416	0.997486	-0.482448
ADD1	1	0.999991	0.92491	0.925273	0.782539	0.605617	0.303753	0.1275	0.0654696	0.0619357	1	0.999991	1.04122	0.90694	0.727153	0.683571	0.304243	0.107716	0.0615247	0.0626319	1	0.999991	0.889439	0.882552	0.732351	0.554195	0.289661	0.118165	0.0625895	0.0637616	1	0.999991	0.992431	0.961443	0.784808	0.628181	0.372283	0.147136	0.0772278	0.100617	53.6848	0.994406	53.8712	0.981974	53.1001	0.991699	54.1249	0.995052	-0.165489
ADD3	1	0.999991	1.05469	1.04101	1.0103	0.787023	0.456243	0.181959	0.093681	0.119196	1	0.999991	1.04549	1.08939	1.1	0.928514	0.522829	0.198291	0.100183	0.0908737	1	0.999991	0.955108	0.995535	0.843782	0.889056	0.453359	0.18402	0.0750707	0.0919136	1	0.999991	0.970174	1.0162	0.997998	0.80335	0.484374	0.177443	0.0966962	0.101257	55.523	0.99467	56.1792	0.987097	55.7567	0.984309	55.7191	0.99766	-0.113171
ADH5	1	0.999991	1.03085	1.2866	1.22276	1.19352	0.855642	0.378397	0.1067	0.0852754	1	0.999991	1.09695	1.26811	1.23183	0.97227	0.730553	0.30748	0.0966725	0.0535429	1	0.999991	0.99393	1.06483	0.950257	0.930267	0.613756	0.240659	0.0653309	0.0322497	1	0.999991	0.965853	1.09674	1.04144	0.955486	0.565634	0.25441	0.0723952	0.0344701	58.3031	0.907316	57.5783	0.927852	56.8293	0.996115	56.6696	0.989502	-1.19127
ADI1	1	0.999991	0.915372	0.815187	0.692964	0.447203	0.131063	0.0347277	0.0147602	0.00443545	1	0.999991	0.899595	0.768284	0.596767	0.339689	0.127744	0.0330318	0.0162426	0.0146797	1	0.999991	0.928321	0.811898	0.734895	0.431234	0.215064	0.0786443	0.0403841	0.053046	1	0.999991	1.01764	0.766978	0.668811	0.46297	0.289141	0.0774484	0.0288047	0.0307151	51.759	0.989774	50.6857	0.995328	52.122	0.992946	52.1253	0.987885	0.901267
ADIRF	1	0.999991	0.472608	0.419686	0.848123	0.82705	0.194548	0.338491	0.112481	0.555794	1	0.999991	1.68054	0.601245	1.60539	1.06234	1.99338	0.34266	0.23095	0.899592	1	0.999991	0.949696	2.28157	0.949588	2.14625	0.762718	0.522358	0.721183	0.589221	1	0.999991	2.13268	1.55241	0.769588	0.92061	0.443508	0.376366	0.410729	0.547678	52.5144	0.447043	61.1823	0.21858		0.124835	54.6073	0.413496	-3.28749
ADK	1	0.999991	0.993973	1.10801	1.09037	0.821602	0.399398	0.112486	0.0227409	0.0178096	1	0.999991	1.02522	1.02805	0.9745	0.592495	0.333512	0.0824748	0.0187958	0.0178616	1	0.999991	1.01841	1.11212	1.10959	0.757402	0.362387	0.0951526	0.0185143	0.0151876	1	0.999991	1.00639	1.05034	0.962059	0.748493	0.262158	0.102608	0.018718	0.0155492	55.3732	0.987603	54.1756	0.993475	55.02	0.983321	54.5042	0.997807	-0.012306
ADNP	1	0.999991	0.643868	0.31689	0.241855	0.176838	0.0772798	0.035409	0.0192192	0.0163758	1	0.999991	0.601856	0.364411	0.311464	0.264079	0.10804	0.0415387	0.018264	0.018186	1	0.999991	0.600421	0.450413	0.297713	0.237963	0.127495	0.0444162	0.0183364	0.00998375	1	0.999991	0.66157	0.430224	0.33416	0.240397	0.284189	0.0462474	0.0235687	0.0215459	45.6795	0.981005	46.2696	0.962894	46.6617	0.973511	47.1147	0.956469	0.913688
ADO	1	0.999991	0.901994	0.836153	0.752679	0.60585	0.312201	0.12662	0.0591812	0.0298333	1	0.999991	0.95532	0.921724	0.814248	0.867901	0.32031	0.114072	0.0448386	0.0295913	1	0.999991	0.877472	0.908251	0.762444	0.613275	0.306653	0.122332	0.0432997	0.0305115	1	0.999991	0.959519	0.976406	0.945562	0.71343	0.457003	0.149854	0.0576627	0.0264882	53.4149	0.987536	55.0462	0.975589	53.6029	0.988004	55.282	0.996981	0.211941
ADPRHL2	1	0.999991	0.924273	0.785456	0.663954	0.45089	0.165956	0.0507471	0.0211403	0.0109518	1	0.999991	0.979628	0.748655	0.624492	0.590199	0.153336	0.0446354	0.0197573	0.0216351	1	0.999991	0.92793	0.835658	0.718265	0.532222	0.229356	0.0795227	0.0290198	0.0179194	1	0.999991	0.809477	0.691713	0.553054	0.36397	0.193921	0.0350355	0.0153676	0.00980579	51.6261	0.991201	51.9395	0.965657	52.5897	0.991738	50.1602	0.98731	-0.407799
ADRBK1	1	0.999991	0.841082	0.711191	0.467659	0.21942	0.08659	0.0359054	0.0148925	0.0176328	1	0.999991	0.803977	0.672405	0.424437	0.266996	0.0678036	0.0246693	0.0135562	0.0162624	1	0.999991	0.95206	0.797704	0.599825	0.287226	0.0942724	0.0400404	0.0116186	0.0055299	1	0.999991	0.921856	0.765416	0.550251	0.259815	0.193509	0.0345655	0.0223628	0.0252029	49.309	0.996623	48.945	0.993021	50.6501	0.998053	50.3383	0.996271	1.36719
ADRM1	1	0.999991	1.12808	1.12279	0.626333	0.404174	0.17202	0.0644513	0.0541227	0.0285412	1	0.999991	1.24678	1.13219	0.59626	0.301833	0.113473	0.0313199	0.0162199	0.0210417	1	0.999991	1.23201	0.893443	0.495191	0.757717	0.136284	0.0728928	0.0320478	0.0273484	1	0.999991	0.823487	1.12514	0.852244	0.385887	0.191608	0.0819196	0.0469929	0.0354992	51.8601	0.967795	51.1585	0.953491	52.754	0.889333	52.4415	0.969163	1.08844
ADSL	1	0.999991	1.10948	1.22199	1.13152	1.13769	0.87482	0.451901	0.131325	0.0558382	1	0.999991	1.12089	1.25382	1.26581	1.02756	0.927485	0.417389	0.146762	0.0372408	1	0.999991	1.17239	1.0046	1.2439	1.31309	0.884723	0.401179	0.102587	0.0287536	1	0.999991	1.04717	1.1769	1.20426	1.10635	0.840297	0.355516	0.102712	0.0311061	58.7267	0.940602	58.6281	0.915011	58.5138	0.902215	58.1845	0.950064	-0.328258
ADSS	1	0.999991	1.03346	1.08325	1.08314	0.914589	0.577663	0.214539	0.0409167	0.0274509	1	0.999991	1.00337	1.01421	0.985121	0.869918	0.554377	0.183171	0.0322266	0.0201734	1	0.999991	1.06731	1.02684	1.02785	0.897517	0.552467	0.187921	0.0367211	0.0261673	1	0.999991	1.03356	1.01475	1.04821	0.924206	0.647824	0.209705	0.0539408	0.0412018	56.5741	0.990329	56.3129	0.99961	56.3595	0.996016	56.8621	0.997231	0.167274
ADSSL1	1	0.999991	0.810378	0.650008	0.662373	0.589617	0.326662	0.0851946	0.0170349	0	1	0.999991	1.13071	1.17466	1.35127	1.49434	0.611206	0.207358	0.0580144	0.00813334	1	0.999991	0.941501	0.862982	0.910938	0.58651	0.224995	0.0785157	0.0112945	0.0284707	1	0.999991	0.894688	0.959705	1.00354	0.598255	0.406226	0.0692013	0.0384046	0.0208815	51.8919	0.943784	56.164	0.837004	53.6169	0.989002	54.5093	0.97961	0.0351543
AFTPH	1	0.999991	0.94072	0.691826	0.470494	0.242445	0.116562	0.0425617	0.0256743	0.0139467	1	0.999991	0.907417	0.870955	0.570659	0.438995	0.157935	0.0603784	0.038726	0.0277753	1	0.999991	1.13037	0.736844	0.737344	0.329248	0.153999	0.0772847	0.0177076	0.00899589	1	0.999991	0.931233	0.749479	0.562249	0.284638	0.17492	0.0409863	0.0288015	0.0227182	49.5465	0.997991	51.3833	0.991901	51.5469	0.970183	50.4095	0.997464	0.513256
AGA																															1	0.999991	0.858771	0.785932	0.906632	0.744514	0.653051	0.187129	0.129604	0.199459							56.2563	0.908867	0
AGAP1	1	0.999991	0.962859	1.04973	0.659931	0.801626	0.414192	0.0856446	0.0423679	0	1	0.999991	0.972426	0.837336	0.677419	0.341031	0.157201	0.0474327	0.0265163	0.0347367																					54.7842	0.949265	51.4265	0.997768					0
AGAP3	1	0.999991	0.454598	0.2556	0.21991	0.0829218	0.048913	0.0184995	0.0170181	0	1	0.999991	0.574383	0.264496	0.205492	0.0599672	0.0629251	0.0224406	0.0132382	0.0115165	1	0.999991	0.739009	0.403496	0.353698	0.209241	0.1187	0.0438343	0.0132995	0.00439949	1	0.999991	0.797099	0.733823	0.545005	0.386162	0.182179	0.136184	0.0303652	0	44.3927	0.967887	44.9798	0.984416	47.0965	0.980321	50.4615	0.989966	4.09271
AGFG1	1	0.999991	0.860811	0.728327	0.571957	0.241898	0.0999423	0.036769	0.0164203	0.00949707	1	0.999991	0.974056	0.88131	0.656563	0.3228	0.0903274	0.0353764	0.0117358	0.0169207	1	0.999991	0.797667	0.791705	0.501582	0.249925	0.0961847	0.0395847	0.015432	0.0155345	1	0.999991	0.975235	0.781327	0.581153	0.244954	0.224611	0.0308741	0.0145485	0.0109338	49.9814	0.99244	51.2629	0.99922	49.8101	0.988686	50.6041	0.991648	-0.415068
AGFG2	1	0.999991	0.43386	0.180416	0.163912	0.145126	0.0717862	0.0225531	0.0181428	0																															43.8107	0.976841							0
AGL	1	0.999991	1.05304	0.991637	0.507834	0.251262	0.0981885	0.0379841	0.0205017	0.00798842	1	0.999991	1.13565	0.982025	0.458909	0.357943	0.0999323	0.0389631	0.019087	0.0201225	1	0.999991	1.07374	0.895668	0.539394	0.250204	0.10231	0.0421476	0.0155146	0.0153974	1	0.999991	1.00396	0.967658	0.501153	0.207039	0.147897	0.0430204	0.0208355	0.0179147	50.4671	0.990195	50.6731	0.969208	50.5215	0.994475	50.2682	0.992789	-0.17526
AGO1	1	0.999991	0.994687	0.873984	0.809167	0.589926	0.389741	0.188361	0.0745376	0	1	0.999991	0.91878	0.811678	0.544329	0.550529	0.157798	0.0676769	0.0229836	0.00699439	1	0.999991	0.928835	0.854761	1.01112	0.722953	0.429031	0.147402	0.0576502	0.0429223	1	0.999991	1.01231	1.06521	1.10932	0.783553	0.469098	0.165407	0.0972474	0.0591794	54.1384	0.996115	51.5328	0.974742	55.2022	0.980248	55.6358	0.984848	2.58343
AGO2	1	0.999991	0.994414	0.987987	0.844708	0.680029	0.355199	0.144097	0.0715309	0.0313752	1	0.999991	0.931681	0.900231	0.734093	0.570704	0.334421	0.129694	0.0740245	0.0526588	1	0.999991	1.07374	0.919623	0.901373	0.776926	0.376176	0.154388	0.0738582	0.042081	1	0.999991	0.979545	0.961844	0.941768	0.735257	0.340387	0.174261	0.0874353	0.0663535	54.5135	0.998179	53.4455	0.995675	55.067	0.991289	54.7803	0.998556	0.944119
AGPS	1	0.999991	1.04625	0.945232	0.657814	0.419877	0.159205	0.0633117	0.0499586	0.0595032	1	0.999991	0.991077	0.933788	0.538461	0.413694	0.105283	0.0407368	0.0231455	0.0178351	1	0.999991	1.05522	1.01488	0.746406	0.417779	0.178538	0.0652046	0.0226752	0.0285006	1	0.999991	1.05807	0.979603	0.644426	0.332569	0.30754	0.0568385	0.0182946	0.0178104	51.8581	0.994818	51.2327	0.988066	52.3247	0.995288	51.8725	0.980171	0.553212
AGTPBP1	1	0.999991	0.710394	0.351501	0	0	0	0	0	0	1	0.999991	0.982342	0.707437	0.578664	0.503489	0.235036	0.0419885	0.0371157	0.0105138	1	0.999991	0.6696	0.403633	0.195829	0.463867	0.158766	0.0913171	0.0414412	0.121983											45.6347	0.993574	51.4119	0.977131	46.2717	0.912511			0.318516
AGTRAP	1	0.999991	0.72651	1.07877	1.45926	0	0.589538	0.265453	0.112823	0																					1	0.999991	0.772372	0.955826	0.216203	0.988548	1.02718	0	0.171003	0	51.652	0.773606					56.0475	0.509213	0
AHCTF1	1	0.999991	1.01288	1.17515	0.818157	0.405628	0.371044	0.123004	0	0	1	0.999991	0.838819	0.876622	0.719169	0.942827	0.215837	0.0782042	0.0720334	0.0884202											1	0.999991	1.14575	1.14029	1.13703	0.724361	0.43585	0.0952651	0.0435191	0.0403738	53.2868	0.957596	54.8874	0.922242			55.2436	0.961946	0.178105
AHCY	1	0.999991	1.09263	1.30265	1.28054	1.3593	0.938379	0.455764	0.200814	0.11766	1	0.999991	0.929377	1.175	1.10216	1.06065	0.820225	0.38406	0.163324	0.0689779	1	0.999991	1.21141	1.07569	1.32532	1.24394	0.924141	0.393144	0.165565	0.0842939	1	0.999991	1.04827	1.23205	1.28034	1.20252	0.828562	0.34441	0.162434	0.080199	58.7973	0.833102	58.2486	0.963517	58.5069	0.883013	58.0505	0.901314	-0.244239
AHCYL1	1	0.999991	1.07912	1.05755	1.03335	0.941255	0.490643	0.166215	0.0703336	0.0498253	1	0.999991	1.00204	1.02395	0.951615	0.888345	0.464354	0.157105	0.0733866	0.0588894	1	0.999991	1.04471	0.956843	0.890181	0.819777	0.393401	0.116724	0.0497092	0.0352849	1	0.999991	1.00234	0.965839	0.982602	0.776941	0.280054	0.115201	0.0510489	0.0358338	56.0189	0.993013	55.8031	0.998713	55.2386	0.993764	54.6479	0.998832	-0.967768
AHCYL2	1	0.999991	0.95439	1.04403	0.99181	1.19611	0.504581	0.221177	0.189741	0.26304	1	0.999991	0.751798	0.956213	0.894208	0.686308	0.526242	0.233403	0.127673	0.0845985	1	0.999991	0.958073	0.961266	0.868957	0.79298	0.49119	0.226241	0.0986108	0.0681141	1	0.999991	1.04859	1.07229	1.07844	0.809052	0.28782	0.194192	0.107529	0.0611879	56.0058	0.967673	55.7039	0.947675	55.8314	0.994729	54.7456	0.987411	-0.566349
AHNAK	1	0.999991	0.983206	0.885035	0.737621	0.657087	0.381029	0.206736	0.136751	0.221028	1	0.999991	0.857688	0.792126	0.629443	0.466728	0.327296	0.176003	0.127262	0.159134	1	0.999991	1.0005	0.882778	0.862596	0.714092	0.461854	0.228397	0.148969	0.217213	1	0.999991	0.978386	0.920874	0.826342	0.716355	0.512956	0.246965	0.159897	0.244306	54.1094	0.982582	52.0709	0.992162	55.2004	0.985065	55.5038	0.982645	2.26198
AHNAK2	1	0.999991	1.09091	1.63559	0.739799	0.733668	0.280479	0.119547	0.0631532	0.0824807	1	0.999991	0.956184	0.855838	0.714914	0.687833	0.254249	0.103214	0.0533317	0.0435696	1	0.999991	1.13603	0.915392	0.950544	0.700027	0.348509	0.149485	0.0673564	0.0745638	1	0.999991	0.967374	0.933207	0.889832	0.733407	0.29616	0.158737	0.0654877	0.063892	54.331	0.814756	53.5157	0.975444	54.6534	0.984914	54.527	0.993908	0.666864
AHSA1	1	0.999991	1.01927	1.02044	0.572919	0.259379	0.101544	0.0369265	0.0137463	0.00969993	1	0.999991	1.09212	1.03532	0.637833	0.410393	0.10599	0.0372287	0.0158284	0.0186867	1	0.999991	0.967123	1.05272	0.545314	0.327721	0.124162	0.0467729	0.0146751	0.0154206	1	0.999991	0.997387	1.00009	0.619523	0.265593	0.149749	0.0385686	0.016891	0.0130578	50.8346	0.992616	51.7957	0.98475	51.0627	0.982765	51.0934	0.994537	-0.237108
AIDA	1	0.999991	0.884632	0.748607	0.482726	0.281354	0.0878594	0.0349626	0.0126886	0.0161846	1	0.999991	0.931848	0.765887	0.455449	0.250943	0.0943079	0.0313266	0.0135287	0.016511	1	0.999991	0.92062	0.802321	0.537843	0.373427	0.138323	0.0444567	0.0165346	0.0198366	1	0.999991	0.918199	0.739124	0.466012	0.260758	0.110755	0.0452614	0.0150819	0.014733	49.798	0.997595	49.7326	0.999175	50.7094	0.996287	49.7248	0.999423	0.451752
AIF1L	1	0.999991	1.0553	1.18064	1.2582	1.09317	0.66308	0.290737	0.147141	0.135782	1	0.999991	0.94374	0.932275	1.04988	0.788705	0.574941	0.184604	0.116577	0.109862	1	0.999991	0.945679	1.24063	1.22142	0.993208	0.581487	0.246156	0.110502	0.123845	1	0.999991	1.0713	1.08021	1.0934	0.963227	0.359014	0.238964	0.117292	0.121842	57.0258	0.930618	56.1767	0.983813	56.5393	0.935163	55.4199	0.982955	-0.621609
AIFM1	1	0.999991	1.0075	0.991621	1.34809	1.4487	1.18475	0.631691	0.172946	0.104626	1	0.999991	1.00667	0.940281	1.22285	1.34008	1.08246	0.547928	0.158574	0.0590495	1	0.999991	1.01532	0.951561	1.15623	1.24434	1.01456	0.457515	0.119982	0.0504504	1	0.999991	1.0819	1.02966	1.19113	1.36181	1.04611	0.559024	0.133357	0.0509543	59.1457	0.806411	59.0511	0.893957	58.9552	0.946233	59.0616	0.898815	-0.0899989
AIFM2	1	0.999991	1.29841	1.2627	1.16922	0.759179	0.26757	0.0365509	0.0361065	0	1	0.999991	0.973553	0.856587	0.700343	0.442568	0.172297	0.0691702	0.0231516	0.0363496											1	0.999991	0.948613	0.973457	0.858565	0.613557	0.491291	0.0685391	0.031214	0.0298987	54.5951	0.926032	52.0486	0.997484			54.6266	0.981277	1.28899
AIM1	1	0.999991	1.00185	0.630866	0.419558	0.205	0.124087	0.0363571	0.0103705	0	1	0.999991	0.773498	0.704742	0.435113	0.0718232	0.081062	0.0263785	0	0.0214966	1	0.999991	0.967431	0.684188	0.499832	0.283904	0.162432	0.0714952	0.0247302	0.022417	1	0.999991	1.08288	0.942875	0.559836	0.419837	0.320358	0.0883449	0.0613822	0.0543745	49.0607	0.989956	48.6404	0.981957	49.9203	0.994727	51.9265	0.974309	2.07284
AIMP1	1	0.999991	1.03549	0.749137	0.570182	0.442117	0.169456	0.0564804	0.0307398	0.0319252	1	0.999991	0.771181	0.498371	0.365272	0.284877	0.111811	0.0399548	0.0242532	0.0391685	1	0.999991	1.08205	0.813879	0.632969	0.294156	0.15725	0.0619761	0.0281561	0.0336047	1	0.999991	0.969209	0.62646	0.417813	0.232911	0.153157	0.051308	0.0305374	0.0478006	51.1973	0.985021	47.8928	0.98554	51.0335	0.990558	49.0242	0.991585	0.483819
AIMP2	1	0.999991	0.835589	0.38527	0.296142	0.221992	0.115872	0.0282459	0.00761451	0.00714378	1	0.999991	0.726456	0.363173	0.245857	0.0885526	0.0800947	0.0288818	0.00671824	0.0259022	1	0.999991	1.0243	0.440614	0.438145	0.270715	0.132588	0.0652515	0.0102254	0.0319128	1	0.999991	0.703447	0.424451	0.334398	0.211109	0.0467055	0.029603	0.012565	0.0165227	47.0169	0.976766	46.1617	0.991454	48.5631	0.950637	46.9391	0.983064	1.1618
AIP	1	0.999991	0.86867	0.644643	0.266976	0.16388	0.0736686	0.0269948	0.0109883	0.00888817	1	0.999991	0.856465	0.623951	0.307259	0.262481	0.0658136	0.0256851	0.0118381	0.0135759	1	0.999991	0.821144	0.723911	0.353014	0.341884	0.124794	0.0519866	0.0212273	0.0200784	1	0.999991	0.939488	0.667307	0.330947	0.178581	0.112486	0.0423546	0.0173264	0.0168343	48.0897	0.997162	48.3608	0.992035	49.2327	0.984573	48.5839	0.997322	0.68307
AK1	1	0.999991	0.978939	0.862423	0.496712	0.318769	0.146249	0.0600508	0.0285494	0.0187575	1	0.999991	0.901604	0.708796	0.388598	0.28549	0.103689	0.0395388	0.0170931	0.0217079	1	0.999991	0.89226	0.777049	0.559779	0.342737	0.182763	0.0578251	0.0229456	0.0201603	1	0.999991	0.929131	0.726484	0.423138	0.244806	0.119834	0.0449987	0.01765	0.0151278	50.5461	0.995736	49.2772	0.995418	50.6683	0.997992	49.4419	0.998669	0.143472
AK2	1	0.999991	1.06841	1.22856	1.3025	1.17219	0.768404	0.282884	0.0694513	0.0573112	1	0.999991	1.09606	1.10985	1.20864	1.09061	0.673507	0.238429	0.0657088	0.0403447	1	0.999991	0.944235	1.15412	1.10801	1.02841	0.685045	0.216435	0.0564883	0.0328303	1	0.999991	0.983766	1.02	1.00984	0.965483	0.514874	0.24194	0.0495205	0.0296615	57.6312	0.911181	57.0885	0.957978	57.0655	0.976357	56.3954	0.994204	-0.629356
AK3	1	0.999991	1.0398	1.13038	1.21779	1.09289	0.610471	0.137126	0.0212217	0.0212427	1	0.999991	1.06972	1.12983	1.24387	1.11566	0.62579	0.129416	0.0255795	0.0262035	1	0.999991	0.924127	1.05194	1.11089	0.838698	0.50195	0.102347	0.0175132	0.018007	1	0.999991	1.00988	0.962953	0.892596	0.809645	0.582254	0.105303	0.0193907	0.0161283	56.4882	0.962286	56.4935	0.954506	55.8816	0.985517	56.0598	0.987096	-0.520152
AK4	1	0.999991	0.940251	0.848647	0.698849	0.355683	0.123502	0.045429	0.043379	0.026291	1	0.999991	1.13675	1.01775	0.809734	0.34331	0.106964	0.0324155	0.0136672	0.0161206	1	0.999991	0.877698	0.912386	0.718835	0.304575	0.127865	0.0519173	0.0245968	0.0208925	1	0.999991	1.04514	0.967169	0.699205	0.28462	0.10985	0.0314916	0.0125303	0.0122683	51.5277	0.996171	52.0633	0.990083	51.523	0.991684	51.4289	0.998148	-0.31958
AK6	1	0.999991	0.429368	0.198051	0.180647	0.105458	0.0337675	0.0197868	0.012492	0.00887401	1	0.999991	0.424489	0.250284	0.197567	0.138349	0.0799239	0.0319448	0.03461	0.0150026	1	0.999991	0.515017	0.321033	0.325375	0.203485	0.117794	0.0396583	0.00736475	0.0155891	1	0.999991	0.468896	0.314859	0.243297	0.180297	0.148451	0.0395063	0.0225242	0.0101546	43.8632	0.97515	43.9464	0.967284	45.5625	0.950078	44.8163	0.953825	1.28461
AKAP11											1	0.999991	0.924659	0.76595	0.518992	0.700569	0.149306	0.101447	0.0172079	0.0278419											1	0.999991	1.02826	0.818915	0.856725	0.615284	0.520864	0.211	0.110309	0.105026			51.9259	0.928365			55.0962	0.976875	1.58514
AKAP12	1	0.999991	1.00582	1.11226	1.03013	1.02513	0.77579	0.419745	0.235929	0.362705	1	0.999991	0.976986	1.075	1.07204	0.862491	0.742882	0.376326	0.241263	0.248903	1	0.999991	0.973098	1.0763	1.00772	0.942799	0.671757	0.32664	0.183789	0.24984	1	0.999991	1.02656	1.07023	1.07435	1.00142	0.799781	0.326244	0.211098	0.259381	57.9754	0.974974	57.8388	0.9804	57.1912	0.991587	57.5952	0.989312	-0.513944
AKAP13	1	0.999991	0.756617	0.706137	0.572422	0.273619	0.103749	0.0334156	0.0203504	0.00832024	1	0.999991	0.864792	0.81344	0.648315	0.530627	0.205492	0.0637999	0.0361031	0.0262119	1	0.999991	0.745228	0.78067	0.476202	0.3969	0.172781	0.0719428	0.0176337	0.0260864	1	0.999991	0.974524	0.871441	0.62025	0.40015	0.231708	0.0361776	0.0265853	0.0286466	49.7066	0.97937	52.0074	0.982572	50.1304	0.976472	51.6626	0.996183	0.0394781
AKAP2	1	0.999991	0.949852	0.926195	0.855782	0.696512	0.442143	0.231405	0.160993	0.296245	1	0.999991	0.979581	0.998619	0.897433	0.929162	0.439537	0.202195	0.135097	0.175099	1	0.999991	0.954078	0.946856	0.814923	0.859813	0.416561	0.193714	0.11448	0.168002	1	0.999991	0.959751	1.02397	0.912685	0.732287	0.493094	0.258771	0.142237	0.194513	54.9264	0.979355	55.6894	0.991502	55.4378	0.973267	55.6193	0.994016	0.220688
AKAP8																															1	0.999991	0.952781	0.637836	0.539719	0.431282	0.148007	0.0563694	0.0507272	0							50.4127	0.979243	0
AKR1A1	1	0.999991	1.01824	1.01354	0.771972	0.295426	0.0789616	0.0261624	0.0121216	0.00805194	1	0.999991	0.993139	0.97437	0.744799	0.389012	0.0706216	0.0249746	0.0133673	0.0172394	1	0.999991	0.955511	1.00195	0.871787	0.359683	0.09894	0.0344974	0.0137768	0.0123796	1	0.999991	1.01753	0.981267	0.807635	0.381617	0.104076	0.0342769	0.0146615	0.0132276	51.7263	0.998992	51.9831	0.998444	52.2841	0.998583	52.2068	0.999775	0.390747
AKR1B1	1	0.999991	0.991721	1.15978	1.15553	0.857025	0.241323	0.0411307	0.0164246	0.015265	1	0.999991	1.02086	1.10053	1.08345	0.817091	0.223358	0.0361608	0.0181745	0.0222134	1	0.999991	0.902045	1.0634	0.794746	0.65742	0.170775	0.0379902	0.0114564	0.0139402	1	0.999991	1.102	1.22317	1.17292	0.915886	0.239844	0.0677577	0.027232	0.0257357	54.7992	0.977247	54.589	0.991127	53.6188	0.981681	54.9639	0.961945	-0.402744
AKR1C3																					1	0.999991	1.24841	1.07882	0.892335	1.40184	0.316828	0	0.0553872	0	1	0.999991	1.04869	0.690278	0.618901	0.512228	0.362343	0.091243	0.0345315	0.0333113					55.8228	0.90986	52.1845	0.964053	0
AKR7A2	1	0.999991	0.982793	1.10704	1.05053	0.59176	0.133152	0.047763	0.0202569	0.0191797	1	0.999991	1.03821	1.18362	1.11206	0.81835	0.134933	0.0455829	0.0217878	0.0274368	1	0.999991	0.937396	1.06035	0.869064	0.635913	0.0930741	0.0359571	0.0102488	0.0125302	1	0.999991	1.04833	1.17304	1.10979	0.726743	0.266825	0.0512543	0.021601	0.0181644	53.4327	0.991026	54.2416	0.979087	53.52	0.990949	54.4664	0.976375	0.15602
AKT1	1	0.999991	0.884839	0.711132	0.41724	0.247482	0.117183	0.0436122	0.0250221	0.0177269	1	0.999991	0.986718	0.735921	0.426227	0.253896	0.0731221	0.0311014	0.0131616	0.0204743	1	0.999991	0.836228	0.672605	0.450984	0.210633	0.0963577	0.0357692	0.0162679	0.0168371	1	0.999991	0.838152	0.680266	0.419834	0.195684	0.108154	0.0344564	0.0146051	0.0106958	49.2914	0.998741	49.5282	0.99604	49.0433	0.997156	48.9248	0.99793	-0.425818
AKT1S1	1	0.999991	1.08287	1.00984	0.957812	0.737575	0.407438	0.157555	0.100102	0.0946569	1	0.999991	0.959581	0.999722	1.03541	1.13798	0.449636	0.166845	0.0993471	0.10301	1	0.999991	1.05737	1.12982	0.93821	0.758058	0.334873	0.132035	0.0534655	0.0656762	1	0.999991	1.02699	1.14286	1.12609	0.762987	0.447277	0.267435	0.09564	0.0939335	55.0628	0.994834	55.9463	0.985453	54.7987	0.987795	55.6582	0.967391	-0.27613
AKT2	1	0.999991	0.913611	0.76676	0.596136	0.354535	0.156702	0.0593811	0.0278448	0.0320984	1	0.999991	0.900176	0.781792	0.560906	0.318199	0.133532	0.0472395	0.0250016	0.0274477	1	0.999991	0.881486	0.841832	0.693427	0.41417	0.217168	0.0749033	0.0297709	0.0260282	1	0.999991	0.974977	0.936381	0.738235	0.42581	0.183797	0.0572442	0.0294537	0.0197365	50.8332	0.997246	50.5153	0.998101	51.8858	0.994117	52.281	0.999707	1.40918
AKTIP											1	0.999991	0.780246	0.597739	0.4899	0.610651	0.166141	0.0424884	0.0292375	0	1	0.999991	0.829844	0.563832	0.344237	0.199334	0.0759036	0.0376046	0.0136192	0.0207021	1	0.999991	0.722167	0.453098	0.374413	0.247773	0.14033	0.0454477	0.0156466	0.0239771			50.1923	0.923592	48.0288	0.996983	47.5091	0.981823	-1.34161
ALAD	1	0.999991	0.936604	0.982072	0.971119	0.905059	0.621701	0.275998	0.167124	0.198344	1	0.999991	0.95868	0.991281	0.836218	0.730134	0.505828	0.207881	0.136398	0.121508	1	0.999991	1.20655	0.908464	1.18999	1.14706	0.811879	0.397859	0.196665	0.24847	1	0.999991	1.05601	1.07348	1.19098	1.02028	0.58499	0.266019	0.184067	0.20918	56.7985	0.994555	55.5314	0.991008	58.0985	0.915572	56.3736	0.96697	1.07113
ALAS1																					1	0.999991	0.903306	0.505465	0.490339	0.372156	0.139914	0.0606348	0.0212703	0.0318095	1	0.999991	0.696568	0.449093	0.311662	0.21986	0.147655	0.0328447	0	0					49.2624	0.968574	47.0869	0.982975	0
ALB	1	0.999991	0.764642	1.53276	1.49569	0.769784	0.619096	0.168514	0.310368	0.253637											1	0.999991	0.405237	0.54056	0.366803	0.538143	0.199573	0.0586442	0.0280898	0.0585739	1	0.999991	1.14799	1.02887	1.40428	0.610654	0.34311	0.0933601	0.0744745	0.0531949	56.3276	0.692374			47.6671	0.835011	54.3042	0.898759	-4.33024
ALCAM	1	0.999991	0.902213	0.742278	0.713317	0.711017	0.363636	0.134888	0.0753524	0.0767325	1	0.999991	0.765544	0.726219	0.61028	0.685028	0.377955	0.172277	0.0708064	0.0756011	1	0.999991	1.10748	0.768235	0.776849	0.596014	0.450164	0.165687	0.0839568	0.0924707	1	0.999991	1.03823	0.978428	0.91414	0.767834	0.555336	0.158749	0.11387	0.085653	53.6966	0.953761	52.7765	0.934201	54.1765	0.964056	55.8885	0.99014	1.79595
ALDH16A1	1	0.999991	0.997913	0.990333	0.918022	0.916493	0.705268	0.357532	0.154172	0.0349105	1	0.999991	0.92286	0.953218	0.80008	0.860544	0.552488	0.265869	0.115373	0.0356593	1	0.999991	1.20739	1.11727	1.26702	1.43478	0.940038	0.45069	0.230741	0.159651	1	0.999991	1.02964	1.19956	1.32618	1.24347	0.602097	0.302649	0.246494	0.166751	57.829	0.995641	56.4443	0.977182	58.7619	0.819894	56.1253	0.877334	0.306977
ALDH18A1	1	0.999991	1.13947	1.15764	0.969835	0.426275	0.12829	0.0468219	0.0239152	0.0143798	1	0.999991	1.11073	1.09831	0.89594	0.459796	0.0967932	0.0368271	0.0177765	0.0201119	1	0.999991	1.16	0.992225	0.96841	0.421725	0.13306	0.057178	0.0242866	0.0226232	1	0.999991	1.04963	1.15341	1.01454	0.397664	0.15719	0.0504348	0.0235355	0.0294773	52.7478	0.978654	52.78	0.989242	52.7219	0.985953	52.692	0.983109	-0.0569578
ALDH1A3	1	0.999991	1.05706	1.14824	1.07613	1.0548	0.681244	0.299974	0.0653542	0.0515039	1	0.999991	1.02693	1.08924	1.01459	0.868937	0.611796	0.256919	0.0596169	0.0321427	1	0.999991	1.24511	1.13915	1.42703	1.53844	0.996905	0.412773	0.0806442	0.0481715	1	0.999991	1.07438	1.24988	1.3529	1.28416	0.847648	0.322575	0.0713884	0.0335608	57.3895	0.975526	56.8143	0.993365	58.7986	0.781221	58.087	0.875931	1.34091
ALDH1B1	1	0.999991	1.05369	1.06436	0.929507	0.707417	0.199287	0.0498122	0.0278032	0.0125088	1	0.999991	1.02733	1.04056	0.901673	0.766175	0.192401	0.0456376	0.0215182	0.028995	1	0.999991	1.18377	1.06016	1.3218	1.54529	0.814167	0.269993	0.0442787	0.0386846	1	0.999991	1.09378	1.17292	1.30587	1.25508	0.845404	0.182493	0.0357241	0.0264346	54.0918	0.995561	54.2702	0.995286	57.8024	0.824539	57.5267	0.914599	3.48357
ALDH2	1	0.999991	1.08061	1.05637	1.03313	0.748093	0.221946	0.0481399	0.0352591	0.0192994	1	0.999991	0.946905	0.908826	0.876394	0.619894	0.193331	0.0417404	0.0196185	0.0232056	1	0.999991	1.19051	0.986041	1.39212	1.30131	0.566183	0.122249	0.0289471	0.0302948	1	0.999991	1.1084	1.13486	1.31911	1.13524	0.520757	0.102375	0.0348218	0.026568	54.3349	0.993863	53.6153	0.993369	56.0657	0.887783	56.0235	0.935476	2.06949
ALDH3A2											1	0.999991	0.851271	0.602029	0.412986	0.313294	0.063704	0.0304498	0.0162716	0	1	0.999991	0.712485	0.389073	0.265476	0.248956	0	0.0450325	0	0	1	0.999991	0.661678	0.683385	0.2369	0.307213	0	0	0	0.0451768			48.8337	0.98912	46.5802	0.975325	47.7822	0.950228	-0.525728
ALDH4A1	1	0.999991	0.83788	0.553176	0.267612	0.1644	0.0637455	0.0247275	0.0110441	0.00551679	1	0.999991	0.850201	0.573703	0.298536	0.23025	0.0658676	0.0263307	0.00977652	0.0179312	1	0.999991	0.793762	0.494755	0.297263	0.138628	0.0604078	0.0241354	0.0102537	0.0101722	1	0.999991	0.770608	0.496586	0.280596	0.148504	0.105503	0.025626	0.0116888	0.00938978	47.6165	0.997644	47.9947	0.994119	47.2921	0.996537	47.2009	0.99533	-0.55913
ALDH5A1	1	0.999991	1.00999	0.981526	1.04107	1.06149	0.690337	0.28798	0.0382193	0.0460442	1	0.999991	0.951304	1.00432	1.06221	0.78225	0.702183	0.275165	0.0449015	0.0405769	1	0.999991	1	0.9841	0.885286	0.918546	0.542451	0.208782	0.0412449	0.0441654	1	0.999991	1.05176	1.0428	1.20334	1.0636	0.629943	0.218866	0.0487094	0.0424389	57.3871	0.991337	57.1455	0.981614	56.3667	0.992557	56.8311	0.968976	-0.667397
ALDH6A1	1	0.999991	1.02923	0.893537	0.614879	0.283837	0.119737	0.0421822	0.0168705	0.0190418	1	0.999991	1.05546	0.951611	0.681107	0.339775	0.149732	0.0544395	0.017176	0.0193031	1	0.999991	1.10895	0.900669	0.68127	0.301627	0.115616	0.0421013	0.0104497	0.00716993	1	0.999991	0.970884	0.94003	0.638263	0.300799	0.216505	0.056381	0.023685	0.0203325	51	0.998614	51.6313	0.996846	51.3859	0.992196	51.384	0.994657	0.0692633
ALDH7A1	1	0.999991	1.05797	1.04896	0.960257	0.749739	0.23453	0.0486154	0.0227965	0.020522	1	0.999991	1.026	0.993223	0.922118	0.616829	0.198844	0.0353951	0.0157939	0.0182468	1	0.999991	1.14769	1.025	1.05752	0.761662	0.238367	0.0547245	0.0186815	0.0194998	1	0.999991	1.08576	1.07049	1.08661	0.760925	0.257561	0.0519714	0.0191139	0.0159778	54.3761	0.996908	53.7067	0.999458	54.4612	0.986674	54.5432	0.988748	0.4608
ALDH9A1	1	0.999991	0.981266	0.977071	0.936785	0.868525	0.514269	0.198666	0.051446	0.0289249	1	0.999991	1.03282	1.10189	1.07405	1.09356	0.667922	0.259787	0.0642044	0.0367743	1	0.999991	1.09801	0.99547	1.19244	1.00455	0.609408	0.234256	0.0635532	0.0302439	1	0.999991	1.0533	1.14987	1.14017	1.18875	0.623512	0.281281	0.0829726	0.0357437	56.1367	0.99842	57.1739	0.979787	56.811	0.970868	57.044	0.945593	0.272205
ALDOA	1	0.999991	0.945216	1.12587	1.11501	1.19443	0.873325	0.43697	0.21155	0.0900083	1	0.999991	0.891909	1.11217	1.02968	0.951978	0.726338	0.338319	0.166292	0.0549514	1	0.999991	1.07296	1.2279	1.24301	1.52207	0.929706	0.484063	0.18751	0.0774604	1	0.999991	1.06619	1.31518	1.38398	1.31325	1.08235	0.383467	0.201488	0.0742194	58.6402	0.946031	57.7431	0.979384	58.937	0.803549	58.8587	0.825894	0.706188
ALDOC	1	0.999991	1.0683	1.09197	1.02277	0.947331	0.657145	0.291013	0.0835709	0.039069	1	0.999991	1.01967	0.978968	0.914209	0.902515	0.544525	0.235191	0.0696414	0.0331597	1	0.999991	1.10163	0.958467	1.13308	0.978872	0.676228	0.260992	0.0751952	0.0310895	1	0.999991	1.00874	1.0773	1.10573	1.01109	0.782273	0.279856	0.0851006	0.0341157	57.2286	0.990858	56.4505	0.996021	57.1972	0.981179	57.6577	0.988636	0.587921
ALG13	1	0.999991	0.894502	0.922597	0.768233	0.55394	0.216046	0.0864591	0.0424433	0.0544877	1	0.999991	1.00697	0.830116	0.780177	0.664282	0.193503	0.0905403	0.0429283	0.0396763	1	0.999991	0.791042	0.748832	0.745602	0.467715	0.189888	0.057642	0.0142619	0.0260941	1	0.999991	1.02152	0.884916	0.7396	0.492167	0.193457	0.0727829	0.0445579	0.0386248	53.0307	0.990638	53.4661	0.97653	51.8059	0.963231	52.5537	0.996446	-1.06856
ALKBH1	1	0.999991	0.824348	0.949454	0.600528	0.697746	0.358864	0.0724638	0	0	1	0.999991	0.744294	0.687196	0.569813	0.665501	0.249856	0.0595498	0.0462974	0											1	0.999991	0.896591	0.73502	0.591648	0.361064	0.1329	0.0822873	0.00477747	0	53.4257	0.938929	51.4374	0.917278			50.648	0.994108	-0.394731
ALKBH3	1	0.999991	0.729619	0.622688	0.515992	0.39635	0.274906	0.117587	0.0515888	0.04132	1	0.999991	0.800985	0.672518	0.565407	0.544984	0.185572	0.138203	0.0494902	0.0714274	1	0.999991	0.868673	0.757279	0.916793	0.417828	0.395248	0.14962	0.0669969	0.0344552	1	0.999991	0.836937	0.677517	0.567514	0.423797	0.366197	0.150508	0.0596327	0.0773693	49.896	0.979297	50.9919	0.965199	53.3326	0.944482	51.2307	0.983791	1.83773
ALKBH4	1	0.999991	0.798855	0.654323	0.415715	0.399764	0.179193	0.05354	0.0609354	0	1	0.999991	0.891918	0.848372	0.60357	0.457072	0.279198	0.131655	0.0473503	0.0549579	1	0.999991	0.685109	0.634058	0.796385	0.262139	0.149093	0.0700836	0.0750641	0.00758727											49.4609	0.983079	51.9652	0.995315	50.2807	0.906696			0.409905
ALKBH5	1	0.999991	0.869588	0.752767	0.73442	0.521058	0.326427	0.116275	0.0710024	0.0162627	1	0.999991	1.06077	0.811479	0.887439	0.730303	0.241185	0.0913296	0.0381202	0.0327703	1	0.999991	0.641659	0.363793	0.342281	0.207746	0.107151	0.0893281	0.0133435	0.0506785	1	0.999991	0.864999	0.889745	0.505224	0.523592	0.386474	0.11751	0.0528605	0.0640148	52.6402	0.981362	54.2653	0.974604	46.3313	0.971553	52.2404	0.963202	-4.16688
ALS2	1	0.999991	0.791292	0.679133	0.467313	0.224697	0.148697	0	0.0597469	0	1	0.999991	0.765021	0.528253	0.279628	1.05081	0.150786	0.0343377	0	0	1	0.999991	1.05985	0.718437	0.716834	0.986574	0.306857	0.144113	0.0842052	0.146906	1	0.999991	1.36046	1.14771	0.913413	0.504943	0.249868	0.0868409	0.0130351	0.0217392	49.1146	0.990182	50.4538	0.659684	55.376	0.887516	53.3571	0.930959	4.58236
ALYREF	1	0.999991	1.19275	1.26337	1.38815	1.01381	0.487983	0.165966	0.0625409	0.0846409	1	0.999991	1.23442	1.16991	1.26538	0.788638	0.446841	0.211741	0.0595313	0.0867118	1	0.999991	1.0673	1.20095	1.09379	0.726298	0.509722	0.230634	0.10921	0.155896	1	0.999991	1.04534	1.26618	1.25083	1.00849	0.596363	0.283261	0.124311	0.176728	55.9832	0.889918	55.6304	0.918361	55.7352	0.954661	56.6425	0.917905	0.382012
AMD1	1	0.999991	1.01396	1.0402	0.880184	0.551158	0.246989	0.0937778	0.0350493	0	1	0.999991	1.1073	1.04129	0.949448	0.437541	0.261778	0.0839216	0.0252795	0.0242989	1	0.999991	0.931724	0.847415	0.656746	0.489596	0.206705	0.058181	0.0228567	0.0253782	1	0.999991	0.877397	0.90086	0.744031	0.550133	0.234958	0.0947693	0.0326564	0.0292036	53.5426	0.99726	53.0571	0.983084	52.0614	0.993612	52.9404	0.989645	-0.798906
AMDHD2	1	0.999991	1.04327	1.03247	0.965189	0.765641	0.368312	0.131349	0.0416983	0.0236864	1	0.999991	0.964995	0.969722	0.848586	0.898557	0.371074	0.108851	0.042811	0.0397035	1	0.999991	1.09702	0.949039	1.08144	0.832975	0.405415	0.124836	0.0343249	0.0430709	1	0.999991	0.993291	0.975046	1.07528	0.80523	0.542519	0.113678	0.0339294	0.0196783	55.0336	0.99808	55.3481	0.985893	55.4135	0.988122	55.9952	0.990219	0.513521
AMN1	1	0.999991	0.758575	0.595201	0.474967	0.183184	0.0687432	0.0209313	0.00740201	0	1	0.999991	0.823683	0.802472	0.540841	0.281371	0.0866043	0.0275969	0.014499	0.0199765	1	0.999991	0.943691	0.77354	0.69283	0.451611	0.195185	0.114463	0.054865	0.0391777	1	0.999991	0.947368	0.920725	0.6404	0.27212	0.39242	0.0552047	0.0248909	0.0159437	48.4368	0.985749	50.1675	0.99003	51.9158	0.993104	51.7549	0.964803	2.53323
AMPD2	1	0.999991	1.0456	1.15595	1.08664	1.01267	0.611106	0.208091	0.0388419	0.0200653	1	0.999991	1.00411	1.08667	0.976386	0.857486	0.531197	0.168383	0.0410957	0.0307299	1	0.999991	1.16325	0.928329	0.877738	1.0681	0.617053	0.23594	0.0519518	0.0349387	1	0.999991	0.958688	1.11258	1.21865	1.03934	0.728762	0.181686	0.0536264	0.0267871	56.7559	0.979142	56.1307	0.995069	56.8763	0.963807	57.1013	0.965924	0.545465
AMPD3	1	0.999991	1.14198	1.21711	1.13776	0.889065	0.274332	0.0374257	0.0132281	0	1	0.999991	1.04597	1.1521	0.930243	0.720298	0.239277	0.0321017	0.0148148	0.0166781	1	0.999991	1.31039	0.957581	1.08156	1.00524	0.364299	0.0557223	0.00999756	0.0126696	1	0.999991	1.02517	1.16391	1.25756	0.838417	0.448694	0.0664814	0.0278174	0.0112087	55.0258	0.964219	54.2743	0.986725	55.6756	0.954479	55.6315	0.954047	1.00352
AMZ2	1	0.999991	0.708264	0.620878	0.32068	0	0	0	0	0	1	0.999991	1.18303	0.410884	0.262704	0	0	0	0	0	1	0.999991	0.828786	0.337509	0.463188	0	0	0	0	0											47.4647	0.976555	46.8385	0.957692	46.9709	0.944695			-0.246933
ANAPC1	1	0.999991	1.04173	0.906668	0.986432	0.734137	0.350912	0.159371	0.0828969	0.107664	1	0.999991	0.70543	0.991933	0.838139	0.361857	0.401197	0.074097	0.0542599	0.0441266											1	0.999991	0.987556	1.05796	1.10521	0.755572	0.229655	0.0872653	0.0406419	0.0314549	54.7813	0.992689	53.0026	0.914591			54.3853	0.990378	0.691335
ANAPC10	1	0.999991	0.958096	0.849299	0.866302	0.642151	0.381602	0.107217	0.0380344	0	1	0.999991	0.965417	0.774092	0.85986	0.852672	0.368062	0.145094	0.0627676	0.0467791											1	0.999991	0.848241	0.836858	0.785687	0.552632	0.427608	0.119501	0.0347548	0.0291965	54.3077	0.987814	55.2286	0.954759			53.6252	0.973869	-0.801692
ANAPC16	1	0.999991	0.485797	0.384486	0	0	0	0	0	0											1	0.999991	1.16392	1.03871	0.93767	0.647238	0.407843	0.281037	0.119998	0.079386	1	0.999991	0.63836	0.677467	0.658115	0.542186	0.331741	0.146731	0.0475869	0	44.7881	0.967998			55.0269	0.974786	51.355	0.922182	5.11942
ANAPC4	1	0.999991	1.0713	0.969895	0.780716	0.632364	0.231347	0.0848811	0.0482656	0.0289005	1	0.999991	1.01401	0.804037	0.581092	0.712687	0.116882	0.0317315	0	0.0145966	1	0.999991	1.19893	1.09333	1.11553	0.626349	0.371167	0.125699	0.0603931	0.0759005	1	0.999991	0.912989	0.922383	0.907522	0.712206	0.250256	0.134203	0.0571178	0.059159	53.5946	0.990405	52.4027	0.932683	54.5243	0.955772	54.2562	0.989469	1.39156
ANAPC7											1	0.999991	1.00059	0.937609	0.841642	0.953289	0.320067	0.055443	0.0422116	0.0196183	1	0.999991	1.08233	1.02399	0.939604	0.798369	0.063998	0.0338882	0.0309529	0	1	0.999991	0.835844	0.816712	0.784997	0.628108	0.493808	0.0479653	0.0161947	0.0202978			55.329	0.983841	53.9232	0.99474	54.0724	0.944393	-0.628307
ANK3	1	0.999991	0.940962	0.532742	0.364571	0.283989	0.0916945	0.030503	0.0196867	0	1	0.999991	0.842618	0.563311	0.40979	0.303009	0.0897932	0.0300984	0.0135753	0.00203693	1	0.999991	0.933436	0.522273	0.408446	0.426021	0.122048	0.0557687	0.0249071	0.0245008	1	0.999991	0.942723	0.693366	0.471206	0.229258	0.0930464	0.0214264	0.0131051	0.00903461	48.4988	0.98162	48.6331	0.988708	49.1909	0.959631	49.4832	0.99775	0.771107
ANKFY1	1	0.999991	0.704208	0.277038	0.198211	0.152254	0.0771151	0.0288591	0.011846	0.00648995	1	0.999991	0.635258	0.251501	0.180525	0.194277	0.0539238	0.020233	0.0106877	0.0127908	1	0.999991	0.758076	0.347776	0.304929	0.228836	0.0837383	0.0338503	0.0114459	0.00955825	1	0.999991	0.709625	0.314299	0.246722	0.159764	0.125189	0.0340678	0.013671	0.0109702	45.5482	0.985537	45.1418	0.978491	46.6305	0.974081	45.8963	0.981241	0.918368
ANKHD1	1	0.999991	0.518292	0.4497	0.362075	0.259761	0.0661058	0.0258776	0.0279175	0	1	0.999991	0.463503	0.257966	0.239906	0.0951183	0.0462657	0.0154286	0.0104526	0.00381049	1	0.999991	0.758813	0.55875	0.338388	0.262697	0.124946	0.0649468	0.0186139	0.017367	1	0.999991	0.37679	0.277058	0.19622	0.170843	0.0801238	0.0180358	0.00607555	0.00984448	46.5668	0.950076	44.5157	0.964827	48.0139	0.991618			0.723551
ANKMY2	1	0.999991	0.940854	0.75794	0.502893	0.247995	0.115843	0.0490698	0.0224752	0.0133932	1	0.999991	0.895589	0.724901	0.423059	0.230322	0.0765133	0.030256	0.0164987	0.0159786	1	0.999991	0.925765	0.776607	0.577233	0.262929	0.143847	0.0578818	0.0355627	0.044198	1	0.999991	0.912234	0.818593	0.478372	0.195065	0.093405	0.0371472	0.0145894	0.0108438	49.957	0.99967	49.3009	0.99895	50.4146	0.99774	49.8282	0.998524	0.49242
ANKRD10	1	0.999991	0.949949	0.815197	0.822159	0.448437	0.309936	0.155133	0.0649619	0.0806006	1	0.999991	0.834861	0.762537	0.707282	0.558258	0.228415	0.136202	0.102986	0.0878317																					52.954	0.986142	52.4115	0.973548					0
ANKRD13A	1	0.999991	1.12539	0	1.14717	0	0	0	0	0	1	0.999991	1.14779	1.0215	0.86211	0.406456	0.160815	0.0764999	0.0376176	0.00886258	1	0.999991	0.685934	0.90615	0.484283	0.4736	0.0744713	0.053709	0.0139255	0.0104045	1	0.999991	1.24195	0.905362	0.466505	0.28578	0.507694	0.0545254	0	0	49.0294	0.596482	52.5344	0.986993	50.65	0.929016	51.4952	0.885338	0.29068
ANKRD16	1	0.999991	0.775108	0.65549	0.626911	0.409783	0.235324	0.113803	0.0716905	0	1	0.999991	0.692567	0.594942	0.635069	0.396749	0.185387	0.0576612	0.0254308	0.0239267																					50.6676	0.977967	49.8332	0.95004					0
ANKRD17	1	0.999991	0.885243	0.639539	0.363184	0.312763	0.117107	0.0389261	0.0274677	0.0106005	1	0.999991	0.828395	0.591727	0.35911	0.42949	0.119712	0.0484519	0.0237547	0.0198727	1	0.999991	0.898497	0.586332	0.368797	0.309727	0.115952	0.0455444	0.0188788	0.0218031	1	0.999991	0.932005	0.71002	0.425561	0.276105	0.218048	0.0494843	0.0235048	0.0187349	48.9627	0.99092	48.9679	0.969425	48.7648	0.988147	49.6596	0.992167	0.246896
ANKRD28	1	0.999991	1.00069	0.980514	0.804169	0.535916	0.215923	0.0741651	0.0347313	0.0176367	1	0.999991	0.876261	0.885869	0.671505	0.478268	0.184467	0.0637607	0.0353344	0.0306247	1	0.999991	1.10859	0.896438	1.09068	0.650617	0.259121	0.0914288	0.0288747	0.0232019	1	0.999991	1.03911	0.975737	0.910966	0.584134	0.230214	0.0829859	0.0369158	0.0301558	53.1531	0.999181	52.0877	0.990553	54.15	0.978243	53.6365	0.998955	1.2728
ANKRD39	1	0.999991	0.698203	0.407544	0.260997	0	0.184257	0.0457993	0	0	1	0.999991	0.740346	0.774093	0.586558	0.140889	0.249274	0.0763167	0.0257273	0.013818																					46.26	0.973746	49.8954	0.955451					0
ANKRD40	1	0.999991	0.891595	0.791465	0.496815	0.420939	0.153756	0.0640019	0.0436738	0.0501298	1	0.999991	0.955358	0.618082	0.349045	0.225488	0.0950417	0.0400131	0.0275385	0.0194393	1	0.999991	1.10788	0.690322	0.679739	0.28508	0.156554	0.061809	0.0227945	0.0380053	1	0.999991	1.09582	0.95443	0.633444	0.311687	0.128732	0.0589279	0.0505529	0.0629697	50.675	0.989782	48.5883	0.993575	50.946	0.968638	51.2129	0.992721	1.44779
ANKRD44	1	0.999991	1.00617	0.94736	1.00798	0.683377	0.243055	0	0	0	1	0.999991	0.952413	0.834925	0.825665	0.99056	0.295342	0.153313	0.105458	0.0761851	1	0.999991	1.02684	0.793902	1.18984	0.479928	0.237582	0	0.0251588	0											54.1719	0.996403	55.3725	0.958368	52.9653	0.942756			-0.603305
ANKRD50											1	0.999991	0.619528	0.37002	0.469997	0	0.11768	0.0665839	0.0545483	0	1	0.999991	0.601818	0.58412	0.387656	0.409396	0.34019	0.100129	0.0474704	0.0541469	1	0.999991	0.752301	0.564046	0.336505	0.183445	0.231472	0	0.0199245	0			46.4497	0.93178	48.8393	0.93507	47.9263	0.980841	0.738281
ANKRD52											1	0.999991	0.679994	0.616602	0.452581	0.454277	0.14897	0.0561352	0.0342631	0	1	0.999991	0.906621	0.650923	0.531003	0.19224	0.184488	0	0	0	1	0.999991	0.995351	0.91713	0.975847	0.83564	4.77414	0.254212	0.149048	0.0712393			49.1469	0.957136	49.5104	0.986718	58.6709	0.125267	4.76201
ANKRD54	1	0.999991	0.691064	0.599332	0.494323	0.394644	0.142349	0.0586891	0.0321733	0.00813087	1	0.999991	0.921377	0.908103	0.685873	0.950243	0.18881	0.0674714	0.0352214	0.0333018	1	0.999991	0.993723	0.867052	0.65772	0.39871	0.202576	0.0600151	0.0263137	0.0370831	1	0.999991	0.984434	0.927837	0.65469	0.351603	0.157044	0.0647807	0.0307073	0.0348589	49.083	0.968717	54.883	0.934525	51.7689	0.998549	51.5319	0.999427	-0.332529
ANKS1A	1	0.999991	0.518982	0.429561	0.281209	0.260709	0.0965495	0.0360645	0.0214734	0	1	0.999991	0.381551	0.262306	0.212057	0.261855	0.0662857	0.0119588	0.00774181	0.00874114	1	0.999991	0.580438	0.62346	0.353259	0.214768	0.0692951	0.0389783	0.0032241	0											46.1887	0.95499	43.5994	0.933969	47.5032	0.963415			0.657239
ANLN	1	0.999991	0.859271	0.533342	0.31759	0.243167	0.124709	0.0530166	0.0272975	0.0317771	1	0.999991	0.915895	0.543358	0.337699	0.285248	0.118178	0.042398	0.0244468	0.0184132	1	0.999991	0.777472	0.500263	0.327488	0.234984	0.10644	0.0527202	0.0196409	0.023042	1	0.999991	0.754683	0.428222	0.277055	0.209891	0.116556	0.05557	0.0188674	0.0206823	47.9376	0.991569	48.3519	0.984564	47.608	0.9915	46.8685	0.98795	-0.90651
ANP32A	1	0.999991	1.06878	1.45756	1.3999	1.35897	0.864252	0.357557	0.164711	0.285834	1	0.999991	1.10329	1.2956	1.31929	1.14841	0.787562	0.300313	0.159815	0.172721	1	0.999991	0.940451	1.11104	0.949594	1.11675	0.465045	0.176872	0.0828748	0.101583	1	0.999991	1.00354	1.16264	1.05728	1.11458	0.685982	0.34163	0.130709	0.156648	57.9948	0.747598	57.5498	0.878295	55.9632	0.978367	57.4305	0.962903	-1.07543
ANP32B	1	0.999991	0.987936	1.10772	1.02115	0.947809	0.304591	0.102947	0.047329	0.0610815	1	0.999991	1.06967	1.18468	1.19803	1.21379	0.384678	0.127887	0.0576856	0.0668959	1	0.999991	0.929843	1.04403	0.864645	0.740217	0.264722	0.0906858	0.0338549	0.0362116	1	0.999991	1.00303	1.09161	0.939216	0.840625	0.343579	0.124969	0.040324	0.0434166	55.25	0.993067	55.8807	0.944742	54.3906	0.990619	55.1119	0.993621	-0.814119
ANP32E	1	0.999991	0.496212	0.23057	0.191478	0.147707	0.0758541	0.0363619	0.0252418	0.0327453	1	0.999991	0.338421	0.263002	0.211346	0.193433	0.102219	0.0471754	0.0292341	0.0356985	1	0.999991	0.495045	0.340358	0.425921	0.204274	0.119814	0.059151	0.0337207	0.0371678	1	0.999991	0.589451	0.264325	0.223584	0.190488	0.197774	0.0472011	0.026524	0.0313168	44.3149	0.977292	43.448	0.956466	45.9866	0.928563	44.9261	0.967073	1.57488
ANXA1	1	0.999991	1.02329	1.18592	0.353475	0.249586	0.0757736	0.0358003	0.0146425	0.0129118	1	0.999991	0.932108	0.908092	0.327741	0.315444	0.0597241	0.0238636	0.0101211	0.0172626	1	0.999991	0.920898	0.977572	0.403378	0.18272	0.0680731	0.0296142	0.00904152	0.0106879	1	0.999991	0.965707	0.981643	0.349367	0.168078	0.0851411	0.0310057	0.0106669	0.0111814	49.8633	0.966043	49.6586	0.973583	49.7155	0.989425	49.4693	0.991428	-0.168541
ANXA11	1	0.999991	0.941257	0.748201	0.378199	0.173989	0.0854228	0.0341381	0.0160231	0.0092202	1	0.999991	1.0074	0.740245	0.392189	0.205478	0.0704346	0.0257671	0.0137194	0.0153678	1	0.999991	0.910674	0.783722	0.427697	0.194982	0.0839118	0.0346029	0.0116366	0.0134838	1	0.999991	0.916218	0.753773	0.428999	0.198059	0.0999158	0.0570928	0.0179472	0.017313	49.0969	0.999273	49.2561	0.996334	49.4708	0.99895	49.3863	0.999492	0.252066
ANXA2	1	0.999991	1.0173	1.30554	0.976314	0.86746	0.185499	0.0426932	0.0193446	0.0159393	1	0.999991	0.943062	1.02434	0.940687	0.801377	0.164538	0.0401922	0.019956	0.0228061	1	0.999991	0.94568	1.10986	1.02209	0.714618	0.172076	0.0433804	0.0161388	0.0168792	1	0.999991	1.00662	1.02007	0.967914	0.749493	0.22568	0.0575814	0.0226031	0.0197485	54.6049	0.959833	54.3065	0.996632	54.0497	0.991743	54.3485	0.999675	-0.256614
ANXA3	1	0.999991	0.926112	0.958749	0.888205	0.502158	0.0963846	0.0305254	0.0146381	0.0114145	1	0.999991	0.904043	0.974701	0.867351	0.623331	0.084251	0.0278362	0.0142363	0.018751	1	0.999991	0.958393	1.15788	0.918764	0.567025	0.100174	0.0371844	0.0129352	0.0119151	1	0.999991	1.09564	1.12	1.04867	0.593707	0.164537	0.038227	0.0150815	0.0159034	52.9336	0.996117	53.441	0.989402	53.2835	0.986413	53.5496	0.985262	0.22928
ANXA4	1	0.999991	0.994966	0.994895	0.547014	0.192431	0.0669549	0.0252574	0.0140362	0.00553516	1	0.999991	1.05752	1.02169	0.568232	0.291577	0.0636586	0.0230585	0.00956689	0.0143504	1	0.999991	0.944299	0.948193	0.530918	0.165855	0.0671909	0.0304021	0.0114683	0.0130061	1	0.999991	1.01457	0.991588	0.524835	0.14011	0.0981448	0.0267483	0.0102331	0.0105022	50.4494	0.996723	50.9218	0.989656	50.2681	0.997749	50.2027	0.996481	-0.450191
ANXA6	1	0.999991	0.951293	0.814396	0.436911	0.217387	0.0823272	0.0326156	0.0151895	0.00759567	1	0.999991	0.851684	0.706597	0.377682	0.218708	0.0730473	0.0267815	0.0121013	0.0157485	1	0.999991	0.945262	0.803282	0.495725	0.191032	0.0822029	0.0341081	0.013382	0.0160992	1	0.999991	0.972216	0.804741	0.428408	0.163281	0.104813	0.0280961	0.0117783	0.0113786	49.7045	0.998863	48.9079	0.997217	49.8682	0.999684	49.5185	0.998767	0.387201
ANXA7	1	0.999991	0.962561	0.984782	0.785333	0.277884	0.0918531	0.0346579	0.0176423	0.0164912	1	0.999991	1.06579	1.05524	0.862263	0.386266	0.0886253	0.0326309	0.0194974	0.0216695	1	0.999991	0.939775	1.02277	0.760534	0.309452	0.0909136	0.0376529	0.0136412	0.0135748	1	0.999991	0.979196	0.992131	0.801217	0.258151	0.153862	0.0348615	0.0200237	0.0181666	51.6856	0.998946	52.3756	0.995837	51.751	0.996697	51.6894	0.995814	-0.310368
AP1B1	1	0.999991	0.995212	0.822092	0.553909	0.440435	0.214556	0.0609312	0.0185786	0.0115385	1	0.999991	0.991894	0.8192	0.528297	0.42784	0.203723	0.0523199	0.0176247	0.019894	1	0.999991	1.00476	0.754138	0.606766	0.4495	0.229532	0.0643936	0.0175743	0.0171069	1	0.999991	0.95368	0.89069	0.638249	0.504938	0.204963	0.0741369	0.0262011	0.021947	51.3976	0.991596	51.1792	0.990505	51.5251	0.989063	52.1963	0.993526	0.572288
AP1G1	1	0.999991	0.977683	0.768576	0.31737	0.2167	0.0824518	0.0323338	0.0121026	0.010194	1	0.999991	0.960389	0.708717	0.348669	0.270108	0.105308	0.0401964	0.0162501	0.0167611	1	0.999991	1.04932	0.631908	0.38813	0.27634	0.0991961	0.0371117	0.0112689	0.0104307	1	0.999991	0.958337	0.748836	0.404067	0.22417	0.132781	0.0384289	0.0178386	0.0119821	48.9904	0.993367	49.1	0.992035	49.1402	0.980425	49.403	0.997133	0.226403
AP1G2	1	0.999991	0.858536	0.607908	0.218183	0.150751	0.0628995	0.0305455	0.0107008	0.00739592	1	0.999991	1.02434	0.714407	0.352646	0.233612	0.0929054	0.0377394	0.0159513	0.0151042	1	0.999991	1.08209	0.649263	0.433106	0.251014	0.145602	0.0467681	0.02077	0.0157063											47.7012	0.996302	49.0616	0.990993	49.4113	0.978316			0.855074
AP1M1	1	0.999991	0.953009	0.775981	0.517781	0.435247	0.284611	0.0710815	0.0265766	0.0171696	1	0.999991	1.03081	0.968124	0.633375	0.586587	0.378562	0.091016	0.0263571	0.0273233	1	0.999991	1.08664	0.784163	0.614793	0.596875	0.321161	0.100388	0.0280989	0.0271244	1	0.999991	0.91341	0.787776	0.588725	0.479097	0.40123	0.0924302	0.0335722	0.0316302	51.2098	0.987464	53.3633	0.976522	52.7705	0.966421	52.1171	0.978859	0.157269
AP1M2	1	0.999991	0.948536	0.728672	0.476751	0.362012	0.179108	0.0552074	0.0205812	0.0150348	1	0.999991	0.943608	0.746794	0.484124	0.375153	0.172228	0.047939	0.0184776	0.0221065	1	0.999991	1.04758	0.712758	0.560555	0.408464	0.203229	0.0534967	0.0171604	0.0143342	1	0.999991	0.952499	0.830761	0.598597	0.428573	0.228667	0.0557506	0.0186324	0.0164781	50.2635	0.993645	50.38	0.993467	50.9853	0.98242	51.5574	0.995835	0.949568
AP1S1	1	0.999991	0.997097	0.899712	0.322938	0.202764	0.0914875	0.0322255	0.0117428	0.0107522	1	0.999991	1.15945	0.80519	0.411115	0.256206	0.115482	0.0362267	0.0184742	0.0247044	1	0.999991	0.986898	0.57543	0.365804	0.277286	0.111482	0.0366738	0.0127114	0.0113066	1	0.999991	0.812505	0.752495	0.421153	0.219	0.146293	0.0581723	0.0258296	0.0236673	49.2558	0.990193	49.7212	0.975489	48.7458	0.982113	49.2905	0.992671	-0.470339
AP1S3	1	0.999991	0.968218	0.734484	0.3445	0.260198	0.138372	0.0540382	0.0288886	0.0155563	1	0.999991	1.16587	0.706646	0.315921	0.183158	0.0955773	0.0307653	0.0131487	0.0201015	1	0.999991	1.06821	0.590631	0.33938	0.186057	0.0896345	0.0283178	0.00859107	0.00605278	1	0.999991	0.820804	0.753021	0.354706	0.166366	0.0811838	0.029962	0.0086037	0.00953137	49.1508	0.991258	48.7448	0.973753	48.4638	0.980477	48.8405	0.992364	-0.29563
AP2A1	1	0.999991	0.924047	0.823598	0.655632	0.487311	0.189975	0.0560794	0.0223669	0.0150048	1	0.999991	0.887175	0.793869	0.604394	0.531371	0.186781	0.0569233	0.0258963	0.0226913	1	0.999991	0.986894	0.797498	0.687947	0.612071	0.190238	0.0576228	0.0204821	0.0162768	1	0.999991	0.975746	0.947132	0.795952	0.534998	0.265626	0.0674847	0.030668	0.0261671	51.922	0.991918	51.6945	0.980988	52.6401	0.974643	53.2388	0.99868	1.13118
AP2A2	1	0.999991	0.987102	0.875773	0.684527	0.389878	0.133071	0.0509911	0.0350384	0.00587031	1	0.999991	0.901979	0.812936	0.649497	0.426984	0.169491	0.0556769	0.0221863	0.0219738	1	0.999991	1.0424	0.855309	0.900631	0.505566	0.207034	0.0638397	0.020912	0.0188037	1	0.999991	1.01933	0.935008	0.783476	0.493297	0.209381	0.101409	0.0492509	0.0422832	51.7164	0.998802	51.5324	0.994158	53.1632	0.98937	52.8223	0.999206	1.36835
AP2B1	1	0.999991	1.01357	0.939712	0.693355	0.465904	0.140164	0.0445357	0.0200425	0.0102238	1	0.999991	0.903475	0.808415	0.616871	0.605728	0.13859	0.0456639	0.0179304	0.0203361	1	0.999991	1.00026	0.819595	0.695143	0.457333	0.169528	0.0547634	0.0220737	0.0173066	1	0.999991	0.930551	0.909824	0.743432	0.429292	0.208271	0.0565132	0.0263794	0.0211328	52.2026	0.996233	52.0302	0.964383	51.9975	0.993829	52.3299	0.997625	0.0473316
AP2M1	1	0.999991	0.884089	0.684071	0.542984	0.418569	0.143436	0.0464186	0.0238333	0.0226176	1	0.999991	0.81814	0.732853	0.554659	0.590695	0.152985	0.0487141	0.0202894	0.0249449	1	0.999991	1.05594	0.84871	0.763936	0.5902	0.205453	0.0660015	0.0221326	0.0249091	1	0.999991	0.953062	0.935902	0.777936	0.511618	0.177148	0.0654727	0.0234703	0.0261618	50.3815	0.986877	51.1803	0.95102	53.0964	0.985939	52.8028	0.997501	2.16865
AP2S1	1	0.999991	0.811322	0.721522	0.54132	0.292268	0.103159	0.0320296	0.0104233	0	1	0.999991	0.920199	0.827659	0.635392	0.5475	0.145783	0.0398835	0.0215036	0.0101945	1	0.999991	1.00637	0.758247	0.550162	0.460885	0.1517	0.0495873	0.00490501	0.0172439	1	0.999991	0.826924	0.922833	0.679546	0.389606	0.167701	0.0366315	0.0131209	0.0111526	49.8406	0.989897	51.9699	0.979894	51.1028	0.984278	51.75	0.985005	0.521148
AP3B1	1	0.999991	0.972892	0.847858	0.443033	0.199066	0.073345	0.0286961	0.0133746	0.0128228	1	0.999991	0.911964	0.776832	0.394603	0.235361	0.0673057	0.0257115	0.0133145	0.0139984	1	0.999991	1.06884	0.763457	0.546702	0.209495	0.0988398	0.0380345	0.0139065	0.0131017	1	0.999991	0.950094	0.844397	0.506735	0.1956	0.113568	0.036035	0.0145467	0.0124917	49.7732	0.998878	49.3902	0.996885	50.1502	0.990972	50.0722	0.998936	0.529533
AP3D1	1	0.999991	0.957169	0.789786	0.449518	0.209857	0.0835141	0.0295546	0.012988	0.0116583	1	0.999991	0.905692	0.780466	0.419161	0.274501	0.0848997	0.03028	0.0156688	0.0156346	1	0.999991	1.10997	0.746315	0.540477	0.212631	0.0912676	0.0348707	0.0117716	0.0112191	1	0.999991	0.934499	0.872191	0.565398	0.21797	0.113743	0.0335086	0.0155661	0.0129531	49.675	0.999669	49.6427	0.996012	50.1056	0.984663	50.4736	0.998339	0.630785
AP3M1	1	0.999991	0.999046	0.82158	0.473567	0.249602	0.109206	0.0386962	0.0200636	0.0107749	1	0.999991	0.84851	0.713967	0.439222	0.325639	0.114701	0.044103	0.0228341	0.020534	1	0.999991	1.07398	0.785582	0.597839	0.218078	0.104624	0.0437908	0.015732	0.0175539	1	0.999991	0.893833	0.833609	0.520335	0.219507	0.152124	0.0455998	0.0183636	0.0158918	50.0441	0.997846	49.5662	0.994265	50.4805	0.990232	50.1804	0.995745	0.52534
AP3M2	1	0.999991	0.999163	0.919181	0.530819	0.333046	0.137246	0.0661106	0.0240953	0.0490994	1	0.999991	0.986542	0.844846	0.46941	0.421103	0.109686	0.0444089	0.0294412	0.0327424											1	0.999991	1.67465	1.14513	0.71762	0.100805	0.247939	0	0	0	50.8363	0.994224	50.7219	0.983688			50.639	0.838439	-0.0414388
AP3S1	1	0.999991	0.864935	0.633016	0.376516	0.197788	0.094578	0.0384084	0.0228986	0.0151948	1	0.999991	0.794839	0.578846	0.348628	0.348558	0.0927215	0.0415953	0.0233957	0.0229477	1	0.999991	0.94559	0.722772	0.48177	0.254834	0.123724	0.0505051	0.0173404	0.0197826	1	0.999991	0.841607	0.7703	0.474419	0.186045	0.134639	0.0353282	0.0177199	0.0146486	48.5751	0.998949	48.454	0.982364	49.7715	0.998764	49.561	0.9936	1.15169
AP4B1	1	0.999991	0.942474	0.330253	0.200274	0.154672	0.156539	0	0.0186988	0	1	0.999991	0.826265	0.497857	0.297427	0.174395	0.0435994	0.0437719	0.0194554	0.0253744	1	0.999991	0.750995	0.658745	0.297001	0.316202	0.101661	0.0654084	0.0209192	0.0342884											46.3112	0.976677	47.4183	0.995131	48.3816	0.979484			1.03523
AP4E1											1	0.999991	0.923578	0.550389	0.364217	0.195891	0.0921166	0.0403507	0.0197383	0											1	0.999991	0.797163	0.623418	0.392917	0.327713	0.158092	0.0774586	0.0399269	0.0317772			48.2761	0.992183			48.9475	0.991577	0.335717
AP4S1	1	0.999991	0.867149	0.640557	0.471861	0.256749	0.110648	0.0580099	0.0252096	0																															49.2364	0.99668							0
APAF1											1	0.999991	0.548238	0.524036	0.16555	0.39451	0.0282799	0	0	0																							46.5567	0.916673					0
APBB2	1	0.999991	0.957619	0.920124	0.857763	0.555209	0.261369	0.0756214	0.0275541	0.0105772	1	0.999991	0.962342	0.905057	0.783431	1.063	0.216735	0.075372	0.0416711	0.0254275	1	0.999991	0.941052	0.788068	0.783867	0.598602	0.248899	0.0782286	0.0176424	0.0212119	1	0.999991	0.979551	0.829724	0.735261	0.550487	0.229363	0.0821522	0.0305576	0.0327805	53.4883	0.997563	55.679	0.966268	53.1604	0.979373	52.7872	0.991138	-1.60992
APC	1	0.999991	0.679501	1.06906	1.03659	0	0	0	0	0											1	0.999991	0.549935	1.8405	0	1.76043	0	0	0	0	1	0.999991	0.833777	0.890593	0.849801	0.655609	0.41638	0.129632	0.0219535	0.0226567	51.7365	0.954445			54.9489	0.503065	54.4971	0.974741	1.60624
APEH	1	0.999991	1.13202	1.21915	1.17066	1.23634	0.907366	0.448648	0.268652	0.185106	1	0.999991	1.0455	1.12552	1.08949	1.05077	0.802056	0.388165	0.225303	0.139813	1	0.999991	1.38987	1.04099	1.52793	1.83754	1.11564	0.563984	0.326851	0.247031	1	0.999991	1.05187	1.16125	1.38064	1.26373	1.1553	0.320048	0.250816	0.184458	58.6885	0.8937	58.1487	0.97491	59.0946	0.511954	58.6874	0.850651	0.472438
APEX1	1	0.999991	1.00538	0.921697	0.427458	0.205334	0.0677085	0.0267794	0.00876426	0.00509295	1	0.999991	0.939165	0.8443	0.428659	0.306902	0.0631036	0.0263925	0.0108297	0.0155784	1	0.999991	0.923746	0.835733	0.417898	0.185433	0.0604655	0.0243374	0.00704032	0.00766621	1	0.999991	0.897132	0.741275	0.353599	0.117303	0.0596788	0.0204381	0.00728279	0.00552252	49.8569	0.994888	50.0024	0.99158	49.5709	0.997792	48.8131	0.998603	-0.737628
API5	1	0.999991	1.03281	1.21126	1.18384	0.921955	0.219589	0.0547988	0.0350589	0.0226814	1	0.999991	1.13746	1.15065	1.13637	0.832636	0.17035	0.0355546	0.0173956	0.0218688	1	0.999991	0.943518	1.02566	0.878247	0.750006	0.180192	0.0422944	0.0129811	0.0131208	1	0.999991	0.999727	1.0232	0.999064	0.785517	0.227834	0.0523999	0.0179254	0.0179734	54.9175	0.966205	54.4447	0.97443	54.1789	0.992475	54.4902	0.999579	-0.346593
APIP	1	0.999991	0.945589	1.02355	0.98811	0.894403	0.673328	0.322293	0.167866	0.167608	1	0.999991	1.04817	1.16493	1.18165	1.06712	0.775963	0.341029	0.188472	0.143257	1	0.999991	1.10495	1.09601	0.999012	0.862071	0.605053	0.265146	0.135421	0.140926	1	0.999991	0.987247	1.12844	1.10922	0.948219	0.750156	0.25378	0.156187	0.134346	57.2887	0.995821	57.7776	0.952996	56.6888	0.984415	57.29	0.979539	-0.543793
APITD1-CORT											1	0.999991	1.1315	0.929758	0.853511	0.609061	0.209581	0.0694443	0.0177426	0	1	0.999991	0.99877	1.01238	0.545036	0.375978	0.201395	0.0714053	0.0241996	0.0227451	1	0.999991	1.03168	0.997106	0.674341	0.43594	0.305952	0.0888002	0.0200119	0.0255156			53.5937	0.98806	51.4089	0.982625	52.5837	0.98791	-0.504986
APMAP	1	0.999991	1.14605	1.16032	1.13702	1.03626	0.641306	0.245556	0.142865	0											1	0.999991	1.1005	0.556374	0.41269	0.29605	0.169472	0.0665122	0.0225094	0.00875633	1	0.999991	0.91116	0.970155	1.17601	0.89268	0.798452	0.166636	0.0701979	0.0866185	56.9941	0.956063			49.1837	0.956586	57.2085	0.969118	-3.9052
APOA1BP	1	0.999991	0.957258	1.00723	1.04635	0.95285	0.681668	0.344686	0.176849	0.155679	1	0.999991	1.00639	1.08871	1.06198	1.28338	0.754088	0.379426	0.197958	0.13595	1	0.999991	1.01101	1.19228	1.10451	1.15126	0.737832	0.362751	0.177651	0.122733	1	0.999991	1.10212	1.28051	1.28889	1.26988	0.875292	0.41335	0.222737	0.140109	57.455	0.995931	57.928	0.928647	57.8022	0.946754	58.4683	0.856526	0.443762
APOL6	1	0.999991	1.22299	1.69919	1.32396	1.2281	1.07791	0.500481	0.115321	0.0878247	1	0.999991	1.4369	1.33831	1.39367	0.740432	0.715162	0.307874	0.0870553	0.0575109	1	0.999991	0.689634	0.871182	0.822731	0.663105	0.499022	0.218972	0.0728802	0.0286294	1	0.999991	1.13409	1.12131	1.17006	1.11098	0.835064	0.315566	0.105775	0.0350845	59.0005	0.720366	57.3668	0.792846	54.8445	0.920161	57.9819	0.957332	-1.77046
APP	1	0.999991	0.962428	0.963123	0.863963	0.603436	0.409049	0.180729	0.0670154	0.0630208	1	0.999991	1.04343	0.969673	0.983088	0.657699	0.44215	0.165072	0.0992133	0.0720938	1	0.999991	0.97695	1.34204	0.904561	1.77423	0.369688	0.349525	0.074277	0.0582099	1	0.999991	1.01473	0.946762	0.93367	0.756904	0.338758	0.15182	0.0859316	0.0770697	54.4967	0.997362	55.0021	0.992274	55.8393	0.724286	54.8014	0.997788	0.570989
APPBP2	1	0.999991	1.07395	0.970487	0.725133	0.508399	0.294792	0.0749994	0.0645206	0	1	0.999991	0.911809	0.80564	0.463594	0.485812	0.103195	0.0538123	0.00867287	0.037028																					53.0532	0.990706	50.7082	0.97331					0
APPL1	1	0.999991	0.953802	0.810978	0.393185	0.290391	0.123272	0.0547746	0.026935	0.0228866	1	0.999991	0.892239	0.734253	0.338983	0.281995	0.0933584	0.0382667	0.0177206	0.0219984	1	0.999991	1.04003	0.80845	0.636239	0.404778	0.164622	0.0587584	0.0259089	0.022515	1	0.999991	1.00453	0.828537	0.51856	0.30071	0.215489	0.0527241	0.0271237	0.018909	49.7233	0.992112	49.0921	0.991076	51.5131	0.993436	50.6448	0.993501	1.67122
APPL2	1	0.999991	0.769844	0.47311	0.409756	0.312247	0.166365	0.060239	0.0291655	0	1	0.999991	0.863177	0.385793	0.347372	0.215769	0.099116	0.0306675	0.0247802	0.0264934	1	0.999991	0.763867	0.371524	0.366814	0.246364	0.193828	0.0791955	0.0190497	0.014811	1	0.999991	0.792143	0.46459	0.401734	0.342319	0.237467	0.065738	0.0241934	0.0166889	48.1943	0.977949	47.2616	0.973601	47.1976	0.964992	48.458	0.967598	0.0998417
APRT	1	0.999991	1.02783	1.222	1.2688	1.18118	0.726948	0.279796	0.0620213	0.0552649	1	0.999991	1.13785	1.41424	1.44992	1.8143	0.786359	0.274007	0.0630305	0.043909	1	0.999991	0.964849	1.08871	1.12818	0.940913	0.57024	0.190513	0.0478511	0.0328118	1	0.999991	1.08812	1.16653	1.12012	1.04968	0.571363	0.236983	0.0542095	0.0363172	57.4768	0.919169	57.73	0.677245	56.4777	0.984586	56.6356	0.965577	-1.04674
AQR	1	0.999991	0.920165	0.898367	0.80911	0.731653	0.264713	0.0629724	0.0373716	0.0295992	1	0.999991	0.663719	0.747545	0.449431	0.287758	0.161875	0.0612189	0.0296918	0.025574	1	0.999991	1.03621	0.810821	0.785274	0.753131	0.214961	0.0575408	0.0186475	0.00563759	1	0.999991	0.853799	0.883106	0.722587	0.586746	0.159672	0.0635108	0.0198723	0.027582	54.1814	0.979567	49.196	0.968443	54.0414	0.962739	52.7339	0.975151	1.69894
ARAP1	1	0.999991	0.525569	0.205045	0.182368	0.124105	0.08019	0.0312049	0.0202067	0	1	0.999991	0.64799	0.415747	0.362285	0.478223	0.199805	0.0614338	0.00871476	0.0237793	1	0.999991	0.596959	0.255599	0.354452	0.224313	0.0643015	0.0400973	0	0.00397841											44.3946	0.980604	47.8675	0.918628	45.7214	0.944441			0.663392
ARCN1	1	0.999991	1.01736	0.974155	0.757264	0.462194	0.1187	0.0400515	0.0179567	0.0089787	1	0.999991	0.926672	0.951471	0.714657	0.424137	0.102295	0.0337465	0.0153389	0.0213417	1	0.999991	1.10336	0.968604	0.85246	0.556338	0.165818	0.0725588	0.0261051	0.0311833	1	0.999991	1.00911	1.03183	0.913065	0.5012	0.192391	0.045215	0.0251306	0.0215431	52.4256	0.997797	52.0235	0.995327	53.2275	0.993042	53.1468	0.998032	0.96262
AREG	1	0.999991	1.15582	0.920246	0.863552	0.694586	0.694089	0.241499	0.137084	0																															56.542	0.952892							0
ARF1	1	0.999991	1.17619	1.49895	1.36196	1.18631	0.773569	0.319112	0.0923257	0.0892974	1	0.999991	1.32734	1.42542	1.44799	1.50001	0.78465	0.310022	0.112472	0.0697148	1	0.999991	0.983392	1.11819	1.04874	0.909353	0.548281	0.192556	0.0600095	0.0415572	1	0.999991	0.996549	1.05845	0.969065	0.885195	0.641146	0.23977	0.0613977	0.0421441	57.7754	0.810164	57.8029	0.732578	56.3438	0.989618	56.8913	0.996672	-1.17162
ARF3	1	0.999991	1.20714	1.34412	0.891026	0.733866	0.506863	0.104743	0.0540592	0	1	0.999991	0.889488	0.802345	0.594109	0.404164	0.32725	0.212758	0.0255395	0	1	0.999991	0.945733	0.876186	1.04174	0.642916	0.456339	0.213862	0.109724	0.0674955	1	0.999991	0.976309	0.707154	0.843289	0.621001	0.259643	0.201879	0.0354866	0.0107559	55.5072	0.916992	51.7988	0.98968	55.2162	0.973675	53.5786	0.958497	0.744422
ARF4	1	0.999991	0.990619	1.24557	0.783739	0.641846	0.173019	0.0645329	0.0203751	0.012168	1	0.999991	1.03187	0.925123	0.686055	0.784813	0.111788	0.0371024	0.012059	0.0176878	1	0.999991	0.767679	0.678792	0.492574	0.237879	0.0711514	0.0224549	0.00638256	0.00449961	1	0.999991	0.984175	1.12049	0.771016	0.467733	0.160711	0.0512504	0.0166735	0.0176222	53.6054	0.958782			49.0881	0.986762	52.6605	0.986835	-2.25862
ARF5	1	0.999991	1.07366	1.01933	0.887391	0.712375	0.321194	0.0822735	0.0209329	0.0160005	1	0.999991	1.15226	1.12481	1.09977	0.868395	0.344704	0.0889727	0.0203901	0.0222548	1	0.999991	1.02696	1.21531	1.10442	0.816608	0.428659	0.123196	0.0279462	0.0221602	1	0.999991	1.04671	1.03018	0.913605	0.742272	0.340209	0.101884	0.0196289	0.0147974	54.5226	0.995038	55.2252	0.976528	55.5119	0.968849	54.7703	0.997314	0.267199
ARF6	1	0.999991	0.935743	0.955574	0.622558	0.398601	0.143434	0.0555253	0.017591	0.0198217	1	0.999991	1.1359	0.913376	0.709921	0.541338	0.125239	0.038908	0.0181252	0.0138187	1	0.999991	0.93524	0.852925	0.619312	0.277542	0.106079	0.0317452	0.0112788	0.00838119	1	0.999991	0.829312	0.907635	0.617291	0.375845	0.146462	0.0504743	0.0158942	0.0135298	51.6345	0.994565	52.5654	0.979655	50.8686	0.9987	51.3386	0.986273	-0.996386
ARFGAP1	1	0.999991	1.02545	0.720172	0.458466	0.360837	0.158431	0.0524552	0.033213	0.01465	1	0.999991	1.0244	0.743873	0.519437	0.122621	0.211316	0.0790486	0.048	0.0177812	1	0.999991	1.27316	0.472381	0.459856	0.451395	0.161701	0.070782	0	0	1	0.999991	0.763851	0.426975	0.299014	0.140009	0.0411891	0.0107319	0	0	50.2034	0.985731	49.7216	0.981848	50.1187	0.873653	46.8982	0.991535	-1.45402
ARFGAP2	1	0.999991	0.768599	0.5271	0.257054	0.119942	0.050229	0.023093	0.0111252	0.00343157	1	0.999991	0.911107	0.721499	0.474919	0.350384	0.0921511	0.03242	0.017741	0.023173	1	0.999991	0.776317	0.613979	0.291815	0.178403	0.0666627	0.0255698	0.00936867	0.0108298	1	0.999991	0.79079	0.651944	0.384358	0.157755	0.131753	0.0249291	0.014607	0.0134399	47.2013	0.997445	49.9252	0.992969	47.8639	0.995047	48.4555	0.994079	-0.403544
ARFGAP3	1	0.999991	0.914825	0.813695	0.636813	0.376929	0.132935	0.0495333	0.0273378	0.016171	1	0.999991	1.06392	0.866635	0.685897	0.501287	0.135955	0.040768	0.0217631	0.0298764	1	0.999991	0.849555	0.78204	0.555141	0.388305	0.0950283	0.0391773	0.0158182	0.0166399	1	0.999991	0.914076	0.916636	0.670544	0.383926	0.146684	0.0414124	0.0195193	0.0163136	51.2184	0.996151	52.2057	0.98785	50.5627	0.98824	51.6939	0.996787	-0.583741
ARFGEF1	1	0.999991	1.01078	0.694086	0.369162	0.244721	0.108547	0.0378156	0.0205863	0	1	0.999991	0.840182	0.539612	0.21873	0.228042	0.0503927	0.0251315	0.0105252	0.0136361	1	0.999991	1.02451	0.563392	0.356504	0.171581	0.0896207	0.0333502	0.0111438	0.0118149	1	0.999991	0.885241	0.618035	0.311631	0.178305	0.100667	0.0271801	0.010681	0.013227	49.1345	0.990934	47.4588	0.989459	48.3611	0.98436	48.2249	0.997773	-0.00362532
ARFGEF2	1	0.999991	0.947697	0.652963	0.418444	0.296809	0.119156	0.0554006	0.0266043	0.0136056	1	0.999991	0.888421	0.610778	0.384049	0.282976	0.132024	0.0546301	0.0259037	0.0259693	1	0.999991	0.951821	0.639373	0.491822	0.317963	0.125844	0.0611912	0.0286257	0.0185665	1	0.999991	0.82033	0.58982	0.459017	0.296129	0.217193	0.0523457	0.0336659	0.0268758	49.343	0.992956	48.845	0.993734	49.7433	0.990974	49.1546	0.989827	0.354932
ARFIP1	1	0.999991	0.889572	0.878066	0.52853	0.269766	0.0869968	0.0293934	0.0139036	0.00411626	1	0.999991	0.813996	0.869205	0.349495	0.285144	0.0936691	0.026282	0.0125847	0.0173029	1	0.999991	0.932368	0.700007	0.425541	0.30237	0.0890455	0.0332246	0.0107451	0.0113581	1	0.999991	0.965827	1.1292	0.535081	0.273677	0.168434	0.0460595	0.0223942	0.0147334	50.4352	0.995302	49.5547	0.973117	49.5004	0.994831	50.7541	0.970111	0.132337
ARFIP2	1	0.999991	0.956989	0.921111	0.710231	0.470063	0.201771	0.0701584	0.0307349	0.0237272	1	0.999991	0.924186	0.871546	0.656462	0.477559	0.157785	0.054325	0.0242012	0.0266025	1	0.999991	0.970814	0.946227	0.635913	0.45888	0.18954	0.0834903	0.0235158	0.0186641	1	0.999991	0.973265	0.938415	0.773936	0.478872	0.244745	0.0742301	0.0353468	0.0275211	52.4064	0.998528	51.9475	0.99298	52.0914	0.994961	52.8293	0.99929	0.283392
ARG1																					1	0.999991	0.621905	0.570598	0.428264	0.411156	0.238342	0.127356	0.0478394	0.146205															48.6859	0.949404			0
ARG2	1	0.999991	0.946672	0.684628	0.485615	0.452969	0.265083	0.0453728	0.0346959	0	1	0.999991	1.19337	0.966333	1.02838	1.04116	0.426164	0	0	0											1	0.999991	1.05725	0.983709	0.950602	0.917643	0.440429	0.162432	0.0718482	0.0410806	50.6818	0.977376	55.9334	0.98178			55.753	0.995673	-0.0901764
ARGLU1	1	0.999991	0.815025	0.779342	0.799574	0.533326	0.329086	0.111971	0.0588361	0.132441	1	0.999991	0.881905	1.26066	1.39075	0.943204	0.620361	0.237066	0.104463	0.146251	1	0.999991	0.944961	1.70775	0.507255	2.23681	0.311168	0.2506	0.0598644	0.0950294	1	0.999991	0.929656	1.10828	1.19365	0.773782	0.597282	0.08315	0.0877357	0.0790376	53.0401	0.960208	56.6897	0.875494	55.7647	0.507013	56.1416	0.950786	1.08823
ARHGAP1	1	0.999991	0.936811	0.862435	0.719155	0.339033	0.116858	0.0445258	0.0225587	0.010855	1	0.999991	0.98724	0.974877	0.767145	0.439388	0.162834	0.0632202	0.0354591	0.0344687	1	0.999991	1.0124	1.00362	0.742734	0.415012	0.151156	0.0564156	0.0199753	0.0193459	1	0.999991	0.93689	0.954553	0.759398	0.37105	0.167039	0.0556247	0.0344196	0.0340076	51.5864	0.996222	52.4153	0.999512	52.2403	0.997979	52.0581	0.997676	0.148347
ARHGAP10	1	0.999991	1.26329	0.919785	0.869623	0.158488	0.0959617	0	0	0	1	0.999991	1.06055	0.80393	0.357842	0.219755	0.00926774	0.00848204	0	0	1	0.999991	0.928721	0.840096	0.540882	0.451791	0.0813068	0.105363	0.0283825	0.029338											51.5249	0.966317	49.3343	0.989559	51.0996	0.984601			-0.212645
ARHGAP12	1	0.999991	0.867819	0.571239	0.279779	0.167421	0.0739829	0.0312634	0.0178829	0.0109814	1	0.999991	0.889845	0.602669	0.296332	0.222584	0.0845789	0.0326901	0.0137035	0.0177357	1	0.999991	0.86797	0.653704	0.336403	0.269934	0.0863737	0.0374638	0.0133468	0.0155772	1	0.999991	0.900702	0.64066	0.294468	0.139893	0.0774523	0.0315733	0.01946	0.0130264	47.8072	0.997862	48.1783	0.994752	48.6846	0.99371	48.185	0.999219	0.442071
ARHGAP17	1	0.999991	0.743551	0.335622	0.197089	0.147462	0.0699335	0.0225311	0.0119093	0.00206485	1	0.999991	0.724587	0.322198	0.218324	0.17298	0.0662827	0.0262465	0.0160779	0.0151797	1	0.999991	0.756751	0.380265	0.351347	0.222556	0.113686	0.055735	0.0315925	0.0348717	1	0.999991	0.730705	0.343752	0.247022	0.16773	0.147942	0.0304206	0.0272696	0.0265874	45.9984	0.989929	45.9275	0.98576	46.9463	0.977045	46.1055	0.982884	0.562938
ARHGAP18	1	0.999991	0.951346	0.680187	0.251497	0.165871	0.0654792	0.0261003	0.0108472	0.0066729	1	0.999991	0.971063	0.672176	0.244781	0.212902	0.0546141	0.0213234	0.0111647	0.0156979	1	0.999991	0.9054	0.693226	0.311257	0.187317	0.0776632	0.0313822	0.00894681	0.0103339	1	0.999991	0.935503	0.677381	0.268026	0.135209	0.0787207	0.0280354	0.0121787	0.012876	48.2731	0.995898	48.2917	0.990639	48.5801	0.997428	48.2704	0.998205	0.142884
ARHGAP27	1	0.999991	0.909951	0.797321	0.538174	0.313331	0.108278	0.0416682	0.0277349	0.00836004	1	0.999991	0.939224	0.851995	0.581061	0.347405	0.0994042	0.0499046	0.0204462	0.0246021	1	0.999991	0.950797	0.872364	0.580461	0.294926	0.12433	0.0570255	0.02	0.0191812	1	0.999991	1.00484	0.862475	0.546855	0.240147	0.104649	0.035727	0.0228768	0.0211318	50.4166	0.998258	50.9326	0.997722	50.8275	0.999584	50.4447	0.999324	-0.0384831
ARHGAP29	1	0.999991	0.912616	0.716917	0.39129	0.243632	0.103207	0.0388237	0.0201192	0.0204125	1	0.999991	0.957236	0.802678	0.394264	0.270076	0.0933464	0.0343044	0.0165641	0.0146193	1	0.999991	0.926844	0.692361	0.470226	0.301255	0.13243	0.0517288	0.0210505	0.0181166	1	0.999991	0.84429	0.704289	0.429794	0.216173	0.165591	0.0389739	0.0204638	0.0185359	49.2005	0.997983	49.6284	0.994163	49.7488	0.997071	49.2201	0.99618	0.0700389
ARHGAP35	1	0.999991	0.563362	0.346463	0.300251	0.248666	0.095782	0.030314	0.0171064	0	1	0.999991	0.527855	0.361161	0.270476	0.481147	0.103432	0.0363962	0.016918	0.0195534	1	0.999991	0.728116	0.324444	0.309013	0.190223	0.0573865	0.0278075	0.009862	0	1	0.999991	0.74008	0.595517	0.583098	0.406184	0.0350525	0.00907233	0.00561264	0	45.9513	0.958465	46.4314	0.883668	46.3603	0.974767	49.4212	0.94826	1.69945
ARHGAP4	1	0.999991	0.678922	0.297341	0.226394	0.261693	0.123588	0.0401269	0.0398237	0	1	0.999991	0.7044	0.362155	0.267668	0.422494	0.115538	0.0504412	0.021502	0.0315954	1	0.999991	0.725645	0.417075	0.432815	0.244619	0.0917974	0.0617807	0.0192923	0.0246311	1	0.999991	1.12094	0.801757	1.01031	0.54711	0.377843	0	0	0	45.67	0.965721	46.855	0.929806	47.5438	0.971743	54.0339	0.955469	4.52633
ARHGAP42	1	0.999991	1.00815	1.03209	0.70934	0.25142	0.172883	0.0528952	0.0538223	0																															51.3734	0.992478							0
ARHGAP5	1	0.999991	0.850923	0.4258	0.301464	0.209902	0.119635	0.0486678	0.02165	0.034769	1	0.999991	0.810236	0.388341	0.181268	0.219997	0.0491456	0.0221487	0.00788132	0.00826557	1	0.999991	0.836281	0.333428	0.297215	0.0985877	0.0392305	0.0136493	0.00323985	0.00345815	1	0.999991	0.748976	0.663101	0.254592	0.234273	0.138534	0.0408062	0.0177469	0.0148622	47.1905	0.984278	46.4693	0.983283	46.5445	0.980146	48.0308	0.98161	0.457788
ARHGDIA	1	0.999991	1.0097	1.15092	0.886354	0.527452	0.170945	0.0524509	0.0180485	0.0212807	1	0.999991	1.08236	1.14696	1.0897	0.54146	0.156553	0.0401796	0.0182658	0.0229777	1	0.999991	0.941691	1.18705	0.811459	0.664256	0.185363	0.0632161	0.0210359	0.0227015	1	0.999991	0.986841	1.08128	0.917879	0.545195	0.202844	0.0538031	0.0244447	0.0219983	53.2004	0.987022	53.2369	0.979246	53.7671	0.970709	53.3935	0.995194	0.361636
ARHGDIB																															1	0.999991	1.03493	0.9326	0.914234	0.471625	0.21816	0.0774845	0.0293709	0.0218361							53.0719	0.995054	0
ARHGEF1	1	0.999991	0.698467	0.351851	0.252568	0.202569	0.0783856	0.0263934	0.0127365	0.00574248	1	0.999991	0.688892	0.323352	0.224702	0.206276	0.070953	0.0283903	0.0116711	0.0113977	1	0.999991	0.743659	0.399274	0.313643	0.169465	0.0674698	0.0301152	0.0100964	0.0124603	1	0.999991	0.679135	0.428844	0.349588	0.236031	0.300733	0.050054	0.026634	0.0250071	46.1889	0.981521	45.877	0.980018	46.781	0.986686	47.2528	0.954093	0.98392
ARHGEF10	1	0.999991	0.640645	0.304772	0.212397	0.140152	0.0659249	0.0286957	0.012417	0.0072604	1	0.999991	0.647568	0.304902	0.201956	1.24909	0.0664732	0.0298879	0.0114106	0.00925822	1	0.999991	0.672676	0.324692	0.271964	0.135052	0.0672687	0.022058	0.00447956	0.00502029	1	0.999991	0.50221	0.325898	0.228555	0.144363	0.0943076	0.0332482	0.0225409	0.00757615	45.5075	0.985777	48.994	0.478363	45.9418	0.982594	45.047	0.969005	-1.7563
ARHGEF10L	1	0.999991	0.76242	0.600216	0.467694	0.289827	0.147272	0.0355089	0.0212329	0	1	0.999991	0.671379	0.526238	0.316968	0.312728	0.145867	0.0402682	0.0222466	0.0184767																					48.8643	0.988599	47.6431	0.9759					0
ARHGEF12	1	0.999991	0.627264	0.380272	0.287265	0.208177	0.16985	0.0573351	0.0303098	0.0596178	1	0.999991	0.68094	0.331229	0.298576	0.175473	0.100517	0.0453901	0.0165429	0.0258351	1	0.999991	0.879315	0.559943	0.533908	0.313502	0.129643	0.0603179	0.0219163	0.050621	1	0.999991	0.708839	0.440152	0.335238	0.235197	0.16775	0.0506227	0.0319926	0.018518	46.1091	0.974856	46.0968	0.978085	49.4157	0.981272	47.169	0.981119	2.18936
ARHGEF16	1	0.999991	0.7964	0.402208	0.209196	0.164223	0.0707917	0.0279876	0.0152854	0.0126656	1	0.999991	0.810975	0.426743	0.210531	0.246109	0.0594891	0.0217849	0.0112159	0.0147453	1	0.999991	0.792044	0.469785	0.329787	0.33367	0.108757	0.044668	0.0174737	0.0199297	1	0.999991	0.805523	0.436959	0.251922	0.153424	0.1281	0.030945	0.0176399	0.0142157	46.5319	0.992174	46.8164	0.981877	47.8289	0.974764	46.8715	0.991463	0.676077
ARHGEF18	1	0.999991	0.959454	0.859304	0.449263	0.114667	0.124206	0.0454841	0.0413431	0.0217708	1	0.999991	0.839738	0.660931	0.339824	0.308416	0.116542	0.0735096	0.0406275	0.0448636	1	0.999991	0.991696	0.631466	0.591589	0.28806	0.019887	0.0603479	0.0194229	0.0445794	1	0.999991	1.02927	0.723836	0.460516	0.297296	0.217764	0.0522617	0.0464534	0.0486749	49.6305	0.996906	48.7648	0.990466	49.9727	0.974019	49.9854	0.986325	0.781362
ARHGEF5	1	0.999991	0.811367	0.702269	0.530245	0.387282	0.356391	0.156342	0.060431	0.104588	1	0.999991	0.798116	1.03805	1.04096	0.684721	0.775256	0.231386	0.11102	0.110343	1	0.999991	0.867028	1.03567	0.856265	0.787861	0.423565	0.223134	0.0935544	0.117681	1	0.999991	1.02233	0.857121	0.835104	0.694512	0.655668	0.0907293	0.101475	0.056482	50.9203	0.98393	57.0952	0.912654	55.3862	0.978427	55.6787	0.944403	1.5247
ARHGEF7	1	0.999991	0.974353	0.704207	0.344835	0.224618	0.104542	0.0362408	0.0132299	0.0102297	1	0.999991	0.923021	0.739122	0.376024	0.279999	0.096224	0.0278679	0.0141491	0.0171527	1	0.999991	1.06782	0.594522	0.44459	0.247125	0.115305	0.0401132	0.0126484	0.0135729	1	0.999991	0.923308	0.677372	0.361361	0.209877	0.148326	0.0382455	0.0214918	0.0176944	48.9486	0.994443	49.3379	0.994113	49.2339	0.975145	48.8569	0.996068	-0.0978328
ARID1A	1	0.999991	0.93637	0.639659	0.503128	0.357948	0.18842	0.10861	0.040722	0.0231722	1	0.999991	0.893484	0.535865	0.347386	0.254786	0.126491	0.0477592	0.0330763	0.0328906	1	0.999991	0.978474	0.693941	0.579941	0.43697	0.254551	0.0884503	0.0445184	0.0289394	1	0.999991	0.961124	0.664772	0.53675	0.378207	0.247032	0.0679681	0.0407102	0.0486088	50.1094	0.990549	48.1996	0.989241	51.2238	0.986718	50.5909	0.98677	1.75287
ARID1B	1	0.999991	1.02384	0.835052	0.53244	0.290939	0.160498	0.0247664	0.0193553	0	1	0.999991	0.834516	0.597472	0.36136	0.606185	0.11862	0.0805196	0.0274312	0.0303576	1	0.999991	0.743598	0.782673	0.396462	0.580993	0.187041	0.0716849	0.0556084	0.063375											50.6168	0.995546	49.704	0.915764	50.5192	0.927105			-0.0487844
ARID4B	1	0.999991	0.828688	0.578195	0.339644	0.190117	0.0950261	0.021319	0.0231748	0	1	0.999991	0.744454	0.586103	0.290254	0.259127	0.0883472	0.0309122	0	0	1	0.999991	0.916041	0.440575	0.373632	0	0.0772623	0.0312989	0	0	1	0.999991	0.874059	0.758363	0.814796	0.711837	0.608365	0.212554	0.0396584	0.0166324	48.0845	0.997433	47.8259	0.988097	47.4224	0.973837	55.4833	0.93326	3.49767
ARIH1	1	0.999991	0.941141	0.914414	0.953719	0.821326	0.388997	0.0977014	0.0340073	0.0309675	1	0.999991	0.88562	0.964177	0.997199	0.858119	0.432451	0.104845	0.0456499	0.049487	1	0.999991	0.997387	1.04602	1.05788	0.957589	0.382962	0.108747	0.0274793	0.0242011	1	0.999991	1.0592	0.996539	0.986268	0.907619	0.373616	0.128159	0.0366104	0.0304994	55.2436	0.993205	55.5478	0.990909	55.5582	0.99582	55.4205	0.996903	0.0937181
ARIH2	1	0.999991	0.961283	0.828664	0.599688	0.304349	0.0992717	0.03681	0.0227892	0.0229189	1	0.999991	0.934676	0.73883	0.504766	0.284456	0.0814964	0.03113	0.0133208	0.0147507	1	0.999991	0.911746	0.826184	0.644516	0.417507	0.138383	0.0576646	0.0172742	0.0250589	1	0.999991	1.00868	0.820074	0.628237	0.382074	0.284517	0.0719582	0.0497867	0.041309	50.8138	0.99894	49.9459	0.997675	51.4621	0.994585	51.6962	0.992821	1.19929
ARL1	1	0.999991	0.985588	0.828981	0.615868	0.401025	0.223419	0.098738	0.0310211	0.0148613	1	0.999991	0.965752	0.756811	0.602388	0.517625	0.219719	0.0867346	0.0230303	0.0140902	1	0.999991	0.818471	0.709841	0.577404	0.339407	0.196668	0.0719221	0.0231081	0.00866198	1	0.999991	0.850345	0.634065	0.489074	0.298122	0.0905083	0.0663491	0.0162648	0.0136665	51.6047	0.998409	51.752	0.985308	50.3454	0.99128	49.3369	0.993004	-1.83726
ARL2	1	0.999991	0.95038	0.759122	0.530618	0.31719	0.108908	0.0427212	0.0218347	0.0193739	1	0.999991	0.964173	0.753986	0.520456	0.390832	0.0944488	0.0276473	0.0166566	0.0202318	1	0.999991	0.973557	0.822321	0.747725	0.397453	0.134877	0.0473897	0.0138625	0.0162979	1	0.999991	0.957402	0.82473	0.582516	0.323433	0.130743	0.0402423	0.0161561	0.0136699	50.3198	0.99783	50.4878	0.990187	51.9038	0.993236	50.838	0.999443	0.96708
ARL2BP	1	0.999991	0.890099	0.686382	0.483993	0.252351	0.131186	0.0413592	0.0127993	0.0129336	1	0.999991	0.983715	0.656889	0.486366	0.374944	0.142277	0.044216	0.024463	0.029399	1	0.999991	1.0498	0.889052	0.623557	0.437361	0.2573	0.0971714	0.0378826	0.0198639	1	0.999991	0.940099	0.90718	0.678155	0.488545	0.315298	0.0802439	0.0226305	0.0105234	49.5431	0.998198	50.0632	0.984803	52.09	0.992464	52.6488	0.993704	2.56628
ARL3	1	0.999991	0.934226	0.909283	0.893521	0.705582	0.391051	0.123771	0.0452197	0.0437643	1	0.999991	1.02641	1.11808	1.10808	0.871446	0.459545	0.140787	0.0477065	0.0372476	1	0.999991	0.933114	1.07383	0.845322	0.737573	0.357411	0.128008	0.0361267	0.030619	1	0.999991	0.977783	0.958814	0.90913	0.737274	0.412025	0.144684	0.0442127	0.0359953	54.787	0.99236	55.7728	0.984587	54.7718	0.988336	55.0948	0.998462	-0.346583
ARL5A	1	0.999991	1.06044	0.974592	0.761932	0.447692	0.219365	0.0654313	0.0221393	0	1	0.999991	1.00343	0.808017	0.764736	0.499148	0.184326	0.0695235	0.0170259	0.0294014	1	0.999991	1.26804	1.06608	0.754154	0.349656	0.201215	0.0710618	0.0394169	0											52.6354	0.996243	52.5185	0.989288	52.0715	0.957793			-0.28196
ARL5B	1	0.999991	0.761038	0.56833	0.34583	0.193051	0.0836158	0.0343069	0.0185555	0.0124882	1	0.999991	0.793052	0.548243	0.348178	0.19577	0.0740337	0.0311671	0.0148228	0.0171606																					47.862	0.995461	47.8726	0.995978					0
ARL6IP4	1	0.999991	0.793817	0.737996	0.467549	0.379605	0.242856	0.072485	0.0392929	0.092549	1	0.999991	0.957438	0.858031	0.790873	0.70163	0.314503	0.139595	0.0759556	0.0617178	1	0.999991	0.774074	0.694002	0.547738	0.495719	0.144788	0.0680112	0.0310111	0.0677192	1	0.999991	0.844923	1.23305	1.08106	0.479562	0.482372	0.041692	0.105745	0.115544	50.1555	0.984344	54.1759	0.983229	50.4777	0.96563	54.1574	0.899448	0.1519
ARL8A	1	0.999991	1.17769	1.26577	1.0221	0.788709	0.382609	0.141517	0.0497753	0.0370351	1	0.999991	1.07465	0.984175	0.869541	0.990917	0.395196	0.156755	0.0457019	0.0351466	1	0.999991	1.07149	0.959452	0.901994	0.722064	0.331956	0.107017	0.0442733	0.0332884	1	0.999991	0.938355	0.914858	0.869895	0.684453	0.364603	0.117075	0.0390759	0.0514308	55.1941	0.949658	55.6379	0.982804	54.6171	0.995477	54.5235	0.993131	-0.84565
ARL8B	1	0.999991	1.09774	1.11391	0.950624	0.74179	0.342349	0.128874	0.0459336	0.0405782	1	0.999991	1.16564	1.00831	0.849212	0.610364	0.277581	0.0985697	0.0370987	0.036376	1	0.999991	1.05913	0.951894	1.0632	0.688844	0.347852	0.12152	0.0429437	0.0398207	1	0.999991	0.965943	0.898866	0.945231	0.690126	0.261066	0.12115	0.0351267	0.0356197	54.8064	0.987183	53.8394	0.983542	54.6917	0.98882	54.2581	0.99323	0.15199
ARMC1	1	0.999991	0.944228	0.81938	0.545522	0.298031	0.139461	0.0495497	0.0275135	0.0198321	1	0.999991	0.992603	0.890783	0.628758	0.511636	0.149613	0.0591758	0.031661	0.0242165	1	0.999991	0.930057	0.674876	0.561191	0.259458	0.145695	0.0543962	0.0208991	0.0189932	1	0.999991	0.929482	0.716626	0.498785	0.313881	0.181565	0.0590727	0.0381676	0.0254398	50.5587	0.999684	52.0582	0.989392	49.99	0.993208	50.1222	0.997435	-1.25237
ARMC10											1	0.999991	1.09606	0.939152	0.992998	0.60014	0.337644	0.20777	0.0758128	0.0371661	1	0.999991	1.66744	1.13019	1.01905	0.86153	0.523905	0.190698	0.0809535	0.128822													54.3698	0.9839	56.0713	0.805119			0
ARMC6	1	0.999991	0.447401	0.337858	0.254039	0.250102	0.0796713	0.0395306	0.0249162	0.0232667	1	0.999991	0.368651	0.231478	0.19729	0.152469	0.063565	0.0242017	0.0142298	0.00864549																					45.0177	0.94053	43.5498	0.961977					0
ARMC8	1	0.999991	0.977115	1.10124	0.8942	0.891638	0.49664	0.220275	0.118924	0.11063	1	0.999991	0.971144	0.881625	0.658434	0.305028	0.29555	0.137722	0.0377992	0.0510735	1	0.999991	1.23101	0.968369	1.11244	0.770773	0.319809	0.137676	0.0672374	0.0538438	1	0.999991	0.962196	0.974723	0.898066	0.620887	0.286585	0.0577328	0.0331963	0.0386047	56.0402	0.9864	51.6151	0.989087	54.8188	0.96284	53.9522	0.997985	0.557887
ARMCX3	1	0.999991	0.900077	0.533564	0.258434	0.154832	0.0742696	0.0268266	0.0125966	0	1	0.999991	0.995866	0.599478	0.46656	0.304341	0.119093	0.0468094	0.0253421	0.014618	1	0.999991	1.02488	0.718186	0.583808	0.2708	0.165582	0.0531619	0.0128328	0.0121898	1	0.999991	0.915668	0.656514	0.459881	0.316546	0.277371	0.0620259	0.0516758	0.0606585	47.5976	0.995699	49.4834	0.982674	50.4751	0.989818	49.835	0.985995	1.61453
ARNT	1	0.999991	1.23887	0.913841	0.825417	0.932812	0.287815	0.0817185	0.0706185	0	1	0.999991	0.96369	0.99124	0.898111	0.639581	0.429823	0.187679	0.0629874	0.041052											1	0.999991	1.10854	1.16286	0.942397	0.511002	0.245698	0.131048	0.0496397	0	55.1339	0.950743	54.8836	0.997289			53.4028	0.973938	-0.740373
ARPC1A	1	0.999991	1.02895	1.0084	1.00642	0.932208	0.538532	0.227003	0.0976971	0.0492713	1	0.999991	1.00408	0.999822	0.925938	0.711379	0.566095	0.222149	0.0713329	0.0442752	1	0.999991	1.10376	0.966058	1.21252	1.07768	0.676507	0.292747	0.102595	0.0449421	1	0.999991	1.03123	1.14173	1.18343	1.06361	0.619372	0.26062	0.0971914	0.0369424	56.3943	0.997827	55.9903	0.993612	57.3263	0.957547	56.9288	0.960746	0.935272
ARPC1B	1	0.999991	1.08735	1.13097	1.00332	0.958272	0.553613	0.196423	0.0519008	0.0363819	1	0.999991	1.00366	1.02834	0.922373	0.711843	0.504621	0.164774	0.041598	0.0267526	1	0.999991	1.07321	0.995226	1.01442	0.97108	0.580135	0.210316	0.0476997	0.0322305	1	0.999991	1.00774	1.08655	1.084	0.95591	0.49683	0.198442	0.0472223	0.0306758	56.4238	0.985168	55.5102	0.994884	56.6025	0.995197	56.1526	0.988523	0.410593
ARPC2	1	0.999991	1.05874	1.1108	1.02156	0.96704	0.602661	0.246366	0.0674057	0.0332013	1	0.999991	1.02134	1.16801	1.08883	0.825712	0.631671	0.250028	0.0770206	0.0372171	1	0.999991	1.10106	1.02189	1.32835	1.10378	0.739707	0.275901	0.0699518	0.0299427	1	0.999991	1.01977	1.25052	1.22133	1.14909	0.843239	0.291857	0.0733845	0.0359774	56.8225	0.988814	56.8275	0.972983	57.5227	0.93136	57.9196	0.931439	0.896127
ARPC3	1	0.999991	0.959577	0.989873	0.974747	0.87938	0.465398	0.168764	0.0488065	0.0310866	1	0.999991	0.884867	0.95329	0.860075	0.693962	0.423626	0.155471	0.0428124	0.0281709	1	0.999991	1.14752	1.10452	1.22391	1.09755	0.653652	0.230001	0.0552777	0.040954	1	0.999991	1.02643	1.01907	1.04905	0.92915	0.526692	0.145756	0.0427993	0.0219838	55.8506	0.998552	54.8846	0.989482	56.9724	0.949381	56.177	0.997611	1.2071
ARPC4	1	0.999991	1.16665	1.41005	1.2948	1.2787	0.841079	0.345946	0.0887259	0.0568372	1	0.999991	1.12107	1.47059	1.38008	1.36203	0.908282	0.349742	0.0970321	0.04896	1	0.999991	1.13216	1.02086	1.16016	1.04269	0.692259	0.231605	0.053512	0.0233794	1	0.999991	0.976876	1.14584	1.15304	1.07235	0.64328	0.256265	0.0568955	0.0237136	58.1505	0.841208	58.34	0.794572	57.1669	0.973333	57.0741	0.966685	-1.12473
ARPC5	1	0.999991	0.979341	1.09461	1.0142	1.03077	0.758146	0.302072	0.089824	0.066514	1	0.999991	1.02528	1.01032	0.944177	0.672783	0.538236	0.21367	0.0987167	0.0582174	1	0.999991	1.03493	0.98534	1.00701	0.948513	0.616493	0.284245	0.113624	0.119987	1	0.999991	0.971545	1.17828	1.29952	1.14434	0.971481	0.226284	0.0942553	0.060393	57.6502	0.991685	55.7134	0.991242	56.9126	0.997959	58.1012	0.928989	0.825088
ARPC5L	1	0.999991	1.07228	1.23008	1.11118	1.06204	0.665457	0.25117	0.0872233	0.0625456	1	0.999991	0.974191	1.02966	0.874281	0.770578	0.543156	0.186541	0.063639	0.0338124	1	0.999991	1.09201	1.0461	1.17885	1.03872	0.641757	0.249558	0.0777055	0.0464561	1	0.999991	1.00033	1.00544	1.03151	0.8985	0.967532	0.19046	0.0760789	0.0441843	57.0677	0.956058	55.9142	0.992457	56.9878	0.971234	57.9725	0.992886	0.989147
ARPIN	1	0.999991	0.951428	0.868504	0.717582	0.53504	0.302649	0.117401	0.0521883	0.042527	1	0.999991	0.994943	0.899918	0.706791	0.401528	0.190355	0.0593366	0.040236	0.0400518	1	0.999991	0.908009	1.06971	0.565703	0.496244	0.183309	0.100151	0.0395453	0.0485782	1	0.999991	1.01252	0.96883	0.727053	0.483541	0.267225	0.0908347	0.0446527	0.0482393	53.0005	0.997046	51.9965	0.999296	52.0995	0.964614	52.7924	0.996846	-0.0525924
ARPP19	1	0.999991	0.836086	1.62425	1.30509	1.61058	1.51663	1.02043	0.326005	1.5154	1	0.999991	1.5202	2.40963	2.43558	1.9039	1.98924	1.12567	0.812991	1.40506	1	0.999991	0.856278	1.23786	0.60749	0.761055	0.514877	0.307023	0.0927866	0.172469	1	0.999991	0.952645	1.66526	1.43636	1.36064	0.987881	0.846924	0.304923	0.41333		-0.0272685		0.145349	55.7106	0.864734	59.5754	0.522726	0
ARR3																					1	0.999991	1.12321	0.968342	0.851425	0.534569	0.370009	0.0723162	0.0357833	0.0160362	1	0.999991	1.13365	1.0733	1.2058	1.01233	0.657623	0.0545018	0	0					53.8082	0.984476	56.5191	0.970713	0
ARRB1	1	0.999991	0.997618	0.950213	0.897194	0.684167	0.297058	0.0589925	0.0220848	0.0151956	1	0.999991	1.00469	1.00918	0.84908	2.05677	0.276985	0.0573376	0.0193985	0.0219004	1	0.999991	0.950668	0.960686	0.942474	0.700585	0.308547	0.055527	0.0202415	0.0191335	1	0.999991	1.00197	0.9905	0.905554	0.729607	0.276488	0.0679258	0.0188746	0.0138278	54.2832	0.997994	55.7719	0.694855	54.4499	0.997398	54.4295	0.998599	-0.587859
ARRB2	1	0.999991	0.920996	0.791067	0.56999	0.230407	0.0892256	0.0293341	0.012693	0.0172985	1	0.999991	0.969703	0.84322	0.55834	0.239739	0.11357	0.0314281	0.0109194	0.0132945	1	0.999991	0.945804	0.77207	0.525863	0.289339	0.0877161	0.0263558	0.0109309	0.0103101	1	0.999991	0.950122	0.85219	0.550607	0.272236	0.13023	0.0513775	0.015713	0.00912795	50.2692	0.997471	50.466	0.999675	50.2009	0.998331	50.5775	0.999536	0.0216253
ARSA	1	0.999991	0.876054	0.618543	0.680285	0	0.445981	0	0	0																					1	0.999991	0.360053	0	0	0	0	0	0	0	49.8215	0.867195					43.8629	1	0
ARSB	1	0.999991	0.980037	1.04553	0.998949	0.753807	0.699761	0.365221	0.203794	0.193931	1	0.999991	0.995415	1.0089	1.07874	0.693032	0.625335	0.306245	0.195192	0.170733	1	0.999991	1.00855	0.87344	1.10103	0.883652	0.631877	0.214346	0.12424	0.0942389	1	0.999991	1.05149	0.928796	0.935829	0.718598	0.651271	0.176134	0.117581	0.0894969	57.525	0.980538	56.6346	0.969483	56.7184	0.978606	56.2749	0.972354	-0.583171
ASAH1	1	0.999991	1.05547	1.22057	1.13053	0.983342	0.633523	0.366259	0.128341	0.215676	1	0.999991	1.31914	1.15413	1.16997	0.893489	0.684445	0.28451	0.165506	0.171278	1	0.999991	1.1067	0.985272	0.96639	0.764132	0.665935	0.267419	0.140618	0.15161	1	0.999991	1.0027	1.01329	0.928951	0.847809	0.46681	0.29789	0.148103	0.195296	57.224	0.944733	57.1353	0.905856	56.8226	0.977532	55.9147	0.994924	-0.811054
ASAP1	1	0.999991	0.95542	0.779044	0.353113	0.208419	0.0926883	0.0361729	0.0220877	0.0100389	1	0.999991	0.867626	0.616594	0.310196	0.195016	0.0713267	0.0311226	0.0170873	0.0153514	1	0.999991	0.93031	0.685367	0.481576	0.266564	0.125744	0.0484757	0.0226786	0.016356	1	0.999991	0.838939	0.743638	0.432721	0.264881	0.185031	0.0589283	0.0276307	0.0154833	49.1663	0.996252	48.1936	0.99782	49.6547	0.997663	49.5857	0.99455	0.940234
ASAP2	1	0.999991	0.846207	0.713176	0.371436	0.234786	0.126227	0.0433647	0.00875457	0	1	0.999991	0.946703	0.819618	0.426555	0.532712	0.127871	0.0561049	0.0174821	0.0312895	1	0.999991	0.816135	0.74359	0.31352	0.232297	0.0813562	0.0427055	0.0182651	0.00972994	1	0.999991	0.924448	0.720222	0.387795	0.217337	0.235125	0.0412153	0.0185613	0.0146278	49.0084	0.995762	50.885	0.959976	48.7553	0.988154	49.2881	0.987564	-0.924968
ASB6	1	0.999991	0.701395	0.503071	0.272449	0.154262	0.0923279	0.0271027	0.0188653	0.0264488	1	0.999991	0.764711	0.524412	0.309629	0.297626	0.0906541	0.0303431	0.0232146	0.0100963	1	0.999991	0.531977	0.575499	0.431218	0	0	0.0351479	0	0	1	0.999991	0.74364	0.586657	0.315148	0.212941	0.151766	0.0269016	0.018404	0.00972058	46.9634	0.992576	47.7964	0.984592	46.8382	0.928829	47.8933	0.990812	-0.0141213
ASB9											1	0.999991	0.841003	0.949233	0.800947	1.03001	0.245399	0.127186	0.0742732	0.0840012	1	0.999991	0.872092	0.774701	1.03488	0.494455	0.345752	0.0988794	0.0184727	0.0416391	1	0.999991	1.04737	0.816655	0.748534	0.591365	0.271205	0.0706593	0.0536187	0.0181377			55.6855	0.956676	53.8367	0.938235	53.1747	0.983801	-1.25541
ASCC1	1	0.999991	1.19523	1.33573	1.62079	0.701507	0.260201	0.0588591	0.0611648	0	1	0.999991	1.38348	1.67533	2.36651	0.672462	0.167288	0.0750853	0.036861	0.0221586	1	0.999991	0.984954	1.05252	1.24918	0.689443	0.339805	0.0869403	0.0307884	0.0491874	1	0.999991	1.10649	1.58422	1.78316	0.687669	0.264662	0.0681336	0.0467853	0.0289092	54.3548	0.822667	53.231	0.568444	54.6806	0.957066	54.2514	0.733042	0.673123
ASF1A	1	0.999991	0.841976	0.896965	0.598117	0.449893	0.144149	0.063709	0.0222892	0.0589155	1	0.999991	0.968211	0.921608	0.738511	0.557043	0.149215	0.0393989	0.0205748	0.0163696	1	0.999991	0.938881	0.985271	0.690086	0.438445	0.130583	0.0431299	0.0121108	0.014014	1	0.999991	0.95982	0.886728	0.723478	0.424711	0.219345	0.0701407	0.0257564	0.0194485	51.526	0.982271	52.7643	0.991458	52.0946	0.994556	52.2412	0.99909	0.0227709
ASF1B	1	0.999991	1.14527	0.758323	0.312453	0.298284	0.110647	0.0363077	0	0	1	0.999991	0.868324	0.696911	0.528686	1.03251	0.170861	0.0683133	0	0	1	0.999991	0.962287	0.808548	0.540662	0.321772	0.184486	0.0797748	0.0647993	0.0454407	1	0.999991	0.760634	0.615419	0.312355	0.158585	0.0565354	0.0438884	0.0108164	0.00378662	49.2057	0.964067	53.3373	0.773876	50.6446	0.998966	47.8562	0.994577	-2.02111
ASH2L	1	0.999991	0.945821	0.611958	0.368173	0.204801	0.0805239	0.0298632	0.0174996	0.0117058	1	0.999991	0.889493	0.628399	0.315636	0.180936	0.0579986	0.0267103	0.0129595	0.0169548	1	0.999991	0.959001	0.798244	0.516751	0.250161	0.0974996	0.0453077	0.0180742	0.0210977	1	0.999991	0.920956	0.789205	0.503915	0.210715	0.123503	0.0353916	0.0194489	0.0195865	48.6033	0.995108	48.2765	0.998446	50.1466	0.999803	49.927	0.998823	1.59691
ASL	1	0.999991	1.01845	1.04733	1.0801	0.975073	0.638486	0.174979	0.0305685	0.02742	1	0.999991	1.02359	1.05657	1.05299	0.897105	0.628499	0.173884	0.0250899	0.0315368	1	0.999991	1.15661	0.979305	1.34043	1.23661	0.71994	0.194463	0.0291863	0.03034	1	0.999991	1.02576	1.08354	1.14748	1.04158	0.64803	0.147464	0.0312064	0.02325	56.7545	0.994601	56.669	0.994669	57.1183	0.909669	56.6989	0.982524	0.196813
ASMTL	1	0.999991	0.863654	0.633274	0.266718	0.16681	0.0670471	0.0264535	0.01147	0.00724386	1	0.999991	0.867087	0.614379	0.27969	0.220841	0.0626073	0.0244103	0.0112808	0.0146164	1	0.999991	0.825172	0.532435	0.336276	0.197738	0.0802423	0.0312093	0.0106733	0.0139446	1	0.999991	0.807945	0.566463	0.313442	0.173694	0.0999986	0.0293507	0.013129	0.0101961	48.0344	0.997294	48.1089	0.994436	47.846	0.995588	47.8231	0.997353	-0.237118
ASNA1	1	0.999991	0.940688	0.826168	0.526164	0.343204	0.145974	0.0486828	0.0175555	0.0122777	1	0.999991	0.862859	0.695665	0.418099	0.286504	0.103163	0.0361683	0.0127364	0.0112972	1	0.999991	0.943516	0.67811	0.506037	0.319703	0.131488	0.0432527	0.0137874	0.0116025	1	0.999991	0.908779	0.739474	0.513232	0.313945	0.260052	0.0683369	0.0306687	0.0119405	50.6706	0.997861	49.2822	0.996468	49.9362	0.994187	50.4251	0.99383	0.204183
ASNS	1	0.999991	0.989902	0.956073	0.635212	0.285307	0.0782728	0.0303727	0.0141454	0.00855333	1	0.999991	1.00738	0.941329	0.618837	0.341904	0.0785619	0.026159	0.0145253	0.0168683	1	0.999991	1.02198	0.928543	0.776505	0.324457	0.101359	0.0407018	0.0146707	0.0159557	1	0.999991	0.956342	0.910646	0.655568	0.25156	0.122187	0.0333673	0.0150536	0.0129983	51.133	0.999123	51.2633	0.997156	51.8291	0.998808	51.0752	0.99855	0.254049
ASNSD1	1	0.999991	0.999464	0.942287	0.986801	1.16568	0.983114	0.573386	0.389268	0.843391	1	0.999991	0.866992	0.715026	0.635492	0.508706	0.585506	0.343728	0.2807	0.287543	1	0.999991	1.01353	1.15751	1.69714	1.45717	1.2118	0.707775	0.53364	0.763471	1	0.999991	1.02973	0.958221	0.895688	1.03921	0.786425	0.537115	0.28913	0.426675		0.721648	54.39	0.955788		0.276923	59.0742	0.956063	2.34212
ASPH	1	0.999991	1.12049	0.928596	0.653575	0.55383	0.155298	0.0752428	0.0144373	0	1	0.999991	0.902787	0.949495	0.549135	0.389592	0.128771	0.0640785	0.0385109	0.0550046	1	0.999991	1.01886	0.825552	0.662889	0.411134	0.186249	0.0859434	0.0504197	0.0260103	1	0.999991	0.987072	0.879246	0.625423	0.359438	0.232196	0.0567399	0.0384889	0.0353448	52.5187	0.977973	51.1668	0.9869	51.7527	0.99648	51.5302	0.997004	-0.201355
ASPSCR1	1	0.999991	1.05233	0.995277	0.794719	0.443374	0.206661	0.0735886	0.0406668	0.0344712	1	0.999991	0.950119	1.08855	0.662132	0.50417	0.151395	0.0534312	0.0218011	0.0253077	1	0.999991	1.13412	1.02877	0.729899	0.435067	0.162229	0.0586111	0.0236892	0.0136726	1	0.999991	1.01775	1.03295	0.865346	0.488034	0.291657	0.088557	0.0362788	0.0294396	52.6347	0.997081	52.4542	0.978596	52.3469	0.985975	53.3278	0.993971	0.292874
ASRGL1	1	0.999991	0.999488	0.948573	1.04783	0.827473	0.53935	0.24904	0.128919	0.0935566	1	0.999991	1.00951	0.940723	0.912911	0.8589	0.546234	0.263237	0.132008	0.0696746	1	0.999991	0.973174	0.970061	1.04509	0.774695	0.528007	0.248701	0.0991892	0.0560737	1	0.999991	0.972282	0.902043	0.877415	0.780247	0.57667	0.236246	0.0951546	0.0547682	56.2824	0.993908	56.4615	0.995239	56.1619	0.992601	56.2464	0.989093	-0.167796
ASS1	1	0.999991	1.01232	0.839866	0.530427	0.309121	0.116482	0.0421597	0.0215767	0.0147951	1	0.999991	0.947432	0.843103	0.527178	0.366843	0.104056	0.0434345	0.0210733	0.0176523	1	0.999991	1.04986	0.734539	0.558015	0.31353	0.107029	0.0400173	0.0115601	0.014295	1	0.999991	0.907043	0.736349	0.511165	0.221688	0.186831	0.0403068	0.0190921	0.0160929	50.5958	0.99719	50.7389	0.995187	50.4719	0.989498	49.8934	0.995706	-0.484695
ASUN	1	0.999991	1.00328	0.925029	0.648855	0.272733	0.102637	0.0527911	0.0250038	0.0254195	1	0.999991	0.965332	0.944181	0.690338	0.37738	0.0919313	0.0295273	0.0140624	0.0111114	1	0.999991	1.06016	0.79577	0.687008	0.35905	0.11019	0.0522498	0.00835607	0.0287331	1	0.999991	0.953442	0.871207	0.598329	0.283224	0.160121	0.064853	0.0385847	0.0263049	51.1103	0.999834	51.7182	0.99836	51.4293	0.989424	50.8975	0.999159	-0.250821
ATAD3A	1	0.999991	1.24868	1.75244	2.60384	1.83071	1.52765	0.512383	0.32168	0																					1	0.999991	1.18365	1.40183	1.96696	2.15426	1.45928	0.457442	0.418023	0.316535	59.0144	0.238668					58.889	0.253709	0
ATAT1											1	0.999991	0.484419	0.292206	0.269714	0.375983	0.026187	0.0306474	0.0160871	0																							45.3345	0.904582					0
ATE1	1	0.999991	1.0042	0.923492	0.549113	0.234142	0.079563	0.0326566	0.0143355	0.007003	1	0.999991	1.13176	1.04923	0.703565	0.376913	0.0758967	0.0277474	0.0109728	0.0207903	1	0.999991	0.914051	0.887378	0.573095	0.383156	0.114941	0.0460482	0.0163633	0.015364	1	0.999991	0.926177	0.94741	0.735571	0.356496	0.135652	0.0329798	0.0169895	0.0122668	50.5344	0.998746	51.8538	0.985218	51.1249	0.994345	51.8729	0.997408	0.304783
ATF1	1	0.999991	1.07907	0.864723	0.829374	0.344287	0.25327	0.162635	0.109186	0	1	0.999991	1.0922	0.925278	0.869095	0.271474	0.387753	0.118905	0.104319	0.115483	1	0.999991	0.745072	0.993429	1.3143	0.901951	0.488334	0.288429	0.145771	0.193866	1	0.999991	1.12528	1.02887	1.06799	0.98825	0.0685895	0.229159	0.127035	0.231055	52.3223	0.977112	51.7976	0.957517	56.0015	0.88222	53.9778	0.978226	2.92966
ATF2	1	0.999991	1.02191	0.885863	0.920092	0.800764	0.288903	0.10318	0.0999841	0.130267	1	0.999991	1.01722	0.828141	0.760599	0.748764	0.315302	0.136727	0.0966719	0.0811794	1	0.999991	0.979507	0.850695	0.914958	0.523141	0.273545	0.121817	0.0834861	0.109004	1	0.999991	1.09711	0.87569	0.857206	0.583279	0.336784	0.171939	0.0979204	0.132774	54.6447	0.98767	54.2724	0.967401	53.397	0.98589	53.8736	0.985934	-0.823261
ATF3																															1	0.999991	0.817319	0.61724	0.538983	0.319591	0.315082	0.0919263	0.0561141	0.0432634							50.0408	0.981421	0
ATF7IP	1	0.999991	0.798631	0.597534	0.317644	0.217753	0.0874795	0.0313555	0.0224269	0.0109917	1	0.999991	0.765427	0.554657	0.348128	0.484707	0.109699	0.052129	0.0217159	0.0168345	1	0.999991	0.859658	0.663422	0.287684	0.25051	0.137455	0.0431709	0.00691542	0.0152415	1	0.999991	0.780993	0.625983	0.41252	0.257744	0.164817	0.0497156	0.0282599	0.0192623	48.0504	0.995821	48.7073	0.947899	48.4728	0.989864	48.7616	0.994351	0.23835
ATG12	1	0.999991	0.931903	0.808637	0.790584	0.588287	0.202396	0.0412382	0.0193367	0.0138486	1	0.999991	1.01148	0.829089	0.820693	0.625744	0.250697	0.0564969	0.035122	0.0342483	1	0.999991	0.908287	0.886912	0.827407	0.504369	0.24082	0.0434308	0.0143897	0.0149245	1	0.999991	0.870296	0.869888	0.741706	0.577575	0.20035	0.0440817	0.0151444	0.0142168	53.0418	0.97954	53.5656	0.984258	53.0137	0.991537	52.846	0.98059	-0.373861
ATG13	1	0.999991	1.10695	0.792368	0.771054	0.709306	0.288543	0.130297	0.0602769	0	1	0.999991	0.878705	0.848577	0.52438	0.766195	0.335882	0.143087	0.0800698	0.0687111	1	0.999991	0.52434	0.203583	0.701543	0	0.388272	0.208548	0	0	1	0.999991	0.733506	0.763028	0.750072	0.444773	0.783353	0.137781	0.0657166	0.0640881	53.9882	0.963805	53.28	0.920165	46.6176	0.717723	53.937	0.809693	-3.3568
ATG14	1	0.999991	0.902104	0.919473	0.692191	0.386438	0.249537	0.0627761	0.0261619	0	1	0.999991	0.90356	0.853226	0.603657	0.667813	0.174	0.0452355	0.0286251	0.0274892																					52.0446	0.993876	52.4937	0.954116					0
ATG16L1	1	0.999991	1.01802	1.02511	1.01751	0.879057	0.382372	0.0891199	0.0443994	0.0292772	1	0.999991	1.0249	1.04658	0.980983	0.892076	0.344025	0.0648056	0.0351254	0.0358908	1	0.999991	1.00091	1.01061	0.977377	0.881309	0.357808	0.080335	0.0290223	0.0250494	1	0.999991	1.03348	0.996555	1.06505	0.864855	0.316811	0.0895402	0.0388138	0.0264424	55.3806	0.999086	55.2447	0.998415	55.279	0.999778	55.0827	0.996438	-0.131765
ATG3	1	0.999991	0.956491	0.81302	0.818506	0.59868	0.275315	0.107611	0.0396482	0.02077	1	0.999991	1.10425	0.996767	0.92928	0.742242	0.388556	0.155184	0.0696823	0.0394514	1	0.999991	0.938985	0.906245	0.826489	0.632334	0.362822	0.136602	0.046797	0.0332953	1	0.999991	0.961015	0.891079	0.745587	0.546093	0.251538	0.112276	0.0339374	0.026062	53.4981	0.986255	55.0369	0.99327	54.1864	0.995322	53.0347	0.997431	-0.656931
ATG4B	1	0.999991	1.04466	0.830157	0.353699	0.218623	0.0701447	0.0221205	0.0110188	0	1	0.999991	1.01204	0.731825	0.395674	0.253312	0.113836	0.0390822	0.0210893	0.0208629	1	0.999991	0.953227	0.779048	0.458604	0.169528	0.0926051	0.0337405	0.00623091	0.00800108	1	0.999991	0.938147	0.714907	0.35235	0.179417	0.0565451	0.0309242	0.00813452	0.00382166	49.3631	0.990908	49.4037	0.992861	49.586	0.999462	48.867	0.998931	-0.156893
ATG4C	1	0.999991	0.892113	0.796314	0.571582	0.265628	0.132823	0.05631	0.0227523	0.0407034	1	0.999991	1.0136	0.77956	0.579923	0.223705	0.102255	0.0463195	0.0181159	0.0257462	1	0.999991	0.946358	0.875372	0.718603	0.770062	0.213705	0.0537506	0.0205672	0	1	0.999991	1.06379	0.739533	0.468891	0.28563	0.204165	0.069736	0.0269321	0.00967509	50.4186	0.996994	50.3522	0.995512	53.8939	0.957596	50.111	0.984154	1.61703
ATG5	1	0.999991	0.924179	0.835877	0.758041	0.597297	0.230462	0.0319292	0.0210965	0.0140512	1	0.999991	0.880046	0.884425	0.803155	0.639291	0.220024	0.0290396	0.018837	0.0174513	1	0.999991	1.05473	0.980133	1.04944	0.649654	0.32596	0.0336659	0.01834	0.0144396	1	0.999991	1.02895	0.922884	0.903275	0.765977	0.316491	0.0559799	0.0157168	0.0230895	53.0458	0.981696	53.5119	0.979423	54.3959	0.989631	54.6971	0.993973	1.26768
ATG7	1	0.999991	1.07669	1.10294	0.782033	0.385661	0.138718	0.0505903	0.0164307	0.0281092	1	0.999991	1.05701	0.934509	0.695041	0.566106	0.103257	0.0460347	0.0180429	0.0232466	1	0.999991	1.08279	0.894015	0.730871	0.360689	0.135364	0.0491699	0.0177134	0.0164859	1	0.999991	0.926958	0.967434	0.740109	0.276852	0.154548	0.0358094	0.0183328	0.0131099	52.2326	0.988236	52.5825	0.982794	51.8376	0.994432	51.5847	0.994669	-0.696427
ATHL1	1	0.999991	1.26568	0.94192	0.563179	0.413983	0.850585	0.371508	0.087571	0											1	0.999991	0.883509	1.08459	0.848943	0.568593	0.453491	0.160767	0.0592617	0.0618573	1	0.999991	0.923401	0.951764	0.731171	0.673186	0.627775	0.180981	0.108611	0.115786	55.5573	0.775387			54.5232	0.973244	55.5037	0.953924	-0.517089
ATIC	1	0.999991	1.03846	0.971786	0.740071	0.534212	0.188126	0.0472149	0.0166595	0.0100223	1	0.999991	0.993886	0.940982	0.724722	0.60529	0.173804	0.039297	0.0150347	0.0196246	1	0.999991	1.03128	0.830294	0.677122	0.475223	0.140856	0.0422398	0.0104725	0.0137956	1	0.999991	0.95466	0.902985	0.699532	0.437392	0.190502	0.0406825	0.013984	0.0118904	52.848	0.994734	53.0307	0.987539	51.9644	0.990237	52.1224	0.998244	-0.895941
ATL3											1	0.999991	0.760664	0.758183	0.493019	0.481613	0.244598	0.102642	0.0142789	0	1	0.999991	1.10384	0.859192	0.423398	0.755748	0	0.133533	0.0532212	0	1	0.999991	1.26004	1.11853	0.956521	0.629512	0.345942	0.112229	0.0625494	0.0388629			50.6829	0.970568	51.9189	0.870245	54.3556	0.956061	1.83634
ATN1	1	0.999991	0.756807	0.706357	0.594548	0.476097	0.424703	0.162354	0.0973533	0.18444	1	0.999991	0.951581	1.01747	0.885463	1.14355	0.608517	0.288256	0.1865	0.176241	1	0.999991	0.87948	0.976175	0.855029	1.01955	0.489404	0.284184	0.116534	0.214958	1	0.999991	0.997722	0.985104	1.03293	0.89681	0.973088	0.185913	0.163327	0.183373	51.8901	0.95989	56.2285	0.965717	55.9876	0.958277	57.476	0.991162	2.67253
ATOX1	1	0.999991	1.02859	1.0585	1.08896	0.912784	0.600966	0.309013	0.169431	0.275058	1	0.999991	0.986773	0.92228	0.985318	1.0157	0.525676	0.260674	0.167597	0.172109	1	0.999991	0.929177	1.03418	0.926723	0.746303	0.585212	0.273608	0.15407	0.188813	1	0.999991	0.976559	0.958408	0.853309	0.742659	0.483011	0.343978	0.161207	0.177195	56.7063	0.983738	56.1403	0.99099	56.2991	0.986038	55.992	0.995638	-0.277785
ATP1A1	1	0.999991	1.18011	1.35108	1.13091	1.50787	0.758725	0.172242	0.0574137	0.0239503	1	0.999991	0.729081	0.942924	0.639622	0.509712	0.532664	0.200566	0.0464168	0.036104	1	0.999991	2.04221	0.914741	1.70294	2.07388	0.763823	0.31658	0.0749183	0.0838148	1	0.999991	1.01699	1.44432	1.99215	1.69298	0.792169	0.121858	0.0725911	0.0631433	57.0983	0.836526	53.4764	0.923125	57.8311	0.442603	56.6541	0.598962	1.95524
ATP1B1	1	0.999991	1.2005	1.28722	1.07248	1.35038	0.610776	0.162858	0.0724414	0.00848243	1	0.999991	0.746306	0.9252	0.67513	0.362181	0.56251	0.238168	0.0645547	0.0759468																					56.1655	0.892628	53.1926	0.907533					0
ATP1B3	1	0.999991	1.14942	1.31457	1.08437	1.29588	0.736261	0.162477	0.0615436	0.0418175	1	0.999991	0.779951	1.00261	0.702056	0.334221	0.479699	0.15398	0.0451662	0.0454593											1	0.999991	0.948963	1.41081	2.10847	1.68088	1.58105	0.0811361	0.0898905	0.110368	56.9479	0.904657	52.8679	0.924463			57.9164	0.52796	2.52428
ATP2A2	1	0.999991	1.53384	1.33479	0.894772	0.646295	0.216094	0.0941881	0.104287	0	1	0.999991	0.700255	1.12998	0.434726	0	0.0941925	0.0247431	0.0523872	0.0549893																					53.8543	0.85226	49.9444	0.942818					0
ATP2B1	1	0.999991	1.11331	1.17087	1.47532	2.81608	1.63475	0.989391	0.1544	0.220784	1	0.999991	0.889655	1.15488	0.643043	0.916053	0.37265	0.132151	0.0381284	0.0538331																					60.1339	0.212577	55.3088	0.90697					0
ATP5A1	1	0.999991	1.00095	0.916705	0.927824	1.05644	0.747935	0.406901	0.389895	0.223393	1	0.999991	0.96885	0.942093	0.993973	1.12062	0.882584	0.461991	0.429968	0.158079	1	0.999991	0.973587	0.970873	1.07124	0.970931	0.711765	0.375525	0.317654	0.153021	1	0.999991	0.958833	0.928236	0.880373	0.996591	0.81061	0.371624	0.316389	0.163668	57.8592	0.963673	58.8091	0.941343	57.7927	0.982464	58.0304	0.966924	-0.422579
ATP5B	1	0.999991	0.967994	1.00193	1.13358	1.30679	0.945283	0.543234	0.388252	0.233955	1	0.999991	0.984492	0.94816	1.06289	1.40945	0.867219	0.503314	0.366729	0.135643	1	0.999991	0.927051	1.05576	1.17065	1.32504	1.05233	0.566618	0.362646	0.142548	1	0.999991	0.956867	0.944452	0.935926	0.973421	1.01628	0.39747	0.239167	0.103135	59.3177	0.883146	59.0835	0.842055	59.0903	0.867056	58.8676	0.983443	-0.221693
ATP5C1	1	0.999991	0.891143	0.772304	0.927845	1.32865	1.14559	0.610262	1.00747	0.368856	1	0.999991	0.678558	0.682413	0.659682	0.193968	0.604451	0.396729	0.459746	0.191816	1	0.999991	0.871802	0.558645	0.59928	0.592998	0.399398	0.270552	0.30671	0.193656	1	0.999991	0.815878	0.737199	0.76565	0.914203	0.830486	0.214597	0.562064	0.256209	66.8396	0.468441	51.4086	0.751058	52.5852	0.932531	60.1165	0.661267	-2.77329
ATP5D	1	0.999991	0.888386	0.723131	0.782516	0.856732	0.622693	0.452233	0.479885	0.736858	1	0.999991	1.0136	0.764829	0.826836	1.31187	0.713267	0.48434	0.550595	0.542075	1	0.999991	0.924751	0.879117	0.985965	0.812745	0.761613	0.457366	0.439188	0.484341	1	0.999991	0.958123	0.714039	0.667134	0.793433	0.784668	0.540374	0.469085	0.530393		0.681147		0.701635	60.2844	0.923566	66.8826	0.800337	0
ATP5EP2	1	0.999991	0.734159	0.568247	0.652625	0.56787	0.641219	0.369079	0.319083	0.2201	1	0.999991	0.74293	0.886487	0.8265	0.668381	0.743368	0.393426	0.319911	0.167127	1	0.999991	0.710868	0.925196	0.437483	0.914543	0.640142	0.504542	0.291598	0.230733	1	0.999991	0.984031	0.953179	0.882231	0.948524	0.283271	0.401964	0.498163	0.302538	55.0895	0.870568	57.9012	0.895364	58.0007	0.702415	53.8047	0.947593	-0.592652
ATP5H	1	0.999991	0.866868	0.764392	0.668574	0.733922	0.602759	0.39857	0.500875	0.995456	1	0.999991	0.932274	0.719265	0.727432	0.996663	0.51796	0.380372	0.434951	0.736131	1	0.999991	0.937904	0.862688	0.820155	0.844538	0.438809	0.261908	0.260869	0.416427	1	0.999991	0.793667	0.646426	0.671894	0.644984	0.512532	0.383929	0.372009	0.664503		0.480949		0.560607	55.4412	0.91767	62.5749	0.807026	0
ATP5I											1	0.999991	0.948972	0.559097	0.442719	1.05521	0.628094	0.501404	0.837135	1.46691	1	0.999991	0.913464	0.285711	0.490758	1.11994	0.572702	0.592947	0.666663	1.49971	1	0.999991	0.619634	0.763144	0.582675	0.38808	0.746588	0.527283	0.752384	1.98816				-0.0283778		0.0957208		0.0368189	0
ATP5J											1	0.999991	0.904544	0.928143	0.588706	0.582292	0.38139	0.21048	0.257456	0.715992	1	0.999991	1.11385	1.00212	1.20602	0.963523	0.713278	0.616276	1.44584	2.85617	1	0.999991	1.14156	0.941235	0.667828	0.563863	0.570442	0.237447	0.93063	2.04604			52.3885	0.776897		0.403453		0.336082	0
ATP5O	1	0.999991	0.761377	0.61805	0.563266	0.501821	0.349973	0.172626	0.202829	0.0564159	1	0.999991	0.759372	0.589914	0.488561	0.569838	0.293726	0.226911	0.231499	0.117255	1	0.999991	0.75686	0.567445	0.516307	0.419959	0.280086	0.121092	0.12617	0.0465497	1	0.999991	0.737373	0.55951	0.506951	0.630145	0.349303	0.173435	0.16276	0.0715731	51.2936	0.966055	50.947	0.94463	49.9521	0.974482	51.1905	0.917553	-0.54904
ATP5S	1	0.999991	1.17452	0.869874	0.791509	0.310154	0.273689	0.076413	0.0339632	0	1	0.999991	1.04226	0.90201	0.677973	0.489664	0.178412	0.055713	0.0284879	0.010463											1	0.999991	1.0198	0.982416	0.685028	0.461936	0.255628	0.0891251	0.052805	0.0166491	52.1173	0.967124	52.2921	0.993818			52.5482	0.994117	0.128045
ATP6V0C											1	0.999991	0.978861	1.05276	1.04964	1.24798	0.591239	0.380847	0.239821	0.182868	1	0.999991	1.56377	0.702202	1.47393	1.85821	0.91465	0.391429	0.202214	0.264769													56.1261	0.934607	58.377	0.5241			0
ATP6V0D1											1	0.999991	1.244	0.900055	0.92363	0.580945	0.515319	0.212589	0.133647	0.0840882											1	0.999991	1.05084	0.749842	0.566368	0.618474	0.278314	0.0524229	0.0545378	0			55.1164	0.942882			52.2757	0.954966	-1.42038
ATP6V1A	1	0.999991	0.956087	0.952745	0.765388	0.579318	0.394115	0.160749	0.0422172	0.0212794	1	0.999991	0.946179	0.944152	0.750218	0.672823	0.378598	0.146198	0.0367944	0.0246631	1	0.999991	1.02266	0.894139	0.863185	0.80879	0.419464	0.182853	0.0490091	0.0262945	1	0.999991	0.946922	1.03995	0.968774	0.747877	0.527692	0.1727	0.0532531	0.0314724	53.9699	0.995685	54.2521	0.989923	55.416	0.988393	55.8304	0.993021	1.51221
ATP6V1B2	1	0.999991	1.02583	1.12767	1.00389	0.828888	0.445664	0.184341	0.0567913	0.0392316	1	0.999991	0.982591	1.06074	0.934634	0.90864	0.416623	0.15988	0.0570756	0.0329933	1	0.999991	1.01935	0.992089	0.892729	0.989675	0.439908	0.198043	0.0553398	0.0357023	1	0.999991	1.07104	1.14171	1.1313	0.870665	0.468449	0.187156	0.067923	0.0390176	55.6772	0.989115	55.634	0.994218	55.8605	0.986253	55.884	0.974766	0.216671
ATP6V1C1	1	0.999991	0.94152	0.771273	0.474971	0.330679	0.172381	0.0500932	0.0163956	0.0166249	1	0.999991	0.992017	0.758649	0.483467	0.347007	0.143188	0.034089	0.0127726	0.0140485	1	0.999991	0.913082	0.698253	0.477946	0.315939	0.132586	0.0356774	0.00983507	0.0110942	1	0.999991	0.86812	0.704318	0.441568	0.272051	0.137418	0.0308938	0.0113053	0.00994737	50.2633	0.996172	50.3148	0.993006	49.8078	0.996288	49.44	0.99765	-0.665196
ATP6V1D	1	0.999991	1.09308	1.13307	0.994558	1.00001	0.643538	0.300525	0.125174	0.147048	1	0.999991	1.03916	1.06857	1.03077	0.895902	0.581359	0.241492	0.102273	0.070628	1	0.999991	1.05415	0.922145	1.20039	0.947114	0.636246	0.260101	0.0949431	0.0735682	1	0.999991	1.03403	0.99761	1.05445	0.934477	0.417908	0.248023	0.103977	0.11811	57.0696	0.979282	56.6004	0.994621	56.9536	0.968126	55.6673	0.99172	-0.524587
ATP6V1E1	1	0.999991	0.970094	0.914692	0.732743	0.577768	0.280811	0.0756237	0.0200724	0.019191	1	0.999991	0.854919	0.867009	0.696933	0.606277	0.250762	0.0598175	0.0185129	0.0174479	1	0.999991	1.01379	0.846234	0.77339	0.58991	0.247126	0.0713664	0.0227971	0.022253	1	0.999991	0.992206	0.908245	0.808284	0.58957	0.280842	0.062336	0.0193536	0.0179581	53.2126	0.994191	52.8849	0.975024	53.2303	0.989619	53.5312	0.995958	0.332004
ATP6V1F	1	0.999991	0.922669	0.825485	0.842413	0.718935	0.321359	0.185375	0.0773087	0.0408127	1	0.999991	1.22394	1.28452	1.4564	1.18131	0.739955	0.220329	0.113572	0.122726	1	0.999991	1.08486	1.07048	1.217	1.55924	0.581963	0.301187	0.158687	0.175302	1	0.999991	1.06628	1.01966	0.956553	0.914041	0.670994	0.211837	0.120001	0.117763	54.4941	0.977132	57.0433	0.838408	56.0964	0.815339	56.883	0.993683	0.721001
ATP6V1G1	1	0.999991	0.895005	0.857673	0.706406	0.535104	0.328966	0.095132	0.0315143	0.0309585	1	0.999991	0.908064	1.02922	0.855127	1.54443	0.306975	0.133622	0.0347525	0.0331733	1	0.999991	0.955038	1.12769	0.756156	1.24893	0.269818	0.122097	0.0276902	0.0349705	1	0.999991	0.919191	1.07886	1.07871	0.745506	0.413164	0.0577877	0.0306817	0.0171055	52.897	0.990018	55.7945	0.862766	55.7483	0.93163	55.1528	0.983427	1.10482
ATP6V1H	1	0.999991	0.978808	1.02797	0.963006	0.890053	0.406091	0.116836	0.0311358	0.0167249	1	0.999991	0.973368	0.999419	0.882332	0.76358	0.385737	0.105842	0.0337124	0.0292104	1	0.999991	1.11924	0.946444	0.999536	0.908722	0.418684	0.133184	0.0530924	0.0476735	1	0.999991	1.00869	1.01565	1.02179	0.799859	0.396326	0.110465	0.0341061	0.0338057	55.5289	0.998512	54.9945	0.996408	55.6128	0.990024	55.2588	0.998386	0.17413
ATPAF1	1	0.999991	0.971115	0.763539	0.674201	0.380487	0.12649	0.0365001	0.0157371	0	1	0.999991	0.931137	0.701761	0.568774	0.354946	0.101098	0.0254834	0.014725	0.0162923	1	0.999991	0.925906	0.766262	0.698968	0.329233	0.149527	0.0480671	0.0126268	0.0115688	1	0.999991	0.930585	0.777771	0.659917	0.423133	0.21506	0.0660876	0.0346415	0.0270753	51.2967	0.990991	50.3493	0.990373	51.2272	0.99001	51.6119	0.994836	0.596584
ATPAF2	1	0.999991	1.03525	0.968534	0.922613	0.635141	0.407751	0.149055	0.0294284	0.0083594	1	0.999991	1.07264	0.941802	1.03809	1.29423	0.568392	0.199331	0.0463554	0.0288503	1	0.999991	0.990599	0.920713	1.04613	0.896662	0.544451	0.187103	0.0583268	0.0452342	1	0.999991	1.05316	0.952817	1.01679	0.866534	0.427721	0.230838	0.0517183	0.028604	54.7024	0.996514	56.1075	0.942486	56.2954	0.994015	55.7929	0.992182	0.639249
ATPIF1	1	0.999991	0.866105	0.818309	1.01113	1.23675	0.707906	0.357952	0.419905	0.782823	1	0.999991	0.695799	0.808503	0.923933	0.754796	0.751382	0.410968	0.267411	0.36192	1	0.999991	0.886381	1.33409	1.07905	1.09424	0.761266	0.502372	0.300649	0.507653	1	0.999991	1.01173	0.799447	0.798563	0.924745	1.13537	0.270543	0.234093	0.368212		0.680329	59.3117	0.797256	58.2124	0.823227	57.8768	0.887375	-0.717469
ATRIP	1	0.999991	1.28987	1.24757	0.71349	0.540679	0.254988	0.0791456	0.0163506	0	1	0.999991	1.07735	0.776232	0.549792	1.1235	0.184352	0.0491432	0.0259309	0.0379549											1	0.999991	0.993222	0.936771	0.699771	0.406172	0.732607	0.0335999	0.0670078	0.0266583	53.2571	0.921443	55.6331	0.861065			53.9635	0.872829	-0.834817
ATRN											1	0.999991	1.28688	1.18452	0.675627	0.389974	0.425775	0.198314	0.0499274	0.144827											1	0.999991	1.08879	0.746332	0.541563	0.546205	0.471007	0.11036	0.0580337	0.0576362			52.436	0.895133			52.7235	0.938508	0.143749
ATRX	1	0.999991	0.620322	0.519705	0.533011	0.537045	0.254061	0.0764748	0.0191298	0	1	0.999991	0.350466	0.199771	0.149738	0.105518	0.0375996	0.00951428	0.00635812	0.0165864																					49.3933	0.907722	43.4978	0.975073					0
ATXN10	1	0.999991	1.0196	1.02135	0.892529	0.424218	0.10404	0.0392896	0.0185104	0.0164658	1	0.999991	0.914705	0.990453	0.813667	0.388158	0.0873781	0.0312553	0.0157426	0.0185703	1	0.999991	0.965716	0.954821	0.833801	0.378039	0.100335	0.0383021	0.0140984	0.0129361	1	0.999991	1.04251	0.902772	0.763264	0.384775	0.128534	0.0339603	0.0144196	0.0131825	52.6129	0.99929	52.2316	0.996026	52.2496	0.999035	52.0578	0.997428	-0.268479
ATXN2	1	0.999991	0.988698	0.871457	0.72129	0.451557	0.126287	0.0294734	0.0152925	0.0176984	1	0.999991	0.966476	0.97677	0.87229	0.507515	0.312377	0.087556	0.0233204	0.0276473	1	0.999991	0.881497	0.874648	0.66218	0.444273	0.131342	0.0515502	0.0175143	0.0238839	1	0.999991	1.02319	0.930552	0.757221	0.431861	0.146125	0.0568888	0.0246335	0.0283486	52.0924	0.99538	53.5164	0.995516	51.7475	0.990592	52.2894	0.998919	-0.785916
ATXN2L	1	0.999991	0.953646	0.970646	0.783689	0.536972	0.19508	0.0551466	0.0251313	0.0202044	1	0.999991	1.07908	1.04733	0.896136	0.56674	0.215693	0.0582531	0.0313398	0.0314211	1	0.999991	0.913157	0.906622	0.682985	0.561916	0.205146	0.0679274	0.0278621	0.0293435	1	0.999991	0.943605	0.968918	0.809677	0.548091	0.318846	0.0735305	0.0314233	0.0341448	53.0168	0.997143	53.4914	0.994673	52.6509	0.987839	53.5389	0.995759	-0.159162
ATXN3	1	0.999991	0.881544	0.529338	0.242787	0.157324	0.084792	0.0283512	0.00772672	0	1	0.999991	0.881847	0.522912	0.306607	0.296717	0.0891021	0.0289434	0.0185003	0.0210148	1	0.999991	0.980132	0.657512	0.576823	0.290881	0.281852	0.0883266	0.0621123	0.0328876	1	0.999991	0.808946	0.453605	0.263074	0.178155	0.108384	0.0296143	0.0151006	0.0136235	47.4909	0.995547	48.0429	0.982095	50.5223	0.980607	47.0575	0.991969	1.02298
ATXN7L3B											1	0.999991	1.07239	0.812816	0.862136	0.601974	0.174722	0.0509792	0.0237436	0.0372936	1	0.999991	1.14714	1.17843	0.865493	0.629932	0.308622	0.12374	0.0692402	0.0695443													53.4009	0.978332	54.0761	0.967542			0
AUH	1	0.999991	1.05722	0.989433	0.861414	0.407489	0.111061	0.0314173	0.0158271	0.00613742	1	0.999991	0.945396	0.891609	0.810732	0.758306	0.111439	0.0313983	0.0243744	0.0183098	1	0.999991	0.903464	0.885859	0.737855	0.391906	0.159784	0.0604188	0.0194834	0.0205702	1	0.999991	0.98252	1.00733	0.782351	0.41017	0.188311	0.067955	0.0347742	0.023336	52.4805	0.998223	54.0004	0.973996	51.987	0.994985	52.4062	0.998051	-1.0439
AUP1	1	0.999991	1.09306	1.16118	0.825947	0.596033	0.304802	0.0890765	0.0289182	0.0504362																															53.8534	0.974993							0
AURKA	1	0.999991	0.880605	0.544629	0.528915	0	0	0	0	0																															48.3458	0.960163							0
AVEN	1	0.999991	1.09989	1.04448	0.943155	0.617391	0.247127	0.102472	0.0563006	0.0417122	1	0.999991	0.970407	0.991246	0.77599	0.563205	0.157372	0.0623096	0.0636916	0.0488982	1	0.999991	1.13284	0.844339	1.0074	0.536754	0.237039	0.0952895	0.0489956	0.0868327	1	0.999991	1.05105	1.04198	0.952454	0.669926	0.208705	0.096908	0.0726328	0.0723469	53.8671	0.992815	53.0101	0.993092	53.4446	0.971667	53.9201	0.997401	0.243771
AVL9	1	0.999991	1.01802	1.05701	0.963316	0.723623	0.373139	0.0943064	0.0289975	0.0217995	1	0.999991	1.08102	0.964887	0.944922	0.657656	0.332123	0.0704674	0.0248554	0.0283204	1	0.999991	0.977133	0.897667	0.786981	0.569051	0.330854	0.0827002	0.0201244	0.0212818	1	0.999991	0.995908	0.967062	0.870306	0.67263	0.224846	0.0810402	0.0170287	0.016787	54.8674	0.996831	54.3753	0.994464	53.5249	0.995195	53.9751	0.997212	-0.871345
AZGP1	1	0.999991	0.921992	1.08964	0.976171	0.913864	0.461788	0.195739	0.178613	0.256317	1	0.999991	0.641777	0.850228	0.749863	0.744874	0.302487	0.174474	0.101348	0.126671	1	0.999991	0.963281	0.892992	0.877275	0.928464	0.481949	0.211211	0.126945	0.180252	1	0.999991	1.01311	0.83963	0.921046	0.661356	0.355879	0.192902	0.138796	0.180785	55.7282	0.98507	53.83	0.874717	55.9212	0.977122	54.4155	0.981591	0.389241
AZIN1	1	0.999991	0.732457	0.414538	0.292233	0.57249	0.120311	0.0347162	0.0291478	0											1	0.999991	0.914481	0.741597	0.802184	0.539004	0.340493	0.124843	0.0662668	0.0652099	1	0.999991	0.961811	1.09334	0.874956	0.631849	0.285875	0.141839	0.0658658	0.0615331	47.9837	0.885338			53.1686	0.975523	54.0259	0.991472	2.59247
B2M	1	0.999991	0.976687	1.16317	1.16332	1.20264	0.915758	0.49283	0.553212	0.896314	1	0.999991	1.0808	1.16571	1.39091	1.23692	1.12398	0.716645	0.662802	0.871136	1	0.999991	1.27308	1.30767	1.07093	1.35905	0.772283	0.510203	0.389684	0.436094	1	0.999991	1.16292	1.33643	1.68074	1.52544	1.4961	0.861999	0.718905	0.879424		0.641628		0.389865	56.7696	0.742861		-0.183518	0
B3GALTL	1	0.999991	1.02256	0.923462	0.758466	0.461584	0.310657	0.120776	0.0443775	0.0436967	1	0.999991	0.910998	0.84508	0.718795	0.584403	0.25609	0.0983757	0.0684796	0.0395663	1	0.999991	0.89322	0.854759	0.597147	0.509913	0.208176	0.0918458	0.0412506	0.0310405	1	0.999991	0.993827	0.89949	0.682376	0.469194	0.247061	0.0711294	0.0323832	0.0363705	52.9474	0.996491	52.9653	0.987861	51.8998	0.98874	52.3949	0.997512	-0.809008
BABAM1	1	0.999991	0.956999	0.918245	0.938754	0.885663	0.602001	0.279333	0.130579	0.0429143	1	0.999991	0.920793	0.95414	0.914701	0.831644	0.625092	0.265589	0.120156	0.0628271	1	0.999991	1.04972	1.03343	0.991791	1.09862	0.684626	0.320012	0.121287	0.0654022	1	0.999991	1.07613	1.09064	1.16446	1.05382	0.839451	0.25362	0.143683	0.0486563	56.8954	0.992191	56.8193	0.989827	57.4742	0.98353	57.6768	0.971687	0.718113
BACH1	1	0.999991	0.611358	0.509882	0.351678	0.341251	0.336801	0.112203	0.0842196	0.0721929	1	0.999991	0.958161	0.815287	0.525599	0.1736	0.0661636	0	0.0107153	0	1	0.999991	1.1216	1.09935	1.06364	1.04003	0.528271	0.233357	0.0871459	0.0787326	1	0.999991	1.18559	0.987887	0.957576	0.76493	0.48135	0.167979	0.102148	0.1071	47.8287	0.941936	50.0058	0.998912	56.2648	0.975978	55.5416	0.976197	6.98593
BAD	1	0.999991	0.893796	0.800433	0.747925	0.616985	0.573446	0.304901	0.334135	0											1	0.999991	0.997586	0.942768	1.18326	0.663843	0.575315	0.224606	0.133366	0.145919	1	0.999991	1.29365	1.16154	1.23338	1.35113	1.13743	0.563305	0.321675	0.503428	55.5364	0.948051			55.9631	0.943143	59.1616	0.725902	0.213354
BAG1	1	0.999991	0.922174	0.952048	0.957634	0.70851	0.340862	0.139818	0.0595962	0.114307	1	0.999991	1.01505	0.906167	0.895165	0.598394	0.337501	0.110015	0.052371	0.0774043	1	0.999991	0.927081	1.16306	1.12066	0.692929	0.347043	0.121129	0.0570774	0.065247	1	0.999991	0.981324	0.875775	0.949352	0.74466	0.367093	0.162233	0.0668164	0.0491638	54.6087	0.993283	54.0281	0.994583	54.6773	0.967295	54.955	0.99073	0.497716
BAG2	1	0.999991	1.07943	1.16882	1.30186	1.37785	0.505245	0.172689	0.089375	0.106886	1	0.999991	1.00625	1.09703	1.26344	1.17239	0.541585	0.163277	0.0934206	0.0912329	1	0.999991	1.11583	1.16128	1.36876	1.37305	0.569499	0.187711	0.0881295	0.0756317	1	0.999991	1.14102	1.22933	1.47818	1.50689	0.651414	0.251984	0.105941	0.110239	56.0055	0.88361	56.0425	0.944184	56.071	0.866963	56.2197	0.77984	0.121353
BAG3	1	0.999991	1.00229	1.04346	1.02662	0.889725	0.58981	0.303218	0.181177	0.292495	1	0.999991	1.00188	1.02451	1.03808	1.08816	0.559609	0.251766	0.157549	0.190944	1	0.999991	1.00239	1.07779	0.995693	0.941567	0.594425	0.288649	0.180259	0.216678	1	0.999991	0.977518	1.04643	1.05538	0.90781	0.574488	0.288144	0.166077	0.189718	56.6125	0.990453	56.0951	0.989764	56.6612	0.994202	56.5754	0.994031	0.264513
BAG4	1	0.999991	1.0296	1.06966	0.828845	0.568959	0.237289	0.0640825	0.0221617	0.0403633	1	0.999991	1.02152	0.892222	0.714076	0.615521	0.209889	0.0710931	0.0196775	0.0412928	1	0.999991	0.963856	0.840764	0.694754	0.425977	0.192073	0.0603452	0.0215759	0.0305812	1	0.999991	0.917135	0.871513	0.770323	0.480127	0.269343	0.0695091	0.0307301	0.0290971	53.458	0.993411	53.0896	0.985598	51.9445	0.997522	52.7593	0.994046	-0.921914
BAG5	1	0.999991	0.861749	0.725168	0.383019	0.230614	0.0842576	0.0331559	0.020315	0.0159422	1	0.999991	0.94034	0.723748	0.366772	0.270093	0.100608	0.0356424	0.0195075	0.0188178	1	0.999991	0.873953	0.8462	0.548748	0.432699	0.11105	0.0499232	0.0154385	0.0154253	1	0.999991	0.998812	0.988074	0.690605	0.445336	0.18673	0.059681	0.0651897	0.0273496	49.0683	0.996994	49.2188	0.994257	51.0131	0.986747	52.2352	0.995604	2.48063
BAG6	1	0.999991	0.950385	0.806392	0.540181	0.338677	0.152848	0.0582726	0.0332383	0.00288174	1	0.999991	0.817306	0.710464	0.444787	0.415005	0.153625	0.0597926	0.0325643	0.0335123	1	0.999991	1.08495	0.83528	0.67434	0.402126	0.196246	0.0793169	0.0334109	0.0294535	1	0.999991	0.924801	0.826441	0.583647	0.379571	0.194173	0.0776897	0.0369482	0.0377226	50.6939	0.998893	49.8928	0.98441	51.8359	0.99077	51.1906	0.998736	1.21997
BAIAP2	1	0.999991	0.922329	0.784816	0.538441	0.319862	0.128075	0.0397128	0.0179417	0.0169748	1	0.999991	0.910192	0.719486	0.499481	0.303036	0.112301	0.0343945	0.0192637	0.0211275	1	0.999991	0.943327	0.808253	0.602259	0.343733	0.144251	0.0492412	0.0191663	0.0200432	1	0.999991	0.91967	0.777904	0.578598	0.355055	0.158814	0.0493153	0.0220169	0.0199165	50.4434	0.998683	49.9121	0.997468	50.9688	0.998849	50.7935	0.997905	0.703355
BAIAP2L1	1	0.999991	0.949921	0.881778	0.810322	0.583148	0.275662	0.096199	0.0332638	0.0183829	1	0.999991	0.891347	0.804756	0.719555	0.494507	0.264204	0.0907284	0.0346691	0.0251404	1	0.999991	0.959347	0.910548	0.797898	0.553809	0.307338	0.0979121	0.0381695	0.033188	1	0.999991	0.998595	0.909588	0.809794	0.613244	0.300431	0.106463	0.0382844	0.0306319	53.4886	0.99497	52.4043	0.990309	53.4599	0.997677	53.7823	0.996941	0.674621
BANF1	1	0.999991	7.85614	9.07435	12.1597	9.89243	2.05002	0.369275	0.217146	0.353684	1	0.999991	12.457	5.65101	10.3337	6.32209	4.17029	0.437963	0.257594	0.882607	1	0.999991	5.64904	7.91101	3.76413	5.22847	2.46703	0.590685	0.302941	0.417644	1	0.999991	6.43687	8.2998	2.96285	4.47851	1.36481	1.36001	0.370594	0.593762	58.723	-0.561742		-0.605148	59.1662	-0.506163		-0.46429	0.221562
BAP18	1	0.999991	1.07027	0.873262	0.456473	0.224829	0	0.0515079	0.103434	0	1	0.999991	0.967569	0.860351	0.656737	0.467538	0.206597	0.058915	0.0443464	0.085924	1	0.999991	0.883572	0.804031	0.700025	0.446928	0.226834	0.116797	0.0347552	0.031246	1	0.999991	0.86816	0.746295	0.660989	0.363366	0.33146	0.122897	0.0460088	0.0602239	49.8932	0.988329	52.0027	0.993885	52.0189	0.993359	51.57	0.986471	0.846532
BAX	1	0.999991	0.986226	1.03546	1.05268	0.929444	0.543791	0.290138	0.128693	0.128594	1	0.999991	1.0822	1.00417	1.01904	1.21003	0.613338	0.205319	0.12825	0.0901002	1	0.999991	0.969893	1.054	0.964133	0.691046	0.494969	0.17451	0.123658	0.090613	1	0.999991	0.948712	0.805396	0.703826	0.607943	0.394922	0.193754	0.0844832	0.0806227	56.5137	0.993776	56.1921	0.966184	55.3936	0.990038	53.6962	0.989494	-1.80798
BCAM	1	0.999991	0.936946	1.24657	1.0876	1.07738	0.897749	0.282493	0.16249	0.0889295	1	0.999991	1.01812	0.899081	0.931192	0.88194	0.572295	0.225703	0.113843	0.08041	1	0.999991	1.03668	0.99559	1.09744	1.04452	0.544687	0.196615	0.109073	0.0785882	1	0.999991	1.24972	1.12906	1.37594	1.05503	0.345651	0.193725	0.145318	0.0337112	57.9341	0.950507	56.4722	0.990383	56.2141	0.988393	55.8211	0.899421	-1.18559
BCAP31	1	0.999991	0.952008	1.11632	1.56006	2.70115	1.7952	0.866952	0.90233	0.556122	1	0.999991	0.902178	1.14756	1.51807	1.13003	2.19015	1.50876	0.987428	1.03365	1	0.999991	1.21907	1.01856	1.2183	1.89052	1.42609	0.976217	0.563185	0.906453	1	0.999991	1.1668	1.26133	1.78028	2.07095	1.85953	0.43586	0.711735	0.881572		-0.112956		0.263963		0.0330706		0.0512553	0
BCAR1	1	0.999991	0.831701	0.940544	0.549984	0.38072	0.155259	0.0438508	0.0180278	0.0407917	1	0.999991	0.82453	0.694379	0.513037	0.339442	0.157472	0.058226	0.0304216	0.0249803	1	0.999991	0.850191	0.759665	0.541303	0.351231	0.144317	0.0466868	0.0164719	0.00533991	1	0.999991	0.794345	0.651758	0.577308	0.395858	0.47141	0.0423184	0.0375843	0.0236337	51.1571	0.979819	49.8994	0.994085	50.3701	0.994165	50.9478	0.937998	0.130708
BCAR3	1	0.999991	0.428555	0.30967	0.276221	0.172467	0.12461	0.0333496	0.0160011	0	1	0.999991	0.695982	0.534525	0.203945	0.345116	0.0489109	0	0	0																					44.745	0.941622	47.2282	0.959516					0
BCAS2	1	0.999991	1.13207	1.48225	0.966647	0.688116	0.252888	0.0823267	0.0387356	0	1	0.999991	0.942149	1.03632	0.912875	0.485899	0.214114	0.0690779	0.0295459	0.0177678	1	0.999991	1.15898	1.39385	0.903754	0.616081	0.235417	0.084821	0.022401	0.0434035	1	0.999991	1.13899	1.41237	1.04962	0.644322	0.18662	0.051811	0.0285725	0.0351083	54.2398	0.900115	53.1356	0.994769	53.8102	0.921198	53.7936	0.922862	0.114222
BCAS3	1	0.999991	1.00874	0.924303	0.780241	0.509683	0.208384	0.0521336	0.0362376	0.0204863	1	0.999991	0.887063	0.78238	0.606048	0.59352	0.142879	0.0281808	0.0119908	0.00694311	1	0.999991	1.05646	0.990495	0.824506	0.598916	0.230835	0.099396	0.0316133	0.0327589	1	0.999991	0.986534	0.975434	0.847917	0.593487	0.276963	0.0674559	0.0381032	0.0319651	52.8728	0.998342	51.7853	0.961881	53.5685	0.99611	53.7081	0.998776	1.30924
BCAS4	1	0.999991	0.92996	0.856222	0.735422	0.51317	0.0594078	0.14521	0	0																															52.2919	0.97801							0
BCAT2	1	0.999991	1.01395	1.00078	1.00154	0.945946	0.560491	0.24815	0.086255	0.0663628	1	0.999991	1.10282	1.07784	1.11949	0.980273	0.621108	0.252579	0.0900347	0.058356	1	0.999991	0.968632	1.00266	1.06898	0.894531	0.560422	0.216739	0.0953958	0.0643501	1	0.999991	1.03093	1.02752	1.03884	0.887312	0.359879	0.260656	0.0779334	0.0628206	56.5712	0.998211	56.8863	0.979922	56.4227	0.995075	55.3846	0.987292	-0.825099
BCCIP	1	0.999991	1.01878	1.19131	0.915173	0.500616	0.161048	0.0603692	0.0240921	0.0212546	1	0.999991	1.1025	1.25365	1.04614	0.71344	0.248593	0.072488	0.0390713	0.0368713	1	0.999991	0.88361	0.945099	0.621733	0.37073	0.116371	0.0435227	0.0133134	0.0147685	1	0.999991	0.946156	1.05317	0.772131	0.426558	0.161555	0.0552792	0.0206405	0.0167553	53.0801	0.980718	54.3022	0.963296	51.4182	0.991542	52.4326	0.993878	-1.76572
BCKDHA	1	0.999991	0.940944	0.728339	0.673992	0.552491	0.23896	0.0999883	0.0429586	0.0315079	1	0.999991	0.762318	0.798608	0.689357	0.778913	0.262562	0.11988	0.143463	0.105563	1	0.999991	0.868968	0.716714	0.529539	0.351309	0.2178	0.0753602	0.0504566	0.0628303	1	0.999991	0.957758	0.816071	0.63456	0.415871	0.323493	0.041915	0.0281005	0.0217226	52.2067	0.979838	53.5025	0.899896	50.3821	0.996053	51.8731	0.988974	-1.72702
BCKDHB	1	0.999991	1.10441	0.881366	0.779798	0.530915	0.259903	0.0884392	0.0285339	0.0197831	1	0.999991	1.08692	0.897961	0.779348	1.00698	0.289958	0.108922	0.0389083	0.0208925	1	0.999991	1.14287	0.920321	0.719715	0.406568	0.291459	0.0641691	0.0262102	0	1	0.999991	1.0142	0.883423	0.709196	0.491863	0.151509	0.0948755	0.0252543	0.0121721	53.1296	0.98951	55.5366	0.961109	52.4744	0.980798	52.3541	0.995059	-1.91884
BCL10	1	0.999991	0.806051	0.518079	0.280778	0.1543	0.0866749	0.0462341	0.023693	0.0232037	1	0.999991	0.920381	0.685569	0.352269	0.174008	0.118006	0.0528714	0.0256855	0.0249365	1	0.999991	0.885466	0.693707	0.560791	0.384466	0.184817	0.0808522	0.0406346	0.0391182	1	0.999991	0.880285	0.717614	0.475894	0.228849	0.16766	0.0553821	0.0296291	0.0402951	47.3725	0.997544	48.7086	0.998589	50.5323	0.994217	49.5719	0.997577	2.01158
BCL2L1	1	0.999991	0.922927	0.803873	0.604994	0.555105	0.229931	0.10155	0.053771	0.0792627	1	0.999991	0.851388	0.722025	0.520498	0.401554	0.234098	0.088615	0.0414778	0.0241551	1	0.999991	0.949866	0.813485	0.6554	0.559737	0.228422	0.0667118	0.0448412	0.036292	1	0.999991	0.930317	0.782627	0.582989	0.453683	0.239094	0.100009	0.0368162	0.0292448	52.1127	0.983443	50.5714	0.993787	52.3669	0.985575	51.5059	0.99534	0.59435
BCL2L13	1	0.999991	1.09712	1.25705	0.883569	0.836893	0.347957	0.111133	0.0711258	0	1	0.999991	1.05464	0.986035	1.05233	1.11799	0.29494	0.0742378	0.0342532	0	1	0.999991	1.08306	1.10214	1.28456	0.876011	0.397712	0.0534353	0	0.0099484	1	0.999991	1.11972	1.05313	1.15985	0.757862	0.328389	0.142399	0.0369092	0.0519544	55.1086	0.956797	55.7922	0.989538	55.4946	0.956205	54.8596	0.973109	-0.273299
BCL2L2	1	0.999991	1.00228	0.929375	0.80523	0.496893	0.168894	0.0588492	0.0370588	0.0279612	1	0.999991	0.930255	0.942137	0.818472	0.475602	0.189884	0.0711503	0.0356703	0.0390968	1	0.999991	1.04195	0.947871	0.995896	0.67292	0.362472	0.162626	0.0950499	0.102228	1	0.999991	1.09711	1.06597	1.00328	0.668549	0.293399	0.181238	0.0923331	0.130599	52.7922	0.998634	52.7802	0.997112	54.6111	0.994403	54.2115	0.988612	1.62512
BCL7A																					1	0.999991	0.924217	0.781945	0.608769	0.57398	0.440759	0.226766	0.120589	0.194613	1	0.999991	0.813971	0.761126	0.544808	0.435836	0.339398	0.221809	0.068416	0.127143					53.3315	0.976829	51.5367	0.986002	0
BCL7C																															1	0.999991	1.15841	0.97878	0.896329	0.694357	0.43174	0.146094	0.0573544	0							55.0273	0.983702	0
BCL9	1	0.999991	0.891523	0.898054	0.778291	0.576538	0.264367	0.0937469	0.0776353	0	1	0.999991	0.974699	0.981349	0.849823	0.634897	0.338365	0.142998	0.0751883	0.0728067	1	0.999991	0.983108	1.03277	0.927248	0.630627	0.409867	0.172291	0.0566048	0.0891338	1	0.999991	1.1546	1.05728	0.854	0.582005	0.279351	0.109678	0.0673392	0.0823212	53.3093	0.990028	54.1885	0.998845	54.6804	0.994224	53.6708	0.982171	0.426721
BCL9L	1	0.999991	1.00073	0.982826	0.934039	0.75998	0.42718	0.198633	0.116968	0.185678	1	0.999991	0.937601	0.916523	0.874632	0.661474	0.403942	0.191625	0.105854	0.127302	1	0.999991	1.01008	0.95436	1.07117	0.768167	0.438212	0.197055	0.104783	0.133132	1	0.999991	0.995709	0.87775	0.849227	0.679251	0.396197	0.171285	0.0936988	0.107094	55.2075	0.996766	54.6761	0.993697	55.3933	0.990259	54.6312	0.991514	0.0704136
BCLAF1	1	0.999991	0.94216	0.895039	0.830458	0.565307	0.228684	0.0809003	0.0415639	0.0445917	1	0.999991	0.928481	0.918526	0.875027	0.601386	0.225642	0.0817182	0.0343864	0.0331584	1	0.999991	0.878952	1.00209	0.648783	0.626351	0.176856	0.0997649	0.0307983	0.0398636	1	0.999991	0.960295	0.960323	0.893324	0.544828	0.255832	0.0552316	0.0339781	0.0242585	53.3161	0.994242	53.6222	0.994212	52.9421	0.966489	53.4941	0.997756	-0.25103
BCR	1	0.999991	0.556637	0.30706	0.183221	0.0781563	0.100083	0.0225128	0.00902296	0	1	0.999991	0.713808	0.507276	0.347122	0.229414	0.0916277	0.0214742	0	0	1	0.999991	0.637593	0.278178	0.115653	0.201798	0	0.0289029	0.0170701	0	1	0.999991	0.89565	0.53595	0.302573	0.227106	0.109519	0.0360956	0.0254445	0.0353027	45.0702	0.982615	47.502	0.988325	45.1978	0.979322	47.8947	0.991133	0.260162
BDH2	1	0.999991	1.09374	0.811889	0.709218	0.490071	0.191977	0.0602886	0.0398926	0	1	0.999991	0.953076	0.873574	0.646006	0.39812	0.142625	0.0502956	0.0336274	0.0268899	1	0.999991	0.901303	0.743112	0.79486	0.362363	0.136955	0.0502544	0.0138492	0.0178893	1	0.999991	0.910422	1.01172	0.705219	0.369246	0.171701	0.0460429	0.0119154	0.0210821	52.316	0.984391	51.5694	0.998245	51.7202	0.973062	51.9409	0.992205	-0.112216
BECN1	1	0.999991	0.97114	0.912661	0.734408	0.477463	0.203108	0.0807665	0.0326082	0.0398018	1	0.999991	0.993572	0.899648	0.762575	0.685848	0.208717	0.084702	0.0397126	0.0489857	1	0.999991	0.953546	0.754284	0.755213	0.679791	0.158948	0.0929918	0.0644032	0.0649916											52.525	0.998902	53.642	0.981231	53.1059	0.950594			0.290459
BICD1	1	0.999991	1.08425	0.858094	0.862001	0.589585	0.177108	0.0354583	0.0149428	0	1	0.999991	0.82582	0.619536	0.280522	0.245977	0.164222	0.074414	0.0237093	0																					53.3792	0.986395	48.1893	0.988531					0
BICD2	1	0.999991	0.977199	0.885256	0.329269	0.241459	0.110535	0.0463548	0.0240028	0.00942309	1	0.999991	0.912004	0.759567	0.3291	0.357387	0.114455	0.045924	0.0222964	0.0245036	1	0.999991	0.948281	0.849491	0.513635	0.356939	0.180561	0.0712332	0.0320591	0.0361455	1	0.999991	0.953522	0.917736	0.482499	0.272884	0.213778	0.0591271	0.0245935	0.0275217	49.3416	0.986377	49.4389	0.979369	50.7969	0.995682	50.477	0.987889	1.24674
BID	1	0.999991	1.02766	1.10036	1.09888	1.01282	0.580819	0.31075	0.194677	0.288269	1	0.999991	1.12764	1.09218	1.17805	1.39011	0.591075	0.252369	0.165028	0.175279	1	0.999991	0.999766	0.977854	0.777779	1.24121	0.501035	0.195454	0.0921375	0.118123	1	0.999991	1.04404	1.14795	1.15221	0.952158	0.696702	0.397163	0.167062	0.217491	56.3857	0.977836	56.1042	0.887819	56.0011	0.930897	57.7194	0.95998	0.615296
BIN1	1	0.999991	0.999285	0.90561	0.700771	0.333161	0.129185	0.0499507	0.0232743	0.0237136	1	0.999991	0.93588	0.843585	0.605861	0.313937	0.0987877	0.0353698	0.0153448	0.0168666	1	0.999991	1.0191	0.96262	0.709309	0.316865	0.13562	0.0515831	0.01889	0.019167	1	0.999991	0.974213	0.888981	0.646213	0.250254	0.129138	0.0419803	0.0186891	0.0198023	51.5812	0.999657	50.894	0.998574	51.6173	0.998998	51.0017	0.998764	0.0718722
BIN3	1	0.999991	0.821721	0.33493	0.241452	0.115963	0.0833226	0.0244122	0.0298678	0	1	0.999991	0.635707	0.356542	0.282574	0.203431	0.0837589	0.041332	0.019603	0.013294	1	0.999991	0.792335	0.565079	0.365732	0.169567	0.0969025	0.0371515	0.0164935	0.0170092	1	0.999991	0.764317	0.380993	0.29354	0.190048	0.156721	0.045246	0.0246938	0.0211628	46.2871	0.986877	46.0814	0.977152	47.9786	0.996489	46.6672	0.981034	1.13862
BIRC2	1	0.999991	0.813131	0.582519	0.489334	0.302704	0.183327	0.0495964	0.0410665	0	1	0.999991	0.617387	0.40826	0.256793	0.245423	0.081273	0.0409355	0.0140311	0.013256																					49.1776	0.988873	46.29	0.974477					0
BIRC6	1	0.999991	1.3131	1.41234	1.0398	0.535158	0.177926	0.0705705	0.0345188	0.0159415	1	0.999991	0.962343	1.04591	0.638286	0.447322	0.16984	0.0669705	0.0290628	0.0292974											1	0.999991	0.960328	0.919656	0.987411	0.513462	0.351523	0.106328	0.0296944	0.0413161	53.2672	0.898584	52.0914	0.985986			53.897	0.981956	0.902799
BLMH	1	0.999991	1.11763	1.29798	1.22104	1.24214	0.894369	0.417241	0.157377	0.119167	1	0.999991	1.02132	1.266	1.16258	0.845828	0.878635	0.405314	0.171967	0.100962	1	0.999991	1.26858	0.966755	1.26444	1.31901	0.928473	0.44242	0.17319	0.127495	1	0.999991	1.0211	1.24984	1.39891	1.34206	0.764147	0.329787	0.194902	0.136071	58.5496	0.882625	58.4681	0.921666	58.7225	0.861158	57.6174	0.824262	-0.338902
BLOC1S1	1	0.999991	0.9306	0.96515	0.760501	0.669675	0.309309	0.11197	0.0527309	0.101546	1	0.999991	0.848206	0.762856	0.605685	0.567312	0.315628	0.081971	0.0178121	0.0153724	1	0.999991	1.07115	0.9536	1.0594	0.597161	0.381847	0.11054	0.0195373	0.0230117	1	0.999991	1.08867	1.00979	0.936059	0.775088	0.453957	0.166063	0.0291879	0.0210144	53.9362	0.984977	52.0551	0.970759	54.5261	0.980205	55.523	0.994788	2.02896
BLOC1S2	1	0.999991	0.907572	0.917178	0.862753	0.676222	0.325377	0.0881197	0.0312881	0.0281326	1	0.999991	1.47671	0.934928	1.25354	0.397156	0.412581	0.0923301	0.0528876	0	1	0.999991	1.03154	0.823613	0.774868	0.662417	0.276864	0.0811648	0.0382444	0.0243671	1	0.999991	0.989609	0.900166	0.702456	0.600559	0.305384	0.125016	0.0365369	0.0206507	54.2835	0.990427	52.889	0.845311	53.6695	0.979818	53.3532	0.992701	-0.0748701
BLOC1S3	1	0.999991	0.961759	0.951547	0.91697	0.817835	0.478382	0.147578	0.0812146	0.0374797	1	0.999991	1.00699	1.03691	1.00399	1.23808	0.43682	0.148125	0.0600796	0.0464316	1	0.999991	1.01901	1.03013	0.967675	0.870472	0.381104	0.153707	0.056142	0.0317139	1	0.999991	1.06863	1.22631	1.23917	0.946044	0.533738	0.163009	0.056312	0.0447955	55.6847	0.995104	55.9363	0.967575	55.3905	0.997748	56.2232	0.944914	-0.00371095
BLOC1S4	1	0.999991	1.12878	0.986321	0.906508	0.705764	0.390899	0.136224	0.0423464	0.0348281	1	0.999991	0.992054	0.878743	0.772501	0.806438	0.347215	0.120473	0.0434397	0.0352033	1	0.999991	0.988984	0.898757	0.81241	0.719561	0.435736	0.151864	0.0367927	0.0380701	1	0.999991	1.15095	0.97439	1.04596	0.894447	0.542463	0.15183	0.0329983	0	54.8662	0.989634	54.7795	0.971399	54.8875	0.989453	56.2447	0.98568	0.74327
BLOC1S5-TXNDC5	1	0.999991	0.985667	0.750986	0.537349	0.441032	0.242823	0.0778848	0.0207674	0.0126031	1	0.999991	1.1096	0.976033	1.15286	0.784374	0.321787	0.0898165	0.0512932	0.0304577	1	0.999991	1.10567	1.06648	0.792479	1.12036	0.287411	0.117612	0.0453568	0.0296414	1	0.999991	0.95531	1.01447	1.00763	0.756732	0.399194	0.136026	0.0452836	0.0333842	51.1827	0.988423	54.8851	0.978847	55.7706	0.961851	55.1686	0.996987	2.43572
BLOC1S6	1	0.999991	1.10869	1.04763	0.828722	0.739915	0.266627	0.089054	0.0348471	0	1	0.999991	0.942272	1.50542	1.40454	0.949478	0.570954	0.127867	0.0330852	0.0258699	1	0.999991	1.04553	1.19409	0.905648	1.07393	0.328793	0.148491	0.0146493	0.0115935	1	0.999991	0.92406	0.943229	0.896466	0.702778	0.262504	0.10937	0.0388767	0.0256252	54.3758	0.984171	56.3426	0.840435	55.8241	0.968466	54.2677	0.993455	-0.313302
BLVRA	1	0.999991	1.04864	1.08415	1.07673	0.836325	0.307915	0.060841	0.0300474	0.0236549	1	0.999991	1.02516	0.933319	0.947458	0.716934	0.289188	0.0533791	0.0184008	0.0208605	1	0.999991	0.934512	1.02915	1.1215	0.68632	0.385377	0.0810707	0.0200378	0.0189688	1	0.999991	1.03978	0.966157	0.935121	0.808564	0.365592	0.0990309	0.0297655	0.0313223	54.9705	0.991648	54.4433	0.997173	54.8826	0.979279	55.0985	0.997605	0.283653
BLVRB	1	0.999991	0.98719	0.980811	0.535791	0.386846	0.145491	0.0581444	0.0306739	0.0375314	1	0.999991	0.942974	0.920374	0.440598	0.271926	0.102814	0.0410579	0.0203101	0.0166896	1	0.999991	0.906402	0.979668	0.500445	0.348405	0.105815	0.0575531	0.0195206	0.0232222	1	0.999991	0.951981	0.92001	0.530515	0.266468	0.197236	0.0488008	0.035068	0.0227468	51.2238	0.986592	50.1366	0.990573	50.8273	0.982568	50.6586	0.992542	0.0627375
BNIP1																					1	0.999991	0.954973	0.798435	1.12543	0.917555	0.482631	0.159857	0.0841043	0.047734															55.9473	0.96233			0
BNIP2	1	0.999991	0.790561	0.657362	0.629701	0.401948	0.200152	0.0665898	0.0391863	0.0378578	1	0.999991	1.06596	1.20884	1.04242	0.7846	0.288127	0.104722	0.0465749	0.0266387	1	0.999991	0.847625	1.44671	0.197933	1.0223	0.167735	0.105315	0.0138347	0.0146657	1	0.999991	0.858528	1.1566	1.19341	0.757528	0.488449	0.0607236	0.0356823	0.0193876	50.5324	0.976676	54.7261	0.974575	53.8411	0.654861	55.5911	0.947646	2.08686
BOD1	1	0.999991	1.08942	1.06368	0.877697	0.632136	0.385087	0.164672	0.0797637	0.132915	1	0.999991	1.12635	0.920471	0.820747	0.690641	0.392734	0.180896	0.129292	0.156161	1	0.999991	0.983536	1.08026	0.910527	0.724242	0.470267	0.174087	0.107454	0.161765	1	0.999991	0.924896	0.859826	0.704781	0.593951	0.356759	0.189372	0.0894219	0.101352	54.4123	0.987071	54.5981	0.979771	55.265	0.988266	53.6004	0.993484	-0.0725087
BOD1L1	1	0.999991	0.990167	1.03318	0.985965	0.84707	0.454339	0.218675	0.108562	0.160527	1	0.999991	1.00423	0.922653	0.913953	0.560877	0.365557	0.14661	0.0882974	0.0918745	1	0.999991	0.950954	0.944875	0.996631	0.70324	0.368173	0.168965	0.0914059	0.100902	1	0.999991	1.00524	0.960066	0.922904	0.753987	0.324738	0.184214	0.101511	0.115317	55.6817	0.997696	54.0305	0.993574	54.7747	0.994472	54.7145	0.997379	-0.111506
BOLA1	1	0.999991	0.964655	0.781514	0.709365	0.539143	0.248249	0.112507	0.0766812	0.115137	1	0.999991	0.790126	0.654444	0.485133	0.141062	0.202234	0.0919083	0.0637519	0.0818499	1	0.999991	0.944471	0.886016	0.856756	0.369245	0.284541	0.15953	0.0763669	0.0975524	1	0.999991	0.924058	0.65798	0.474459	0.390311	0.0375973	0.0862099	0.0572741	0.0818421	52.5497	0.984992	48.8526	0.9815	52.5359	0.982789	49.7066	0.976734	0.420051
BOLA2	1	0.999991	0.851351	0.707753	0.657076	0.467006	0.147498	0.0613733	0.0552224	0.0583936	1	0.999991	0.468159	0.544582	0.433509	0.287747	0.117596	0.0603176	0.031236	0.0462143	1	0.999991	0.937879	1.06164	1.1304	0.463726	0.241806	0.111863	0.0627227	0.0662078	1	0.999991	1.11304	0.966898	0.766239	0.561	0.386686	0.118058	0.0648776	0.104095	51.1987	0.975391	47.2724	0.924854	52.9464	0.97576	53.7521	0.982068	4.1137
BOLA3	1	0.999991	0.888446	0.885229	0.914556	0.771279	0.409701	0.171742	0.0738642	0.0791402	1	0.999991	1.167	1.09202	1.16699	0.708077	0.503913	0.201159	0.0909562	0.0727097	1	0.999991	0.79993	0.93084	0.706214	0.614542	0.380234	0.124719	0.043045	0.0532464	1	0.999991	0.901075	0.991158	0.831631	0.717259	0.293212	0.160522	0.0600001	0.0544987	55.2116	0.98184	55.7142	0.950428	53.6205	0.966582	54.3929	0.986932	-1.45619
BOP1	1	0.999991	0.808622	0.645579	0.449675	0.311712	0.15788	0.0381828	0.0196303	0.0164028	1	0.999991	0.768511	0.74616	0.682677	0.458668	0.26186	0.0730456	0.0312128	0.0183106	1	0.999991	0.785224	0.704488	0.45791	0.394083	0.118312	0.0431899	0.0166665	0.0215565	1	0.999991	0.710297	0.588042	0.435833	0.270154	0.135903	0.0353873	0.0167123	0.0222922	49.2314	0.993228	51.5431	0.969839	49.6621	0.982216	48.414	0.985661	-1.3492
BPGM	1	0.999991	0.89901	0.922421	0.85031	0.618248	0.285213	0.111512	0.0412004	0.0496468	1	0.999991	1.05588	1.10057	1.11467	0.986432	0.283877	0.0723403	0.0205108	0.0106315	1	0.999991	0.91997	0.911872	0.769503	0.701547	0.203731	0.0895338	0.0313022	0.0211034	1	0.999991	0.867798	0.925586	0.862437	0.586463	0.432656	0.104835	0.0552298	0.0497152	53.8547	0.991615	55.382	0.98719	53.7397	0.977679	54.2968	0.980295	-0.600122
BPHL	1	0.999991	1.0772	1.08551	0.759656	0.395978	0.0978043	0.0353986	0.0144771	0.0126568	1	0.999991	1.04523	0.96263	0.64013	0.392383	0.0983865	0.0319232	0.0180802	0.0192831	1	0.999991	0.894771	0.870506	0.549417	0.261927	0.084396	0.0323334	0.0131989	0.0144064	1	0.999991	0.959899	0.800029	0.548446	0.273456	0.112426	0.0312814	0.0149547	0.0116291	52.1699	0.989744	51.6249	0.993999	50.488	0.996369	50.4044	0.999543	-1.45116
BPNT1	1	0.999991	0.986806	1.04577	1.0963	0.875514	0.596955	0.266677	0.115218	0.0612352	1	0.999991	1.10885	1.22433	1.25283	1.12208	0.687072	0.297868	0.133993	0.0543735	1	0.999991	0.932365	1.06455	0.854719	0.811071	0.451157	0.206038	0.0747847	0.0299741	1	0.999991	1.00489	1.10549	1.07689	0.972833	0.53666	0.288755	0.110858	0.0467253	56.7626	0.989696	57.3544	0.919675	55.6594	0.987378	56.624	0.981625	-0.916795
BPTF	1	0.999991	0.685157	0.458692	0.315874	0.40622	0.162144	0.0711715	0.048651	0	1	0.999991	0.818965	0.455245	0.246867	0.639786	0.0443426	0	0	0	1	0.999991	0.698467	0.442149	0.401017	0.201638	0.115888	0.091386	0.0332825	0.0261554											47.7387	0.952306	48.2692	0.855643	47.2925	0.98			-0.223094
BRAF	1	0.999991	0.921761	0.604072	0.342288	0.307781	0.0837564	0.0308993	0.0130568	0.00994084	1	0.999991	0.833603	0.472336	0.246116	0.301288	0.0692982	0.0227389	0.0154902	0.0138313	1	0.999991	0.847642	0.483779	0.33387	0.189615	0.0950106	0.0416514	0.0143091	0.00896829	1	0.999991	0.745934	0.489412	0.293259	0.157398	0.14433	0.0286884	0.00770738	0.0151295	48.723	0.986193	47.394	0.975628	47.6421	0.991478	47.1752	0.991431	-0.649825
BRAP	1	0.999991	0.970129	0.646436	0.322083	0.279586	0.113706	0.0377289	0.0219743	0.018098	1	0.999991	0.853141	0.699613	0.478323	0.490106	0.281914	0.114279	0.0335488	0.0282832	1	0.999991	0.788437	0.601726	0.330431	0.190198	0.0977809	0.0277905	0.00910569	0	1	0.999991	0.858475	0.717768	0.423485	0.2312	0.188287	0.0715803	0.0260244	0.0346993	48.7631	0.986866	50.8105	0.978449	48.0446	0.996551	49.3276	0.995667	-1.10065
BRAT1	1	0.999991	0.631897	0.532635	0.416562	0.393862	0.16907	0.0606188	0.0220799	0.0268983	1	0.999991	0.473533	0.400137	0.333222	0.287655	0.129248	0.043067	0.017505	0.0170853	1	0.999991	0.643454	1.07158	0.544284	0.394992	0.21555	0.0927584	0	0	1	0.999991	0.880632	0.650436	0.725754	0.451153	0.253522	0.0416235	0.0316261	0.0155882	48.2482	0.957994	46.1386	0.933138	51.5253	0.902108	51.5351	0.963871	4.33682
BRCA2	1	0.999991	1.05521	0.876669	0.966395	1.02425	0.319881	0.0772011	0.045067	0.0233468	1	0.999991	1.06719	0.959505	1.20256	1.58464	0.344724	0.093884	0.0587127	0.0524028	1	0.999991	1.01858	1.0881	1.12925	1.15685	0.292415	0.0825196	0.0246052	0	1	0.999991	1.04311	0.928885	0.895077	0.671527	0.35674	0.124076	0.0436606	0.0475003	55.817	0.988685	55.8395	0.857061	55.7894	0.977097	54.5053	0.996397	-0.680845
BRCC3	1	0.999991	1.01585	1.10228	1.01165	0.913419	0.591886	0.270987	0.130263	0.0734531	1	0.999991	0.89321	0.920916	0.907069	1.19637	0.56294	0.248957	0.124794	0.0732999	1	0.999991	0.971672	0.890837	0.928791	1.32904	0.557993	0.259795	0.122935	0.0748238	1	0.999991	1.06881	1.05382	1.14867	1.07479	0.337017	0.274882	0.13514	0.0731113	56.7736	0.991724	56.109	0.945921	56.064	0.913703	55.7896	0.968588	-0.514536
BRD2	1	0.999991	0.699464	0.397994	0.260171	0.17605	0.0932937	0.039706	0.022597	0.0201008	1	0.999991	0.673312	0.301147	0.19555	0.104081	0.0606381	0.0227659	0.0138602	0.0152439	1	0.999991	0.708911	0.387047	0.312087	0.190088	0.100859	0.0394202	0.00905488	0.0135426	1	0.999991	0.627119	0.385698	0.279704	0.192408	0.121754	0.0394116	0.0173527	0.0179138	46.3945	0.988631	45.5486	0.991092	46.6435	0.982813	46.1888	0.978826	0.444623
BRD4	1	0.999991	0.624854	0.389567	0.263644	0.168473	0.0961476	0.0279429	0.0252781	0.0235288	1	0.999991	0.713285	0.513529	0.404778	0.312318	0.142131	0.0517584	0.0280522	0.0323194	1	0.999991	0.597632	0.350596	0.280216	0.201272	0.0804432	0.0279705	0.0164753	0.0198422	1	0.999991	0.638293	0.372453	0.298732	0.193672	0.119719	0.0478477	0.0250786	0.0294526	46.0777	0.983041	48.1094	0.980903	45.8856	0.973137	46.1994	0.978153	-1.05107
BRD8	1	0.999991	0.950421	1.03567	0.816631	0.629359	0.247236	0.0955328	0.0429663	0.0618362	1	0.999991	0.872802	0.858272	0.779152	0.47635	0.267833	0.0778202	0.0581021	0.0558376	1	0.999991	0.866036	1.01335	0.677438	4.69844	0.314938	0.13858	0.0532884	0.0913671	1	0.999991	0.938697	0.89072	0.815628	0.560161	0.256643	0.103616	0.0479047	0.0569988	53.7315	0.992766	52.731	0.987412	55.7929	0.174962	53.3368	0.994762	1.33362
BRE	1	0.999991	1.14026	1.08747	1.1867	1.21959	0.760406	0.340334	0.167541	0.0562379	1	0.999991	0.963648	0.989757	0.960044	0.811136	0.587815	0.264343	0.0919285	0.03898	1	0.999991	1.19803	1.01916	1.33995	1.16197	0.770706	0.347352	0.154615	0.0577868	1	0.999991	1.03514	1.14841	1.21092	1.12093	0.274627	0.293061	0.143909	0.0534746	57.8512	0.929242	56.6121	0.998179	57.9235	0.897605	55.668	0.944106	-0.435922
BRK1	1	0.999991	0.907971	0.792802	0.772487	0.649435	0.27456	0.103741	0.0682061	0.0357827	1	0.999991	1.54022	1.25763	1.39333	0.90033	0.918196	0.236925	0.114958	0.185545	1	0.999991	1.1764	1.21458	0.861613	0.93975	0.487735	0.200258	0.129886	0.119509	1	0.999991	1.16391	1.12452	0.844256	0.668308	0.430103	0.216497	0.0661681	0.0721632	53.4577	0.973715	57.724	0.776239	55.983	0.943975	54.9898	0.96725	-0.104433
BROX	1	0.999991	0.929293	0.716711	0.284123	0.157097	0.0565707	0.0226536	0.00872444	0.01685	1	0.999991	1.07422	0.949861	0.393334	0.278395	0.0636877	0.0225274	0.00996337	0.00988601	1	0.999991	0.896835	0.854683	0.434543	0.318438	0.110097	0.038355	0.013948	0.0161595	1	0.999991	0.958519	0.923559	0.545525	0.303735	0.123533	0.037897	0.0130529	0.0140309	48.5164	0.997662	49.9171	0.980639	50.1298	0.989896	50.8122	0.996334	1.25429
BRSK2	1	0.999991	0.800654	0.566435	0.404201	0.33025	0.111167	0.0743441	0.0287965	0.0478139	1	0.999991	1.025	0.79133	0.425125	0.298354	0.0692271	0.0459482	0.0410877	0.0237958	1	0.999991	0.853212	0.605898	0.41563	0.359812	0.112462	0.0543152	0.00373233	0.00863436	1	0.999991	1.0533	0.722126	0.585154	0.385071	0.274702	0.0563766	0.0281656	0.0172899	48.6493	0.987383	49.8236	0.990726	49.1075	0.98644	51.2395	0.980456	0.937053
BSDC1	1	0.999991	1.00521	1.0315	1.05928	0.863133	0.407493	0.1195	0.0539182	0.016803	1	0.999991	0.980284	0.760264	1.0195	0.627322	0.309776	0.0992986	0.0217942	0.0273833	1	0.999991	0.950198	1.01681	1.13881	0.736965	0.41463	0.144207	0.0514758	0.0331727	1	0.999991	1.17128	0.95401	0.96538	0.786407	0.623481	0.096445	0.0479439	0.0287657	55.489	0.9963	54.2517	0.961522	55.2492	0.979641	56.2332	0.968597	0.870869
BSG	1	0.999991	1.11677	1.30508	1.17648	1.56019	1.08169	0.391103	0.28299	0.164301	1	0.999991	0.756193	0.931096	0.643069	0.637469	0.584771	0.324849	0.159843	0.134259	1	0.999991	1.94214	1.11587	1.57894	2.94781	1.36618	0.966997	0.353167	0.48844	1	0.999991	0.954874	1.3575	1.98534	1.9059	1.85952	0.275467	0.393498	0.367437	58.8349	0.762159	55.2228	0.929916	60.1053	-0.0175998	58.0234	0.303591	2.03556
BTAF1	1	0.999991	0.751188	0.469245	0.240595	0.146071	0.0628077	0.0306589	0.0106215	0	1	0.999991	0.743477	0.467464	0.301816	0.220601	0.10862	0.0458384	0.0202791	0.0153204	1	0.999991	0.854896	0.47986	0.402375	0.254695	0.125421	0.0486209	0.0199487	0.0143922	1	0.999991	0.790982	0.53299	0.422383	0.245963	0.241729	0.0733717	0.0429126	0.0245227	46.8497	0.995629	47.1959	0.989694	48.1836	0.983343	48.5073	0.983854	1.32265
BTF3	1	0.999991	1.05685	1.19641	1.16968	1.16954	0.674565	0.329247	0.225705	0.321132	1	0.999991	1.04672	0.959414	0.9445	0.700204	0.546573	0.309306	0.171048	0.182765	1	0.999991	0.94176	1.18943	0.885312	0.845359	0.552244	0.285977	0.134817	0.208093	1	0.999991	1.05738	1.01691	0.931785	0.82256	0.512238	0.269965	0.143464	0.196678	56.2587	0.922691	56.0966	0.992117	56.3687	0.959197	56.0489	0.994043	0.0311275
BTF3L4	1	0.999991	0.885094	0.982748	0.872386	0.714329	0.588173	0.289409	0.117405	0.28729	1	0.999991	1.41459	1.5763	1.57367	1.23812	0.907752	0.436876	0.288675	0.315773	1	0.999991	0.839884	1.04915	0.492355	0.670273	0.404507	0.22251	0.0779256	0.13779	1	0.999991	0.925501	1.2156	1.07327	1.00808	0.811356	0.266018	0.162751	0.141942	56.1084	0.956941	58.5095	0.591787	53.7768	0.902626	57.5187	0.961328	-1.66125
BUB1B	1	0.999991	0.874518	0.592735	0.360845	0.28992	0.134369	0.0500861	0.0300719	0.0100641	1	0.999991	0.86856	0.583609	0.337553	0.356894	0.115223	0.041982	0.0211159	0.0258607	1	0.999991	0.83357	0.555041	0.405179	0.419846	0.158264	0.0620369	0.027905	0.0229549	1	0.999991	0.839407	0.599866	0.402752	0.27437	0.2279	0.0478306	0.0249033	0.0158805	48.669	0.991523	48.6912	0.980343	49.0973	0.973017	48.9449	0.989211	0.341039
BUB3	1	0.999991	0.985254	0.916888	0.788091	0.52763	0.230264	0.0656311	0.0203685	0.0111795	1	0.999991	0.967674	0.880362	0.770786	0.759349	0.230813	0.0655868	0.0183933	0.0179972	1	0.999991	0.927217	0.963419	0.79137	0.646783	0.212977	0.0629991	0.0149527	0.0130334	1	0.999991	0.992499	0.994091	0.878108	0.599627	0.24877	0.0711484	0.0187342	0.0183755	53.0355	0.998568	54.1157	0.971536	53.6044	0.989627	53.7338	0.999719	0.0934822
BUD31	1	0.999991	0.833279	0.684544	0.436351	0.261895	0.10738	0.046172	0.0281303	0.0626719	1	0.999991	0.896292	0.664635	0.394145	0.24677	0.0760872	0.0278749	0.00935801	0.00689028	1	0.999991	0.867362	0.736312	0.488436	0.27066	0.104888	0.0330639	0.0121273	0.0126689	1	0.999991	0.848609	0.75485	0.553234	0.256781	0.123775	0.0275965	0.0108634	0.00988899	49.1573	0.995858	48.9698	0.997449	49.7307	0.997571	50.0505	0.993884	0.827041
BYSL	1	0.999991	1.04357	0.746076	0.614896	0.407016	0.218931	0.090659	0.0287605	0	1	0.999991	0.872342	0.641596	0.441507	0.741988	0.179283	0.0750175	0.037399	0.0322398											1	0.999991	0.867217	0.557831	0.286409	0.206308	0.138211	0.0368976	0.0271774	0	51.4238	0.988212	51.1134	0.883655			47.8832	0.992622	-1.61512
BZW1	1	0.999991	0.876369	0.647292	0.193935	0.142061	0.0518939	0.0212965	0.00859001	0.00912453	1	0.999991	0.961749	0.684584	0.184209	0.159404	0.056315	0.0196094	0.00757586	0.0112995	1	0.999991	0.873356	0.678038	0.271775	0.174748	0.0616308	0.0283787	0.00711017	0.00866003	1	0.999991	0.913831	0.653382	0.24286	0.119549	0.06557	0.0198285	0.00746872	0.0067726	47.8202	0.994737	48.0162	0.993612	48.2786	0.996033	48.0443	0.998431	0.243223
BZW2	1	0.999991	0.954764	0.967496	0.60766	0.223756	0.0884276	0.0323595	0.0134802	0.013694	1	0.999991	1.06032	0.940273	0.645452	0.303875	0.0994318	0.0309851	0.0136321	0.017081	1	0.999991	0.906974	0.896414	0.518254	0.216984	0.0795038	0.0274615	0.00926956	0.0101863	1	0.999991	0.938646	0.931802	0.585287	0.186277	0.0884684	0.025688	0.00960732	0.0092267	50.8046	0.997958	51.256	0.996903	50.2728	0.996297	50.5604	0.997758	-0.613732
C10orf118	1	0.999991	1.02293	0.837214	0.496835	0.31965	0.197346	0.0969183	0.0422046	0.0238005	1	0.999991	1.02405	0.79948	0.529769	0.672361	0.227633	0.102438	0.0586249	0.0505311	1	0.999991	0.85492	0.591691	0.505997	0.499815	0.181212	0.024372	0.0156882	0.0287595	1	0.999991	1.04324	0.901116	0.499398	0.416891	0.314556	0.0678893	0.031755	0.0284772	50.5898	0.992238	52.4215	0.946207	50.0724	0.959665	51.603	0.972912	-0.667904
C10orf32	1	0.999991	1.05201	1.02044	0.972086	0.837089	0.454959	0.18015	0.105555	0.105894	1	0.999991	1.00672	0.864954	0.794207	0.998936	0.319518	0.123672	0.0769107	0.0754713	1	0.999991	1.03051	0.982207	0.908397	0.841539	0.405544	0.160342	0.0829279	0.0969339	1	0.999991	0.993996	1.03603	0.928185	0.743811	0.189215	0.209401	0.074896	0.0973963	55.6408	0.99779	55.5261	0.961202	55.3723	0.995692	54.0798	0.990981	-0.857442
C10orf76	1	0.999991	0.97715	1.0358	0.977543	0.853999	0.493326	0.154909	0.0421733	0.035268	1	0.999991	1.11309	1.09779	1.04761	0.896502	0.442496	0.138115	0.0352503	0.0240619	1	0.999991	1.03707	0.992379	0.959845	1.00544	0.499653	0.178868	0.047685	0.0342235	1	0.999991	0.99345	1.06842	1.01421	0.801597	0.507189	0.20193	0.0657163	0.0242228	55.9072	0.998718	55.7364	0.986446	56.1254	0.993843	55.9927	0.994828	0.237241
C10orf88	1	0.999991	0.583333	0.801039	0.706105	0.62573	0	0	0	0	1	0.999991	0.967687	0.917264	0.874767	0.443216	0.168741	0.0543258	0.0196915	0.0107274	1	0.999991	0.924314	0.944437	1.14153	0.637512	0.386303	0.109446	0.0244109	0	1	0.999991	0.990619	1.01659	0.992614	0.638357	0.35218	0.0888559	0.0401309	0.0340697	51.7082	0.84595	52.7427	0.99653	54.7846	0.968545	54.4412	0.994805	2.38745
C11orf54	1	0.999991	1.02072	1.045	1.05705	0.933103	0.585352	0.239075	0.0637092	0.0279574	1	0.999991	1.0733	1.05121	1.1161	0.854177	0.621232	0.211143	0.0584791	0.0307432	1	0.999991	1.02644	1.01644	1.07495	0.740166	0.535556	0.178524	0.0463499	0.0150863	1	0.999991	0.986219	0.939997	0.900428	0.761838	0.437516	0.210462	0.0464517	0.0240058	56.702	0.995175	56.6936	0.983901	55.9506	0.986945	55.4545	0.997834	-0.995232
C11orf58	1	0.999991	0.873226	0.940854	1.03356	1.21309	0.904103	0.49477	0.309563	0.504266	1	0.999991	0.94083	1.32423	1.40134	1.14262	1.0588	0.520794	0.286995	0.263705	1	0.999991	0.93289	1.44467	0.886035	1.62277	0.716758	0.564667	0.20009	0.289065	1	0.999991	0.993958	1.25092	1.32491	1.32718	1.06225	0.311675	0.224664	0.196751	58.8274	0.885834	59.031	0.798946	58.9931	0.64455	58.6755	0.846948	-0.0949443
C11orf68	1	0.999991	0.981011	0.985995	0.966684	0.603024	0.194657	0.053419	0.0231794	0.0196421	1	0.999991	1.05085	0.99723	0.933577	1.20011	0.209716	0.0609236	0.0231692	0.0245152	1	0.999991	1.02642	1.01908	1.00392	0.696816	0.201043	0.0757148	0.0353478	0.0348638	1	0.999991	1.04274	0.997777	0.919721	0.644036	0.250662	0.0708112	0.0326902	0.0258148	53.6698	0.999243	55.6771	0.978531	54.0583	0.998735	53.9849	0.998874	-0.651855
C11orf73	1	0.999991	0.860258	0.84592	0.816881	0.605209	0.212967	0.0604525	0.0250717	0.0204104	1	0.999991	0.866871	0.813106	0.807967	0.88377	0.20797	0.0620323	0.0260103	0.0271264	1	0.999991	0.98302	1.01151	0.881177	0.673981	0.229941	0.0624918	0.0201467	0.0203647	1	0.999991	0.965535	0.975912	0.852236	0.619117	0.206198	0.0551239	0.0231864	0.0200372	53.3215	0.976101	54.7019	0.946256	54.008	0.997795	53.6252	0.997343	-0.19506
C11orf84	1	0.999991	0.918222	0.731272	0.69269	0.613772	0.271477	0.13004	0.0753266	0.0962509	1	0.999991	0.958362	0.728966	0.688863	1.45458	0.263233	0.14428	0.0976211	0.124924	1	0.999991	0.895934	0.891074	0.698871	0.667564	0.243964	0.103117	0.0529043	0.0683871	1	0.999991	1.00394	0.868143	0.829164	0.617608	0.3958	0.211352	0.0856627	0.122115	52.7591	0.970775	55.6921	0.808327	53.3434	0.973187	54.371	0.993166	-0.368377
C12orf10	1	0.999991	0.965442	0.968586	0.913907	0.737951	0.42908	0.165684	0.0506927	0.0416816	1	0.999991	0.994671	0.992814	0.922864	1.02182	0.469041	0.176495	0.0544639	0.0454859	1	0.999991	0.983507	1.01503	0.964602	0.830893	0.417554	0.160343	0.0506915	0.0320436	1	0.999991	0.964209	0.919683	0.880137	0.752032	0.566075	0.161234	0.0485612	0.0280925	55.2246	0.998568	55.9438	0.990663	55.4916	0.999332	55.8287	0.985954	0.0759693
C12orf23	1	0.999991	1.09878	0.930661	0.544448	0.432923	0.194112	0.078933	0.0352237	0.0169221	1	0.999991	0.929691	0.714572	0.486856	0.295546	0.146406	0.0575762	0.0386975	0.0305624	1	0.999991	0.899494	0.846934	0.508875	0.338074	0.160804	0.0725403	0.016253	0.0243959	1	0.999991	0.862745	0.824109	0.619311	0.434995	0.263306	0.0610435	0.0242491	0.0282451	51.5943	0.979726	49.9024	0.99823	50.6363	0.995377	51.6301	0.990811	0.3848
C12orf29	1	0.999991	0.973244	0.936669	0.825191	0.708185	0.38288	0.119299	0.0316329	0.021482	1	0.999991	0.89468	0.866066	0.76916	0.524481	0.30841	0.0907449	0.0234578	0.0180551	1	0.999991	0.999399	0.910369	0.787176	0.541683	0.244227	0.0801499	0.0258862	0.0267457	1	0.999991	1.03426	1.15356	0.979731	0.816998	0.261869	0.123739	0.0319887	0.0155166	54.6213	0.993678	53.0721	0.990912	53.1515	0.998208	54.7243	0.985629	0.0912088
C12orf4	1	0.999991	1.06025	0.904453	0.227532	0.18536	0.0851645	0.0353403	0.0124358	0	1	0.999991	0.942891	0.709567	0.305074	0.613952	0.0916995	0.0350466	0.0187767	0.0206522											1	0.999991	1.08479	1.4595	1.48372	2.50152	1.87006	0.693265	0.298998	0.389886	48.8464	0.987728	50.0878	0.907545			59.3073	0.154999	4.60978
C12orf43	1	0.999991	0.947378	1.16374	1.11241	0.891863	0.513185	0.209146	0.0835251	0.192696	1	0.999991	1.25578	1.14762	1.44024	1.36214	0.630322	0.252636	0.140794	0.201311	1	0.999991	0.807367	1.03337	1.12889	0.727984	0.528979	0.273936	0.0683599	0.308955	1	0.999991	0.954285	1.12126	1.12752	0.840849	0.520936	0.251317	0.0977353	0.167868	56.0531	0.967825	56.1484	0.81297	55.8184	0.915516	56.128	0.97185	-0.127511
C12orf44	1	0.999991	0.871969	0.892259	0.820394	0.796054	0.638528	0.301084	0.158341	0.278877	1	0.999991	0.765384	0.586869	0.421497	0.551165	0.159711	0.0677312	0.0502776	0.0498759	1	0.999991	0.811313	0.485324	0.584609	0.357023	0.0974336	0.08665	0.0292185	0.045546	1	0.999991	0.949053	0.761893	0.508334	0.486629	0.308719	0.125421	0.0967168	0.10797	56.834	0.936578	49.6028	0.939877	49.205	0.954627	51.4683	0.982401	-2.88175
C12orf45	1	0.999991	0.758274	0.669373	0.869576	0.802538	0.678926	0.418242	0.231234	0.482058	1	0.999991	0.962644	0.855415	0.849535	1.08381	0.637901	0.387058	0.296435	0.321811	1	0.999991	1.03358	0.917906	0.940267	0.647974	0.478418	0.237492	0.146598	0.183989	1	0.999991	0.897344	0.852374	0.80054	0.917941	0.749649	0.386727	0.225775	0.318432	59.6662	0.739109	56.3196	0.932527	55.1528	0.988925	57.93	0.898374	-1.45155
C12orf57																					1	0.999991	1.06917	0.932168	0.767515	1.78435	0.296507	0.140484	0	0.0717482															55.7795	0.763458			0
C14orf159	1	0.999991	1.02273	0.885257	0.672661	0.421469	0.111008	0.0378447	0.0183397	0.015428	1	0.999991	1.01234	0.862215	0.648629	0.422816	0.0877286	0.0272939	0.0124636	0.0229171	1	0.999991	0.937471	0.848681	0.658002	0.376723	0.100458	0.0399072	0.0145305	0.0109447	1	0.999991	1.02374	0.857084	0.665234	0.3438	0.127856	0.0411612	0.0149332	0.0129691	51.7757	0.995908	51.5706	0.993197	51.3818	0.996356	51.4146	0.997877	-0.274952
C14orf166	1	0.999991	0.957969	0.866063	0.63049	0.431181	0.219571	0.0879648	0.0442415	0.0339378	1	0.999991	0.974531	0.875859	0.638119	0.453078	0.218616	0.0811603	0.0401703	0.0289227	1	0.999991	0.976297	0.88816	0.587756	0.468336	0.22167	0.0963439	0.0387738	0.033208	1	0.999991	0.935882	0.884239	0.642657	0.419209	0.253476	0.0992111	0.043974	0.0364554	51.8475	0.998676	52.006	0.997771	51.9174	0.993533	51.9827	0.998166	0.0233087
C15orf40	1	0.999991	0.72344	0.477445	0.805903	0.886623	0.242017	0.106744	0.157514	0	1	0.999991	0.871508	0.787891	0.779194	0.643183	0.391111	0.229027	0.156838	0.153468											1	0.999991	1.07998	0.816751	0.967763	0.887128	0.644096	0.275721	0.154006	0.223361	52.901	0.743468	54.3031	0.977061			56.8883	0.959983	1.2926
C16orf13	1	0.999991	0.837284	0.626628	0.327208	0.154799	0.0710238	0.032322	0.0137653	0.0154998	1	0.999991	0.632145	0.61173	0.333126	0.210114	0.0929607	0.0313793	0.0116571	0.0049205	1	0.999991	0.983037	0.82436	0.598533	0.254727	0.143782	0.0451443	0.0161561	0.0230164	1	0.999991	0.930933	0.747516	0.491888	0.28833	0.162077	0.0683473	0.0314523	0.0296092	48.1668	0.998827	47.5967	0.977158	50.6947	0.998258	50.0535	0.99905	2.49231
C16orf62	1	0.999991	1.00541	0.924761	0.55481	0.306715	0.126741	0.0476223	0.0251462	0.0141868	1	0.999991	0.998809	0.973917	0.608259	0.395227	0.146588	0.0594864	0.0265149	0.0271765	1	0.999991	1.27293	0.921853	0.838184	0.379736	0.186868	0.0597291	0.0182302	0	1	0.999991	1.04694	0.841389	0.594835	0.370241	0.195757	0.0689547	0.0160896	0.0141259	50.8713	0.99654	51.592	0.993571	52.4074	0.960725	51.3584	0.9942	0.65123
C16orf70	1	0.999991	1.06628	0.948443	0.845051	0.546729	0.26452	0.0902474	0.0379233	0	1	0.999991	0.762559	0.750317	0.625346	0.26171	0.118117	0.0205095	0.00500633	0.0161387	1	0.999991	1.08463	0.940546	0.871392	0.373937	0.235706	0.0455859	0.0319216	0.0230482	1	0.999991	0.993517	0.818047	0.764547	0.48282	0.317489	0.0565417	0.0308042	0.0312962	53.4842	0.996687	50.1806	0.973381	52.534	0.988032	52.8078	0.988766	0.838498
C16orf80	1	0.999991	0.972021	0.820052	0.537958	0.349023	0.179651	0.0788646	0.0278707	0.0232277	1	0.999991	1.03327	0.791368	0.536155	0.340601	0.182789	0.079577	0.0285065	0.0330641	1	0.999991	0.927085	0.791314	0.531941	0.324537	0.177255	0.0527795	0.0155487	0.0121537	1	0.999991	0.845444	0.727231	0.476301	0.279158	0.139266	0.0656252	0.0186262	0.0128439	50.8448	0.997902	50.7539	0.993301	50.561	0.99868	49.6944	0.997693	-0.671612
C17orf59	1	0.999991	1.14354	0.901413	0.986364	0.932277	0.26884	0.145196	0.0570958	0	1	0.999991	0.874293	0.820068	0.944055	1.47204	0.357562	0.0885137	0.0583365	0.0506712	1	0.999991	0.797041	0.860724	0.887971	0.668525	0.346432	0.104586	0	0	1	0.999991	1.08331	1.06021	0.981262	0.855886	0.502601	0.13393	0.0470513	0.0516534	55.0714	0.979274	55.8547	0.874676	54.3404	0.963479	55.9052	0.993175	-0.340222
C17orf70	1	0.999991	0.614663	0.601572	0.497514	0.383895	0.201593	0	0	0	1	0.999991	1.42369	1.06647	0	0	0.320205	0	0	0																					48.7975	0.945191	48.5023	0.908741					0
C17orf75	1	0.999991	0.998034	0.948719	0.863749	0.603461	0.230725	0.0679951	0.0277039	0.0228275	1	0.999991	1.00485	0.935882	0.825787	0.621212	0.227152	0.0686392	0.0363035	0.0298188	1	0.999991	0.992855	0.892157	0.901583	0.524547	0.226393	0.0508645	0.0152063	0.0152684	1	0.999991	0.969007	0.899431	0.812531	0.569699	0.280854	0.0621642	0.0219536	0.0174864	53.6409	0.998757	53.6102	0.995962	53.32	0.994619	53.4337	0.995841	-0.24869
C17orf85	1	0.999991	0.422897	0.261594	0.197009	0.051602	0.0703073	0.0337163	0.0249488	0	1	0.999991	0.540818	0.300865	0.221815	0.261878	0.111426	0.0516375	0.0372455	0.0485733											1	0.999991	0.757731	0.453444	0.42745	0.351173	0.205737	0.0539756	0.0331825	0.042742	44.1412	0.967409	44.9745	0.960567			48.3566	0.966066	1.69106
C18orf25	1	0.999991	1.03518	1.06077	1.0357	0.802578	0.63466	0.319148	0.176398	0.307285	1	0.999991	1.05306	1.03344	1.09679	0.8581	0.59597	0.27779	0.208647	0.202991	1	0.999991	0.935285	0.989803	0.797759	0.806794	0.543751	0.238383	0.131702	0.192081	1	0.999991	0.915412	0.998294	1.01553	0.856185	0.5973	0.309033	0.164451	0.200571	56.8368	0.975571	56.6023	0.985667	56.0194	0.972043	56.7541	0.990696	-0.332824
C18orf8	1	0.999991	1.0153	0.922661	0.767524	0.389022	0.167444	0.0717195	0.0246484	0.026667	1	0.999991	1.1637	1.19444	0.882829	0.512969	0.182827	0.0578876	0.0349222	0.0292765	1	0.999991	0.962624	0.853008	0.502203	0.341301	0.0906835	0.0342599	0.0149119	0.00847547	1	0.999991	0.981792	0.990479	0.682652	0.276548	0.22392	0.0481679	0.0347107	0.00953307	52.1679	0.999079	53.1406	0.968244	50.5479	0.994899	51.4872	0.990633	-1.63662
C19orf10	1	0.999991	1.03293	1.28262	1.44163	1.39143	1.03611	0.527393	0.185632	0.123994	1	0.999991	0.841413	1.01271	1.09708	0.763865	0.777502	0.388683	0.153426	0.0815104	1	0.999991	0.890509	1.19614	1.13322	0.977114	0.791779	0.361842	0.130188	0.0787616	1	0.999991	1.13359	1.11988	1.14164	1.13859	1.00819	0.398075	0.146875	0.0774897	59.0314	0.782566	58.0985	0.947492	58.0303	0.954844	58.8841	0.955864	-0.107731
C19orf12											1	0.999991	1.12885	1.0075	0.997577	0.62328	0.330836	0.15236	0.0900771	0.0723707											1	0.999991	1.066	0.967559	1.1805	1.03031	0.48284	0.154558	0.0849323	0.069185			54.2645	0.985644			55.9595	0.976781	0.847477
C19orf25	1	0.999991	0.797313	0.864127	1.52715	1.54298	0.390304	0.25827	0.201672	0.277783											1	0.999991	1.02346	1.42872	1.04049	2.24636	0.776516	0.415348	0.349048	0.467214	1	0.999991	1.08286	1.11265	0.865958	0.740718	0.227068	0.409595	0.234713	0.406908	55.8285	0.718226			56.4994	0.383407	53.3202	0.939238	0.335416
C19orf43	1	0.999991	0.889787	0.829393	0.964547	1.05234	0.731163	0.391636	0.305805	0.503085	1	0.999991	0.885006	0.95981	0.980076	0.857492	0.774582	0.412712	0.270009	0.285861	1	0.999991	0.97123	1.04554	0.870976	0.968527	0.679124	0.334906	0.211899	0.287783	1	0.999991	1.10156	0.952088	0.966297	1.04089	0.974855	0.380788	0.251959	0.323549	56.4101	0.903617	58.2953	0.969091	57.2108	0.977696	58.3776	0.982236	0.441469
C19orf53	1	0.999991	1.21568	1.19618	1.45516	1.62063	0.78226	0.234794	0.0679216	0.108903	1	0.999991	0.892671	1.04506	1.10957	0.816632	0.648743	0.260667	0.0622383	0.0587039	1	0.999991	1.22279	0.87203	1.11082	1.10603	0.5796	0.199676	0.064292	0.0419841	1	0.999991	1.12515	1.17533	1.50579	1.33461	0.782957	0.189422	0.0771648	0.0537737	57.3515	0.754535	56.9134	0.975236	56.4489	0.946936	57.2325	0.83615	-0.291738
C19orf70																															1	0.999991	1.20001	0.725424	0.778619	0.814065	0	0	0	0							53.6428	0.92495	0
C1orf122	1	0.999991	1.03204	0.892964	0.533493	0.880916	0.212274	0.174247	0.0841803	0	1	0.999991	1.03327	0.858457	0.779444	1.35989	0.505624	0.200618	0.141946	0.205287											1	0.999991	0.731567	0.902034	0.684125	0.762866	0.681626	0.282745	0.0810747	0.246536	53.8273	0.887142	56.0065	0.873917			56.2118	0.849153	0.102661
C1orf123	1	0.999991	0.988989	0.93533	0.653877	0.313187	0.0925226	0.035693	0.0196041	0.0165663	1	0.999991	1.03765	0.970452	0.703937	0.428058	0.0963724	0.0345779	0.0206005	0.0268268	1	0.999991	0.935322	0.98033	0.659337	0.34987	0.117262	0.0444805	0.0208847	0.0197582	1	0.999991	0.957308	0.838318	0.543881	0.225743	0.0871095	0.035885	0.0156697	0.0164476	51.3001	0.999621	52.0288	0.99539	51.549	0.995949	50.3026	0.999836	-0.738635
C1orf172	1	0.999991	1.38349	1.88571	0.912126	0.558133	0.236168	0.10903	0.0370958	0.130983	1	0.999991	0.92753	0.818821	0.636801	1.29159	0.212857	0.123951	0.0658771	0.0860174	1	0.999991	0.854711	1.1605	0.922772	0.84487	0.288238	0.141497	0.0607974	0.0654994	1	0.999991	0.887861	1.16842	0.875231	0.500047	0.298128	0.12925	0.0456478	0.0439783	53.4147	0.725032	55.6256	0.863288	54.8591	0.9691	53.4463	0.968119	-0.367515
C1orf174																					1	0.999991	0.823817	1.14869	0.437052	1.00598	0.303731	0.192089	0.0823397	0.111585	1	0.999991	0.751621	1.24971	1.27605	0.986073	0.783783	0.103525	0.11237	0.10133					54.8945	0.766921	56.3095	0.897264	0
C1orf198	1	0.999991	0.92484	0.711668	0.746652	0.586122	0.275147	0.0951542	0.06337	0.113958	1	0.999991	0.830299	0.654075	0.550429	0.343922	0.234364	0.108117	0.075345	0.0801244	1	0.999991	0.925647	0.918115	1.04281	0.518009	0.339605	0.166494	0.113141	0.106567	1	0.999991	1.00407	0.88593	0.566981	0.550732	0.436192	0.168003	0.0878183	0.120353	52.7733	0.963844	50.1682	0.992297	53.6914	0.972593	53.1744	0.969291	1.96217
C1orf50	1	0.999991	0.684344	0.804068	0.813405	0.761302	0.316473	0.122502	0.0539753	0.0459675	1	0.999991	0.904266	0.951819	0.633455	0.685934	0.271886	0.126128	0.0749237	0.0698976	1	0.999991	1.18565	0.672487	0.909467	0.916052	0.557083	0.0997506	0.0816149	0	1	0.999991	0.860536	1.00602	0.772884	0.802956	0.480197	0.178694	0.0649613	0.0429634	54.2641	0.894351	53.4473	0.964346	56.214	0.911135	55.5221	0.967132	2.01239
C1orf52	1	0.999991	0.948914	0.989759	0.953342	0.974164	0.729545	0.240087	0.170862	0.312414	1	0.999991	0.908515	0.84716	0.952794	0.942366	0.546166	0.253103	0.142492	0.194773	1	0.999991	1.09317	1.12478	1.15358	0.794362	0.71131	0.247667	0.150989	0.203577	1	0.999991	0.951657	1.07026	0.981726	0.843995	0.582384	0.408426	0.162232	0.166441	56.6384	0.985819	56.3348	0.969124	57.0519	0.946015	57.2353	0.988582	0.657014
C1QBP	1	0.999991	1.1016	0.930728	0.961125	0.507003	0.122603	0.0380552	0.0196618	0.0115592	1	0.999991	0.852118	0.741514	0.706675	0.30217	0.075072	0.0258696	0.0140561	0.0117396	1	0.999991	1.13216	1.35789	2.64409	0.542539	0.191876	0.0686072	0.0278785	0.0173745	1	0.999991	1.07772	0.905296	0.849207	0.353804	0.131843	0.0337753	0.0104789	0.00810922	53.0836	0.992276	50.8598	0.975387	53.0392	0.528468	52.213	0.992788	0.654378
C20orf27	1	0.999991	0.929619	0.904476	0.935708	0.73917	0.389237	0.115644	0.038724	0.0117077	1	0.999991	0.889457	1.02684	1.01737	0.870561	0.448365	0.13489	0.0442692	0.0395207	1	0.999991	0.989763	0.975322	1.02696	0.641749	0.376135	0.105785	0.0359237	0.0205635	1	0.999991	0.996621	0.873308	0.858931	0.685847	0.370699	0.115313	0.034238	0.0204893	54.984	0.991998	55.6962	0.991685	54.634	0.991432	54.5036	0.991492	-0.771269
C21orf33	1	0.999991	1.01382	1.07068	1.16965	1.12572	0.813329	0.419443	0.25381	0.360581	1	0.999991	1.09354	1.14886	1.29566	1.14171	0.885698	0.416385	0.267543	0.261867	1	0.999991	0.987002	1.06022	1.09597	0.980317	0.711368	0.328594	0.183444	0.215161	1	0.999991	1.02613	1.04563	1.07839	1.02742	0.839109	0.400764	0.208882	0.238666	58.0353	0.945458	58.3829	0.896749	57.3865	0.98833	58.2195	0.990207	-0.406103
C21orf59	1	0.999991	0.760407	0.276781	0.161914	0.0594985	0.0245505	0.00976806	0.00394867	0	1	0.999991	0.560486	0.249372	0.163733	0.090785	0.0489809	0.00869523	0.00739151	0.00861283	1	0.999991	0.70255	0.329159	0.250822	0.265268	0.0502392	0.0306061	0.00743009	0.00661114	1	0.999991	0.778838	0.312803	0.179946	0.0850349	0.185639	0.0155949	0.00668258	0.0070906	45.6942	0.994405	44.8015	0.986685	46.1705	0.968067	45.8739	0.981743	0.77436
C2CD5	1	0.999991	1.04069	1.08275	0.847029	0.639658	0.196261	0.0785632	0.0396145	0.0112398	1	0.999991	0.881917	1.06002	0.88437	0.768772	0.165604	0.0438793	0.0328262	0.0171924	1	0.999991	1.05185	0.802004	0.809426	0.825117	0.185471	0.0643715	0.0196089	0.0281607	1	0.999991	1.0114	0.999668	0.843414	0.49529	0.208295	0.0779117	0.036438	0.0268361	53.7233	0.991053	54.1925	0.984935	54.4318	0.957355	53.0307	0.999374	-0.22666
C2orf47	1	0.999991	0.840173	0.662774	0.490967	0.305008	0.127423	0.0612396	0	0	1	0.999991	0.953333	0.78613	0.524561	0.586197	0.166701	0.0391372	0.00951151	0.0119689	1	0.999991	1.00833	0.637653	0.470546	0.355396	0.126318	0.0404378	0.0121894	0.00961876	1	0.999991	0.912182	0.802104	0.700685	0.491903	0.283209	0.04507	0.0333566	0.0326383	49.5177	0.994594	51.5325	0.962636	49.8484	0.981447	52.3122	0.987859	0.555195
C2orf49	1	0.999991	0.897933	0.759123	0.537367	0.315903	0.105705	0.052594	0.0485677	0.0837386	1	0.999991	1.07448	0.917084	0.663485	0.39072	0.171368	0.0828539	0.0631056	0.0446236	1	0.999991	0.900048	0.755671	0.595244	0.303925	0.125162	0.0586052	0.0392956	0.0366188	1	0.999991	0.934148	0.69656	0.533006	0.349841	0.203678	0.0763853	0.0441599	0.0360265	50.2103	0.99481	51.7486	0.994506	50.5289	0.995848	50.4308	0.995386	-0.499567
C2orf69	1	0.999991	1.0061	0.987149	0.989534	0.591425	0.187385	0.0509344	0.0213964	0.0114471	1	0.999991	1.03332	0.960081	0.953265	0.769006	0.164919	0.0435334	0.0193872	0.021696	1	0.999991	1.06368	1.03405	1.05564	0.735931	0.249002	0.0707499	0.0278787	0.0237988	1	0.999991	0.931227	0.92547	0.86931	0.601624	0.140758	0.0602152	0.019706	0.0179153	53.6157	0.998464	54.2033	0.997964	54.4079	0.994012	53.4102	0.992457	-0.000474548
C2orf76	1	0.999991	0.832322	0.708043	0.416565	0.208246	0.107824	0.0545036	0.0154531	0	1	0.999991	1.02271	0.825036	0.5519	0.28316	0.169855	0.053167	0.0190983	0.0215994	1	0.999991	0.940844	0.794506	0.535642	0.359165	0.195053	0.0639963	0.0168291	0.0159597	1	0.999991	0.919967	0.752941	0.454637	0.279909	0.185723	0.0632522	0.0272788	0.0142599	49.0598	0.997239	50.6458	0.996301	50.7883	0.997704	49.9062	0.996976	0.494407
C4orf27	1	0.999991	0.822116	0.361332	0.220313	0.156041	0.0612491	0.0248451	0.0125352	0.00328719	1	0.999991	0.78999	0.341545	0.230383	0.177136	0.0674175	0.0258329	0.00882739	0.0116546	1	0.999991	0.711014	0.357728	0.233531	0.145667	0.0709847	0.0242603	0.00722449	0.00952297	1	0.999991	0.744234	0.341067	0.206281	0.140476	0.106988	0.0259555	0.00894688	0.008614	46.4194	0.988383	46.2784	0.984804	46.121	0.989427	46.032	0.988949	-0.272379
C5orf22	1	0.999991	1.01208	0.97615	0.769733	0.47903	0.207239	0.0577126	0.023156	0.0117303	1	0.999991	1.03643	1.05703	0.916135	0.756411	0.288318	0.0913019	0.0450384	0.0329972	1	0.999991	0.994839	1.03252	0.851882	0.634637	0.237337	0.0803337	0.0176139	0.016363	1	0.999991	1.00012	0.963001	0.818376	0.490852	0.292646	0.0710964	0.0242923	0.0205045	52.7551	0.998936	54.5784	0.995886	53.8298	0.997024	53.2149	0.997414	-0.144428
C5orf30	1	0.999991	1.00801	0.782048	0.335219	0.153637	0.115098	0	0.0452032	0	1	0.999991	1.02319	0.620022	0.360042	0.292228	0.116134	0.0678434	0.0478408	0.0449864																					48.9985	0.994463	48.8628	0.981064					0
C5orf51	1	0.999991	0.902009	0.777103	0.432107	0.223819	0.0940148	0.0276181	0.0140477	0.00535936	1	0.999991	1.08318	0.893817	0.49521	0.285546	0.104876	0.036756	0.0211928	0.0248731	1	0.999991	0.83003	0.799958	0.32576	0.242583	0.0758362	0.0329333	0.0106109	0.0102779	1	0.999991	0.895962	0.801437	0.467648	0.230575	0.142831	0.0489736	0.0183358	0.0142821	49.5542	0.998551	50.4266	0.990044	49.0873	0.984443	49.8591	0.99735	-0.517177
C6orf106	1	0.999991	0.956848	0.713964	0.556054	0.350711	0.119192	0.0454552	0.0198894	0.023129	1	0.999991	0.992044	0.689611	0.496691	0.183841	0.112019	0.0216714	0.016246	0.0132262											1	0.999991	0.755075	0.689667	0.545851	0.39578	0.131625	0.0316609	0.0148847	0	50.4194	0.993414	49.5501	0.993349			49.9319	0.975485	0.190887
C6orf132											1	0.999991	0.727219	0.949423	0.796733	0.176959	0.26335	0.184986	0.0554396	0.0963745	1	0.999991	1.08201	1.16235	0.910299	0.914011	0.466921	0.244403	0.107048	0.133013													51.0316	0.929573	55.9398	0.972316			0
C6orf203	1	0.999991	1.03062	0.837691	0.66878	0.217039	0.0806876	0.034326	0.00563526	0	1	0.999991	1.2275	0.934518	0.569694	0.414767	0.0820184	0.0292436	0.00868556	0.00859625	1	0.999991	0.870155	0.795529	0.581517	0.19665	0.0609719	0.022445	0	0	1	0.999991	1.0405	1.07683	0.629449	0.0394068	0.0810637	0	0	0	50.8987	0.994494	51.4117	0.962449	50.1603	0.991525	50.2315	0.994399	-0.959333
C6orf211	1	0.999991	0.960452	0.667606	0.219573	0.148078	0.0529601	0.0272333	0.0126485	0.0150988	1	0.999991	0.998478	0.616287	0.194294	0.296843	0.0505404	0.0240062	0.0116736	0.0132956	1	0.999991	0.939203	0.609487	0.230212	0.125952	0.0537095	0.0229755	0.0047842	0.00526118	1	0.999991	0.917447	0.569062	0.182584	0.0843107	0.081273	0.0204973	0.00674973	0.0075746	48.0711	0.996373	47.9582	0.97051	47.848	0.997872	47.4516	0.997962	-0.364834
C6orf57	1	0.999991	1.03604	0.97099	1.01973	1.02578	0.666481	0.281024	0.182488	0.303251	1	0.999991	1.24527	1.13537	1.40617	1.04445	0.755406	0.414473	0.273732	0.318437	1	0.999991	0.970518	0.99656	1.02673	1.0305	0.677863	0.290628	0.178973	0.255649	1	0.999991	0.92409	1.00745	0.983766	0.990829	0.705342	0.35711	0.17764	0.300966	56.6513	0.990279	57.8237	0.826693	56.8924	0.993751	57.4075	0.985023	-0.0874976
C7orf25	1	0.999991	1.12256	1.22257	1.19546	1.07975	0.75115	0.403585	0.155746	0.105497	1	0.999991	0.986083	1.12808	1.05109	0.511165	0.566004	0.216856	0.117024	0.0668083											1	0.999991	0.929754	1.44136	1.56386	1.11586	0.664336	0.0718919	0.0365932	0.0495256	58.1282	0.928875	55.3539	0.935955			56.2989	0.815654	0.472518
C7orf26	1	0.999991	0.952738	1.15332	1.01467	1.09675	0.511457	0.238293	0.130765	0.335506																					1	0.999991	1.08765	0.875197	0.630843	0.2717	0.159942	0.0303715	0	0	56.0147	0.959576					51.0948	0.991915	0
C7orf55	1	0.999991	0.707992	0.445069	0.233503	0.163896	0.0879803	0.0374504	0.0184139	0.0182045	1	0.999991	0.775555	0.544432	0.315375	0.399473	0.119913	0.0439427	0.0223951	0.0302955	1	0.999991	0.707751	0.521579	0.286938	0.222569	0.105181	0.0492397	0.0145293	0.0188951	1	0.999991	0.780973	0.532174	0.297009	0.188354	0.139753	0.0427561	0.0165862	0.0177111	46.5618	0.992521	48.3021	0.967435	47.2992	0.989642	47.5556	0.99397	-0.00458341
C8orf33											1	0.999991	1.19401	1.28008	1.23841	1.77644	0.615326	0.223381	0.0748249	0											1	0.999991	1.09854	1.10494	0.631978	0.594975	0.393862	0.091381	0.0318152	0			56.1224	0.743691			53.6978	0.954338	-1.21232
C8orf47	1	0.999991	0.985095	1.28858	1.1476	1.10414	0.881896	0.178071	0.0919145	0.0386921	1	0.999991	1.62269	1.25506	1.0871	1.08121	0.601292	0.210879	0.145786	0.147898	1	0.999991	1.14958	1.34385	1.27107	1.21184	0.794685	0.323133	0.188283	0.226605	1	0.999991	1.2338	1.16549	1.43153	1.06884	0.51002	0.31618	0.0930686	0.0828068	57.5542	0.942031	56.2521	0.801225	57.5609	0.853074	56.2582	0.861378	0.00637624
C8orf59	1	0.999991	0.967391	0.988439	0.978544	0.847571	0.419975	0.101988	0.0354651	0.0322156	1	0.999991	0.93631	1.00666	0.989544	0.689254	0.383513	0.108398	0.0464606	0.0422535	1	0.999991	0.869729	0.808281	0.646415	0.529752	0.258017	0.0690199	0.0153209	0.0241231	1	0.999991	0.9251	1.16943	1.00957	0.793191	0.401273	0.0721796	0.0353741	0.037007	55.4707	0.99919	54.7946	0.994409	52.123	0.983611	55.2173	0.979731	-1.46253
C8orf76	1	0.999991	0.948086	0.677119	0.488053	0.493973	0.235259	0.0697448	0.0448078	0	1	0.999991	0.958214	0.96413	0.804587	0.61026	0.452113	0.155396	0.050007	0.0311878	1	0.999991	1.19051	1.17848	1.02927	0.56558	0.43639	0.176566	0.0280277	0.117813	1	0.999991	0.975082	0.780117	0.712286	0.668236	0.304338	0.102461	0.0344226	0.0209817	50.7992	0.974075	54.4953	0.992955	54.6081	0.940732	53.3836	0.971047	1.34862
C8orf82	1	0.999991	1.05894	1.05305	1.07675	0.737435	0.455034	0.131125	0.0348283	0.0335454	1	0.999991	1.25686	1.13979	1.25825	0.968688	0.465218	0.108608	0.0229808	0.0170699	1	0.999991	0.953564	1.0233	0.807874	0.777583	0.345405	0.0825891	0.0187773	0.0236986	1	0.999991	0.994911	1.00253	0.925267	0.697098	0.374645	0.0999992	0.0276826	0.0258363	55.4154	0.986518	55.8949	0.935368	54.762	0.985547	54.7346	0.998972	-0.906828
C9orf142	1	0.999991	0.945815	0.939331	1.0043	0.827498	0.591706	0.323839	0.168703	0.155215	1	0.999991	1.05321	1.05451	1.10285	1.15749	0.714646	0.304113	0.195811	0.130396	1	0.999991	0.901696	0.945828	1.03791	0.759107	0.607446	0.237599	0.130714	0.132305	1	0.999991	0.983353	0.946487	0.866685	0.770477	0.532732	0.298802	0.123735	0.120739	56.8277	0.992849	57.2802	0.965899	56.4201	0.976699	56.2279	0.995931	-0.72995
C9orf40											1	0.999991	1.86652	0.509186	0.806635	0	0	0	0	0											1	0.999991	0.874305	0.769994	0.577719	0.491561	0.215659	0.103477	0.0474217	0.0527043			50.7395	0.732604			51.4423	0.989053	0.351415
C9orf41	1	0.999991	1.15949	1.16926	0.863357	0.436195	0.0456304	0.0391254	0	0	1	0.999991	1.24593	1.08045	0.660581	0.222487	0.029922	0	0	0	1	0.999991	1.00287	0.900549	0.964941	0.610075	0.262614	0.105213	0.0681667	0.0585171	1	0.999991	1.05172	0.859133	0.793656	0.458089	0.138215	0.0484729	0.0347387	0.0189332	52.6019	0.975099	51.0672	0.96898	53.8857	0.993645	52.4535	0.992133	1.33503
C9orf72	1	0.999991	0.948701	1.03511	0.99071	0.983817	0.304701	0.0603344	0.0224602	0	1	0.999991	0.910706	0.893559	0.813507	0.579463	0.25925	0.0514352	0.0246545	0.0397238																					55.4208	0.997247	53.3852	0.990136					0
C9orf78	1	0.999991	0.891153	0.917745	0.948533	0.804227	0.583101	0.284725	0.187361	0.303311	1	0.999991	0.965711	1.0781	1.17399	0.911745	0.689269	0.277684	0.190608	0.186917	1	0.999991	0.914348	1.01479	0.81358	0.875881	0.525644	0.257167	0.130782	0.188294	1	0.999991	0.972137	1.08826	1.11875	0.992577	0.804478	0.301725	0.19363	0.24422	56.4043	0.966602	57.1023	0.969355	56.2071	0.968784	57.5055	0.98071	0.102974
CA13	1	0.999991	1.04994	0.961053	0.854789	0.520518	0.17429	0.0310217	0.0105015	0	1	0.999991	1.01456	0.891773	0.772916	0.724923	0.1597	0.0447992	0.0175764	0.0133702	1	0.999991	1.00729	0.985392	1.23209	0.487944	0.202884	0.0635149	0.0530505	0.0248634	1	0.999991	0.98112	0.85812	0.739461	0.458523	0.202374	0.0450852	0.0154262	0.0114815	53.0865	0.99819	53.7977	0.974035	52.9859	0.965534	52.3403	0.996544	-0.779022
CA8	1	0.999991	1.01793	0.876153	0.854216	0.434723	0.186551	0.0656726	0.0312623	0.0484199	1	0.999991	1.11297	0.984399	0.775004	0.578092	0.158479	0.0613151	0.0498787	0.0528073	1	0.999991	0.964531	0.946988	0.651554	0.566037	0.148589	0.0875551	0.0289631	0.0631772											52.6407	0.993479	53.0958	0.985836	52.5083	0.982476			-0.0661873
CAAP1	1	0.999991	0.959272	0.868595	0.80797	0.79506	0.395523	0.215257	0.106135	0.195499	1	0.999991	0.783046	0.653301	0.679471	0.823177	0.376745	0.196439	0.107009	0.110453	1	0.999991	1.16444	1.02265	1.18274	1.01976	0.540139	0.225242	0.151589	0.148519	1	0.999991	0.810098	0.840212	0.816629	0.721843	0.270262	0.189851	0.0978766	0.112692	55.0995	0.966136	53.7463	0.87383	56.1705	0.961318	54.161	0.946198	0.742879
CAB39	1	0.999991	1.01694	1.09181	1.08487	0.921978	0.616982	0.212371	0.0433685	0.0568504	1	0.999991	1.1745	1.1401	1.14231	1.04833	0.637191	0.19972	0.0508873	0.0401207	1	0.999991	0.930284	0.993313	0.883154	0.76867	0.561482	0.169894	0.0332903	0.0246375	1	0.999991	1.03831	1.07463	1.02429	0.92639	0.574172	0.220146	0.0378021	0.0215761	56.7238	0.989736	56.7964	0.960874	55.9244	0.988483	56.5925	0.994747	-0.501678
CAB39L	1	0.999991	0.779961	0.830125	0.989359	0.666146	0.249434	0.115834	0.0533273	0											1	0.999991	1.10658	1.00497	1.19491	0.664972	0.332723	0.082614	0.0377785	0.0278837	1	0.999991	1.01463	0.929373	0.708277	0.644365	0.369045	0.0593658	0.0216862	0.0248773	54.1636	0.949153			54.5573	0.965055	53.7606	0.981649	0.196866
CACUL1	1	0.999991	0.60838	0.302863	0.233884	0.148089	0.0654696	0.0341863	0.0183646	0.0153247	1	0.999991	0.612656	0.342571	0.366492	0.318954	0.146211	0.0541466	0.0329355	0.0249665	1	0.999991	0.505743	0.268272	0.213264	0.128505	0.0448417	0.00824153	0.0209925	0.00373922	1	0.999991	0.529045	0.417779	0.365037	0.213367	0.12192	0.0204426	0.00790925	0	45.4142	0.981519	46.6328	0.944551	44.7363	0.972827	46.4361	0.955042	-0.437299
CACYBP	1	0.999991	0.956818	1.1098	0.90017	0.567403	0.180975	0.0538385	0.0162673	0.0140145	1	0.999991	1.05521	1.36105	1.13695	0.645238	0.216319	0.0532866	0.0200286	0.0231017	1	0.999991	0.917687	1.13351	0.679107	0.510856	0.159528	0.0508957	0.0144836	0.0147755	1	0.999991	0.998623	1.2028	0.975985	0.627028	0.254458	0.0596744	0.0196062	0.0152741	53.4304	0.991753	53.9276	0.933638	52.6115	0.971157	53.9918	0.977767	-0.377354
CAD	1	0.999991	0.937148	0.684317	0.466951	0.334923	0.149453	0.0552397	0.0249709	0.0200111	1	0.999991	0.718764	0.531341	0.350293	0.276525	0.102952	0.0400247	0.0205884	0.0383191	1	0.999991	1.10944	0.632264	0.624661	0.385239	0.155874	0.0796776	0.0270248	0.0335922	1	0.999991	0.867514	0.67724	0.536245	0.309795	0.147125	0.0474896	0.0290454	0.0263761	49.8737	0.994283	47.7941	0.986305	50.9418	0.960429	49.9119	0.994876	1.59295
CADM4	1	0.999991	1.01672	1.00607	1.07027	0.989459	0.677153	0.32362	0.152452	0.151228	1	0.999991	1.05807	1.03066	1.00747	1.12287	0.561791	0.216079	0.0997191	0.102938	1	0.999991	1.00661	1.02995	1.01731	0.997366	0.604327	0.240212	0.0801129	0.0946948	1	0.999991	1.04484	1.08452	1.0976	0.975147	0.548151	0.242926	0.0907482	0.0903145	57.3184	0.994149	56.1438	0.982974	56.7256	0.996552	56.4413	0.985342	-0.147645
CADPS2	1	0.999991	0.957574	0.840876	0.411715	0.0546308	0	0.0122991	0	0	1	0.999991	0.983138	0.635547	0.194521	0.189856	0.0828929	0	0	0											1	0.999991	0.926056	0.658456	0.437798	0.143066	0	0.0344888	0	0	49.3757	0.998706	47.9208	0.988157			48.8762	0.994506	0.477702
CALB2	1	0.999991	1.04055	0.88934	0.89941	0.610305	0.221779	0.0662577	0.02908	0.0281112	1	0.999991	1.17965	1.12745	1.13698	0.747935	0.273101	0.0706203	0.036593	0.03594	1	0.999991	1.05945	1.19297	1.04338	0.681394	0.27758	0.0856633	0.0422847	0.0299981	1	0.999991	0.98299	0.890638	0.995317	0.669575	0.244179	0.0991238	0.0359676	0.026486	53.692	0.993416	54.5484	0.966766	54.312	0.975867	54.1321	0.99195	0.101864
CALCOCO1	1	0.999991	0.945611	0.613437	0.253753	0.0857833	0.0508111	0.0213924	0.0147942	0	1	0.999991	0.859808	0.569438	0.20144	0.286384	0.0506249	0.0211392	0.0129379	0.0190905	1	0.999991	0.913058	0.891946	0.277901	0.171846	0.134398	0.0537858	0.0476223	0	1	0.999991	1.07328	0.706935	0.430095	0.390511	0.363175	0.0651388	0	0.0622899	47.916	0.999044	47.6691	0.978314	48.9695	0.986544	50.7361	0.946802	2.06021
CALCOCO2	1	0.999991	0.974812	0.90507	0.67694	0.34886	0.117192	0.0467762	0.0254644	0.0169061	1	0.999991	1.01355	0.873523	0.671949	0.451801	0.117702	0.0500767	0.0233126	0.0189888	1	0.999991	0.969106	0.958809	0.840114	0.370916	0.180397	0.0724945	0.023947	0.0393894	1	0.999991	0.989132	0.882092	0.625211	0.378175	0.202302	0.0771129	0.0384124	0.0319402	51.5269	0.999713	51.89	0.994373	52.3233	0.996991	51.5636	0.998867	0.235037
CALD1	1	0.999991	0.982044	1.05302	1.01544	0.944592	0.674911	0.359896	0.219174	0.501953	1	0.999991	1.03497	1.16614	1.29195	0.90003	0.808549	0.34917	0.233475	0.281543	1	0.999991	0.928012	1.11227	0.902433	0.938594	0.558938	0.29129	0.172782	0.271947	1	0.999991	0.990917	1.09608	1.04992	0.907432	0.671096	0.305806	0.198132	0.240534	57.1119	0.948184	57.769	0.905951	56.4333	0.972036	57.108	0.986956	-0.669783
CALM1	1	0.999991	1.09684	1.27665	1.33408	1.66832	1.2455	0.392911	0.221935	0.347802	1	0.999991	0.74369	0.808857	0.8957	0.734705	0.485992	0.200007	0.0963223	0.0807451	1	0.999991	1.25574	2.08375	1.49823	1.78296	1.09052	0.459185	0.1482	0.151763	1	0.999991	1.19213	1.22498	1.4914	1.94135	1.46854	0.537111	0.24973	0.277994	58.791	0.658573	55.3873	0.923898	58.9521	0.4485	59.0528	0.4721	1.91331
CALML5	1	0.999991	1.04581	0.841648	0.831042	0.763587	0.444078	0.20023	0.299538	0.644028											1	0.999991	1.25329	0.562976	0.433233	0.409398	0.371272	0.214385	0.213138	0.221215	1	0.999991	1.22481	0.837215	1.19051	0.692889	0.7459	0.232259	0.188771	0.181039	55.3543	0.810017			47.0796	0.907893	57.0259	0.873176	-4.13739
CALR	1	0.999991	0.795066	0.739948	0.47122	0.37351	0.226015	0.105007	0.0488561	0.0486135	1	0.999991	0.854625	0.723949	0.541201	0.348958	0.239484	0.0898711	0.0498344	0.0509593	1	0.999991	0.748658	0.588518	0.432465	0.35414	0.174622	0.0775644	0.0393858	0.0468622	1	0.999991	0.744015	0.674495	0.514682	0.366999	0.25906	0.0798154	0.0519724	0.067864	50.1806	0.99027	50.5129	0.996128	48.9442	0.985573	49.9689	0.98317	-0.890234
CALU	1	0.999991	0.950759	0.993505	1.01654	0.957285	0.639123	0.335327	0.215717	0.333768	1	0.999991	0.994375	0.95517	0.989336	0.799267	0.520154	0.248917	0.161979	0.163711	1	0.999991	0.928121	1.05087	0.878934	0.79741	0.553554	0.26288	0.130798	0.181019	1	0.999991	1.01904	1.05782	1.05913	0.967091	0.825557	0.338934	0.184282	0.198577	56.9226	0.989665	56.0148	0.997218	56.2028	0.984388	57.8721	0.993524	0.568751
CAMK1	1	0.999991	0.976373	0.867819	0.63456	0.335089	0.14578	0.0640751	0.021904	0.0242893	1	0.999991	0.993468	0.823698	0.565974	0.266539	0.11039	0.0414033	0.0190119	0.0200202	1	0.999991	0.959751	0.919071	0.655782	0.332774	0.181869	0.0593394	0.0241085	0.0158496	1	0.999991	0.925417	0.826275	0.597077	0.306927	0.143272	0.050908	0.0229397	0.0142615	51.2697	0.999885	50.5455	0.999234	51.5098	0.998606	50.8482	0.99916	0.271418
CAMK1D	1	0.999991	0.887735	0.625896	0.390318	0.282568	0.114202	0.0371216	0.0262671	0	1	0.999991	0.91671	0.692159	0.552514	0.358307	0.103963	0.0364184	0.0106375	0.0107441	1	0.999991	0.959888	0.878703	0.481226	0.266884	0.077315	0.0616162	0.0233692	0.0274957	1	0.999991	0.921326	0.774646	0.491822	0.292797	0.18326	0.0536288	0.0300526	0.0353955	48.9352	0.994476	50.2276	0.990722	50.2005	0.996742	50.1788	0.997909	0.608287
CAMK2D	1	0.999991	0.928843	0.828366	0.584956	0.313189	0.168382	0.0338188	0.0474585	0.0868315	1	0.999991	0.890818	0.789678	0.415447	0.27681	0.0818772	0.0318641	0.0204966	0.0379941	1	0.999991	0.953388	0.775379	0.633184	0.346417	0.104797	0.0449081	0.019613	0	1	0.999991	0.818978	0.736858	0.577779	0.280907	0.132548	0.0511892	0.0244599	0.0316525	50.7822	0.996184	49.6164	0.994266	50.9582	0.994805	50.1281	0.990157	0.343823
CAMK2G	1	0.999991	0.991751	0.713974	0.376604	0.221539	0.100105	0.027883	0.0179825	0	1	0.999991	0.878914	0.709493	0.496561	0.393225	0.174392	0.0586093	0.0266924	0.0241518	1	0.999991	0.998041	0.639885	0.463989	0.296304	0.0997149	0.0650644	0.00297702	0.0337696	1	0.999991	1.06811	0.902867	0.43221	0.131577	0.152233	0	0	0	49.1559	0.995003	50.2477	0.992767	49.5592	0.987093	49.72	0.989417	-0.0622307
CAMK4	1	0.999991	0.822306	0.557859	0.457161	0.107023	0.0990528	0	0.0245244	0	1	0.999991	1.04256	0.831199	0.35958	0	0	0	0	0											1	0.999991	1	0.924999	0.671339	0.393507	0	0	0	0	48.244	0.985329	49.1372	0.99674			51.5467	0.991147	1.20473
CAMKK2	1	0.999991	0.788801	0.541956	0.309025	0.156444	0.0965879	0.0284	0.0109366	0.00509856	1	0.999991	0.655964	0.428105	0.283472	0.144657	0.0820856	0.0178672	0.00615753	0.0106542	1	0.999991	0.850952	0.485073	0.369492	0.129786	0.101334	0.0236977	0.0125191	0	1	0.999991	0.836678	0.637534	0.394576	0.245565	0.179542	0.0498066	0.0428564	0.0447994	47.6064	0.996884	46.4826	0.987415	47.7035	0.989767	48.8061	0.995603	1.21032
CAMKMT											1	0.999991	0.870489	0.794035	0.444475	0.468658	0.149989	0.0981265	0.0260095	0.0383134																							50.6028	0.977236					0
CAMSAP1	1	0.999991	1.1454	0.743511	0.538613	0.529569	0.158178	0.0184272	0	0	1	0.999991	0.885209	0.706246	0.431923	0.28986	0.159949	0.0500725	0.0177478	0.0168274	1	0.999991	0.901019	0.894794	0.348355	0.293649	0.161704	0.0444111	0.0206018	0.0313646	1	0.999991	0.740748	0.972593	0.63949	0.483227	0.469882	0.111565	0.0723007	0	51.4296	0.952027	49.5558	0.997153	49.7306	0.975758	53.0153	0.932698	0.880229
CAMSAP2	1	0.999991	0.949462	0.891612	0.580549	0.406075	0.174431	0.0628792	0.0438313	0.0332776	1	0.999991	0.909994	1.03037	0.623563	0.413896	0.173927	0.0287202	0.0169654	0.0290224	1	0.999991	1.06832	0.924126	0.777082	0.310898	0.181161	0.0705367	0.0259827	0.00895152	1	0.999991	1.06406	1.02004	0.730926	0.478883	0.226266	0.0476324	0.0168067	0.0246287	51.4119	0.995848	51.8553	0.984136	51.8758	0.992921	52.7135	0.991698	0.661017
CAND1	1	0.999991	1.11346	1.23009	1.21928	1.23072	0.799889	0.25964	0.0420336	0.0427422	1	0.999991	0.973171	1.11656	1.09187	1.00245	0.73512	0.229787	0.0361679	0.0303478	1	0.999991	1.1765	1.02434	1.32542	1.22218	0.863356	0.253899	0.0385465	0.0300944	1	0.999991	1.07418	1.26924	1.35024	1.3461	0.725975	0.265875	0.0404191	0.0309428	57.6719	0.920301	57.3132	0.986636	57.8597	0.914077	57.4699	0.862025	0.172235
CANX	1	0.999991	0.412952	0.280232	0.166238	0.124392	0.0592031	0.022418	0.0145151	0.0137277	1	0.999991	0.446354	0.299389	0.194593	0.131628	0.0650893	0.0243854	0.0141533	0.0166018	1	0.999991	0.55997	0.342506	0.255357	0.152293	0.0626058	0.0289376	0.0131984	0.0153804	1	0.999991	0.462902	0.309321	0.217642	0.113737	0.0763033	0.0148219	0.0106973	0.0112843	44.1282	0.965344	44.5142	0.965654	45.5247	0.975467	44.7411	0.965708	0.811707
CAP1	1	0.999991	1.3198	1.49569	1.38788	1.25262	0.174415	0.0415159	0.0117132	0	1	0.999991	1.21256	3.03974	2.62355	2.22976	0.398122	0.0739736	0.0204395	0.0373269	1	0.999991	2.60471	0.708507	1.91833	0	0.409533	0	0	0	1	0.999991	1.04828	2.28423	2.50788	2.49036	0.483811	0.157229	0.0256546	0.0236968	55.6358	0.84368	55.9018	0.25348	51.7458	0.50131	55.9843	0.309732	-1.90375
CAPG	1	0.999991	0.958497	0.888182	0.534353	0.219103	0.0975572	0.0371988	0.0155608	0.00921747	1	0.999991	1.12849	1.01877	0.643317	0.324495	0.10269	0.0345204	0.016514	0.0212354	1	0.999991	0.862763	0.935747	0.509351	0.264081	0.10466	0.0389151	0.0129549	0.0125171	1	0.999991	1.01091	0.961174	0.576917	0.251039	0.145908	0.0419756	0.0182269	0.0148679	50.3617	0.999185	51.4026	0.986331	50.466	0.987653	50.8107	0.995601	-0.243797
CAPN1	1	0.999991	1.06274	1.19031	1.17716	1.1122	0.823865	0.411283	0.150831	0.0876851	1	0.999991	1.01737	1.08271	1.09487	1.24533	0.699776	0.317525	0.13226	0.0549777	1	0.999991	1.04403	1.10901	1.21276	1.18638	0.811813	0.382278	0.152371	0.0692925	1	0.999991	0.993393	1.08637	1.11776	1.03003	0.481821	0.335007	0.134939	0.0614982	58.3913	0.945028	57.5192	0.944679	58.2234	0.939291	56.303	0.96379	-0.692028
CAPN2	1	0.999991	1.0676	1.13411	1.09713	0.990912	0.636305	0.213073	0.0349651	0.0268281	1	0.999991	1.03361	1.09314	1.05964	1.3086	0.617846	0.208438	0.030492	0.0326035	1	0.999991	1.08388	1.05704	1.18945	1.03227	0.668699	0.201859	0.0234837	0.0226177	1	0.999991	0.989687	0.987117	1.03869	0.951045	0.480076	0.193541	0.0250658	0.0249841	56.8716	0.981511	56.5266	0.937964	56.9774	0.973689	56.0802	0.995187	-0.170292
CAPN7	1	0.999991	0.962362	0.755667	0.479296	0.292686	0.166185	0.0611004	0.0287365	0.034707	1	0.999991	0.942548	0.782539	0.404778	0.700658	0.117727	0.0366794	0.0218479	0.0142884	1	0.999991	0.942255	0.814248	0.513994	0.338605	0.166174	0.0710326	0.0322156	0.0321524	1	0.999991	1.05726	0.829159	0.501142	0.245623	0.14392	0.0334739	0.0182166	0.0112182	50.0657	0.9974	51.2646	0.903613	50.5935	0.997949	50.245	0.993343	-0.245913
CAPNS1	1	0.999991	1.10833	1.24362	1.20831	1.15405	0.778675	0.333696	0.106293	0.074473	1	0.999991	1.04695	1.06467	1.02742	1.03699	0.603436	0.236616	0.0763897	0.0379192	1	0.999991	1.05961	1.12517	1.22344	1.11275	0.764235	0.295711	0.0912922	0.0453992	1	0.999991	1.0427	1.08196	1.10316	1.02375	0.62961	0.292317	0.0904996	0.0435088	57.8733	0.923218	56.7838	0.989671	57.6724	0.95247	57.1326	0.982206	0.0739328
CAPRIN1	1	0.999991	0.978977	1.06251	1.14209	1.13056	0.562131	0.207613	0.0921627	0.108579	1	0.999991	0.9732	1.00818	1.09018	0.842474	0.530472	0.174982	0.0780991	0.0644396	1	0.999991	0.932664	1.08352	1.0884	1.13045	0.634305	0.237562	0.103309	0.106767	1	0.999991	1.01732	1.08201	1.1908	1.21421	0.683239	0.245016	0.112325	0.101569	56.1229	0.971668	56.0988	0.991562	56.6868	0.971999	56.9206	0.944992	0.692861
CAPZA1	1	0.999991	1.16203	1.31847	1.13897	0.988702	0.520244	0.187602	0.0599606	0.0326056	1	0.999991	1.07305	1.169	1.05316	0.973303	0.472993	0.177375	0.0538902	0.0384227	1	0.999991	1.07685	0.997703	1.07854	0.849401	0.416211	0.155917	0.0558648	0.0370512	1	0.999991	1.00746	1.0132	1.0194	0.795113	0.385722	0.121559	0.0509427	0.0288011	56.2263	0.929799	55.9791	0.977865	55.533	0.99134	55.2038	0.998521	-0.734256
CAPZA2	1	0.999991	1.15663	1.31485	1.13529	0.951211	0.444669	0.117984	0.032346	0.0340558	1	0.999991	1.19975	1.36845	1.22179	0.941773	0.499462	0.130521	0.0442604	0.0316261	1	0.999991	1.04863	0.94644	0.997683	0.764081	0.363088	0.102099	0.0268814	0.0268085	1	0.999991	1.06465	1.11349	1.09189	0.851188	0.402545	0.117156	0.0340653	0.0282575	55.7941	0.937695	56.0311	0.906691	54.985	0.996506	55.4473	0.985619	-0.696484
CAPZB	1	0.999991	1.05223	1.15081	1.00038	0.85467	0.442276	0.144255	0.0545897	0.0322783	1	0.999991	1.01051	1.10356	0.923667	0.630012	0.424093	0.141138	0.0482037	0.035318	1	0.999991	1.07816	1.01017	1.02492	0.857232	0.421338	0.133831	0.0411238	0.0288613	1	0.999991	1.04052	1.15163	1.15671	0.923401	0.513613	0.117794	0.0520686	0.0291657	55.647	0.985818	54.7658	0.987143	55.5497	0.995573	56.064	0.974708	0.600466
CARD8											1	0.999991	0.909226	0.810133	0.6932	0.590006	0.369506	0.15591	0.0598353	0.0618276											1	0.999991	0.97089	0.859351	0.644816	0.440382	0.166758	0.113333	0.0361241	0.0626799			53.2767	0.987616			51.7865	0.996755	-0.745116
CARHSP1	1	0.999991	0.91453	0.932719	0.866676	0.615404	0.345411	0.123261	0.0462378	0.0519573	1	0.999991	0.988115	1.27691	1.32259	1.17905	0.493212	0.141492	0.0568712	0.0581804	1	0.999991	1.03393	1.38139	0.845257	1.33694	0.42039	0.171769	0.0524293	0.0697722	1	0.999991	1.03271	1.27276	1.24171	0.998859	0.455011	0.147113	0.0656092	0.0685826	54.1381	0.994007	55.9933	0.908031	55.9174	0.875394	55.862	0.936484	0.82401
CARKD	1	0.999991	1.07002	1.02221	1.00871	0.850077	0.530448	0.24302	0.154909	0.225346	1	0.999991	0.990492	0.860632	0.913725	0.721773	0.541583	0.239957	0.179606	0.177933	1	0.999991	0.965176	0.934042	0.982446	0.933726	0.502861	0.23518	0.125796	0.154659	1	0.999991	1.01577	0.990062	0.973812	0.846418	1.01099	0.275936	0.16376	0.214998	56.1012	0.992157	55.8558	0.981016	56.0921	0.994351	58.6103	0.97891	1.3727
CARM1	1	0.999991	1.1415	1.25002	1.14702	0.964551	0.5054	0.0909104	0.0242185	0.0188992	1	0.999991	1.08877	1.23119	1.08725	0.895001	0.497833	0.0838508	0.0307064	0.0296852	1	0.999991	1.24011	1.00658	1.20575	1.19354	0.522618	0.103382	0.0291587	0.0259735	1	0.999991	0.983377	1.17027	1.19685	0.967766	0.473164	0.0969553	0.0260594	0.0266904	56.0384	0.953946	55.9306	0.966387	56.0214	0.939762	55.9151	0.967414	-0.0162349
CARS	1	0.999991	1.07658	1.11259	0.933284	0.467087	0.12122	0.0428544	0.0198099	0.0128131	1	0.999991	1.00468	1.0471	0.861938	0.453665	0.0968253	0.0322308	0.0181941	0.0208792	1	0.999991	1.14354	1.0094	1.02775	0.492518	0.109757	0.0465939	0.0180491	0.0220459	1	0.999991	0.992115	1.18115	1.08302	0.496091	0.163777	0.0499717	0.022223	0.0172472	52.8871	0.990534	52.6783	0.998015	53.0038	0.988244	53.0329	0.976098	0.235664
CARS2	1	0.999991	0.887962	0.809578	0.728897	0.455218	0.275837	0.104411	0.00749378	0	1	0.999991	1.05092	0.945911	0.886637	1.22472	0.426024	0.133259	0.0367784	0.0231845	1	0.999991	0.984296	0.927402	0.984085	0.816399	0.444785	0.161423	0.0360359	0.0149753	1	0.999991	1.0797	1.04991	1.12352	0.955784	0.358668	0.15577	0.0344973	0.019267	52.3191	0.989981	55.9274	0.961199	55.6167	0.996764	55.466	0.983696	1.41816
CASC3	1	0.999991	0.894574	0.810549	0.808407	0.934989	0.20868	0.130405	0.140576	0											1	0.999991	1.05913	1.31563	0.704713	1.37083	0.412175	0.296263	0.211131	0.453573											54.8127	0.938368			55.8128	0.778377			0.500023
CASK	1	0.999991	1.02487	0.999869	0.863677	0.470679	0.144608	0.0461858	0.0178092	0.00835356	1	0.999991	0.958578	0.905234	0.713238	0.445758	0.105027	0.0322614	0.0164292	0.0143493	1	0.999991	1.01919	0.959155	0.894839	0.489604	0.145286	0.0453655	0.0150377	0.0138148	1	0.999991	0.973477	0.992006	0.819232	0.452418	0.181469	0.04643	0.0223824	0.0168245	52.8255	0.999472	52.0464	0.995739	52.964	0.999281	52.6996	0.999168	0.395848
CASP14	1	0.999991	0.779668	1.40424	1.59194	1.06227	0.681565	0.345855	0.389109	0.686228	1	0.999991	0.822104	1.16687	1.23474	1.15622	0.633947	0.477016	0.485734	0.373239	1	0.999991	0.961257	0.675356	0.698429	0.688665	0.355941	0.13294	0.0999823	0.0823554	1	0.999991	0.92563	0.822771	1.17516	0.611984	0.820946	0.278114	0.359262	0.205475	56.5711	0.563643	56.3504	0.842369	53.3754	0.945523	57.7861	0.806742	-0.879984
CASP2	1	0.999991	0.784816	0.645243	0.488453	0.413691	0.203629	0.0807514	0.0304887	0	1	0.999991	0.692989	0.45864	0.342303	0.265578	0.0958464	0.0294028	0.00878228	0.0198135	1	0.999991	0.834168	0.666074	0.650985	1.14879	0.241131	0.0852722	0.0328383	0.0240752	1	0.999991	0.775546	0.720313	0.626943	0.45223	0.288137	0.0821101	0.0323529	0.0270468	49.834	0.98358	47.2922	0.980504	55.7164	0.834219	51.2144	0.975541	4.90226
CASP3	1	0.999991	1.06385	1.12274	1.1811	0.985059	0.677828	0.32973	0.187524	0.27108	1	0.999991	1.09229	1.06997	1.16272	1.20644	0.663716	0.296419	0.182991	0.17488	1	0.999991	0.988606	1.02862	1.11187	0.922553	0.597153	0.272422	0.165028	0.191119	1	0.999991	0.952444	0.954736	0.929042	0.825152	0.469999	0.283745	0.157729	0.176487	57.1272	0.956881	56.5389	0.941905	56.6395	0.988409	55.8802	0.994406	-0.573217
CASP4	1	0.999991	1.06015	0.820984	0.432492	0.318218	0.106981	0.0256591	0.0145706	0	1	0.999991	0.656102	0.59564	0.367246	0.540932	0.110666	0.0302471	0.0492202	0.0280232	1	0.999991	1.10112	0.858866	0.566292	0.253073	0.0568588	0.0434679	0.0102803	0	1	0.999991	0.799376	0.756233	0.472102	0.184106	0.0761031	0.0340326	0.0262129	0	50.1359	0.986169	48.7621	0.917121	50.5818	0.991731	49.3335	0.989746	0.508708
CASP6	1	0.999991	0.970074	1.04534	1.00377	0.86356	0.633633	0.326447	0.169618	0.243161	1	0.999991	1.00458	0.96609	0.990421	0.870277	0.582384	0.263307	0.180582	0.169792	1	0.999991	0.950738	0.966488	0.913808	0.841292	0.554828	0.264098	0.145028	0.171326	1	0.999991	0.909316	0.899999	0.936938	0.829465	0.586702	0.280323	0.151753	0.158558	57	0.991726	56.54	0.998379	56.3499	0.993094	56.5959	0.982198	-0.297044
CASP7	1	0.999991	0.916392	0.828316	0.80971	0.64468	0.361268	0.149222	0.0497307	0.0365401	1	0.999991	0.950925	0.832289	0.772322	0.747679	0.328696	0.135878	0.0472455	0.0323524	1	0.999991	0.890459	0.877746	0.786004	0.606723	0.332461	0.131875	0.0385334	0.0293812	1	0.999991	0.973558	0.894756	0.840195	0.659096	0.339198	0.134138	0.041586	0.0270067	54.0651	0.985074	54.3308	0.972246	53.7175	0.989525	54.2558	0.995281	-0.2113
CASP8	1	0.999991	0.837316	0.615115	0.481632	0.411541	0.295967	0.111936	0.0265335	0.0165588	1	0.999991	0.919936	0.588586	0.455489	0.361183	0.179969	0.0628376	0.0335738	0.0284324	1	0.999991	0.910383	0.586535	0.439939	0.244583	0.111991	0.0368579	0.0119127	0.00729427	1	0.999991	0.841258	0.517834	0.330478	0.220045	0.153119	0.039666	0.015783	0.0136709	50.1207	0.980317	49.568	0.983973	48.9197	0.992552	47.8965	0.990547	-1.43626
CASP9	1	0.999991	0.871888	0.409225	0.354129	0.0618832	0.0494573	0.038341	0.0110437	0	1	0.999991	0.813137	0.401882	0.242489	0.206463	0.0769402	0.0381932	0.0176154	0.0179258	1	0.999991	1.003	0.332424	0.546446	0.519512	0.544555	0.197949	0.118029	0.0648956											47.1706	0.980416	46.7307	0.986436	51.5152	0.801296			2.17233
CAST	1	0.999991	1.00273	1.04154	1.02066	0.977253	0.747355	0.396416	0.248806	0.500239	1	0.999991	1.06354	1.14622	1.29185	0.855202	0.814821	0.385306	0.299846	0.321653	1	0.999991	0.963422	1.14249	0.828031	1.0829	0.675442	0.366957	0.183444	0.304455	1	0.999991	1.01541	1.15599	1.18703	1.15031	0.8221	0.408641	0.282801	0.33372	57.4236	0.958347	58.0124	0.88907	57.1611	0.934529	57.9761	0.925345	-0.149391
CAV1	1	0.999991	1.48628	1.82253	1.44399	2.02493	1.15935	0.405695	0.429814	0.113119	1	0.999991	1.00481	1.25638	0.794796	0.683429	0.823785	0.398574	0.274355	0.358056	1	0.999991	2.08161	0.726535	1.63469	2.13702	1.0015	0.786885	0.661444	0.953813	1	0.999991	0.995617	1.85934	2.73375	2.89619	2.68922	0.246533	0.796951	1.24934	58.8331	0.374048	58.4345	0.832225		-0.101247		0.0930155	0
CBFB	1	0.999991	0.879177	0.632057	0.39419	0.273183	0.118076	0.0446757	0.0235521	0.0195397	1	0.999991	1.10761	0.872442	0.522903	0.379292	0.151573	0.0555359	0.0248078	0.0276324	1	0.999991	0.850338	0.693304	0.338671	0.260845	0.140085	0.0433498	0.0142926	0.016283	1	0.999991	0.827098	0.606565	0.35064	0.238553	0.145386	0.0489232	0.0151933	0.010996	48.9301	0.995983	51.0093	0.982594	48.8619	0.992834	48.4375	0.995424	-1.32001
CBL	1	0.999991	1.12143	1.09258	0.993684	0.743465	0.334145	0.0849483	0.027438	0.0213943	1	0.999991	1.00379	0.940648	0.872341	0.679603	0.252431	0.0543799	0.0171127	0.024503	1	0.999991	1.00198	0.891872	0.863462	0.615981	0.224158	0.0604614	0.0198821	0.0210111	1	0.999991	0.96973	0.8955	0.822927	0.59421	0.208283	0.0737697	0.0254707	0.0267715	54.7793	0.987323	54.0684	0.996205	53.6502	0.994279	53.3895	0.994005	-0.903999
CBLB											1	0.999991	0.841438	0.584366	0.542681	0.873614	0.17602	0.0499275	0.0316515	0	1	0.999991	1.02152	1.02458	1.21143	0.740285	0.593432	0.235773	0.178628	0.264544													51.8036	0.818503	56.1979	0.939363			0
CBLL1	1	0.999991	0.843361	0.524543	0.435331	0.36615	0.17298	0.0293313	0.0301651	0.0498744	1	0.999991	0.893567	0.596237	0.369504	0.333861	0.0921063	0.0376257	0.0191342	0.0317416	1	0.999991	0.972021	0.646516	0.472339	0.214975	0.211144	0.0271736	0.018875	0	1	0.999991	0.958347	0.693416	0.642283	0.504678	0.459739	0.0645449	0.0366289	0.0257548	48.9447	0.975619	48.8364	0.9853	49.4971	0.986412	52.3786	0.953595	2.04731
CBR3	1	0.999991	1.07211	0.999762	0.822191	0.505191	0.246419	0.0841977	0.0795946	0	1	0.999991	0.957064	0.922917	0.652512	0.623619	0.125647	0.055602	0.035149	0.0337992											1	0.999991	1.10124	0.957062	0.792125	0.487148	0.151848	0.0533416	0.0354491	0.0277414	53.1532	0.994275	52.6539	0.971999			52.6967	0.993043	0.0213963
CBR4	1	0.999991	1.03948	1.01526	1.08844	1.02903	0.682772	0.307348	0.188537	0.205053	1	0.999991	1.06857	1.0177	1.03059	1.33954	0.618548	0.277528	0.183496	0.156451	1	0.999991	1.0172	1.00704	1.11015	0.976569	0.67191	0.291746	0.133359	0.128029	1	0.999991	1.0194	0.999847	0.967862	0.882888	0.372268	0.274477	0.132986	0.140878	57.1029	0.989329	56.1368	0.920881	57.1741	0.990165	55.3343	0.992892	-0.365676
CBWD1	1	0.999991	0.680111	0.4858	0.343241	0.149076	0.0538428	0.0378743	0.0177057	0	1	0.999991	0.707642	0.519097	0.383154	0.134829	0.0845932	0.0310209	0.0133942	0.013871	1	0.999991	0.719571	0.677502	0.547953	0.335331	0.121694	0.0465418	0.0156305	0.00814618	1	0.999991	0.755841	0.541448	0.455474	0.326911	0.150938	0.0570899	0.0245102	0.0221818	47.0612	0.987884	47.4587	0.987994	49.5584	0.975155	48.6685	0.983283	1.85349
CBX1	1	0.999991	1.03241	1.08383	1.12194	0.750249	0.323625	0.104121	0.0549154	0.0608079	1	0.999991	1.17594	1.1091	1.13357	0.936909	0.340064	0.113265	0.0487196	0.0529099	1	0.999991	0.99673	1.09314	1.01378	0.7432	0.446123	0.116769	0.0516213	0.0216985	1	0.999991	0.949635	0.845222	0.766603	0.592916	0.247108	0.0959812	0.0375561	0.0420828	54.7576	0.984074	55.3533	0.970719	55.3337	0.990796	53.2099	0.989432	-0.783614
CBX3	1	0.999991	1.00509	0.93702	0.645977	0.381768	0.161059	0.0705936	0.0300308	0.0353758	1	0.999991	0.996322	1.11609	0.775452	0.548714	0.188697	0.0832084	0.0299106	0.0442792	1	0.999991	0.963512	1.27132	0.86071	0.558911	0.240057	0.117752	0.0344625	0.051491	1	0.999991	0.948711	0.954665	0.678543	0.439119	0.280562	0.0948968	0.0344682	0.0399117	51.6597	0.998157	53.1162	0.985217	53.5052	0.956484	52.4351	0.99479	0.582226
CBX5	1	0.999991	0.932551	0.748249	0.466788	0.220497	0.0899574	0.0410197	0.0196412	0.0208597	1	0.999991	0.958191	0.842008	0.531128	0.323592	0.125673	0.0522844	0.0424419	0.0322443	1	0.999991	0.896554	0.859867	0.556294	0.291072	0.163827	0.073556	0.0399664	0.0503693	1	0.999991	0.904464	0.783076	0.499116	0.244641	0.187392	0.0583653	0.0292739	0.0339823	49.6195	0.999763	50.6106	0.998301	50.6582	0.996574	50.0463	0.996923	0.237214
CC2D1A	1	0.999991	1.00432	0.781208	0.396733	0.204887	0.0869507	0.0382842	0.0161564	0.00873782	1	0.999991	0.910987	0.715454	0.551177	0.586283	0.268744	0.108864	0.0413395	0.0371514	1	0.999991	0.931143	0.735293	0.47936	0.450405	0.166923	0.064635	0.0270181	0.0276682	1	0.999991	0.911079	0.810059	0.565734	0.376302	0.294915	0.0866076	0.0428365	0.0299819	49.4058	0.996909	51.7497	0.96873	50.5875	0.985118	51.3048	0.993892	0.36837
CC2D1B	1	0.999991	0.909901	0.747236	0.64364	0.349618	0.140472	0.015974	0.0290862	0	1	0.999991	0.909524	0.925003	0.589664	0.57426	0.200795	0.06729	0.0407195	0.0178681	1	0.999991	0.911514	0.71914	0.466239	0.251846	0.0856221	0.035711	0.0147004	0.0223497	1	0.999991	1.00345	0.863417	0.521088	0.291387	0.163506	0.0357187	0.0309358	0.0137731	50.9002	0.990615	52.3179	0.976245	49.5696	0.998809	50.5931	0.996113	-1.52772
CCAR1	1	0.999991	1.05661	0.981013	0.784458	0.334575	0.131902	0.0501065	0.0280487	0.0170578	1	0.999991	0.939676	0.917793	0.653965	0.363012	0.11913	0.047253	0.0235034	0.0306737	1	0.999991	1.08825	0.90409	0.884552	0.335663	0.154123	0.060148	0.0284009	0.0275574	1	0.999991	0.999231	0.970342	0.850504	0.308517	0.16814	0.0578461	0.0241649	0.0316398	51.9507	0.99757	51.4905	0.998041	52.2142	0.989299	52.0342	0.995978	0.403591
CCAR2	1	0.999991	1.19529	1.11189	0.552473	0.409298	0.202513	0.0935762	0.0390414	0.0371404	1	0.999991	0.94247	0.940723	0.400971	0.322367	0.14603	0.0653412	0.031571	0.0364524	1	0.999991	1.3305	0.824226	0.83749	0.589041	0.33428	0.142211	0.0607662	0.0737003	1	0.999991	1.03212	1.05898	0.708799	0.417078	0.25887	0.101378	0.0494753	0.0554392	51.6448	0.948081	50.166	0.978724	53.87	0.925899	52.3944	0.987172	2.22683
CCBL1	1	0.999991	1.11585	1.10415	0.997697	0.873026	0.545466	0.238923	0.115486	0.0844693	1	0.999991	0.976847	1.00865	0.993616	0.709451	0.652198	0.31321	0.17723	0.143552	1	0.999991	1.02759	1.06012	1.16162	1.00686	0.758222	0.332345	0.157429	0.15544	1	0.999991	1.00487	1.03612	1.02466	0.955851	0.651452	0.294874	0.119756	0.0875644	56.3603	0.984291	56.8918	0.982129	57.6738	0.977302	57.1639	0.99786	0.792813
CCBL2	1	0.999991	1.03721	1.05039	1.03341	0.907763	0.633127	0.325328	0.17924	0.266267	1	0.999991	1.02256	0.999753	0.966886	0.911926	0.57379	0.283914	0.149832	0.174378	1	0.999991	1.02752	0.998796	1.08388	0.857175	0.632747	0.288534	0.161061	0.186404	1	0.999991	1.00791	1.00238	1.01073	0.896173	0.565226	0.296248	0.142356	0.180324	56.9772	0.990713	56.6033	0.998461	56.8743	0.988999	56.5787	0.998028	-0.0637541
CCDC101	1	0.999991	1.03944	1.00572	0.841325	0.356953	0.258654	0.122652	0.0415681	0.153855											1	0.999991	0.99525	0.955232	0.906752	0.607516	0.295001	0.0988172	0	0	1	0.999991	0.806546	0.702935	0.547814	0.218255	0.0378791	0	0	0.0348886	52.2469	0.988649			54.0007	0.998964	49.4769	0.982284	0.876933
CCDC104	1	0.999991	1.00514	0.699945	0.602827	0.366243	0.205592	0.0566292	0.0211817	0	1	0.999991	0.917693	0.645394	0.51292	0.310716	0.13159	0.0433891	0.0203153	0.0146487	1	0.999991	0.808129	0.688055	0.670875	0.361646	0.182884	0.0827009	0.0358324	0.0292435	1	0.999991	0.867581	0.680225	0.489853	0.367259	0.143423	0.0655857	0.0274824	0.0362123	50.9167	0.987709	49.7542	0.992826	50.752	0.978096	49.9193	0.993392	0.000196097
CCDC117	1	0.999991	1.06542	1.05074	0.570158	0.286644	0.258701	0.119058	0.0707316	0.173089	1	0.999991	1.18282	1.10114	0.686786	0.43482	0.205275	0.129131	0.0957113	0.137233	1	0.999991	1.3056	1.10771	0.837968	0.750714	0.455923	0.206626	0.106437	0.178149	1	0.999991	0.945306	1.05897	0.786312	0.402504	0.353185	0.137154	0.0913799	0.137528	50.6243	0.97824	52.1234	0.964315	55.2899	0.925914	52.6855	0.978365	2.61388
CCDC12	1	0.999991	0.914893	0.912631	1.20904	1.18913	0.955249	0.49918	0.341026	0.5264	1	0.999991	0.977477	1.06078	1.49438	1.05249	1.34469	0.612196	0.382212	0.49674	1	0.999991	0.927768	1.18005	1.20322	1.47357	0.980729	0.549059	0.299435	0.42383	1	0.999991	0.971916	1.41474	1.85942	2.16288	2.11717	1.04845	0.546409	0.751199	58.9656	0.859457	59.3101	0.664216	59.2537	0.748481		-0.196365	0.144044
CCDC124	1	0.999991	0.887176	0.865716	0.913261	0.744079	0.474366	0.221559	0.128557	0.19889	1	0.999991	0.96814	0.993286	0.99604	1.03505	0.559399	0.262275	0.145916	0.153012	1	0.999991	0.864217	0.930106	0.828348	0.852237	0.457999	0.223314	0.118438	0.164093	1	0.999991	0.971423	0.954168	0.970268	0.835812	0.660541	0.200082	0.130889	0.148085	55.4437	0.970202	56.3427	0.993055	55.7079	0.961968	56.7143	0.986473	0.317913
CCDC132	1	0.999991	1.01586	0.72832	0.284602	0.217912	0.0859774	0.0256653	0.0119906	0	1	0.999991	0.878222	0.682518	0.276631	0.276442	0.0700429	0.017726	0.00980265	0.0127494	1	0.999991	0.994211	0.726315	0.515896	0.218233	0.129984	0.0477922	0.0132507	0.00804126	1	0.999991	0.9969	0.808249	0.447801	0.261175	0.164699	0.0520839	0.0115672	0.0206871	48.7231	0.989215	48.5524	0.986674	49.9014	0.995474	49.9825	0.994298	1.30421
CCDC134	1	0.999991	1.04173	0.94354	0.787021	0.431315	0.158973	0.0670038	0.033187	0.00830033	1	0.999991	1.05586	0.946799	0.805124	0.558502	0.184075	0.0819556	0.0500375	0.0431189	1	0.999991	0.891585	0.918427	0.698182	0.3723	0.140921	0.0579905	0.026702	0.0239246	1	0.999991	0.966079	0.847602	0.624935	0.300434	0.189919	0.050903	0.0350458	0.0301244	52.4387	0.998552	53.1344	0.995224	51.7465	0.994715	51.099	0.998122	-1.36378
CCDC151											1	0.999991	0.986949	1.77021	2.06688	0.822197	0.422651	0.0743896	0.0489483	0.037778	1	0.999991	0.788547	1.06625	0.706049	0.911717	0.438263	0.17658	0.0644585	0.0536793	1	0.999991	1.07164	1.38871	1.45525	0.941411	0.454758	0.139024	0.0533991	0.0513548			55.564	0.60876	55.6894	0.913775	55.8337	0.8592	0.134871
CCDC174	1	0.999991	0.991547	0.889565	0.864691	0.666698	0.367598	0.172393	0.100287	0.190353											1	0.999991	1.0783	1.06523	1.13443	0.556346	0.455815	0.216408	0.113051	0.139763	1	0.999991	0.961051	1.03642	0.864114	0.694165	0.156907	0.111781	0.0622441	0.034803	54.3878	0.987705			54.6679	0.948837	53.8663	0.990359	0.140028
CCDC22	1	0.999991	1.09956	0.820548	0.468047	0.319518	0.08007	0.0272444	0	0	1	0.999991	0.755626	0.602632	0.332052	0.299703	0.0952485	0.0379032	0.0152568	0.0125566	1	0.999991	1.35516	0.750537	0.76577	0.320396	0.19514	0.046009	0.019292	0.00472442	1	0.999991	1.02052	0.933227	0.74419	0.374142	0.156861	0.0537354	0.032087	0.0215802	50.3098	0.984196	48.2266	0.987091	51.797	0.919133	52.0025	0.999345	2.63157
CCDC25	1	0.999991	0.95181	1.01872	0.645795	0.272485	0.112756	0.0397457	0.017592	0.00672681	1	0.999991	1.16828	1.05034	0.789473	0.381269	0.15035	0.0535172	0.0282038	0.0273613	1	0.999991	0.951929	0.931851	0.62101	0.245177	0.107774	0.0336645	0.0119855	0.0112499	1	0.999991	0.885278	0.880642	0.563534	0.236515	0.123266	0.0366157	0.0146371	0.0124686	51.2042	0.994679	52.2266	0.982567	50.9191	0.99865	50.5315	0.994742	-0.990116
CCDC40	1	0.999991	0.659336	0.607764	0.766141	0.676819	0.476516	0.177721	0.108411	0.0528344	1	0.999991	0.907138	1.80484	1.76682	0.709987	1.30919	0.445922	0.197613	0.0589916	1	0.999991	0.919112	1.13442	0.81425	0.942079	0.570364	0.363144	0.0932661	0.0508361	1	0.999991	1.7121	3.09816	3.27745	3.12224	4.06985	0.301566	0.448563	0.110053	53.1234	0.85713	58.9386	0.551473	57.1857	0.957743	58.4311	-0.268651	1.77741
CCDC43	1	0.999991	0.92129	0.893356	0.855686	0.670414	0.37097	0.155929	0.0825146	0.0767855	1	0.999991	1.09009	0.993617	1.0322	0.973524	0.468492	0.185719	0.0855207	0.0876406	1	0.999991	0.936881	1.00176	0.759491	0.633322	0.361568	0.139637	0.0718896	0.0862306	1	0.999991	1.11186	0.966196	0.86814	0.728265	0.545871	0.162705	0.0959507	0.0832456	54.4876	0.990724	55.9153	0.992428	54.0617	0.989586	55.656	0.980403	-0.342611
CCDC50	1	0.999991	0.953283	0.931194	0.924678	0.854636	0.59049	0.310877	0.222667	0.347277	1	0.999991	1.02659	0.906773	0.968978	1.09418	0.564164	0.268098	0.185155	0.200455	1	0.999991	0.88661	0.971603	0.8948	0.873262	0.593993	0.266862	0.177376	0.254	1	0.999991	0.999816	0.983638	0.976271	0.937516	0.737957	0.316802	0.191317	0.240777	56.6242	0.975938	56.0923	0.981821	56.5591	0.972856	57.4324	0.996526	0.637481
CCDC53	1	0.999991	1.15533	0.917677	1.01273	0.683537	0.268058	0.0745527	0.0389639	0	1	0.999991	1.09028	0.86593	0.834481	0.809647	0.282246	0.100582	0.0355902	0.030038	1	0.999991	1.05951	1.11307	1.02552	0.95138	0.470915	0.142392	0.030618	0.0190702	1	0.999991	1.07067	0.884505	0.78844	0.814162	0.234598	0.129511	0.0520515	0.0283861	54.296	0.982319	54.6947	0.973122	55.9388	0.989815	54.5146	0.965119	0.731367
CCDC58	1	0.999991	0.981284	0.992501	1.06315	1.05186	0.787788	0.39665	0.252539	0.320789	1	0.999991	1.00294	1.0416	1.21195	1.25462	0.896521	0.465754	0.298071	0.253326	1	0.999991	0.983321	1.14609	1.13352	1.26864	0.724479	0.369395	0.220831	0.237575	1	0.999991	1.05269	1.20835	1.20129	1.36094	0.994322	0.501477	0.281587	0.29438	57.8697	0.988223	58.7338	0.905581	57.3301	0.91256	59.0051	0.840088	-0.134151
CCDC6	1	0.999991	0.906992	0.889254	0.795804	0.587693	0.287393	0.122861	0.0612353	0.0412951	1	0.999991	1.00079	1.29644	1.11801	0.962772	0.490041	0.217078	0.10389	0.0650121	1	0.999991	1.01249	0.978791	0.905947	0.785687	0.343194	0.14651	0.0553436	0.0492991	1	0.999991	1.00978	1.0831	1.02264	0.814032	0.482597	0.14173	0.0759486	0.0520635	53.5393	0.99271	56.0706	0.943014	54.9412	0.997256	55.7262	0.993336	0.528776
CCDC86	1	0.999991	1.1532	1.22359	1.41871	1.66128	0.806728	0.259939	0.110091	0.0839999	1	0.999991	1.03121	1.06576	1.23662	0.764041	0.878678	0.437873	0.113662	0.156738	1	0.999991	0.99027	0.933686	0.934207	0.962918	0.6125	0.222713	0.106155	0.093981	1	0.999991	0.972165	1.08965	1.21959	1.17325	0.649872	0.232389	0.112312	0.095219	57.5932	0.746274	58.5587	0.919295	56.6993	0.993773	56.69	0.946396	-1.38132
CCDC9	1	0.999991	1.00687	1.07257	1.23855	1.15016	0.772468	0.579417	0.528684	0.962862	1	0.999991	1.10324	1.4971	1.57414	1.83737	1.28076	0.710944	0.795926	0.628182	1	0.999991	0.859696	1.09959	0.683817	1.12385	0.583984	0.47985	0.319669	0.540401	1	0.999991	1.02059	1.26055	1.38409	1.04171	1.10839	0.343025	0.644913	0.516357		0.596627		0.0318968	56.2553	0.765658		0.710629	0
CCDC91	1	0.999991	0.915847	1.34571	0.77274	0.568094	0.201931	0.0869674	0.0500946	0.0993002	1	0.999991	0.919368	0.903378	0.817481	0.729641	0.240401	0.0801942	0.0507353	0.0534664	1	0.999991	1.07335	0.843719	0.870961	0.579845	0.201457	0.0719543	0.0295934	0.0271884	1	0.999991	0.964719	0.925721	0.869949	0.583055	0.286277	0.11117	0.0503906	0.0454497	53.2508	0.923386	54.1289	0.979219	53.4144	0.985831	53.7446	0.997937	-0.110349
CCDC93	1	0.999991	1.00269	0.94519	0.611985	0.398657	0.151769	0.0558636	0.0315978	0.0137031	1	0.999991	0.918684	0.797624	0.429081	0.279288	0.0693049	0.0414463	0.00804362	0.0174205	1	0.999991	1.13165	0.746884	0.404653	0.187388	0.052363	0.0178475	0.00692677	0.0131428	1	0.999991	0.892864	0.834303	0.40463	0.123671	0.0490847	0.0225487	0	0.00563089	51.6075	0.99547	49.7621	0.995609	49.3567	0.983414	49.3697	0.996133	-1.32163
CCDC94	1	0.999991	0.775891	0.592194	0.368003	0.19978	0.0834654	0.0308743	0.0133384	0.0115588	1	0.999991	0.800867	0.578551	0.360846	0.24269	0.0733801	0.0255288	0.0119586	0.0132533	1	0.999991	0.75787	0.625786	0.424924	0.274102	0.102426	0.0564464	0.0278898	0.0268661	1	0.999991	0.780742	0.530625	0.309144	0.126699	0.0500666	0.0160561	0.00755311	0.00524154	48.1167	0.995831	48.1902	0.994416	48.6892	0.991858	47.4451	0.996973	-0.0863009
CCNA2	1	0.999991	1.0212	1.06204	1.10718	0.943264	0.593257	0.278138	0.119076	0.109841	1	0.999991	1.02163	0.986124	1.08701	0.885974	0.641852	0.255552	0.126656	0.115366	1	0.999991	1.05039	1.21172	1.15349	1.12617	0.586328	0.2273	0.0714791	0.0308651	1	0.999991	0.967608	0.997109	0.942152	0.787107	0.425043	0.22176	0.0897259	0.0557163	56.7651	0.987512	56.8873	0.991823	56.5989	0.948262	55.5102	0.998536	-0.771615
CCNB1	1	0.999991	1.07626	0.83025	0.657205	0.519618	0.256201	0.0532294	0.0178156	0.00865576	1	0.999991	0.819632	0.716665	0.55869	0.371488	0.200448	0.0580802	0.0143972	0.0192922	1	0.999991	0.916121	0.908726	0.641113	0.484226	0.227708	0.0669217	0.0172558	0.016719	1	0.999991	0.905029	0.891669	0.717917	0.540452	0.24078	0.0785752	0.0164325	0.0221602	52.4101	0.983738	50.3955	0.990438	52.1776	0.993064	52.7723	0.992017	1.07216
CCNB2	1	0.999991	0.780947	0.60877	0.421921	0.278754	0.0852834	0.0260086	0	0	1	0.999991	0.75736	0.538222	0.569207	0	0	0	0	0																					48.6208	0.990695	48.0717	0.940869					0
CCNC											1	0.999991	1.12401	1.07112	1.2123	0.71557	0.324779	0.0994247	0.0534407	0.0354449	1	0.999991	0.935101	1.5033	0.78973	1.3566	0	0.079172	0	0													54.6897	0.961574	54.7737	0.862846			0
CCND1	1	0.999991	0.903653	0.776984	0.599164	0.394984	0.174898	0.0603401	0.023738	0.0195892	1	0.999991	0.964084	0.785346	0.581776	0.488446	0.160253	0.0597241	0.0224784	0.0219959	1	0.999991	0.885306	0.752101	0.779621	0.38232	0.181081	0.0836626	0.0248101	0.024236	1	0.999991	1.05898	0.737409	0.57425	0.405452	0.271833	0.0609347	0.0274397	0.0161176	51.0568	0.996126	51.4342	0.987141	51.8171	0.977457	51.3289	0.98086	0.327522
CCNDBP1	1	0.999991	0.797378	0.51059	0.357744	0.128323	0.0532328	0.0141448	0.00791289	0	1	0.999991	0.725807	0.537758	0.248068	0.072593	0.0617065	0.0130236	0.0140147	0.00354663	1	0.999991	0.825911	0.540661	0.281715	0.256042	0.0952611	0.0335159	0.0173396	0.00750315	1	0.999991	0.7662	0.579966	0.350295	0.46192	0	0	0.0496635	0	47.5799	0.993958	47.0246	0.993636	47.7956	0.98993	48.5079	0.942154	0.849559
CCNE1																					1	0.999991	1.23517	0.841659	1.03491	0.711712	0.4544	0.147064	0.0834944	0.0448953															55.2941	0.948187			0
CCNH	1	0.999991	1.01184	1.03135	0.788875	0.713957	0.232538	0.0631336	0.0314538	0.0444778	1	0.999991	1.0428	0.905751	0.743977	0.495249	0.211513	0.055694	0.029004	0.0293896	1	0.999991	0.909641	0.91353	0.766091	0.566862	0.220226	0.0562095	0.0090569	0.0130607	1	0.999991	0.892814	0.857382	0.661751	0.447677	0.0865321	0.053113	0.0188994	0.0111617	54.0302	0.985375	52.6715	0.996196	53.0676	0.991281	51.6402	0.987929	-0.996923
CCNK	1	0.999991	1.09896	1.11654	1.19925	0.734547	0.269175	0.0532612	0.0248358	0	1	0.999991	1.13818	1.13004	1.20565	0.872626	0.266543	0.0819619	0.0661332	0.064462	1	0.999991	0.805318	0.776999	0.690578	0.473504	0.136022	0.0370972	0.0106711	0.0170785	1	0.999991	1.0013	1.21544	1.13753	0.769399	0.287072	0.0486789	0.0215498	0.0160196	54.5367	0.967743	54.8847	0.96395	51.5548	0.96955	54.7029	0.967874	-1.58183
CCNL1	1	0.999991	0.798035	0.645833	0.265911	0.184247	0.07201	0.031643	0.0111857	0.0121179	1	0.999991	0.90706	0.817377	0.346872	0.395223	0.0847015	0.0397381	0.0234053	0.0159658	1	0.999991	0.865186	0.634162	0.230578	0.15684	0.0809842	0.0398008	0.0071057	0.0101036	1	0.999991	0.810297	0.635102	0.387926	0.294276	0.114043	0.07859	0.0227369	0.0338944	47.9766	0.993191	49.834	0.971861	47.882	0.995512	48.8145	0.994066	-0.557035
CCNL2	1	0.999991	0.643742	0.48616	0.319956	0.219202	0.166104	0.0691087	0	0																															47.1532	0.979047							0
CCNT1	1	0.999991	0.948905	0.821321	0.446243	0.33196	0.104027	0.0350001	0.0294781	0.0638086											1	0.999991	1.51686	0.715091	0.357764	0.735807	0	0.0262761	0	0	1	0.999991	1.0909	0.794082	0.742962	0.366762	0.266448	0.0916607	0.0609532	0.063719	50.1007	0.991734			51.3433	0.779235	52.0262	0.97995	0.621319
CCNY	1	0.999991	0.969314	0.749063	0.655076	0.27245	0.140496	0.048553	0.0228831	0	1	0.999991	0.780418	0.736222	0.498338	0.34565	0.114528	0.0451102	0.0115323	0.0144904	1	0.999991	0.985887	0.972659	0.843112	0.413418	0.263725	0.131363	0.084068	0.016583	1	0.999991	0.883455	0.641274	0.592562	0.377403	0.173245	0.0420447	0.0216973	0.0120274	50.7979	0.991442	49.817	0.986286	52.7755	0.993311	50.3407	0.98418	1.25067
CCRN4L	1	0.999991	0.817572	0.50407	0.68205	0.407041	0.202908	0.0727566	0.0469022	0	1	0.999991	0.726142	0.417924	0.312433	0.276658	0.0896131	0.0197856	0.0166284	0.00717418											1	0.999991	0.577441	0.735455	0.538	0.351295	0	0.0858579	0	0	50.1812	0.939695	47.0955	0.97656			49.1364	0.918186	1.02042
CCS	1	0.999991	0.932238	0.813177	0.626213	0.362629	0.149966	0.0668693	0.0269614	0.0310054	1	0.999991	0.92418	0.777951	0.608707	0.495674	0.150174	0.0533139	0.0280026	0.0313794	1	0.999991	0.935697	1.00527	1.0304	0.771138	0.380071	0.143891	0.055291	0.0493955	1	0.999991	0.967899	0.929589	0.87977	0.740507	0.369837	0.163545	0.0595814	0.0526086	51.1819	0.998326	51.48	0.985205	55.119	0.994872	54.8901	0.995334	3.67362
CCT2	1	0.999991	1.06934	1.20805	1.27549	1.35947	0.664716	0.203337	0.0521685	0.0406913	1	0.999991	0.957511	1.15256	1.11697	1.07464	0.629747	0.176184	0.0528178	0.0425005	1	0.999991	1.09316	1.03693	1.23022	1.55211	0.696852	0.218394	0.0446251	0.0321029	1	0.999991	1.00113	1.25778	1.48834	1.46529	1.03954	0.22298	0.0523658	0.0333603	56.7264	0.886689	56.659	0.973408	57.0116	0.84424	58.676	0.809896	1.15111
CCT3	1	0.999991	1.1196	1.24857	1.30224	1.43626	0.569821	0.152947	0.0440396	0.0282652	1	0.999991	0.927729	1.1129	1.00577	0.911295	0.52232	0.137647	0.040659	0.0461848	1	0.999991	1.18341	0.927253	1.22443	1.33222	0.613064	0.164643	0.0428066	0.0318324	1	0.999991	1.0301	1.16252	1.38671	1.40719	0.741434	0.158579	0.0454376	0.0389653	56.0678	0.862974	56.1084	0.989472	56.1935	0.907889	56.9456	0.862554	0.481404
CCT4	1	0.999991	1.12803	1.47782	1.55517	1.8143	0.890658	0.247427	0.0513807	0.0368471	1	0.999991	0.997672	1.29209	1.22783	1.16317	0.687326	0.174944	0.0412958	0.0426519	1	0.999991	1.10927	1.01389	1.11347	1.39449	0.679737	0.191728	0.0363569	0.0311998	1	0.999991	1.01708	1.26243	1.49122	1.59254	0.90065	0.211753	0.0494129	0.035759	57.9579	0.657352	56.8733	0.923059	56.8249	0.911949	57.8337	0.772773	-0.0862583
CCT5	1	0.999991	1.12181	1.37588	1.40435	1.59113	1.12776	0.574675	0.153452	0.0839244	1	0.999991	1.0143	1.28779	1.23373	1.03271	1.00685	0.451442	0.14374	0.063741	1	0.999991	1.16491	1.20771	1.40975	1.75412	1.38214	0.639721	0.165124	0.0668941	1	0.999991	1.0176	1.27636	1.49025	1.51605	1.05986	0.549635	0.138061	0.0533503	59.0805	0.712212	58.9472	0.918299	59.1508	0.638033	59.052	0.748509	0.0875447
CCT6A	1	0.999991	1.11764	1.28836	1.35545	1.50197	0.731091	0.260647	0.0599075	0.0334983	1	0.999991	0.954347	1.31037	1.17369	0.966959	0.707997	0.252489	0.0675	0.0610467	1	0.999991	1.16914	0.988139	1.25215	1.38908	0.747812	0.287308	0.0622607	0.0461923	1	0.999991	1.00046	1.28115	1.51167	1.67286	0.984403	0.335366	0.0725283	0.0530977	57.4422	0.813285	57.2513	0.931723	57.6223	0.881639	58.5465	0.723785	0.737658
CCT7	1	0.999991	1.10305	1.26268	1.30981	1.51158	0.92859	0.461999	0.146252	0.06927	1	0.999991	0.976033	1.19693	1.15244	1.07688	0.88472	0.40875	0.149199	0.0624226	1	0.999991	1.15891	1.03872	1.31678	1.42343	1.07822	0.498156	0.146325	0.0556908	1	0.999991	1.0577	1.24362	1.45293	1.53352	0.876586	0.53689	0.144064	0.057827	58.8335	0.797671	58.5126	0.954944	58.9981	0.843258	59.1834	0.754017	0.417666
CCT8	1	0.999991	1.01763	1.12841	1.12641	1.2152	0.808104	0.399399	0.0944686	0.0667669	1	0.999991	0.93066	1.12426	1.06546	1.08204	0.866545	0.386851	0.0995401	0.0510654	1	0.999991	1.07832	1.03767	1.10765	1.45055	0.975386	0.460456	0.0987651	0.0494771	1	0.999991	1.01772	1.20879	1.34509	1.40663	0.941382	0.476918	0.104694	0.0535814	58.3132	0.948985	58.3756	0.978757	58.8691	0.88406	58.9048	0.84228	0.542578
CCZ1	1	0.999991	0.933716	0.876396	0.708126	0.538274	0.237002	0.0793118	0.0414378	0.0176827	1	0.999991	0.883899	0.759257	0.577576	0.407844	0.185133	0.0652779	0.0271388	0.0234763	1	0.999991	0.940478	0.77689	0.857819	0.533728	0.241224	0.0707132	0.0312905	0.0184444	1	0.999991	0.963778	0.883169	0.719073	0.479018	0.255554	0.0639698	0.0269685	0.0125093	52.7043	0.994065	50.93	0.99464	53.1328	0.977473	52.5456	0.997625	1.02204
CD109	1	0.999991	1.08449	1.03644	0.946311	0.752528	0.448326	0.185312	0.0789231	0.060165	1	0.999991	0.990158	0.919867	0.75456	0.684417	0.366354	0.166904	0.0956769	0.0988408	1	0.999991	1.20395	1.04876	1.02625	0.741896	0.45027	0.163131	0.0942486	0.0684117	1	0.999991	1.05352	0.88015	0.774362	0.546321	0.261199	0.116628	0.0682427	0.0649133	55.4258	0.993941	54.3074	0.989488	55.3771	0.97074	53.1616	0.993836	-0.597295
CD151	1	0.999991	1.0046	1.09851	0.897325	1.18417	1.00783	0.269035	0.181614	0	1	0.999991	0.910022	1.2972	1.08075	0.454557	0.800065	0.317443	0.160227	0.194504	1	0.999991	2.50258	0.575356	2.21916	3.1346	0.876619	0.652539	0.379804	0.537103	1	0.999991	1.07035	1.32319	1.92627	1.67879	0.386425	0.160935	0.310563	0.386334	58.714	0.958457	56.9612	0.796043	60.6117	-0.0140441	55.7841	0.559686	0.360288
CD276																					1	0.999991	1.18904	0.944587	0.965828	0.724882	0.518051	0.213588	0.080783	0.112377															55.7254	0.970375			0
CD2AP	1	0.999991	1.07448	1.17407	0.91913	0.636	0.237028	0.0641375	0.0263348	0.0299618	1	0.999991	1.09185	1.07614	0.910753	0.563559	0.197146	0.0515814	0.0228535	0.0282239	1	0.999991	1.04288	0.949389	0.801556	0.607722	0.235542	0.0709558	0.0270009	0.029768	1	0.999991	0.950186	1.05658	0.933408	0.601374	0.267769	0.0764701	0.0269422	0.0249914	53.912	0.981146	53.4505	0.991996	53.525	0.995155	53.8873	0.995397	0.0249569
CD2BP2	1	0.999991	1.05612	0.870843	0.639713	0.66569	0.332545	0.196668	0.0808071	0.147923	1	0.999991	0.912072	0.556761	0	0	0.25505	0.0751193	0.0607043	0.0303548	1	0.999991	1.06283	0.594605	0.475239	0.729322	0.498096	0.178066	0.104672	0.177918											53.6343	0.967836	47.046	0.968625	53.3253	0.844996			-0.154505
CD3EAP	1	0.999991	0.96288	1.24261	1.71927	1.5655	1.10584	0.395028	0.159059	0.392912	1	0.999991	1.08045	1.09342	1.5391	1.49018	0.896135	0.435356	0.241089	0.288757	1	0.999991	1.20194	1.1003	1.73164	1.54223	0.576573	0.123447	0.0352534	0.0741604	1	0.999991	1.04145	1.0999	1.30606	1.32296	0.629023	0.374292	0.189857	0.246067	58.8052	0.598217	58.5293	0.705815	56.0746	0.736501	56.1868	0.861503	-2.53654
CD44	1	0.999991	0.9605	1.01425	0.922541	0.910606	0.557303	0.20986	0.140131	0.131883	1	0.999991	0.848856	1.0129	0.839436	0.482404	0.60932	0.315077	0.193056	0.184643	1	0.999991	1.19857	0.948869	1.11618	0.968082	0.594328	0.263751	0.137032	0.177456	1	0.999991	1.06639	1.36229	1.36324	1.29446	0.615244	0.29136	0.208113	0.261896	56.3279	0.994842	55.5117	0.929702	56.6083	0.961451	56.1451	0.815543	0.456895
CD46	1	0.999991	0.895861	0.939118	0.768595	0.842645	0.496269	0.193412	0.142636	0.10333	1	0.999991	0.961981	0.972725	0.927855	0.510223	0.527118	0.292536	0.120926	0.0728575	1	0.999991	1.09363	0.916944	1.07426	0.707755	0.548757	0.287981	0.151558	0.175511	1	0.999991	1.02993	0.994783	0.983668	0.899848	0.189927	0.238752	0.134436	0.149926	55.7831	0.960325	55.2775	0.970226	56.0834	0.968718	54.1925	0.995237	-0.392307
CD55	1	0.999991	1.2466	1.32584	1.25372	1.32751	0.730504	0.311725	0.240835	0.108567	1	0.999991	0.855927	0.928296	0.774239	0.480769	0.577189	0.322204	0.191058	0.149131	1	0.999991	1.31674	0.932625	1.29037	1.21481	0.612659	0.306568	0.166152	0.166143	1	0.999991	0.976169	1.19281	1.43414	1.33719	0.322153	0.208775	0.187332	0.208788	57.2438	0.825172	55.2232	0.957001	56.2176	0.866363	55.7283	0.849262	-0.260568
CD59	1	0.999991	1.31157	1.47946	1.42247	1.80024	0.906747	0.283321	0.271131	0.0788356	1	0.999991	0.890141	1.04218	0.870056	0.518041	0.553199	0.321241	0.187548	0.196795											1	0.999991	0.932279	1.25604	1.79816	1.44499	0.932216	0.148941	0.198698	0.251826	57.8817	0.615033	55.2494	0.953931			56.6487	0.666287	0.699623
CD9	1	0.999991	1.30604	1.62894	1.50789	2.07441	1.34642	0.43049	0.346487	0.0868902	1	0.999991	0.777549	1.82683	1.29462	0.719759	2.05551	0.932291	0.464853	0.306193	1	0.999991	3.33544	0.69828	2.62346	3.50185	1.61851	0.776271	0.763761	0.960799	1	0.999991	0.871499	1.56773	2.85454	2.65141	2.03359	0.129253	0.435991	0.295577	58.9026	0.421679	62.7226	0.272514		-0.357521	58.262	0.0804214	-2.23028
CD97	1	0.999991	1.03095	1.06323	0.873368	0.972485	0.414013	0.206545	0.181543	0.333576	1	0.999991	1.32029	0.895529	0.535218	0	0.138994	0	0	0.248272	1	0.999991	1.02092	0.751884	0.874241	0.696631	0.335228	0.152758	0.115035	0.373121	1	0.999991	0.613754	1.01447	1.17365	0.960008	0.307961	0.214327	0.188366	0.564833	55.6119	0.972472	50.0307	0.927624	54.2447	0.907744	53.8067	0.78511	1.20444
CDA	1	0.999991	0.900699	0.875847	0.792218	0.708518	0.592595	0.258388	0.144605	0.161023	1	0.999991	1.0876	0.953398	0.950378	1.06893	0.467733	0.223049	0.147102	0.150102	1	0.999991	1.06999	1.26872	0.901137	1.44011	0.490982	0.248644	0.118384	0.141049	1	0.999991	1.05238	0.960489	0.91983	0.725967	0.33577	0.256887	0.11649	0.15531	55.9819	0.971023	55.9626	0.985998	55.9898	0.860485	54.7276	0.992905	-0.613564
CDAN1	1	0.999991	1.01464	0.840773	0.605692	0.343701	0.158722	0.0420815	0.0229071	0.0312947	1	0.999991	0.896955	0.792746	0.507494	0.337655	0.133327	0.0441948	0.0209777	0.0302528	1	0.999991	0.905192	0.814846	0.742388	0.382346	0.289283	0.0985556	0.0505262	0.0501804	1	0.999991	0.842987	0.8002	0.591447	0.321086	0.0913589	0.0327659	0.0197736	0.0253356	51.1493	0.99758	50.3642	0.996724	52.1585	0.988894	50.5699	0.990084	0.607409
CDC123	1	0.999991	0.670385	0.495212	0.326105	0.244621	0.0928511	0.0362002	0.0197798	0	1	0.999991	0.731007	0.552893	0.372867	0.234893	0.0890767	0.0256541	0.0158462	0.0188366	1	0.999991	0.681629	0.547768	0.512465	0.286986	0.122608	0.0479575	0.00722535	0	1	0.999991	0.757779	0.542414	0.4465	0.384014	0.156491	0.0571468	0.0333942	0.0260342	47.2637	0.983931	47.8935	0.990627	48.4678	0.970356	48.8441	0.976643	1.0774
CDC16	1	0.999991	1.17412	1.32932	1.15105	1.0936	0.502967	0.0838765	0.0816071	0.102638	1	0.999991	0.934124	0.949485	0.87989	1.54887	0.402289	0.116665	0.0460739	0.033269	1	0.999991	1.17754	1.00518	1.25061	1.16883	0.612618	0.0820133	0.0164083	0.0192559	1	0.999991	1.04648	0.992208	1.14524	1.12744	0.605402	0.111897	0.0437019	0.0368881	56.0029	0.925493	55.9029	0.861033	56.2119	0.946178	56.2632	0.978456	0.284652
CDC20											1	0.999991	0.806035	0.70507	0.645159	0.360138	0.0878911	0.0586396	0.0215558	0																							50.4769	0.975178					0
CDC23	1	0.999991	1.01986	1.15179	0.870968	0.697189	0.210463	0.0609555	0.0296905	0	1	0.999991	1.31044	1.05983	1.03413	0.279317	0.185237	0.0314171	0.0250918	0.0250503																					54.0599	0.984019	52.7213	0.951731					0
CDC25C											1	0.999991	0.452434	0.235839	0.132537	0.0933687	0.0365322	0.0109719	0.00705113	0.0118255																							44.1617	0.979901					0
CDC26	1	0.999991	1.17038	1.41014	1.45485	1.61645	1.53872	0.596614	0.606181	1.35382	1	0.999991	1.61129	1.51743	2.34769	1.42225	2.36357	1.74882	1.3372	2.41939	1	0.999991	1.08807	1.11014	1.11461	1.29338	1.47686	0.872515	0.572667	1.16646	1	0.999991	1.05623	1.33946	1.14771	1.22137	1.1053	0.749529	0.523896	0.533553		-0.148556		0.072016		-0.0391559		0.712496	0
CDC27											1	0.999991	0.718337	0.595949	0.382768	0.27306	0.218331	0.0660511	0.0355604	0.0706405	1	0.999991	1.28178	1.08225	1.38033	0.627595	0.488996	0.0567936	0.0458096	0	1	0.999991	0.956195	0.993163	0.90334	1.04695	0.622323	0.142086	0.0920569	0.0151863			48.3773	0.984341	55.3029	0.88086	56.5308	0.988439	4.07678
CDC34	1	0.999991	0.517271	0.344013	0.255495	0.175669	0.078642	0.0249237	0.012686	0.00344053	1	0.999991	0.488593	0.281587	0.24008	0.198512	0.0674814	0.0265763	0.0109293	0.0180562	1	0.999991	0.687513	0.539988	0.506905	0.30318	0.102473	0.0294213	0.00910043	0.00724689	1	0.999991	0.727506	0.569898	0.508576	0.348895	0.197289	0.0446593	0.0199403	0.0200844	45.3988	0.965828	44.7824	0.958674	48.4245	0.968508	49.0844	0.975698	3.66385
CDC37	1	0.999991	0.960652	0.97903	0.902414	0.657174	0.230555	0.0606518	0.026274	0.0230452	1	0.999991	0.929112	1.21758	1.23493	0.751848	0.266598	0.0580403	0.0285317	0.0243309	1	0.999991	1.02246	1.447	0.927928	1.41363	0.241403	0.121177	0.0290898	0.029017	1	0.999991	0.93019	1.25836	1.27843	0.901058	0.389954	0.0781131	0.0377541	0.022513	53.9527	0.998412	54.5647	0.948477	55.7082	0.86557	55.4997	0.934108	1.34527
CDC37L1	1	0.999991	1.14736	1.04517	0.713356	0.363395	0.121221	0.0478224	0.025528	0.0114692	1	0.999991	0.97766	0.91767	0.59584	0.324095	0.095517	0.0336668	0.0179963	0.0244034	1	0.999991	1.17482	0.934279	0.7891	0.429289	0.21486	0.0852842	0.0389798	0.0297929	1	0.999991	1.00329	0.993422	0.761889	0.410306	0.285982	0.128769	0.055356	0.0536373	51.8788	0.984189	51.062	0.998279	52.555	0.981545	52.6062	0.993774	1.11019
CDC40																															1	0.999991	0.985698	1.08038	0.798049	0.64451	0.386801	0.148047	0.084037	0.0665769							54.4061	0.987185	0
CDC42	1	0.999991	1.03329	1.0938	0.853334	0.656333	0.232333	0.0710564	0.0284872	0.0163291	1	0.999991	1.03339	0.987469	0.792517	0.495494	0.18599	0.070931	0.0287882	0.0207138	1	0.999991	1.00229	1.07587	0.762247	0.46627	0.163951	0.0542242	0.0192043	0.0163287	1	0.999991	0.995332	0.988123	0.75741	0.502073	0.140225	0.0598974	0.0250999	0.0183866	53.9179	0.990984	52.8475	0.998411	52.6181	0.992187	52.6597	0.996649	-0.743777
CDC42BPA	1	0.999991	0.843973	0.873719	0.738734	0.313873	0.0858801	0.0179702	0.00545509	0	1	0.999991	1.00345	1.03419	0.793433	0.554689	0.201986	0.0562583	0.0244472	0.0219001	1	0.999991	0.906431	0.871287	0.504829	0.41464	0.108036	0.0296865	0.00846676	0.0121353	1	0.999991	1.05548	1.17411	0.94005	0.491008	0.185798	0.049669	0.0238884	0.0114887	51.5265	0.984502	53.1978	0.995514	50.8407	0.986296	53.115	0.981399	-0.384323
CDC42BPB	1	0.999991	0.915706	0.885592	0.697238	0.619962	0.233896	0.0613798	0.0302591	0.0259646	1	0.999991	0.78202	0.584436	0.420458	0.37554	0.120385	0.0340773	0.0146751	0.0196871	1	0.999991	1.02003	0.906116	0.716448	1.13836	0.247215	0.0859112	0.0260989	0.0292976	1	0.999991	0.901521	0.804321	0.696543	0.543364	0.264367	0.046731	0.0228183	0.0216261	53.0156	0.981539	48.8636	0.980529	55.7253	0.942606	52.4663	0.98329	3.15616
CDC42EP3	1	0.999991	0.855493	1.06425	0.964435	0.516131	0.190763	0.052727	0.0726142	0	1	0.999991	0.978145	0.797331	0.704703	0.506596	0.227663	0.094733	0.0435517	0	1	0.999991	0.910038	1.10132	0.632508	0.553995	0.434925	0.0929882	0.0342151	0.0330982											53.2407	0.982585	52.3757	0.992195	53.597	0.95072			0.178144
CDC42EP4	1	0.999991	0.912289	0.787502	0.750987	0.627953	0.304073	0.129356	0.0691463	0.112321	1	0.999991	0.884341	0.843173	0.729893	0.862921	0.267123	0.129909	0.0629087	0.0770504	1	0.999991	0.89953	0.905943	0.684248	0.487678	0.259553	0.119247	0.0463991	0.0820873	1	0.999991	1.01228	0.910392	0.833435	0.648083	0.439566	0.168639	0.0994439	0.125711	53.3925	0.975231			52.5038	0.993851	54.6497	0.992212	-0.444342
CDC45											1	0.999991	0.741931	0.381067	0.285209	0.0576603	0.110602	0.028248	0.0256605	0.00985133																							46.3938	0.986713					0
CDC5L											1	0.999991	0.995367	0.476711	0.207979	0.13789	0.0492719	0.0429973	0.0411248	0	1	0.999991	0.93388	0.628032	0.65397	0.510849	0.22078	0.0957653	0.0562804	0.0493725	1	0.999991	0.85882	0.503699	0.505643	0.344785	0.24229	0.065294	0.0445211	0.0430167			47.1445	0.989314	51.4744	0.967408	49.3627	0.970219	1.10911
CDC73	1	0.999991	0.765779	0.312631	0.178318	0.126798	0.0574321	0.0205311	0.0115679	0.0092328	1	0.999991	0.721435	0.293448	0.203305	0.158456	0.0592314	0.0244509	0.0130714	0.0192492	1	0.999991	0.846647	0.395291	0.29726	0.20244	0.100221	0.0385608	0.0152118	0.0189403	1	0.999991	0.727397	0.342438	0.220138	0.127854	0.0837752	0.0240022	0.00838569	0.00716034	45.8884	0.991842	45.7079	0.986428	47.0135	0.981314	46.0313	0.99016	0.724275
CDCA3	1	0.999991	0.787384	0.813424	0.865997	0.665475	0.440518	0.23276	0.10621	0.135502											1	0.999991	1.04838	1.05631	1.55604	1.17042	0.509539	0.153185	0	0.0866772	1	0.999991	0.832443	1.12599	1.00871	0.941724	0.524501	0.227461	0.151305	0.151847	54.8785	0.949152			56.0111	0.860584	56.1785	0.967911	0.566298
CDCP1	1	0.999991	1.09012	1.13676	1.04446	0.882634	0.773433	0.5167	0.434518	0.730023	1	0.999991	0.85911	0.854032	0.71219	0.627456	0.51486	0.297855	0.208623	0.229048	1	0.999991	1.21378	0.923162	1.01343	0.98792	0.834812	0.523713	0.408774	0.518704	1	0.999991	1.0059	1.04888	1.1893	1.13934	0.968964	0.552405	0.461866	0.715535		0.837632	55.1676	0.980775	59.522	0.909135		0.833604	0
CDH1	1	0.999991	1.12287	1.18261	1.10885	1.1821	0.592706	0.224116	0.11076	0.140692	1	0.999991	1.06224	1.09489	1.10542	1.6973	0.528318	0.261563	0.123485	0.101954	1	0.999991	1.12027	1.10209	1.19435	1.14089	0.716975	0.276412	0.109399	0.103781	1	0.999991	1.10769	1.13951	1.19284	1.16919	0.691364	0.434242	0.192008	0.245604	56.1439	0.945613	56.0312	0.784988	57.306	0.949405	57.8217	0.915398	1.47639
CDH3	1	0.999991	1.0203	1.0736	1.03705	0.950142	0.414549	0.176006	0.0437146	0.0349754											1	0.999991	1.3154	1.10101	0.995779	0.428992	0.396267	0.173172	0.0559032	0.0161637											55.6937	0.992113			53.7431	0.916881			-0.975311
CDK1	1	0.999991	0.632317	0.329336	0.202848	0.158348	0.0679808	0.0221753	0.00913334	0.00397736	1	0.999991	0.657021	0.329845	0.220642	0.170367	0.073193	0.0240054	0.00918059	0.00946819	1	0.999991	0.649486	0.390052	0.319956	0.186733	0.0821233	0.0307924	0.00883692	0.00810572	1	0.999991	0.697943	0.396659	0.271178	0.176445	0.100864	0.0315962	0.011734	0.0116138	45.6066	0.984963	45.7595	0.984134	46.4838	0.97952	46.4604	0.986933	0.789026
CDK11B	1	0.999991	0.742561	0.541452	0.257379	0.195255	0.0884544	0.0357149	0.0164378	0.0211801	1	0.999991	0.658934	0.442744	0.230135	0.193961	0.0648947	0.0237921	0.0117943	0.0134848	1	0.999991	0.753741	0.473303	0.332107	0.224506	0.0936609	0.0445716	0.0169267	0.0197102	1	0.999991	0.660524	0.556198	0.310652	0.199418	0.123905	0.045915	0.0233654	0.0237849	47.3075	0.992962	46.4321	0.986446	47.3952	0.989674	47.3654	0.985367	0.510477
CDK12	1	0.999991	0.750795	0.654332	0.623288	0.256292	0.214357	0.0716084	0.0345402	0	1	0.999991	1.107	1.03979	0.739313	0.460634	0.188741	0.0583475	0.0438009	0.0189954	1	0.999991	1.04089	1.09728	0.645583	0.486128	0.202883	0.0695568	0.0472907	0.0234903	1	0.999991	0.925139	1.0043	1.09506	0.707564	0.346834	0.0714621	0.0226287	0	49.8553	0.97106	52.5508	0.987941	52.4518	0.976551	54.7699	0.985969	2.40777
CDK16	1	0.999991	0.913516	0.676785	0.395498	0.268645	0.1357	0.0494249	0.0298815	0.0141924	1	0.999991	0.97422	0.78581	0.536417	0.386158	0.162165	0.0670249	0.0309061	0.0180636	1	0.999991	0.88216	0.697156	0.509101	0.491144	0.16057	0.0591528	0.0206944	0.013684	1	0.999991	0.95219	0.736738	0.530447	0.360024	0.247752	0.100288	0.0435164	0.0400244	49.1872	0.996426	50.8498	0.995772	50.5927	0.977184	50.763	0.995079	0.659336
CDK2	1	0.999991	0.994818	0.964634	0.777466	0.523642	0.268398	0.107719	0.040996	0.0267787	1	0.999991	1.06316	0.903227	0.764256	0.499788	0.247294	0.0914799	0.0443958	0.0346858	1	0.999991	0.963255	0.84422	0.788029	0.537492	0.243067	0.0801625	0.0318445	0.0188295	1	0.999991	0.823643	0.809309	0.631237	0.427085	0.263442	0.0975271	0.0330233	0.0228793	53.2006	0.999366	52.8925	0.99549	53.0107	0.993264	51.5826	0.989181	-0.749961
CDK2AP1	1	0.999991	0.841402	0.889605	1.02765	0.69199	0.433837	0.168087	0.073678	0.0795575	1	0.999991	0.933735	1.12939	1.32263	0.966771	0.503823	0.184579	0.0895659	0.0691553	1	0.999991	1.01817	1.31086	1.1032	1.05006	0.561725	0.184867	0.0798474	0.0612346	1	0.999991	1.16962	1.38004	1.48266	1.11998	0.851969	0.210615	0.11288	0.0816734	55.1297	0.966942	56.078	0.93377	56.3218	0.941606	57.5138	0.82735	1.31398
CDK4	1	0.999991	0.910906	0.758284	0.578295	0.355441	0.176084	0.0578655	0.0290599	0.0222917	1	0.999991	0.79119	0.668576	0.524562	0.423186	0.174259	0.0547326	0.0284927	0.039115	1	0.999991	0.908385	0.797211	0.646931	0.430339	0.160104	0.0821162	0.0228258	0.0249793	1	0.999991	0.913181	0.683004	0.658856	0.437324	0.290416	0.0568538	0.0291256	0.00897134	50.7545	0.997681	50.0716	0.981821	51.4952	0.994241	51.4618	0.979519	1.0655
CDK5	1	0.999991	0.836584	0.544474	0.247426	0.131309	0.0574161	0.0228081	0.0115958	0.0188322	1	0.999991	0.787044	0.48638	0.235945	0.160707	0.0567462	0.0247802	0.0125475	0.0189248	1	0.999991	0.779409	0.520596	0.290708	0.159791	0.0671484	0.0265456	0.00703745	0.00327204	1	0.999991	0.803135	0.569872	0.298843	0.19302	0.0924551	0.0260177	0.0127186	0.00888886	47.4337	0.998719	47.0239	0.996086	47.4017	0.996733	47.8062	0.996477	0.375097
CDK5RAP1	1	0.999991	0.92328	0.716564	0.684682	0.466521	0.162782	0.0783872	0.047613	0	1	0.999991	0.785938	0.619541	0.425834	0.522924	0.151007	0.0585644	0.0220733	0.0167014	1	0.999991	0.795092	0.623761	0.522659	0.401947	0.147845	0.122829	0.0659557	0	1	0.999991	0.725199	0.589675	0.368028	0.310714	0.23092	0.0480253	0.0342206	0.0177009	51.5723	0.982108	49.6642	0.95274	49.8394	0.983721	48.5131	0.980711	-1.44199
CDK5RAP3	1	0.999991	0.895031	0.71841	0.424567	0.273158	0.103947	0.0356756	0.0178905	0.0172142	1	0.999991	1.00999	0.666544	0.434112	0.338066	0.0909808	0.0332079	0.0164896	0.0171267	1	0.999991	0.851943	0.590827	0.390504	0.202929	0.116827	0.0315667	0.01465	0.00717558	1	0.999991	0.838156	0.613897	0.31613	0.203387	0.115496	0.0253514	0.00893479	0.00770966	49.438	0.997839	49.6648	0.984042	48.4731	0.996966	48.2144	0.99643	-1.20768
CDK6	1	0.999991	0.796764	0.686441	0.557086	0.435161	0.191306	0.0675637	0.0292265	0.0220079	1	0.999991	0.80522	0.650073	0.592224	0.46157	0.193315	0.0743838	0.0269784	0.0247466	1	0.999991	0.834923	0.80927	0.719477	0.534569	0.217522	0.0824517	0.0245745	0.0144085	1	0.999991	0.876274	0.73406	0.575562	0.360045	0.189763	0.0625416	0.0200137	0.0127711	50.4256	0.982326	50.5726	0.97482	52.3803	0.9779	50.6264	0.995519	1.0043
CDK7	1	0.999991	0.958372	0.893032	0.703362	0.482446	0.163106	0.0407951	0.0158155	0.0182665	1	0.999991	0.907063	0.832613	0.640644	0.358906	0.139972	0.0333251	0.0137822	0.0201896	1	0.999991	0.990702	0.841311	0.781245	0.452945	0.197767	0.0481987	0.0201913	0.0200736	1	0.999991	0.980258	0.93173	0.749291	0.485951	0.269107	0.0704994	0.0270745	0.0252074	52.2543	0.995626	51.2199	0.996189	52.4594	0.994082	52.8434	0.998464	0.91431
CDK9	1	0.999991	0.915819	0.777728	0.511587	0.346807	0.103236	0.0329248	0.0189724	0.00791379	1	0.999991	0.729413	0.650142	0.392705	0.179677	0.107489	0.0415579	0.027491	0.0274802	1	0.999991	0.990409	0.648262	0.613615	0.356327	0.129296	0.0497994	0.0156274	0.0182087	1	0.999991	0.917745	0.64477	0.703205	0.497028	0.471678	0.121589	0.0296251	0.0324463	50.3254	0.995801	48.3236	0.989413	50.5444	0.980569	52.5375	0.946164	2.21648
CDKN1A	1	0.999991	0.891778	0.786482	0.538458	0.333554	0.247111	0.0928891	0.0173481	0	1	0.999991	0.896775	1.06546	1.08936	0.432887	0.439717	0.118556	0.0640608	0.0182813	1	0.999991	0.942903	1.13461	0.871219	1.52816	0.369648	0.146827	0.0330037	0.0420016	1	0.999991	0.923254	1.13181	0.884873	0.802266	0.333645	0.143717	0.0639817	0.020017	50.7485	0.995644	54.0756	0.935721	55.8662	0.86659	54.9634	0.980775	3.00281
CDKN1B	1	0.999991	1.04986	0.999221	1.09337	1.16519	0.535661	0.253454	0.183699	0.127326	1	0.999991	1.12107	1.0625	1.15062	0.70618	0.509281	0.245242	0.186161	0.177171	1	0.999991	0.960569	0.997695	1.05217	0.817628	0.50584	0.240251	0.132124	0.201943	1	0.999991	1.08941	1.00942	1.06094	0.767303	0.834055	0.183813	0.170844	0.213385	56.0409	0.970348	55.6406	0.955983	55.9153	0.991348	56.7861	0.950545	0.509982
CDKN2AIP	1	0.999991	0.990352	0.941082	0.771435	0.520366	0.190273	0.0697445	0.0415256	0.0243588	1	0.999991	0.919566	0.871854	0.729857	0.526037	0.21765	0.0787936	0.0398005	0.0549535	1	0.999991	0.939501	0.850724	0.659606	0.450404	0.167621	0.0634152	0.0288861	0.0293155	1	0.999991	0.930226	0.813969	0.648236	0.338768	0.186083	0.0427151	0.0248996	0.0191779	52.8634	0.99831	52.6703	0.992637	51.8391	0.996164	51.2438	0.997138	-1.22535
CDKN2AIPNL	1	0.999991	0.809416	0.951321	1.03926	0.968368	0.308681	0.156768	0.0879053	0.14111	1	0.999991	1.32276	0.952395	0.966207	0.984076	0.527941	0.144336	0.0473108	0.015002	1	0.999991	1.16041	1.24459	1.03865	1.11019	0.547979	0.184943	0.179494	0.104931	1	0.999991	1.98566	1.32105	1.3548	0.697115	0.577874	0.257013	0.119169	0	55.2868	0.972456	56.208	0.945386	56.0519	0.944292	56.446	0.643298	0.501571
CDR2L	1	0.999991	0.840324	0.91907	0.90652	0.489155	0.302773	0.133582	0.0732632	0.027344	1	0.999991	1.0062	0.988851	0.812519	0.287378	0.339067	0.0772855	0.0465663	0.0473293	1	0.999991	0.837251	1.09262	0.648817	0.35458	0.317826	0.0618978	0	0.0354852	1	0.999991	1.16741	1.04404	0.956812	0.681086	0.538095	0.0878112	0.0561651	0.0558552	53.4723	0.975914	52.1412	0.973146	52.1369	0.953147	55.4101	0.967441	0.96678
CDSN	1	0.999991	0.830641	0.936169	1.38003	1.10737	0.570863	0.34559	0.215302	0.538325	1	0.999991	0.768053	1.23943	1.00421	1.56174	0.577423	0.352934	0.348232	0.290923											1	0.999991	0.968992	0.768042	0.902527	0.651279	0.516861	0.198312	0.165591	0.143765	56.1302	0.798584	56.1226	0.732941			55.2717	0.95822	-0.42542
CDV3	1	0.999991	0.987056	1.02263	1.05607	0.962037	0.680891	0.38212	0.259304	0.503309	1	0.999991	1.03328	1.04373	1.09133	0.948624	0.738298	0.374438	0.251168	0.329591	1	0.999991	1.01916	1.49713	1.44391	1.17533	0.999927	0.520565	0.325638	0.473371	1	0.999991	1.05693	1.00705	1.01375	0.968621	0.667111	0.380192	0.205741	0.322249	57.1458	0.958149	57.6158	0.984348	59.0542	0.654572	57.3288	0.988157	0.810678
CDYL	1	0.999991	1.12513	1.0436	1.05036	0.640698	0.29524	0.112778	0.0726613	0.064955	1	0.999991	1.07736	1.12471	1.1513	0.529322	0.383323	0.106359	0.0827133	0.0720962	1	0.999991	1.14568	1.04423	0.930046	0.697399	0.415645	0.170401	0.0886356	0.0629285	1	0.999991	0.945682	0.983871	0.915214	0.729083	0.601904	0.103498	0.0886495	0.0653573	54.1742	0.983707	54.0612	0.949379	55.0052	0.984442	55.8511	0.975646	1.31042
CECR5	1	0.999991	0.989905	0.830775	0.509294	0.376684	0.158816	0.0571534	0.0258797	0.020698	1	0.999991	1.00231	0.794123	0.490923	0.400157	0.150594	0.0507078	0.0220899	0.0191979	1	0.999991	0.934108	0.684541	0.401805	0.246121	0.0994109	0.0365496	0.0117634	0.00843515	1	0.999991	0.948394	0.710816	0.401785	0.211457	0.132908	0.0289624	0.0105661	0.00853966	50.8175	0.993754	50.7104	0.989386	49.1839	0.997399	49.2265	0.997265	-1.55875
CELF1	1	0.999991	0.851999	0.542268	0.271299	0.287797	0.135779	0.0459719	0.0203456	0	1	0.999991	0.867451	0.585135	0.338228	0.269312	0.135559	0.0565824	0.0314898	0.0307668	1	0.999991	0.828734	0.673122	0.498938	0.357619	0.188529	0.0737383	0.0243487	0.0233759	1	0.999991	0.955002	0.735401	0.554437	0.447974	0.210087	0.0788183	0.0346356	0.0337131	47.9388	0.982966	48.3941	0.992532	49.8965	0.993669	51.1122	0.990672	2.33786
CENPF	1	0.999991	0.941001	0.773746	0.765307	0.615732	0.383923	0.189421	0.129397	0.22347	1	0.999991	0.903648	0.750971	0.665922	0.976663	0.322494	0.173446	0.0856558	0.0736717	1	0.999991	0.996187	0.959118	0.586148	0.655079	0.284659	0.140022	0.0765004	0.077541	1	0.999991	0.964899	0.848502	0.858684	0.73194	0.592425	0.311956	0.15239	0.138541	53.79	0.970134	54.9374	0.857587	53.2458	0.96545	56.5012	0.982755	0.509801
CEP170	1	0.999991	1.03601	0.965938	0.836453	0.551845	0.246183	0.0887367	0.0375087	0	1	0.999991	1.00435	0.908232	0.762534	0.775956	0.273367	0.0799127	0.0309857	0.052948	1	0.999991	0.970332	0.830139	0.618326	0.354042	0.126167	0.0586483	0.0273599	0.0294191	1	0.999991	1.02223	0.848143	0.885494	0.826048	0.210669	0.229026	0.114667	0.193276	53.4295	0.998876	54.3268	0.972644	51.1419	0.998656	54.1999	0.968625	-1.20722
CEP41	1	0.999991	0.930374	0.846361	0.520685	0.31519	0.13814	0.0490863	0.010272	0	1	0.999991	0.938267	0.872812	0.549094	0.488507	0.117727	0.0429992	0.0233484	0.0181465	1	0.999991	0.904298	0.876326	0.534167	0.332961	0.190688	0.104506	0.0318522	0.0617183	1	0.999991	0.929356	0.97265	0.544409	0.294447	0.255356	0.0644039	0.0528462	0.0432332	50.58	0.997853	51.4074	0.982905	50.8279	0.994348	50.9837	0.98231	-0.0879179
CEP55	1	0.999991	0.665016	0.658269	0.300444	0	0.0619888	0	0	0	1	0.999991	0.74707	0.566815	0.580271	0.735201	0.234634	0.0855511	0.0364506	0.0134434	1	0.999991	0.577754	0.582212	0.242792	0.396615	0.160311	0.0622391	0.0162187	0.0139387	1	0.999991	0.543811	0.485496	0.448976	0.346852	0	0	0	0	47.4415	0.966643	51.204	0.870796	47.5249	0.932847	47.2438	0.924406	-1.93846
CEP76	1	0.999991	0.79746	0.893636	0.660331	0.567287	0.230113	0.0969928	0.0375683	0	1	0.999991	1.10694	0.949817	0.897259	0.563842	0.419567	0.159582	0.0718617	0.058255	1	0.999991	0.917984	0.793777	0.762477	0.648299	0.381871	0.183932	0.0504343	0.0808836	1	0.999991	0.749168	0.923826	0.909705	0.734368	0.302087	0.236133	0.0600063	0.0340673	52.5151	0.970218	54.3741	0.985281	53.9614	0.98006	54.7695	0.944801	0.920842
CEP85	1	0.999991	0.970582	0.705235	0.961325	0.540105	0.370169	0.147996	0.044727	0.126571																															53.9327	0.936262							0
CEP97	1	0.999991	0.857568	0.653012	0.360879	0.261618	0.110968	0.0441389	0.0314346	0.0243146	1	0.999991	0.836784	0.699778	0.33473	1.0111	0.106529	0.0507643	0.0305446	0.0365814	1	0.999991	0.704398	0.760961	0.350611	0.343416	0.101667	0.0697872	0.0274047	0.01334	1	0.999991	0.920831	0.682562	0.41476	0.274823	0.168623	0.0388681	0.0272014	0.0262644	48.7526	0.996093	51.639	0.724727	49.0308	0.965032	49.3754	0.995227	-0.992697
CETN2	1	0.999991	0.932345	0.90449	1.10507	0.832399	0.566454	0.233887	0.285945	0.47651	1	0.999991	0.931319	0.917329	0.928767	0.616109	0.610013	0.359734	0.273203	0.365916	1	0.999991	1.06021	1.31697	1.52643	1.29472	1.18263	0.64231	0.369147	0.574814	1	0.999991	0.988477	0.884721	0.928468	0.964	0.73982	0.401178	0.273454	0.358188	56.1409	0.922475	56.4161	0.956984	59.5109	0.567402	57.79	0.971226	2.37191
CETN3	1	0.999991	0.982048	0.751409	0.720905	0.53872	0.350963	0.116631	0.0569481	0.132089	1	0.999991	0.850768	0.715131	0.592164	0.755873	0.285682	0.111236	0.0803947	0.0639696	1	0.999991	0.831378	0.793438	0.621321	0.457842	0.339303	0.154124	0.0718357	0.0748469	1	0.999991	0.809687	0.701181	0.688494	0.562479	0.414894	0.16065	0.0698563	0.0662774	52.9273	0.977314	52.7211	0.916037	52.0228	0.990706	52.7003	0.963232	-0.462587
CFDP1	1	0.999991	0.861939	0.807252	0.896019	0.829341	0.622909	0.310483	0.216309	0.342097	1	0.999991	0.92552	1.1613	1.42783	1.03186	0.937942	0.339744	0.207664	0.187487	1	0.999991	0.863086	1.1996	0.785927	1.29763	0.517545	0.330699	0.148001	0.215271	1	0.999991	0.89137	0.983782	1.20256	1.08313	1.07526	0.197594	0.199894	0.167376	56.9061	0.90521	58.2017	0.867277	56.0222	0.861547	58.1617	0.957541	-0.461929
CFI	1	0.999991	0.902895	1.33865	1.65318	1.53557	0.663584	0.39121	0.298735	0.206567	1	0.999991	1.09224	1.30953	0.963001	1.06487	0.873602	0.466288	0.275771	0.108501																					56.2229	0.634887	58.8985	0.9128					0
CFL1	1	0.999991	0.907553	1.12488	0.957584	0.829364	0.402813	0.141283	0.0627355	0.090578	1	0.999991	0.996612	1.27985	1.20421	0.753747	0.386378	0.108	0.052299	0.0514515	1	0.999991	0.897977	1.40781	0.93232	1.07244	0.373871	0.151985	0.0545485	0.0613701	1	0.999991	0.918598	1.11013	0.992355	0.789158	0.324648	0.113539	0.0492882	0.0464784	55.3315	0.984386	55.1102	0.937637	55.8673	0.910223	54.8763	0.989055	0.15098
CFL2	1	0.999991	0.909918	1.05906	0.98449	0.875544	0.419382	0.108364	0.0393503	0.04118	1	0.999991	1.0672	1.19432	1.45433	0.735927	0.500605	0.106727	0.0622785	0.0366329	1	0.999991	1.03258	1.42443	1.01999	1.37351	0.445675	0.138596	0.0384667	0.0349712	1	0.999991	0.940447	1.02914	1.11332	0.876899	0.383925	0.0984478	0.0320732	0.0250908	55.5377	0.993235	55.7137	0.88045	55.9466	0.874091	55.4108	0.989781	0.052994
CGGBP1	1	0.999991	0.878221	0.663076	0.561222	0.471272	0.210138	0.0872133	0.0395988	0.0383587	1	0.999991	0.741885	0.621969	0.387785	0.313199	0.181991	0.0644601	0.0207234	0.00945246	1	0.999991	0.929989	0.538054	0.714058	0.291769	0.193853	0.0787021	0.0240088	0.0271731											50.8013	0.982855	48.7202	0.987521	50.3754	0.945909			-0.212969
CGN	1	0.999991	1.13813	0.932386	0.895795	0.798457	0.463455	0.190046	0.175057	0.236937	1	0.999991	1.33115	1.41658	1.54894	1.90712	0.554132	0.274025	0.173145	0.137667	1	0.999991	1.15754	1.05529	0.957511	0.949165	0.444028	0.206085	0.0945726	0.166323	1	0.999991	1.10591	1.22416	1.12372	0.800407	0.661887	0.184423	0.120596	0.188222	55.4392	0.972425	56.0624	0.597024	55.7598	0.978881	56.6407	0.935849	0.449421
CHAC2	1	0.999991	0.998926	1.07374	1.09183	0.872238	0.325701	0.0944959	0.0328714	0.0390746	1	0.999991	1.01273	0.901702	0.821903	0.650972	0.144972	0.0427705	0.0239298	0.0188864	1	0.999991	0.905897	0.880372	0.869718	0.419852	0.121801	0.0259732	0.0110952	0	1	0.999991	0.961931	0.856625	0.797749	0.498916	0.208417	0.057369	0.0226049	0.0168737	55.141	0.992019	53.5281	0.987338	52.5308	0.989328	52.7799	0.994231	-1.67921
CHAF1B	1	0.999991	1.2865	1.56992	1.71266	1.47294	0.840268	0.290669	0.058909	0.0581696	1	0.999991	1.12576	1.4406	1.5559	1.46444	0.728381	0.25132	0.0581635	0.0557098	1	0.999991	1.21055	1.433	1.33959	1.31369	0.662747	0.220669	0.0424815	0.0416102	1	0.999991	1.22533	1.38697	1.47198	1.3296	0.847088	0.239602	0.0602162	0.0484851	57.9376	0.662358	57.3338	0.7477	56.8978	0.828748	57.7288	0.803891	-0.322359
CHAMP1	1	0.999991	0.743458	0.511301	0.396277	0.347143	0.124607	0.0584273	0.0436716	0.0301515	1	0.999991	0.814991	0.407298	0.26532	0	0.0937804	0.0379214	0	0.0325225	1	0.999991	0.807418	0.541015	0.711129	0.382657	0.152397	0.0818952	0.0419141	0.0273039	1	0.999991	0.640055	0.414576	0.305874	0.252752	0.140798	0.0581877	0.027456	0.0335532	48.261	0.978393	46.628	0.987339	50.2673	0.941881	46.623	0.974596	1.00072
CHCHD1	1	0.999991	0.906351	0.840484	0.814609	0.648192	0.360476	0.15643	0.0826942	0.149007	1	0.999991	1.10938	0.795509	0.845735	1.45534	0.441961	0.187882	0.0960257	0.167295	1	0.999991	0.822629	0.790774	0.905101	0.733573	0.317344	0.174488	0.0832664	0.100682	1	0.999991	0.982639	0.875608	0.791852	0.612616	0.19278	0.141557	0.0800437	0.0698687	54.0965	0.978	55.9346	0.849571	54.5991	0.943116	53.319	0.98724	-1.05653
CHCHD10	1	0.999991	1.07471	0.859751	0.826872	0.689148	0.303172	0.136193	0.0664161	0	1	0.999991	1.04963	0.875438	0.943706	1.37906	0.449838	0.250273	0.177726	0.162097	1	0.999991	1.14484	0.927919	0.845973	0.867217	0.346007	0.136778	0.0649039	0.0718014	1	0.999991	1.10051	0.961792	0.782373	0.590723	0.477262	0.211279	0.115818	0.13034	54.226	0.9845	55.938	0.898777	55.1477	0.972054	54.5946	0.981294	-0.210811
CHCHD2	1	0.999991	0.997759	0.945901	0.904541	0.8222	0.467358	0.261383	0.161253	0.227577	1	0.999991	1.02539	1.02357	1.12099	0.856913	0.646378	0.34587	0.203378	0.202624	1	0.999991	1.10991	1.2976	0.842086	1.8119	0.478673	0.302284	0.126957	0.169459	1	0.999991	0.909772	1.09094	1.21649	0.974159	0.0653509	0.214831	0.155689	0.141535	55.7194	0.991617	57.1921	0.981527	55.9741	0.697433	53.8079	0.961918	-1.56473
CHCHD3	1	0.999991	1.12111	1.71845	2.35217	1.57664	1.30953	0.765732	0.377219	0.333934	1	0.999991	0.825422	1.9699	3.79986	4.4331	2.99906	1.37132	0.451756	0.0812141	1	0.999991	1.02234	2.27705	1.18602	6.9928	1.4591	1.06418	0.234406	0.290941	1	0.999991	1.13693	1.77948	2.60695	1.99677	2.25131	0.655009	0.225529	0.289087	59.4274	0.187552	62.9433	-0.262777	61.4073	-0.0916679	59.2047	0.0583	-0.879309
CHCHD4	1	0.999991	1.00504	0.992748	1.2143	1.366	1.04974	0.461978	0.324501	0.440019	1	0.999991	1.29953	1.17919	1.50714	0.832975	0.799681	0.39871	0.340008	0.271319	1	0.999991	1.04682	1.14116	1.1257	1.17433	1.03499	0.449708	0.261063	0.324736	1	0.999991	1.02651	1.40743	1.57675	1.73841	1.31414	0.678666	0.377646	0.370909	58.8901	0.829714	58.1479	0.745724	58.9114	0.938656	59.3148	0.429932	0.594126
CHCHD5	1	0.999991	0.979483	0.701901	0.924171	1.04569	0.358762	0.104999	0.0461408	0.0605884	1	0.999991	0.993806	0.803998	0.795434	0.609072	0.383173	0.148186	0.0558246	0.0843438	1	0.999991	0.939279	0.787445	1.12635	0.553254	0.231486	0.0920186	0.0720862	0.0620418	1	0.999991	1.14681	0.878568	0.720099	0.677319	0.317764	0.150443	0.0727194	0.0591224	55.8548	0.940863	53.9366	0.984728	53.3702	0.952113	53.9565	0.968954	-1.23239
CHCHD6	1	0.999991	0.744072	0.762595	0.75468	0.612273	0.380503	0.233472	0.095796	0.0989081																					1	0.999991	1.07485	1.38787	1.41355	1.02126	1.16474	0.354969	0.181591	0.241462	53.5072	0.952155					58.7745	0.810538	0
CHD1	1	0.999991	0.323661	0.284733	0.206325	0	0.0804801	0.0385624	0.0154309	0	1	0.999991	0.465091	0.287294	0.262283	0.268605	0.140328	0.0639795	0.0272376	0.0284185											1	0.999991	1.18684	0.654616	0.670072	0.278811	0.496002	0.24091	0	0	43.3989	0.946077	44.4436	0.939213			52.2201	0.885969	3.88826
CHD1L	1	0.999991	0.646859	0.382343	0.33697	0.258741	0.140939	0.0450709	0.0135759	0.018294	1	0.999991	0.6587	0.4272	0.364689	0.301208	0.211244	0.0679209	0.0254257	0.0208382	1	0.999991	0.745651	0.374846	0.476759	0.504495	0.224022	0.0787428	0.017115	0.0197644	1	0.999991	0.974568	0.850659	1.0081	0.88928	0.738375	0.13017	0.0506593	0.016516	46.7045	0.967772	47.3891	0.963613	48.751	0.906654	56.9835	0.979467	5.82042
CHD4	1	0.999991	0.675167	0.365485	0.248141	0.183967	0.0875477	0.0380427	0.0208268	0.0210856	1	0.999991	0.625025	0.365042	0.323264	0.304603	0.128985	0.0587222	0.0255808	0.0261243	1	0.999991	0.63374	0.381563	0.307378	0.242686	0.113989	0.0533779	0.0203646	0.0249127	1	0.999991	0.634598	0.422767	0.346456	0.252236	0.157681	0.052853	0.0264982	0.0280354	46.0954	0.985216	46.5163	0.957368	46.3991	0.972473	46.8947	0.9716	0.341056
CHDH	1	0.999991	0.72071	0.534771	0.334088	0.363812	0.221951	0.0833474	0.0352646	0.0453329	1	0.999991	0.695494	0.42359	0.386295	0.296627	0.0919734	0.0315803	0.0303307	0	1	0.999991	0.827146	0.644757	0.361865	0.549464	0.137639	0.167857	0.054518	0.0927067											48.2371	0.971036	47.3917	0.969875	49.8318	0.937178			0.797366
CHEK1	1	0.999991	0.858081	0.770388	0.636301	0.399219	0.252136	0.109389	0.0643082	0.116457	1	0.999991	0.922916	0.844415	0.616333	0.427029	0.115227	0.0416377	0.0142974	0.0182847	1	0.999991	0.950122	0.886577	0.734738	0.393582	0.138922	0.0485871	0.0160825	0.0165017	1	0.999991	0.948723	0.834134	0.655033	0.347989	0.180871	0.0467383	0.0274705	0.0231118	51.3712	0.990768	51.3745	0.993143	51.9573	0.997976	51.3826	0.998351	0.297056
CHEK2	1	0.999991	0.708721	0.561784	0.278758	0.156911	0.0768697	0.0255675	0.0129195	0	1	0.999991	0.78871	0.632404	0.38467	0.6621	0.117658	0.0440897	0.0174272	0.0391536	1	0.999991	0.729591	0.658032	0.415554	0.234463	0.13015	0.0422751	0.0117737	0.0141868	1	0.999991	0.78489	0.613181	0.39577	0.205566	0.0857478	0.0370165	0.0139629	0.0115124	47.3221	0.992051	49.9561	0.894287	48.62	0.989133	48.3716	0.995826	-0.143302
CHERP	1	0.999991	0.739168	0.43173	0.316902	0.200174	0.0718515	0.0223262	0.0122312	0.0116666	1	0.999991	0.79144	0.473489	0.289678	0.220051	0.0764596	0.0286369	0.0139609	0.0218093	1	0.999991	0.805782	0.604844	0.431616	0.360392	0.126099	0.0447971	0.0126358	0.014826	1	0.999991	0.763096	0.453392	0.333341	0.252696	0.115022	0.0474591	0.0202983	0.0217837	47.0198	0.987579	47.2957	0.990704	49.0554	0.986193	47.4135	0.984999	1.07673
CHID1	1	0.999991	0.876968	0.828211	0.496269	0.329671	0.169062	0.0597158	0.0412878	0.0442274	1	0.999991	0.955399	0.837064	0.487004	0.512971	0.205858	0.0809641	0.069732	0.0952394	1	0.999991	0.874949	0.749483	0.493024	0.414542	0.207906	0.0905241	0.0504248	0.0601704	1	0.999991	0.980379	0.852417	0.609766	0.409545	0.29702	0.0797582	0.0718329	0.0840332	50.4283	0.994331	51.3399	0.974163	50.6076	0.992431	51.7676	0.992909	0.30354
CHKA	1	0.999991	0.90131	0.851968	0.81025	0.732052	0.31033	0.135102	0.0332467	0	1	0.999991	0.985269	1.05149	0.908886	0.40352	0.311815	0.0917614	0.028827	0.0332077	1	0.999991	0.995451	0.910315	0.801296	0.516317	0.352426	0.102025	0.0396503	0.00803912	1	0.999991	0.938491	0.971924	0.913955	0.659976	0.434898	0.136978	0.0531163	0.0270759	54.3403	0.975686	53.0092	0.981731	53.4687	0.995867	54.889	0.994928	0.504053
CHKB	1	0.999991	0.896148	0.958339	0.960958	0.859864	0.501133	0.163143	0.0613704	0.012021	1	0.999991	1.17283	2.08622	1.94107	1.59793	1.17992	0.405788	0.123999	0.104119	1	0.999991	1.36525	0.534198	0	3.13656	0.628487	0.262565	0	0	1	0.999991	1.0393	1.14701	1.09	0.886908	0.600365	0.126002	0.0816239	0.0951	55.9821	0.991538	58.8931	0.431363	56.1274	0.270119	56.3903	0.978486	-1.1788
CHM	1	0.999991	0.958857	0.994177	0.832176	0.601299	0.208986	0.0519155	0.0291987	0.0219073	1	0.999991	1.08371	1.10636	1.07561	0.952389	0.262612	0.0572934	0.0315704	0.0242611	1	0.999991	0.955446	0.959469	0.762144	0.889957	0.203327	0.0729753	0.0285705	0.0234297	1	0.999991	1.01994	0.984836	0.974425	0.781742	0.768995	0.078613	0.0507838	0.0444892	53.5064	0.996659	55.1683	0.988821	54.6999	0.966304	56.8892	0.971659	1.45717
CHML	1	0.999991	1.01216	0.967035	1.02615	0.662809	0.408603	0.126289	0.0713536	0.0485721	1	0.999991	1.0757	0.918419	0.869652	0.93416	0.347356	0.0896208	0.0509827	0.0367413	1	0.999991	0.942626	0.850397	0.957077	0.788483	0.402902	0.0950849	0.0392019	0.0470557	1	0.999991	0.968672	0.943478	0.894533	0.657122	0.389127	0.088921	0.0301274	0.0178668	54.8488	0.991123	55.3481	0.983392	55.1805	0.983338	54.5286	0.995977	-0.243864
CHMP1A	1	0.999991	0.895126	1.03233	1.01287	0.816831	0.468668	0.170987	0.0593265	0.0659066	1	0.999991	1.0018	1.33208	1.41592	1.4478	0.726	0.243051	0.0863451	0.0851365	1	0.999991	0.852612	1.06821	0.764654	0.785863	0.347785	0.150259	0.0469263	0.0535154	1	0.999991	1.03321	1.16765	1.12662	1.00776	0.476408	0.207927	0.0842028	0.0861549	55.7116	0.990885	57.1393	0.803603	54.8163	0.961133	55.9622	0.970742	-1.03615
CHMP1B	1	0.999991	0.883824	1.00353	0.792537	0.408025	0.162126	0.062968	0.0256841	0.0377968	1	0.999991	1.15133	1.19206	1.09981	0.623753	0.208796	0.077154	0.0370897	0.0400419	1	0.999991	0.850968	0.925391	0.502166	0.396487	0.137378	0.0486746	0.014944	0.0187692	1	0.999991	0.960622	1.15626	0.941816	0.478176	0.0934447	0.0619986	0.0268054	0.022448	52.3565	0.991599	53.7635	0.964465	50.9401	0.97968	52.9102	0.986945	-1.13482
CHMP2A	1	0.999991	0.892376	0.781074	0.861473	0.741732	0.269816	0.0723285	0.0406027	0.0288399	1	0.999991	1.08508	1.0709	1.13738	0.845698	0.400954	0.105302	0.0462719	0.0420462	1	0.999991	0.950119	1.01633	0.956294	0.778007	0.318197	0.097447	0.0319465	0.027075	1	0.999991	0.991535	1.0568	0.965205	0.834875	0.432754	0.134005	0.0509827	0.0370521	54.3197	0.957828	55.4114	0.982404	54.8106	0.998231	55.5264	0.997826	0.302929
CHMP2B	1	0.999991	0.799832	0.796551	0.756709	0.600102	0.399942	0.182288	0.0882379	0.111886	1	0.999991	1.04638	1.03278	1.05714	0.906194	0.547799	0.213868	0.107538	0.0968912	1	0.999991	0.851731	1.06296	0.834128	0.770571	0.388959	0.182681	0.0850844	0.103558	1	0.999991	1.02309	1.06901	0.9628	0.794872	0.546321	0.196157	0.104334	0.109229	53.6436	0.967657	56.3234	0.995106	55.0487	0.971951	56.0456	0.992766	0.563674
CHMP3	1	0.999991	0.953084	0.91912	0.781314	0.437322	0.165107	0.0672286	0.0298589	0.0319136	1	0.999991	0.987377	0.935907	0.8399	0.479499	0.167724	0.0618231	0.0335371	0.0322574	1	0.999991	0.93895	0.956193	0.811287	0.468045	0.209252	0.106323	0.0401356	0.0247952	1	0.999991	0.973353	0.899093	0.786017	0.493473	0.272923	0.0861748	0.048157	0.0347334	52.4147	0.9984	52.8107	0.999092	52.8142	0.997871	52.9897	0.998186	0.289286
CHMP4A	1	0.999991	0.87241	0.90082	0.929431	0.873987	0.575986	0.294443	0.21402	0.322386	1	0.999991	0.954565	1.16172	1.14081	1.3959	0.764416	0.392971	0.241215	0.276029	1	0.999991	0.844724	1.03886	0.919306	0.851711	0.563224	0.269333	0.145713	0.207045	1	0.999991	1.03056	1.04959	0.993203	0.954886	0.550398	0.385097	0.194207	0.234701	56.4963	0.957974	57.5577	0.851113	56.3952	0.971211	56.7702	0.987927	-0.444311
CHMP4B	1	0.999991	0.924199	0.959098	0.977982	0.915399	0.668146	0.360695	0.226804	0.427552	1	0.999991	1.09537	1.42415	1.60874	1.10805	1.16415	0.562252	0.360362	0.42177	1	0.999991	0.877522	1.04426	0.822198	0.81178	0.59001	0.299884	0.164591	0.253047	1	0.999991	1.08858	1.1889	1.12401	1.13296	0.913318	0.454156	0.262731	0.327123	57.2353	0.96257	59.1389	0.606971	56.547	0.957499	58.6478	0.930868	-0.589708
CHMP4C	1	0.999991	0.888319	0.829603	0.841723	0.702456	0.409347	0.178907	0.0900177	0.129857	1	0.999991	0.736119	0.790803	0.76872	0.68089	0.363096	0.132589	0.0795252	0.0698615	1	0.999991	0.885248	0.991773	0.820639	0.901722	0.417324	0.192796	0.0816886	0.101633	1	0.999991	1.00304	1.00239	1.01539	0.741445	0.401243	0.164228	0.0999548	0.0878945	54.7296	0.971494	53.6875	0.931052	55.6042	0.96867	55.0897	0.99739	1.13838
CHMP5	1	0.999991	0.931993	0.906353	0.86323	0.897402	0.58205	0.27576	0.191378	0.248398	1	0.999991	1.13415	1.33566	1.41892	1.03096	0.924598	0.42679	0.300127	0.312695	1	0.999991	0.932606	1.1617	1.02225	1.08644	0.608328	0.342855	0.193656	0.292009	1	0.999991	0.91212	1.1368	1.04822	0.948369	0.594545	0.280118	0.207328	0.177593	56.5618	0.968195	58.4757	0.792211	56.295	0.95884	56.6423	0.97703	-1.05007
CHMP7	1	0.999991	0.760885	0.302224	0.1943	0.12694	0.0572187	0.0228125	0.0167677	0.0170349	1	0.999991	0.754065	0.350172	0.193432	0.23883	0.0634126	0.0269671	0.0165982	0.0204144	1	0.999991	0.772121	0.39149	0.230421	0.155338	0.0630411	0.0293432	0.00800542	0.00859612	1	0.999991	0.847077	0.535823	0.286175	0.174447	0.110924	0.0250471	0.0152811	0.0114309	45.8435	0.990624	46.1408	0.978859	46.4859	0.991777	47.6557	0.995662	1.07864
CHORDC1	1	0.999991	1.00603	1.07163	0.906457	0.505424	0.128542	0.038601	0.0171632	0.0143983	1	0.999991	1.12168	1.39702	1.17961	0.699712	0.161777	0.0477029	0.0228279	0.0285082	1	0.999991	0.931451	1.07846	0.748077	0.406048	0.116803	0.0371635	0.0133496	0.0140208	1	0.999991	1.03527	1.10101	0.915516	0.479854	0.145795	0.0456985	0.0180535	0.0174743	53.0384	0.996898	53.9082	0.921493	52.2002	0.99008	52.9598	0.993314	-0.893349
CHP1	1	0.999991	0.855562	0.833427	0.686205	0.505434	0.364908	0.118767	0.0720274	0.0447489	1	0.999991	0.50388	0.593337	0.540809	0.540219	0.281961	0.0904746	0.0472004	0.0464283	1	0.999991	1.16866	1.20347	1.1282	0.906937	0.501465	0.187459	0.0935812	0.051462	1	0.999991	1.20524	0.94109	0.906351	0.869677	0.644099	0.143535	0.0704972	0.0732791	52.7342	0.987372	49.4899	0.875525	56.0697	0.954379	56.5937	0.962508	5.21962
CHRAC1	1	0.999991	0.996645	0.997531	0.876196	0.535257	0.172896	0.0613196	0.025104	0.0224689	1	0.999991	0.973398	1.03507	0.848235	0.791963	0.124725	0.0402217	0	0	1	0.999991	1.01975	0.968454	0.956606	0.492885	0.198522	0.051694	0.0150394	0.0223901	1	0.999991	1.0317	0.952771	0.789119	0.458879	0.173716	0.0469946	0.0154792	0.0139305	53.201	0.999841	54.169	0.988259	53.174	0.996408	52.6145	0.999062	-0.790766
CHTF18	1	0.999991	0.372184	0.195717	0.0892773	0.138353	0.030024	0.0149925	0.00708718	0	1	0.999991	0.429439	0.306523	0.213134	0.0991606	0.0739648	0.0349259	0.0173108	0.0208754											1	0.999991	0.567604	0.605216	0.566594	0.323913	0.105236	0.0811433	0.0245291	0.0510553	43.5755	0.977374	44.4681	0.962155			48.6658	0.933159	2.09886
CHTF8	1	0.999991	1.03513	1.01666	0.985814	0.73181	0.406639	0.202293	0.114346	0.146456	1	0.999991	0.935123	0.879473	0.852094	1.03872	0.420752	0.167783	0.133676	0.134892	1	0.999991	0.941988	0.955062	1.01221	0.752859	0.424591	0.186246	0.110994	0.130384	1	0.999991	0.934501	0.856207	0.839135	0.660824	0.425429	0.193739	0.10577	0.140371	55.063	0.997038	55.9103	0.96911	55.2362	0.99359	54.6721	0.98573	-0.532468
CHTOP	1	0.999991	1.23501	1.25192	1.26258	0.86391	0.341491	0.113599	0.0273079	0	1	0.999991	1.07137	1.08766	0.976383	0.557653	0.353495	0.178749	0.0353277	0.0442891	1	0.999991	1.08948	1.12991	1.46758	0.840532	0.236384	0.116748	0.0436216	0.0258095	1	0.999991	1.09059	1.07181	1.31794	0.741328	0.0630042	0.0627314	0.0225151	0.0256365	55.2413	0.923115	54.2016	0.98095	54.7106	0.902014	53.391	0.954411	-0.67066
CHUK	1	0.999991	0.487739	0.24734	0.219278	0.179023	0.0520428	0.0362402	0.0199832	0.0146253	1	0.999991	0.360378	0.158113	0.1305	0.0756925	0.0434648	0.0102042	0.00778573	0.00654062											1	0.999991	0.851812	0.711183	0.746732	0.625346	0.292606	0.117994	0.052751	0.0457027	44.4525	0.965767	43.5413	0.984452			52.9012	0.957041	4.67997
CHURC1											1	0.999991	1.29684	0.884882	0.6614	1.44081	0.284874	0	0.041605	0	1	0.999991	0.887102	0.508931	0.366204	0.372149	0.20224	0.0733257	0	0.0498405													55.7889	0.847107	48.7552	0.966601			0
CIAO1	1	0.999991	0.915504	0.752245	0.625796	0.444089	0.247609	0.0899313	0.0309972	0.00687145	1	0.999991	0.894871	0.851793	0.723077	0.691026	0.252426	0.0849708	0.0306669	0.0191717	1	0.999991	0.946691	0.93335	0.698846	0.699842	0.287005	0.113853	0.0389031	0.0279409	1	0.999991	0.868752	0.80122	0.780297	0.592976	0.242458	0.092445	0.0432747	0.0254687	51.5322	0.993456	53.4819	0.969197	53.7807	0.978066	53.0779	0.975457	0.922281
CIAPIN1	1	0.999991	0.927697	0.81922	0.573238	0.301385	0.122746	0.050858	0.0225103	0.0215107	1	0.999991	0.983538	0.869895	0.602227	0.340864	0.11397	0.0433627	0.0230049	0.0262229	1	0.999991	0.868984	0.833298	0.543636	0.290768	0.124968	0.0500072	0.0198261	0.0244001	1	0.999991	0.970274	0.84615	0.563457	0.275613	0.154541	0.050065	0.0228805	0.0240756	50.6643	0.999319	51.093	0.998958	50.467	0.995665	50.6626	0.999245	-0.313863
CIC																					1	0.999991	0.907441	0.65872	0.503663	0.0986877	0.0708601	0.0128607	0	0	1	0.999991	0.880649	0.714461	0.572542	0.397482	0.278916	0.067368	0.052307	0.0312658					49.0735	0.988553	50.9381	0.991368	0
CIRBP	1	0.999991	0.989607	0.946482	1.00872	0.80724	0.423978	0.166505	0.074897	0.101322	1	0.999991	0.987927	0.966055	0.948085	0.697574	0.407123	0.171216	0.0865422	0.0881213	1	0.999991	1.0948	0.956396	0.928269	0.826048	0.396189	0.177769	0.090549	0.106233	1	0.999991	0.990991	1.00432	1.06425	0.866129	0.738021	0.213805	0.131115	0.122558	55.4087	0.996922	54.9455	0.998601	55.3036	0.991198	57.1338	0.987404	1.04168
CISD1											1	0.999991	0.891276	1.01331	0.719125	0.652692	0.40832	0.147733	0.118415	0.0691971																							54.3106	0.976731					0
CIT	1	0.999991	0.932725	0.65137	0.426832	0.110328	0.112056	0.0228494	0.0307144	0.029589	1	0.999991	0.855685	0.703166	0.312086	0.561703	0.0974586	0.0433812	0	0	1	0.999991	0.886927	0.837372	0.619502	0.99629	0.180004	0.089522	0.0310696	0.0383871	1	0.999991	0.795033	0.910211	1.56915	1.73131	1.14306	0.134777	0.142667	0.00653355	48.7856	0.994062	49.6963	0.927282	55.2157	0.889395	58.409	0.702447	7.57141
CIZ1	1	0.999991	0.974881	0.651725	0.372703	0	0.0489623	0	0	0	1	0.999991	0.868876	0.816367	0.618871	0.279857	0.13211	0.0247996	0	0	1	0.999991	0	0	0	2.03609	0	0	0	0	1	0.999991	0.856517	0.428939	0.755555	0.398112	0.179878	0	0	0.0648782	48.463	0.990934	50.7227	0.992926	45.9907	0.124107	50.1045	0.889454	-1.5453
CKAP4	1	0.999991	1.04053	0.990711	0.766952	0.526471	0.419671	0.193104	0.077253	0	1	0.999991	1.93851	3.77575	5.36773	0	2.48555	0.674703	0.510392	0	1	0.999991	0.707721	0.69685	0.844254	0.658582	0.432232	0.175872	0.104648	0.21272	1	0.999991	1.00138	0.960823	0.885165	0.841328	0.695797	0.177344	0.0787122	0.0492741	54.0391	0.988715	62.8243	-0.119551	54.0127	0.877789	56.8601	0.980859	-2.99528
CKAP5	1	0.999991	0.898182	0.633257	0.384116	0.266703	0.109868	0.0426856	0.0262361	0.00968557	1	0.999991	0.831865	0.574601	0.293842	0.308123	0.0776251	0.0266695	0.0145924	0.0103058	1	0.999991	0.8869	0.64002	0.404051	0.237943	0.104242	0.040197	0.0181156	0.0165683	1	0.999991	0.904671	0.652074	0.408319	0.279874	0.193974	0.0484708	0.0270049	0.0252031	48.8984	0.995572	48.1637	0.984414	48.9045	0.997936	49.2634	0.993155	0.552949
CKB	1	0.999991	0.955655	0.833185	0.421158	0.235103	0.0869933	0.0351033	0.0164449	0.00987729	1	0.999991	0.972352	0.853579	0.421502	0.320245	0.0756035	0.0297634	0.0123689	0.0192263	1	0.999991	0.98516	0.941398	0.544144	0.291241	0.119236	0.0530815	0.0173393	0.0189309	1	0.999991	1.00844	0.972405	0.489876	0.221841	0.129689	0.0393716	0.0175065	0.0134176	49.7329	0.996944	50.0661	0.989492	50.7682	0.99594	50.2694	0.992329	0.619335
CKMT1A	1	0.999991	1.03623	1.08112	1.24565	1.27971	0.952074	0.494991	0.313494	0.39034	1	0.999991	1.09939	1.21801	1.29936	1.26161	1.00057	0.518693	0.355731	0.357707	1	0.999991	1.02792	0.978211	1.20787	1.00961	0.755442	0.339364	0.190226	0.216956	1	0.999991	1.00785	1.14811	1.22668	1.2374	0.834959	0.450633	0.255715	0.325177	58.948	0.863889	59.0381	0.819804	57.5966	0.964092	58.4123	0.889227	-0.988609
CKS1B	1	0.999991	0.753933	0.55474	0.415242	0.330823	0.189453	0.0841513	0.0373707	0.0367889	1	0.999991	0.94537	0.76022	0.640429	0.684281	0.287101	0.106294	0.0561801	0.0647357	1	0.999991	0.934274	0.816342	0.727251	0.601694	0.239808	0.0957109	0.0487891	0.0420525	1	0.999991	0.92267	0.688602	0.630027	0.490511	0.327717	0.127208	0.0637063	0.0521443	48.6925	0.985944	52.968	0.95814	52.9715	0.983701	51.891	0.984128	1.60097
CKS2	1	0.999991	0.702708	0.382134	0.275106	0.195808	0.0900765	0.0443592	0.0177215	0.0104317	1	0.999991	0.808826	0.726127	0.451637	0.331391	0.137676	0.0685589	0.0340451	0.0303213	1	0.999991	0.780726	0.541969	0.360461	0.288538	0.0958041	0.0354521	0.0125893	0.0230178	1	0.999991	0.699344	0.455115	0.330534	0.163424	0.104899	0.0456279	0.0121623	0.0110212	46.4302	0.984599	49.6624	0.992802	48.118	0.98874	46.9959	0.988627	-0.48934
CLASP1	1	0.999991	0.983526	0.635108	0.731025	0.745856	0.296028	0.119212	0.146068	0.055124	1	0.999991	0.809287	0.479902	0.358858	0.213665	0.111996	0.0422324	0.0239906	0	1	0.999991	0.833578	0.950618	0.820775	0.487738	0.40176	0.106977	0.0345479	0.046126	1	0.999991	0.912085	0.563572	0.516559	0.293176	0.294249	0.0518207	0.034123	0.0259902	53.4964	0.913194	47.7255	0.989705	53.5825	0.973232	49.7301	0.971996	1.04537
CLASP2	1	0.999991	1.06851	1.13417	0.861171	0.473774	0.110174	0.0215023	0.008191	0.00972438	1	0.999991	0.988104	0.952827	0.733956	0.238252	0.103171	0.0203306	0.00604009	0.0139764	1	0.999991	0.828234	1.03988	0.467563	0.546307	0.218754	0	0	0	1	0.999991	0.919488	0.538125	0.415217	0.209948	0.228827	0.0691551	0.0322402	0.0416455	52.8135	0.987838	51.365	0.998785	51.8083	0.931728	48.5714	0.980302	-1.89946
CLASRP	1	0.999991	0.90025	0.899876	1.15049	0.72276	0.420941	0.122377	0.112043	0.0357547	1	0.999991	0.82768	0.480616	0.321393	0.205256	0.114116	0.045644	0.0216565	0.0158895																					55.1634	0.96236	47.5489	0.991166					0
CLEC16A	1	0.999991	1.25188	1.62564	1.82806	2.40181	1.69155	0.828661	0.519027	0.324643	1	0.999991	1.07437	1.9198	1.92376	1.38342	2.28559	1.20308	0.722611	0.66192	1	0.999991	1.51706	1.13801	2.11582	2.98614	2.50944	1.27765	0.83048	0.87404	1	0.999991	1.10452	1.20751	1.63421	1.69884	1.41118	0.321172	0.325648	0.361564	62.9317	0.0237198		-0.299164		0.0964227	58.0845	0.54238	0
CLIC1	1	0.999991	1.0105	1.00054	0.89487	0.461543	0.0990403	0.0253571	0.0109152	0.00492975	1	0.999991	1.09218	1.02719	0.889318	0.653485	0.0909471	0.025808	0.0118706	0.0174087	1	0.999991	0.922947	0.979655	0.850472	0.382059	0.098508	0.0325817	0.0102028	0.00842948	1	0.999991	0.948307	1.03268	0.771249	0.410467	0.11222	0.0439684	0.0152761	0.0169448	52.7827	0.999889	53.6002	0.991881	52.3238	0.996858	52.2569	0.995971	-0.901107
CLIC3	1	0.999991	0.816724	0.587995	0.454111	0.282026	0.127447	0.0383062	0.00984534	0	1	0.999991	0.778259	0.70313	0.45894	0.469758	0.155116	0.0678574	0.0377239	0.0413647	1	0.999991	0.694312	0.563722	0.428389	0.0509171	0.223364	0.034544	0	0.0156806	1	0.999991	0.7894	0.896822	0.550669	0.320223	0.164145	0	0.0125583	0	48.8633	0.991866	50.0287	0.972246	47.7622	0.960485	50.7355	0.977257	-0.197173
CLIC4	1	0.999991	1.04651	1.08725	0.863845	0.432577	0.120222	0.0376634	0.0157095	0.00526295	1	0.999991	1.19874	1.03956	0.891347	0.499797	0.102979	0.0309958	0.0136995	0.0209935	1	0.999991	0.950304	1.01437	0.79926	0.462332	0.121728	0.0427684	0.018499	0.0228333	1	0.999991	0.907368	0.937007	0.732754	0.409579	0.119653	0.0396426	0.0142814	0.011876	52.6316	0.994022	52.9517	0.98084	52.5784	0.996966	52.0429	0.995375	-0.480959
CLIC5	1	0.999991	1.02468	1.00039	0.876057	0.409163	0.11805	0.0311919	0	0	1	0.999991	1.07274	1.06809	1.10636	0.675376	0.181778	0.0502982	0.0352911	0.046459	1	0.999991	1.18704	0.849072	0.807817	0.760874	0.126193	0.0798628	0.045319	0	1	0.999991	0.849532	0.897452	0.804656	0.323582	0.155648	0.0369726	0.0264473	0.011367	52.5414	0.999181	53.8829	0.987292	54.0434	0.952246	51.9534	0.98251	-0.213724
CLINT1	1	0.999991	1.00526	1.06778	0.929322	0.663947	0.287038	0.102758	0.04309	0.0504341	1	0.999991	1.05047	1.07223	1.03278	0.704895	0.2726	0.0901171	0.0430839	0.042122	1	0.999991	0.933734	1.0396	0.864899	0.62024	0.261397	0.0964198	0.0356156	0.0346245	1	0.999991	0.989688	0.964536	0.920863	0.623316	0.333813	0.113603	0.0424348	0.0394851	54.2148	0.996632	54.3672	0.993149	53.8567	0.995055	54.2369	0.998768	-0.244211
CLIP1	1	0.999991	0.984053	0.95719	0.892701	0.76754	0.387782	0.138538	0.064291	0.0592089	1	0.999991	0.944057	0.928204	0.839615	0.58395	0.361562	0.120335	0.0566858	0.0509758	1	0.999991	1.00058	0.961917	0.918544	0.835856	0.380544	0.144972	0.0573601	0.064933	1	0.999991	0.986221	0.985259	0.941488	0.769632	0.400153	0.133442	0.0615829	0.0596934	55.0411	0.9967	53.9865	0.996095	55.2563	0.996592	55.139	0.999393	0.683898
CLIP2	1	0.999991	0.924395	0.746028	0.525836	0.350167	0.226778	0.120328	0.0481838	0.0668261	1	0.999991	0.883892	0.646662	0.50129	0.505249	0.166295	0.0763182	0.0489315	0.0447424	1	0.999991	1.08915	0.917705	0.780525	0.515654	0.264751	0.166058	0.0879543	0.0889229	1	0.999991	0.981004	0.829829	0.622295	0.432646	0.296306	0.0945687	0.0612058	0.0538009	50.5911	0.997646	50.469	0.971102	53.0868	0.992727	51.9769	0.995093	2.00179
CLMN	1	0.999991	0.989074	0.920572	0.846881	0.701082	0.277558	0.102239	0.0889106	0.0431889	1	0.999991	0.950119	0.831617	0.708947	0.231218	0.129885	0.0253466	0.0216742	0.0171463	1	0.999991	0.942577	0.845772	0.653458	0.312793	0.141882	0.0415178	0.0168268	0.0183598	1	0.999991	1.01893	0.74148	0.976742	0.648046	0.169912	0.141429	0	0	54.1931	0.991761	51.1091	0.991042	51.1917	0.998358	53.84	0.957314	-0.135285
CLN5	1	0.999991	0.989777	0.966283	0.904971	0.738148	0.303946	0.0530844	0.0200486	0.0226199	1	0.999991	1.00003	0.864947	0.795328	0.409445	0.270403	0.0352832	0.0140889	0.0173668	1	0.999991	1.02776	0.940376	0.962782	0.640371	0.309658	0.0443585	0.0212144	0.0190866	1	0.999991	0.964461	0.879304	0.875459	0.680465	0.381614	0.0607668	0.0178573	0.0165166	54.5429	0.997518	52.5311	0.991335	54.2165	0.995659	54.4791	0.988121	0.810798
CLNS1A	1	0.999991	1.01487	0.987272	0.876476	0.661724	0.286576	0.101315	0.0508094	0.047081	1	0.999991	0.979694	0.846652	0.763191	0.686632	0.261529	0.0945247	0.0509858	0.0542666	1	0.999991	0.9941	0.878192	0.876751	0.586213	0.260957	0.0926395	0.0417521	0.044412	1	0.999991	0.895852	0.798644	0.726055	0.520803	0.299155	0.105146	0.049392	0.0486019	54.1306	0.998831	53.7273	0.978643	53.6484	0.994003	52.683	0.989208	-0.763223
CLP1	1	0.999991	0.678383	0.521065	0.503953	0.430901	0.246367	0.0903987	0.0433983	0.0454239	1	0.999991	0.676981	0.511485	0.394993	0.453928	0.243441	0.0673738	0.0395095	0.0505933	1	0.999991	0.828218	0.725067	0.729414	0.496557	0.168426	0.0943571	0.0290925	0.0279108											49.1636	0.954585	48.6545	0.946735	51.803	0.967633			1.31967
CLPB	1	0.999991	0.900101	0.926587	0.752984	0.326473	0.138096	0.0556808	0.0282577	0.0120561	1	0.999991	0.973117	1.02507	0.830809	0.675966	0.158508	0.0521826	0.0250987	0.0119483	1	0.999991	0.881701	0.951416	0.740895	0.404778	0.131915	0.0621461	0.022323	0.0221453	1	0.999991	1.0284	0.961668	0.746842	0.323588	0.186184	0.0462895	0.0208711	0.0168568	51.7836	0.993977	53.7548	0.990933	52.0866	0.992573	51.863	0.996559	-0.794377
CLPP	1	0.999991	1.04513	1.03056	1.06813	0.974734	0.570569	0.203098	0.0508352	0.0362307	1	0.999991	1.04644	0.932069	0.967472	0.954476	0.486617	0.15617	0.0449772	0.0251577	1	0.999991	1.10313	0.940792	1.16944	1.01325	0.597468	0.181559	0.0541954	0.0323309	1	0.999991	1.05015	0.950705	0.970339	0.847706	0.630783	0.182213	0.0579331	0.0363157	56.5261	0.993722	56.0256	0.994159	56.5741	0.974409	56.6075	0.992795	0.314976
CLPX	1	0.999991	0.881368	0.550865	0.29717	0.235832	0.101318	0.0348087	0.0182395	0.00955902	1	0.999991	0.95299	0.600581	0.323304	0.253949	0.101328	0.0416587	0.019977	0.0155972	1	0.999991	0.898033	0.665039	0.303225	0.209798	0.0766017	0.0326074	0.011646	0.0110178	1	0.999991	0.921694	0.618449	0.261865	0.15115	0.106616	0.0315331	0.0146281	0.0118682	47.9792	0.991581	48.4779	0.989222	48.4657	0.996218	48.007	0.99647	0.00778095
CLTA	1	0.999991	1.09783	1.10646	1.03178	1.11031	0.874314	0.270011	0.196149	0.33805	1	0.999991	1.01478	1.2375	1.4582	1.25108	1.02739	0.531798	0.287451	0.39617	1	0.999991	1.18242	1.36842	1.04159	1.17847	0.867862	0.465175	0.174446	0.297986	1	0.999991	1.08822	1.32049	1.41635	1.49065	0.976709	0.532482	0.273629	0.354619	56.7031	0.965422	59.059	0.752485	58.6538	0.854821	59.149	0.681448	1.02033
CLTB	1	0.999991	1.16747	1.10677	1.03493	1.44308	0.872781	0.169923	0.316697	0.348385	1	0.999991	0.944123	1.03984	1.2301	0.998847	0.847738	0.554759	0.282798	0.448491	1	0.999991	1.12735	1.06547	1.38007	1.26687	0.894639	0.511649	0.249262	0.412198	1	0.999991	1.05215	1.08204	1.33926	1.55869	1.0982	0.436707	0.297246	0.288564	56.5293	0.840204	59.3655	0.909135	58.9822	0.801843	58.8854	0.73617	0.986448
CLTC	1	0.999991	1.10888	1.29312	0.988012	0.591477	0.200063	0.048046	0.0220117	0.0154713	1	0.999991	1.03199	1.19948	0.880703	0.595846	0.175152	0.0375081	0.0193052	0.0228275	1	0.999991	1.12339	0.978988	0.864345	0.578444	0.186408	0.0470844	0.0169663	0.0158475	1	0.999991	1.01483	1.15027	1.01484	0.561341	0.237718	0.0480749	0.0212467	0.0176389	53.6408	0.956019	53.5202	0.978286	53.4167	0.991374	53.6463	0.982873	-0.0490034
CLTCL1	1	0.999991	1.23958	1.23768	1.36704	1.30506	0.62011	0.13913	0.0333224	0.0303416	1	0.999991	1.18942	0.974064	1.25752	0.47746	0.184858	0.0605455	0.028165	0.0320283	1	0.999991	1.27966	0.92875	1.16871	1.18844	0.479855	0.14953	0.0379927	0.0171762	1	0.999991	1.05398	1.00009	0.973513	0.483688	0.176081	0.0775038	0.0300903	0.015799	56.2079	0.870166	52.9777	0.949574	55.9802	0.930858	53.0679	0.995173	-0.0687709
CLU	1	0.999991	0.971124	0.814235	0.789064	0.549571	0.306289	0.124089	0.110442	0.10006	1	0.999991	0.778405	0.5055	0.49669	0.379802	0.173961	0.0897956	0.0290085	0.0736042	1	0.999991	0.763719	0.602203	0.491118	0.383563	0.233027	0.0986249	0.0705934	0.0800357	1	0.999991	0.889318	0.937787	0.660907	0.447441	0.300282	0.0815762	0.0652012	0.0772774	53.2479	0.988521	49.0607	0.970243	49.6331	0.984166	52.3427	0.988197	-0.166392
CLUH	1	0.999991	0.973326	0.853514	0.403324	0.215529	0.0806151	0.0331655	0.0165684	0.00983035	1	0.999991	0.958955	0.836721	0.375539	0.284686	0.0816618	0.030306	0.0255821	0.0180329	1	0.999991	1.06232	0.805317	0.543428	0.252774	0.0953133	0.0410059	0.0154108	0.0146557	1	0.999991	0.963968	0.873734	0.436853	0.184182	0.12018	0.0320156	0.0155977	0.0134411	49.6374	0.996249	49.6521	0.98972	50.3708	0.994196	49.774	0.996601	0.42767
CLYBL	1	0.999991	1.04573	1.00233	1.04577	0.849239	0.513275	0.106279	0.0276881	0.0315425	1	0.999991	1.07837	0.991435	1.09761	0.797826	0.517761	0.120159	0.0361533	0.0283756	1	0.999991	0.979868	0.932902	1.00544	0.877799	0.500285	0.101177	0.021957	0.0208059	1	0.999991	0.997808	1.00192	1.09872	0.961944	0.308677	0.125928	0.0312583	0.0285163	55.9331	0.99532	55.8744	0.985687	55.9211	0.996487	55.3152	0.992348	-0.285642
CMAS	1	0.999991	0.899182	0.869272	0.298533	0	0	0	0	0	1	0.999991	1.15176	1.36431	1.22796	0.487805	0.109041	0.029292	0.014932	0.0224215	1	0.999991	1.10202	0.529159	0.36701	0.185457	0.0438491	0	0	0	1	0.999991	1.17957	0.851695	0.301346	0.145626	0.0706514	0.0345057	0.0260371	0	48.9935	0.994936	52.9891	0.924874	48.4113	0.966919	49.0275	0.979724	-2.27189
CMBL	1	0.999991	1.01026	1.16655	1.0915	0.8112	0.314028	0.081814	0.0325179	0.0452844	1	0.999991	1.08322	1.02018	0.992338	0.647016	0.259371	0.0617103	0.0323857	0.0394664	1	0.999991	0.933213	1.0602	0.885306	0.624187	0.256234	0.0721786	0.0245624	0.027364	1	0.999991	1.02012	1.16656	1.06426	0.821275	0.406637	0.111433	0.0342749	0.0310285	54.9168	0.980736	54.0694	0.9944	53.8854	0.994143	55.3835	0.981795	0.141374
CMC1	1	0.999991	0.938977	0.800336	0.673201	0.669638	0.346102	0.146281	0.133244	0.176853	1	0.999991	1.0319	0.897354	0.960589	0.852505	0.558064	0.210872	0.154087	0.154628	1	0.999991	0.87418	0.870346	0.959382	0.717395	0.545104	0.216019	0.166434	0.167633	1	0.999991	0.819885	0.649582	0.811903	0.663621	0.180544	0.154852	0.174599	0.116806	53.5057	0.964882	56.2349	0.988582	55.8033	0.964547	52.9117	0.896991	-0.512771
CMC2	1	0.999991	1.06548	1.03915	0.954854	0.68431	0.284184	0.131076	0.11354	0.178882											1	0.999991	0.998237	0.80277	0.862604	0.598479	0.20641	0.0889005	0.049466	0.12585	1	0.999991	0.910049	0.768547	0.745314	0.444776	0.205991	0.0786184	0.0611917	0.124797	54.1492	0.994092			53.4062	0.974411	52.0044	0.979846	-0.371518
CMC4											1	0.999991	1.3486	2.14785	3.06244	2.2543	1.99296	0.763673	0.504161	0.291347	1	0.999991	0.853476	1.08816	0.64044	0.903936	0.595835	0.264429	0.129129	0.266631	1	0.999991	0.951891	1.28643	1.45542	1.23174	0.728166	0.26341	0.274282	0.232153			62.5185	-0.159501	56.5493	0.859902	56.2855	0.810662	-3.11651
CMPK1	1	0.999991	0.872677	0.700759	0.398473	0.240033	0.11461	0.0483615	0.0218445	0.0195149	1	0.999991	0.942723	0.803442	0.448342	0.311347	0.127521	0.0433057	0.0201819	0.0218376	1	0.999991	0.859485	0.872033	0.388919	0.311244	0.105008	0.0498102	0.016557	0.0152321	1	0.999991	0.848117	0.766113	0.491175	0.270347	0.171207	0.0446855	0.0193485	0.0150242	49.1135	0.998416	50.0719	0.995461	49.8938	0.981008	49.9377	0.995803	0.323009
CMSS1											1	0.999991	0.872128	0.86269	0.855445	0.864826	0.302648	0.0924305	0.0349734	0																							54.9897	0.966333					0
CMTR1	1	0.999991	0.828215	0.485676	0.210433	0.135988	0.049099	0.0234752	0.0115794	0.00386879	1	0.999991	0.832397	0.45873	0.188342	0.14836	0.0561352	0.0211955	0.00698084	0.0109378	1	0.999991	0.87803	0.564651	0.275198	0.191534	0.0807064	0.0320424	0.00899803	0.0110941	1	0.999991	0.829715	0.57703	0.230188	0.125803	0.0652157	0.0392441	0.0129498	0.0131607	47.0227	0.997247	46.8398	0.995381	47.8317	0.995664	47.5012	0.99798	0.735196
CMTR2	1	0.999991	0.563965	0.230197	0.195271	0.0664805	0.121577	0.0270307	0.0159573	0	1	0.999991	0.754087	0.463032	0.255317	0	0.121105	0	0	0																					44.7132	0.980724	46.7279	0.986894					0
CMYA5	1	0.999991	1.41452	1.53836	0.974527	0.553488	0.169731	0.0295941	0.0109391	0											1	0.999991	1.19996	1.74039	1.79411	1.0242	0.797541	0.20764	0.0265794	0.0278501	1	0.999991	0.962371	1.00885	0.785441	0.407454	0.167527	0.0397972	0.0196172	0.0186442	53.3909	0.852662			57.4536	0.664813	52.3681	0.997786	2.03135
CNBP	1	0.999991	0.928731	1.00052	0.921491	0.967423	0.713778	0.343495	0.193073	0.332625	1	0.999991	0.965454	0.946926	1.24828	1.2795	0.7055	0.242979	0.173175	0.129663	1	0.999991	1.0212	1.21852	0.888744	1.46694	0.581705	0.242243	0.148574	0.181124	1	0.999991	0.983251	1.03178	1.15437	1.0112	0.247286	0.210207	0.157458	0.146369	57.345	0.97737	56.6248	0.912296	56.0926	0.852271	55.5795	0.983959	-1.14881
CNDP2	1	0.999991	1.08209	1.16632	1.10161	0.955358	0.619987	0.286171	0.12856	0.161063	1	0.999991	1.01371	1.04334	0.981815	0.838326	0.507447	0.219582	0.111834	0.093977	1	0.999991	1.07682	1.05855	1.04459	0.947073	0.592596	0.246287	0.12549	0.128912	1	0.999991	1.00733	1.15524	1.14812	1.02369	0.615016	0.324812	0.150568	0.168819	56.8609	0.969134	56.0281	0.998347	56.6229	0.991847	56.9375	0.961979	0.335707
CNKSR1	1	0.999991	0.812217	0.495548	0.35331	0.229577	0.0767086	0.0371612	0.0180019	0	1	0.999991	0.85594	0.634137	0.587825	0.389867	0.179945	0.0563508	0.0232355	0.0360876	1	0.999991	0.651168	0.594117	0.400915	0.166206	0.0701323	0.0310282	0.0106955	0.0157765	1	0.999991	0.855977	0.617985	0.287978	0.282065	0.252798	0.0775572	0.0284006	0	47.8016	0.99061	50.297	0.983217	47.7162	0.978601	48.5256	0.975298	-0.928399
CNN2	1	0.999991	0.923756	0.778484	0.381154	0.232687	0.112497	0.0490638	0.0238133	0.0248255	1	0.999991	0.978556	0.740021	0.387002	0.266905	0.106429	0.0468312	0.0203033	0.0255367	1	0.999991	0.870304	0.698571	0.419274	0.245462	0.120455	0.0484104	0.0196677	0.0232318	1	0.999991	0.945486	0.749347	0.39911	0.265042	0.0969946	0.0601899	0.0247376	0.0308166	49.3437	0.996424	49.3935	0.994226	49.2231	0.998708	49.4307	0.996529	-0.0416811
CNN3	1	0.999991	1.01213	0.815872	0.415153	0.263576	0.124292	0.0517493	0.0248842	0.0245585	1	0.999991	1.05209	0.774799	0.428082	0.380906	0.110381	0.0424744	0.0229236	0.0253938	1	0.999991	0.933314	0.747475	0.416126	0.234796	0.12893	0.0493196	0.019851	0.0195792	1	0.999991	0.933683	0.766433	0.404605	0.242097	0.128453	0.0527996	0.0212168	0.0209592	49.7736	0.993414	50.2096	0.979546	49.4545	0.99834	49.4801	0.997305	-0.52433
CNOT1	1	0.999991	1.09731	0.960207	0.638828	0.393092	0.175913	0.0577314	0.0339061	0.00994689	1	0.999991	0.962192	0.858537	0.574979	0.402989	0.164392	0.0640165	0.0348539	0.0367498	1	0.999991	1.11092	0.813428	0.622529	0.300089	0.122974	0.0512756	0.0154156	0.00912912	1	0.999991	0.979001	0.92238	0.63792	0.349433	0.186031	0.0630404	0.0294734	0.0215557	51.7839	0.989584	51.2843	0.996671	50.9991	0.987768	51.5197	0.99856	-0.274705
CNOT10	1	0.999991	0.996166	0.797146	0.274104	0	0	0	0	0	1	0.999991	0.900837	0.856692	0.560232	0.2844	0.122345	0.0483968	0.0240684	0.0228341	1	0.999991	1.42999	0.885611	0.595447	0.147294	0.0941415	0	0	0	1	0.999991	0.956426	0.90801	0.5942	0.291548	0.343958	0.0688174	0.0385417	0.030847	48.6864	0.999098	50.6176	0.997494	50.5016	0.923643	51.4313	0.977722	1.31444
CNOT2	1	0.999991	0.988877	1.10334	0.484508	0.291738	0.119793	0.0406717	0.0337204	0	1	0.999991	0.922243	0.861873	0.501261	0.230604	0.0996977	0.0609491	0.028617	0.0453731	1	0.999991	1.05555	0.838332	0.76468	0.771037	0.127871	0.0581509	0.0339557	0.0355292	1	0.999991	0.947077	1.03843	0.746446	0.373493	0.247326	0.0705036	0.0532376	0.0288493	50.555	0.971771	50.1291	0.997978	54.0646	0.955047	52.2513	0.989466	2.81588
CNOT3	1	0.999991	0.970188	0.874571	0.720224	0.388986	0.166683	0.04968	0.0276106	0.0287628	1	0.999991	0.95546	1.02674	0.824412	0.585825	0.1758	0.0626231	0.0232429	0.0351384	1	0.999991	0.903053	0.90316	0.658016	0.417806	0.177196	0.0725612	0.0300541	0.0288907	1	0.999991	1.04678	0.905766	0.826319	0.512047	0.226378	0.0737947	0.0312037	0.0310033	51.9103	0.99851	53.3413	0.9948	51.8321	0.996021	53.0749	0.996435	-0.172319
CNOT4	1	0.999991	0.920096	0.872279	0.731042	0.456976	0.178242	0.049383	0.0199283	0.0219414	1	0.999991	0.914342	0.86874	0.697527	0.529593	0.166679	0.0475874	0.0228485	0.0160135	1	0.999991	0.960438	0.850351	0.848717	0.422906	0.155605	0.039068	0	0.0086948	1	0.999991	0.999472	0.881044	0.756895	0.524388	0.267847	0.0902966	0.0283752	0.0243103	52.2401	0.995062	52.3646	0.988419	52.5101	0.990744	52.9971	0.997483	0.451248
CNOT6	1	0.999991	0.920558	0.844974	0.668849	0.532166	0.401808	0.157103	0.07391	0.0804639	1	0.999991	0.767047	0.659268	0.461844	0.307451	0.170747	0.078758	0.0489441	0.0459558																					53.1661	0.991231	49.3001	0.992543					0
CNOT7	1	0.999991	2.15424	1.62883	1.22114	0.681975	0.244522	0.0648553	0.129372	0																					1	0.999991	0.906826	0.823186	0.815275	0.512867	0.294603	0.105191	0.0436501	0.0369447	54.0914	0.619716					53.1171	0.987444	0
CNP	1	0.999991	0.744077	0.551003	0.358563	0.290345	0.125633	0.0440332	0.0249295	0.0318324	1	0.999991	0.770929	0.532075	0.333867	0.305048	0.11189	0.0386903	0.0205908	0.0145038	1	0.999991	0.772437	0.522015	0.397677	0.276731	0.127307	0.0511661	0.0178547	0.0162137	1	0.999991	0.719346	0.491776	0.372726	0.257669	0.16758	0.0595992	0.0198982	0.0150551	48.0935	0.988069	48.0086	0.985611	48.1862	0.988665	47.7799	0.984386	-0.0679861
CNPY2	1	0.999991	1.10692	1.13492	1.227	1.10047	0.519599	0.201221	0.0954379	0.0612958	1	0.999991	1.02038	0.844744	0.800023	1.42473	0.334082	0.125231	0.0380332	0.0394683	1	0.999991	1.03682	1.15953	0.986058	1.55061	0.494465	0.197794	0.102158	0.0764161	1	0.999991	1.1501	1.02721	0.997052	0.783892	0.148178	0.229474	0.102538	0.0393952	56.0447	0.949258	55.8273	0.884502	55.9942	0.853796	53.9038	0.977666	-0.987007
CNPY3	1	0.999991	0.94384	1.0404	1.0842	0.94624	0.673385	0.32055	0.202892	0.312364	1	0.999991	0.9908	0.973503	1.01213	1.09008	0.637967	0.310881	0.18176	0.214003	1	0.999991	0.928645	1.14767	1.00829	0.988085	0.632934	0.321189	0.165965	0.21426	1	0.999991	0.956515	1.02863	1.03523	0.897196	0.69976	0.278765	0.177782	0.177107	57.0653	0.982452	56.71	0.986149	56.9854	0.975334	57.1867	0.993163	0.198402
COA5	1	0.999991	0.69469	0.750197	0.65319	0.428702	0.26472	0.0752354	0.0629697	0.0507002	1	0.999991	1.03534	0.867425	0.739585	0.533037	0.383889	0.155001	0.132145	0.0671058																					51.0927	0.957793	53.5302	0.992196					0
COA6	1	0.999991	1.00045	0.892278	1.09675	1.00264	0.567569	0.275868	0.283645	0.277122	1	0.999991	0.689274	0.718933	0.802418	0.7432	0.541912	0.227438	0.136861	0.186649	1	0.999991	0.993292	1.11462	2.18506	1.06692	0.636152	0.398553	0.340855	0.349091	1	0.999991	1.09639	0.890223	0.927695	0.962849	0.641777	0.309772	0.172124	0.33005	56.0925	0.98073	55.0418	0.864145	56.2528	0.47074	56.8653	0.962785	0.991906
COA7	1	0.999991	0.952179	0.913012	0.958142	0.736289	0.449727	0.18596	0.0724042	0.0694583	1	0.999991	1.03294	0.989111	1.07006	0.69641	0.463195	0.159002	0.0706265	0.0486926	1	0.999991	0.916791	1.04201	0.859351	0.873077	0.464476	0.191841	0.0612973	0.0521388	1	0.999991	1.01338	0.98835	1.03142	0.873026	0.476397	0.197653	0.0716838	0.0453777	55.372	0.993505	55.3463	0.986279	55.8376	0.984497	55.9417	0.997847	0.530486
COASY	1	0.999991	0.482329	0.263034	0.148219	0.104535	0.0597541	0.0192562	0.00606405	0	1	0.999991	0.488462	0.249637	0.147511	0.0936499	0.033976	0.0108491	0.00603168	0.0102208	1	0.999991	0.452083	0.25967	0.190184	0.0979238	0.0460098	0.0188453	0.00425106	0.00573294	1	0.999991	0.472449	0.222442	0.151619	0.110477	0.0649772	0.0114487	0.00686756	0.0063589	44.4598	0.978829	44.443	0.981445	44.3542	0.971082	44.2035	0.979512	-0.172544
COG1	1	0.999991	0.862199	0.400871	0.237912	0.207652	0.0930088	0.0403849	0.020535	0.0124957	1	0.999991	0.801559	0.384206	0.274613	0.227118	0.117598	0.0501102	0.0186504	0.0220394	1	0.999991	0.946994	0.390085	0.296371	0.238582	0.116257	0.0516653	0.0115867	0.0182792	1	0.999991	0.841208	0.484366	0.411134	0.293069	0.186551	0.0577477	0.0272976	0.0175056	46.7982	0.983517	46.7654	0.980192	47.1629	0.965724	48.4483	0.979122	1.02384
COG2	1	0.999991	0.836541	0.466086	0.298836	0.22166	0.108271	0.0472022	0.0248106	0.0289342	1	0.999991	0.793817	0.390895	0.272198	0.271092	0.100468	0.0419328	0.0167149	0.0184809	1	0.999991	0.962858	0.521285	0.39819	0.240204	0.110854	0.0466899	0.0126866	0.006225	1	0.999991	0.773703	0.411539	0.272215	0.186526	0.107922	0.0348767	0.0175923	0.00733223	47.3963	0.988991	46.8902	0.974676	48.5309	0.981227	46.7975	0.988205	0.52091
COG3	1	0.999991	0.894032	0.479398	0.301471	0.216448	0.0847005	0.0352397	0.0151523	0	1	0.999991	0.772667	0.346975	0.201053	0.285915	0.0735793	0.0285602	0.0162796	0.00937758	1	0.999991	1.03748	0.432342	0.395579	0.235389	0.0816686	0.0446742	0.00904984	0.0157145	1	0.999991	0.805641	0.433789	0.291245	0.196668	0.099956	0.0397181	0.0147501	0.00823955	47.6375	0.98686	46.2636	0.9672	48.1536	0.9545	47.1056	0.988647	0.679055
COG4	1	0.999991	0.713276	0.424389	0.257257	0.217828	0.0952584	0.0327355	0.0176967	0.00776941	1	0.999991	0.606827	0.390639	0.215128	0.242607	0.101603	0.0337314	0.0102228	0.0282484	1	0.999991	0.725421	0.412251	0.330538	0.21177	0.0941142	0.0367005	0.0151606	0.0191597	1	0.999991	0.722355	0.391367	0.249144	0.0937732	0.0490885	0.0235324	0.0295855	0	46.6791	0.986153	45.9485	0.97271	46.9512	0.983586	46.3197	0.993171	0.321731
COG5	1	0.999991	0.843822	0.377786	0.257197	0.115969	0.0869386	0.0252475	0.0103825	0	1	0.999991	0.689471	0.307768	0.211716	0.264362	0.0473808	0.0155502	0.0093635	0.00994668	1	0.999991	0.869474	0.2994	0.294073	0.133275	0.0893712	0.0287456	0.019299	0.00527464	1	0.999991	0.866979	0.549462	0.371353	0.277385	0.172405	0.0678349	0.0392855	0.0371798	46.6478	0.988073	45.8268	0.967127	46.3302	0.971414	48.4553	0.989289	1.15546
COG6	1	0.999991	0.845052	0.324366	0.23585	0.186461	0.0742789	0.0392573	0.0173694	0.0315564	1	0.999991	0.658837	0.263839	0.167566	0.123	0.050139	0.0270729	0.00858742	0.012512	1	0.999991	1.00195	0.369091	0.256639	0.129909	0.0434508	0.0241235	0.00954573	0	1	0.999991	0.691884	0.288209	0.195742	0.126719	0.0806235	0.0192769	0.009324	0.0171929	46.2434	0.980758	45.2665	0.990059	46.6669	0.974891	45.552	0.988614	0.354539
COG7	1	0.999991	0.793088	0.398276	0.27702	0.226693	0.0860197	0.025071	0.00999132	0.0108447	1	0.999991	0.625992	0.322311	0.192416	0.690795	0.0750637	0.0402577	0.014344	0.0162158	1	0.999991	0.913904	0.440674	0.388117	0.35146	0.0798006	0.038748	0.0117633	0.00541248	1	0.999991	0.809613	0.385303	0.272514	0.166686	0.103789	0.0288737	0.0135304	0.0138318	46.8869	0.982122	47.0037	0.780518	48.3372	0.958556	46.7127	0.986205	0.579632
COG8	1	0.999991	0.851423	0.462519	0.350756	0.295392	0.13731	0.0485863	0.03809	0.0533348	1	0.999991	0.727361	0.36546	0.238281	0.225875	0.0637984	0.0273004	0.0241025	0.0365186																					47.8552	0.977888	46.2752	0.981867					0
COIL	1	0.999991	0.719445	0.451631	0.595263	0.279074	0.189099	0.0893205	0.039752	0	1	0.999991	0.413613	0.184435	0.12531	0	0.0602748	0.0106013	0.0123677	0.00954889	1	0.999991	0.605111	0.351998	0.428993	0.150717	0.142493	0.044044	0.0122067	0.0176391	1	0.999991	0.514778	0.325534	0.288413	0.171481	0.0753159	0.0340506	0.0109533	0.0138045	48.6953	0.946562	43.7804	0.982858	46.5225	0.951285	45.3718	0.961443	-0.290642
COL12A1	1	0.999991	0.71886	0.973517	0.660326	0.360183	0.230471	0.0430553	0.0186611	0	1	0.999991	1.02794	0.925047	0.783089	0.488106	0.316015	0.161551	0.102433	0.104442											1	0.999991	0.816028	1.03362	0.644379	0.433486	0.223072	0	0.0524077	0	51.7127	0.951793	53.1136	0.997502			52.1008	0.967087	-0.506437
COL18A1																					1	0.999991	1.19209	0.923252	0.819498	0.719584	0.393466	0.163854	0.0580397	0.0818509	1	0.999991	0.908234	1.07328	0.873985	0.596381	0.380909	0.0984782	0.0674698	0.0677952					54.7906	0.968828	54.1986	0.984461	0
COL4A3BP	1	0.999991	0.957947	0.820281	0.416138	0.245452	0.0999277	0.0383443	0.0195812	0.0112783	1	0.999991	0.916857	0.820607	0.402524	0.28557	0.0909296	0.031701	0.0179742	0.0185195	1	0.999991	1.01716	0.819785	0.473013	0.225592	0.100207	0.0415406	0.0154833	0.0129868	1	0.999991	0.917233	0.833322	0.489127	0.205352	0.109101	0.0383075	0.0162867	0.0142502	49.7131	0.996509	49.7398	0.992519	49.9573	0.997669	49.9632	0.998269	0.233832
COL6A1	1	0.999991	0.922701	0.85245	0.840768	0.653124	0.260023	0.0926926	0.0718887	0.0661271	1	0.999991	0.910788	1.00036	0.874889	0.784219	0.292567	0.111179	0.0660895	0.05461	1	0.999991	0.9438	0.885154	0.800333	0.689652	0.278768	0.106739	0.0420948	0.0545457	1	0.999991	0.984882	0.962141	0.8818	0.641297	0.336202	0.10012	0.0589805	0.053651	53.8166	0.982022	54.659	0.98895	53.9996	0.98521	54.2221	0.998502	-0.126936
COL6A2	1	0.999991	0.999693	0.80846	0.730851	0.727067	0.304078	0.178357	0.0793261	0.050478	1	0.999991	0.922943	0.832467	0.709708	0.910729	0.280499	0.127508	0.0459294	0.0499243	1	0.999991	1.08259	0.963921	1.09719	0.543748	0.380675	0.170332	0.0910092	0.080328	1	0.999991	0.961013	0.904333	0.834472	0.654538	0.322524	0.131498	0.0858208	0.0789399	54.0396	0.969811	54.9953	0.921605	54.1967	0.966096	54.1151	0.993777	-0.361538
COLGALT1	1	0.999991	0.941267	0.792308	0.512443	0.413646	0.204561	0.0912328	0.0656506	0.0427642	1	0.999991	0.908649	0.837669	0.452283	0.315775	0.214766	0.112073	0.075795	0.0863427	1	0.999991	0.961555	0.658715	0.489496	0.388313	0.200962	0.0960573	0.0605412	0.0679644	1	0.999991	0.92474	0.787744	0.58007	0.36212	0.246289	0.05333	0.07106	0.0710164	50.9319	0.994039	50.1928	0.991907	50.2136	0.987048	51.0302	0.99488	0.0595481
COMMD1	1	0.999991	1.07085	0.857564	0.869896	0.605283	0.247893	0.0758163	0.0276683	0	1	0.999991	0.634445	0.582955	0.430299	0.267632	0.172222	0.0248719	0.0166832	0.0142039	1	0.999991	1.3172	0.990899	0.754801	0.562345	0.218083	0.0952857	0	0.0202854	1	0.999991	0.909039	0.899416	0.752689	0.543067	0.133505	0.0528243	0.0169287	0.0139119	53.6814	0.988598	48.1228	0.972006	53.2245	0.946446	52.6761	0.987931	2.04826
COMMD10	1	0.999991	1.0887	1.04943	0.770394	0.569384	0.210552	0.0607326	0.0230024	0.0111151	1	0.999991	0.976673	0.895324	0.725198	0.527893	0.221418	0.0695659	0.0343657	0.0296854	1	0.999991	1.20695	0.822747	1.09805	0.558152	0.261377	0.0722047	0.0380539	0.0357358	1	0.999991	0.930877	0.804683	0.768133	0.420348	0.249787	0.0779457	0.0307144	0	53.2599	0.988337	52.7415	0.996339	53.7231	0.947809	52.2897	0.990082	0.00570209
COMMD2	1	0.999991	0.898991	0.669623	0.2536	0.110942	0.033217	0.0115655	0	0	1	0.999991	0.947295	0.780717	0.459575	0.46309	0.155106	0.06782	0.020648	0.0213808	1	0.999991	0.862212	0.820122	0.682884	0.511161	0.259331	0.125094	0.0300989	0.0540252	1	0.999991	0.982307	0.833705	0.711023	0.423755	0.316812	0.0727564	0.0421426	0.0184734	48.1354	0.998848	50.7119	0.981108	52.3495	0.989411	52.3633	0.99278	2.93274
COMMD3																					1	0.999991	1.19765	0.783413	0.700634	0.413421	0.187702	0.0762265	0.0400004	0.0180067	1	0.999991	0.70358	0.631764	0.570533	0.720141	0	0.0761053	0	0					51.9392	0.965738	50.5457	0.848184	0
COMMD3-BMI1	1	0.999991	0.872682	0.706359	0.582116	0.521485	0.210635	0.0714744	0.0364723	0.0190094	1	0.999991	1.13529	0.777433	0.557048	0.382373	0.110385	0.0431303	0.0159072	0.00746055	1	0.999991	0.890578	0.725336	0.533201	0.520385	0.193933	0.0551904	0.0178085	0.0189695	1	0.999991	0.936249	0.779755	0.482605	0.315537	0.296159	0.05609	0.0274556	0.0238854	51.2469	0.977321	50.9313	0.976881	51.0409	0.97572	50.562	0.986167	-0.287651
COMMD4	1	0.999991	0.932169	0.868369	0.665762	0.399502	0.167718	0.0502539	0.0248152	0.0132579	1	0.999991	0.985874	0.837404	0.623553	0.382929	0.146731	0.0440011	0.0284227	0.0197724	1	0.999991	1.05912	0.788634	0.783787	0.494009	0.198007	0.0595847	0.00894311	0.0137559	1	0.999991	0.969678	0.876673	0.687036	0.391157	0.137259	0.0527043	0.0161146	0.0170842	51.685	0.998224	51.3458	0.99803	52.5952	0.983496	51.731	0.998968	0.647692
COMMD5	1	0.999991	1.07099	1.02944	0.867118	0.676376	0.320691	0.117428	0.054896	0.0247475	1	0.999991	1.09171	0.912528	0.813763	0.540904	0.246305	0.0668426	0.0357406	0.024825	1	0.999991	0.935495	0.911663	0.930707	0.780964	0.121059	0.0924049	0	0	1	0.999991	1.03309	0.931028	0.813626	0.543462	0.243933	0.048396	0.0314079	0.0182827	54.3654	0.994573	53.2474	0.992576	54.1055	0.988817	53.2446	0.997345	-0.131395
COMMD6	1	0.999991	0.981841	0.88074	0.744039	0.497442	0.1492	0.0454704	0.0184907	0.00519817	1	0.999991	0.971667	0.857716	0.661018	0.440528	0.18453	0.078397	0.0152307	0.0198899	1	0.999991	1.11949	0.90102	0.966334	0.62767	0.265302	0.0682332	0.0254174	0.0224134	1	0.999991	1.0251	0.985186	0.720765	0.44554	0.175427	0.0782762	0.0313076	0.01365	52.458	0.995022	51.9019	0.998233	54.0119	0.98677	52.3616	0.997232	1.00677
COMMD7	1	0.999991	1.08209	0.945181	0.856653	0.495429	0.190971	0.050495	0.0155831	0	1	0.999991	0.973403	0.963225	0.781511	0.636261	0.243697	0.061077	0.0195367	0.0209214	1	0.999991	1.08325	0.906554	0.909993	0.683014	0.293788	0.0593219	0.0263864	0.0170558	1	0.999991	0.969675	1.12085	0.995078	0.761623	0.355085	0.0875999	0.019141	0.0121062	53.0233	0.995621	53.6125	0.993031	54.2785	0.991445	54.9475	0.990865	1.29511
COMMD8											1	0.999991	1.87965	1.42811	0.846003	0	0	0	0	0	1	0.999991	1.01541	0.976672	0.613023	0.458895	0.20167	0.099212	0	0.026765	1	0.999991	1.17291	0.893456	0.62518	0.415226	0.217863	0.0905482	0.0310907	0.0339684			50.3407	0.787387	52.1181	0.989332	51.8642	0.975678	0.761763
COMMD9	1	0.999991	0.994341	0.811528	0.796573	0.508309	0.205536	0.064634	0.028835	0											1	0.999991	0.960217	0.936981	0.588943	0.514715	0.409346	0	0	0	1	0.999991	0.834652	0.852295	0.746335	0.61869	0.262704	0.106186	0.0410584	0.0302776	52.7509	0.989167			52.6186	0.961705	53.2217	0.974206	-0.0661683
COMT	1	0.999991	0.861914	0.693581	0.433574	0.251639	0.0924392	0.0383019	0.0207693	0.0149965	1	0.999991	0.852559	0.618598	0.368705	0.248742	0.0778229	0.0332891	0.0141193	0.0183941	1	0.999991	0.805953	0.657405	0.47508	0.200085	0.100362	0.0379945	0.0147711	0.0176411	1	0.999991	0.816531	0.618855	0.426248	0.240218	0.12895	0.0391049	0.019146	0.0141607	49.2289	0.998225	48.5747	0.996203	48.9737	0.993517	48.7717	0.996422	-0.0290681
COPA	1	0.999991	1.09339	1.13391	0.828316	0.424735	0.136319	0.0585518	0.0290939	0.0343269	1	0.999991	1.01212	1.05003	0.76764	0.447878	0.163372	0.0772492	0.0398814	0.0347825	1	0.999991	1.17625	0.811802	0.789238	0.37887	0.127034	0.0568761	0.0261212	0.0236079	1	0.999991	0.993519	1.06134	0.919348	0.380401	0.168295	0.0493049	0.0237656	0.0204465	52.5251	0.984557	52.502	0.995114	52.0404	0.972084	52.5165	0.994082	-0.235075
COPB1	1	0.999991	1.14293	1.21098	0.94229	0.623241	0.15773	0.0544978	0.0257744	0.0166507	1	0.999991	1.02398	1.0888	0.801331	0.493977	0.123834	0.0422193	0.0199981	0.0245667	1	0.999991	1.15478	0.91909	0.93002	0.521607	0.145067	0.056803	0.0217256	0.0199258	1	0.999991	0.99941	1.01217	0.889205	0.466213	0.149249	0.0464156	0.0170841	0.0186312	53.6385	0.970702	52.7711	0.991697	53.1524	0.985106	52.8575	0.999457	-0.199902
COPB2	1	0.999991	1.0968	1.09837	0.840708	0.502842	0.158411	0.0561412	0.0268182	0.0270889	1	0.999991	1.00198	1.14349	0.858114	0.499137	0.165676	0.059793	0.026876	0.0303676	1	0.999991	1.13633	0.865734	0.8441	0.514137	0.177056	0.0590211	0.0203307	0.017985	1	0.999991	1.02139	1.04701	0.923651	0.480343	0.198293	0.0524817	0.0282175	0.0240581	52.9669	0.988305	53.0002	0.987278	52.9924	0.983489	53.0686	0.996114	0.0469601
COPE	1	0.999991	1.09857	1.06511	0.786851	0.390516	0.120853	0.044351	0.0160042	0	1	0.999991	1.01864	0.883866	0.721056	0.474228	0.0915123	0.0339532	0.0207131	0.0260473	1	0.999991	1.25667	0.916749	0.885509	0.562553	0.167819	0.058726	0.0224451	0.0199816	1	0.999991	1.00702	0.89592	0.824013	0.413895	0.206003	0.0456247	0.0189701	0.015744	52.2534	0.990686	52.1632	0.992078	53.3216	0.965467	52.5393	0.995888	0.722171
COPG1	1	0.999991	1.07881	1.04866	0.815867	0.486341	0.151626	0.0549218	0.0303061	0.0228323	1	0.999991	0.986867	1.01463	0.757111	0.509858	0.112128	0.0379708	0.0193478	0.0240046	1	0.999991	1.1045	0.923681	0.742715	0.537474	0.141442	0.0580785	0.0193067	0.0166191	1	0.999991	0.981123	1.07696	0.934754	0.52927	0.182081	0.058566	0.0262023	0.0223109	52.8063	0.993457	52.6533	0.993796	52.7282	0.987427	53.2774	0.995528	0.273012
COPG2	1	0.999991	1.09689	1.03873	0.845555	0.528727	0.141337	0.0506379	0.0210707	0.0114006	1	0.999991	1.01346	0.983022	0.770204	0.510796	0.151803	0.0532124	0.0276142	0.0303044	1	0.999991	1.16518	0.863786	0.910555	0.643772	0.203362	0.0598687	0.0196603	0.0193508	1	0.999991	1.01043	1.00338	0.896984	0.498185	0.19317	0.0464532	0.0229404	0.0186985	53.0619	0.992846	52.7537	0.996967	53.8132	0.976763	53.1129	0.999086	0.555295
COPRS																					1	0.999991	1.39904	1.14298	0.959555	0.890396	0.394596	0.0773228	0	0	1	0.999991	0.98909	0.977989	1.07372	0.813271	0.388675	0.126311	0.00858528	0					55.4705	0.925451	55.336	0.99425	0
COPS2	1	0.999991	1.15119	1.21592	1.12599	1.0551	0.417413	0.068539	0.0304111	0.0158401	1	0.999991	1.06879	1.2233	1.07446	0.916566	0.406941	0.0647284	0.025351	0.023463	1	0.999991	1.30905	0.977625	1.34581	1.29344	0.466115	0.0782639	0.0257142	0.0227676	1	0.999991	1.05053	1.24229	1.44973	1.27132	0.537151	0.0733245	0.0271516	0.0244627	55.9216	0.961784	55.5762	0.972091	55.9681	0.888564	56.0348	0.877662	0.252554
COPS3	1	0.999991	1.11343	1.2032	1.14834	1.08797	0.451187	0.152868	0.157232	0.0750735	1	0.999991	0.921276	1.0099	0.904024	0.831915	0.353504	0.118214	0.128721	0.0518754	1	0.999991	1.25237	0.988101	1.30216	1.34729	0.565112	0.192685	0.179765	0.0739468	1	0.999991	1.04311	1.1379	1.3083	1.13338	0.402769	0.167561	0.166978	0.0713258	55.9475	0.955622	55.0631	0.989985	56.0695	0.871191	55.8906	0.93276	0.47471
COPS4	1	0.999991	1.11366	1.26868	1.23942	1.16071	0.438033	0.0649166	0.0253121	0.0196652	1	0.999991	1.03486	1.14652	1.0708	0.960486	0.402141	0.0568212	0.0249056	0.0240715	1	0.999991	1.26657	0.946103	1.3698	1.38269	0.561835	0.109704	0.0451528	0.0446409	1	0.999991	1.06274	1.2331	1.46502	1.29974	0.569403	0.101166	0.0389812	0.0316788	55.9417	0.933718	55.6457	0.986759	56.0595	0.86413	56.0661	0.865746	0.269128
COPS5	1	0.999991	1.24515	1.64152	1.58626	1.55915	0.647778	0.122458	0.0396735	0.0290167	1	0.999991	1.11447	1.22981	1.13748	0.964083	0.431741	0.0744401	0.0273567	0.0310282	1	0.999991	1.32483	0.928349	1.19774	1.24912	0.542568	0.105259	0.0325926	0.0384532	1	0.999991	1.04779	1.33408	1.53877	1.48514	0.418522	0.113298	0.0344533	0.0276411	56.1534	0.698585	55.7534	0.96222	56.0406	0.910977	55.9204	0.801309	0.0271482
COPS6	1	0.999991	1.15853	1.14743	1.13338	1.19425	0.419639	0.0896187	0.0378816	0.0145156	1	0.999991	1.03102	1.17352	1.08888	1.01171	0.443357	0.0769644	0.0367569	0.0428847	1	0.999991	1.27084	0.945588	1.35502	1.07222	0.465633	0.09629	0.033221	0.0248299	1	0.999991	1.03649	1.15535	1.22184	1.07413	0.361078	0.0821254	0.0256532	0.0269866	55.9228	0.955705	55.8641	0.980842	55.9567	0.913916	55.8634	0.964504	0.0166415
COPS7A	1	0.999991	1.10044	1.19931	1.17717	1.08904	0.457708	0.0712691	0.0410744	0.0285886	1	0.999991	0.964231	1.00155	0.948178	0.844461	0.345323	0.057033	0.0257955	0.0220309	1	0.999991	1.13408	0.882115	1.22121	1.18857	0.454613	0.0949304	0.0366943	0.0363657	1	0.999991	1.15512	1.09479	1.29617	1.12443	0.667361	0.101775	0.0507862	0.044953	55.9598	0.960914	55.1097	0.99832	55.9564	0.94652	56.4612	0.938947	0.674004
COPS7B	1	0.999991	1.13532	1.20495	1.22768	1.17397	0.449788	0.074929	0.0294808	0.0238022	1	0.999991	0.993981	0.966646	0.937436	0.627997	0.348218	0.0438111	0.0175961	0.0211711	1	0.999991	1.27553	0.911556	1.54076	1.11172	0.534026	0.0855378	0.0266286	0.0205272	1	0.999991	1.104	1.188	1.34861	1.22059	0.588767	0.0733574	0.030011	0.02346	55.9525	0.94188	54.2706	0.995666	56.0458	0.856537	56.0835	0.914629	0.953119
COPS8	1	0.999991	1.23857	1.37852	1.34958	1.32332	0.517874	0.179025	0.183637	0.0838568	1	0.999991	0.986464	1.26004	1.15072	1.2656	0.515225	0.192346	0.166782	0.0944651	1	0.999991	1.23055	0.975186	1.4009	1.09344	0.551272	0.223369	0.170572	0.0828227	1	0.999991	1.06578	1.20197	1.41282	1.32622	0.635352	0.206079	0.178974	0.0893724	56.0193	0.829041	56.0165	0.916962	56.1069	0.885685	56.1457	0.85253	0.108362
COPZ1	1	0.999991	1.04416	1.00972	0.847969	0.651909	0.204724	0.0805411	0.033822	0.0299203	1	0.999991	1.65114	1.69906	1.3907	0.960569	0.322272	0.119315	0.0554844	0.0634308	1	0.999991	1.51755	1.50327	1.40007	0.861043	0.336266	0.125488	0.0549094	0.0338866	1	0.999991	0.988105	0.962108	0.703672	0.45942	0.207025	0.0858281	0.0278075	0.021247	53.7807	0.994955	55.3698	0.716782	55.1956	0.789082	52.4287	0.998119	-0.763038
COQ3	1	0.999991	1.10756	0.840036	0.949156	0.644806	0.338534	0.135336	0.0297407	0	1	0.999991	1.08616	0.911273	1.07028	1.64918	0.460222	0.162733	0.0690982	0.102441	1	0.999991	0.824273	0.918966	0.644284	0.556407	0.347175	0.168434	0.0375608	0.0368117	1	0.999991	1.00769	0.879368	0.859306	0.818033	0.455712	0.171564	0.0477883	0.0301779	54.4307	0.979905	55.9586	0.820591	53.0118	0.97739	55.5732	0.985575	-0.902187
COQ9	1	0.999991	0.94749	0.787417	0.631267	0.420947	0.2273	0.0868176	0.0301401	0.0227376	1	0.999991	1.01693	0.935929	0.81409	0.60039	0.268948	0.107337	0.0413359	0.0295633	1	0.999991	0.883949	0.874043	0.584582	0.397311	0.193042	0.081951	0.0285429	0.0182884	1	0.999991	0.983441	0.853742	0.699955	0.423724	0.221968	0.0984258	0.037948	0.0307922	51.5796	0.99728	53.6545	0.998051	51.3623	0.994798	52.122	0.999052	-0.874858
CORO1A	1	0.999991	0.966808	0.707672	0.27009	0.2316	0.128359	0.0325379	0.0113287	0.0184917	1	0.999991	0.918573	0.781789	0.358408	0.472022	0.0840797	0.051929	0.0251901	0.0128267	1	0.999991	0.951948	0.729447	0.407664	0.144057	0.0613964	0.0334599	0.0147099	0.0149185	1	0.999991	0.970785	0.750767	0.467212	0.312224	0.182916	0.0461118	0.0211343	0.0153068	48.5841	0.987966	50.0535	0.960777	49.0979	0.999618	50.144	0.994584	0.302176
CORO1B	1	0.999991	0.937873	0.91053	0.590835	0.237153	0.0780188	0.0277546	0.0153069	0.00666563	1	0.999991	0.989965	1.12264	0.761152	0.375652	0.103473	0.0358675	0.0178182	0.0178285	1	0.999991	0.95858	0.973747	0.554929	0.316893	0.0891244	0.0431307	0.0144141	0.0138911	1	0.999991	1.01674	1.05648	0.744399	0.26022	0.111941	0.025678	0.0161705	0.0111921	50.7017	0.998653	52.0944	0.98826	50.9333	0.993035	51.521	0.995285	-0.170923
CORO1C	1	0.999991	0.956769	0.989515	0.831832	0.424608	0.104567	0.0319512	0.0134205	0.0125269	1	0.999991	1.02506	1.15638	0.962399	0.471633	0.104041	0.0298054	0.0128229	0.019176	1	0.999991	0.995972	1.17627	0.708097	0.590624	0.107381	0.0451431	0.0127486	0.013016	1	0.999991	1.06881	1.16574	1.05972	0.556128	0.147222	0.0400622	0.0175139	0.0206322	52.4695	0.998939	52.9158	0.987896	52.9924	0.964199	53.3128	0.980794	0.45993
CORO7	1	0.999991	0.679642	0.531867	0.473476	0.531437	0.234556	0.0745223	0.0757943	0.0862283	1	0.999991	0.509646	0.564941	0.465752	0.463734	0.152817	0.0447685	0.0369132	0.039112	1	0.999991	0.878484	0.809403	0.800505	0.230001	0.479774	0.0944248	0.0853456	0.112009	1	0.999991	0.845624	0.744518	0.696535	0.487023	0.438424	0.121772	0.0852531	0.0796388	49.4671	0.930436	48.2897	0.903712	52.1907	0.911291	52.6631	0.971465	3.54854
COTL1	1	0.999991	0.914382	1.11636	1.05913	0.867489	0.340977	0.130463	0.0654298	0.0791353	1	0.999991	1.0024	0.994877	0.940761	0.731494	0.271222	0.0966545	0.0489424	0.054848	1	0.999991	0.851799	0.997881	0.843576	0.543473	0.241862	0.0914602	0.0388802	0.0382365	1	0.999991	1.04259	1.24565	1.05572	0.829132	0.311661	0.157844	0.0616413	0.0572029	55.1586	0.985408	54.4156	0.999639	53.3591	0.986536	54.9498	0.964932	-0.632668
COX17	1	0.999991	0.739509	0.650969	0.744205	0.661316	0.259553	0.0950937	0.0716259	0.285487	1	0.999991	1.84851	1.1418	2.03176	0.743898	1.22557	0.295235	0.136864	0.33225	1	0.999991	1.11859	1.20859	0.613677	0.538643	0.399421	0.148969	0.114888	0.168094	1	0.999991	1.88727	1.93785	0.996661	0.870373	0.180282	0.322878	0.181078	0.290693	52.3868	0.857867	58.57	0.461466	53.2218	0.918209	53.477	0.558219	-2.12898
COX19	1	0.999991	1.00769	1.06048	1.26884	1.30347	0.909269	0.515102	0.365338	0.57114	1	0.999991	0.965745	0.966176	1.20728	1.11956	0.954164	0.539626	0.388091	0.393717	1	0.999991	0.879785	1.03453	1.08427	0.954131	0.755369	0.382446	0.231221	0.293306	1	0.999991	0.98054	1.00495	1.06243	1.09465	0.825621	0.420323	0.25205	0.283739	59.1351	0.788575	59.3222	0.925331	57.789	0.973817	58.2331	0.983985	-1.21762
COX4I1	1	0.999991	1.03053	0.953897	0.99009	0.886175	0.469262	0.156866	0.125041	0.126946	1	0.999991	1.15637	0.914168	1.0097	0.719303	0.498474	0.204872	0.105096	0.168238	1	0.999991	0.983303	0.988982	1.06493	0.662401	0.447796	0.179118	0.10042	0.157526	1	0.999991	0.895444	0.930517	0.854995	0.628316	0.224546	0.180245	0.0850224	0.127782	55.7631	0.997545	55.5319	0.96981	55.0139	0.981978	53.6868	0.985086	-1.29714
COX5A	1	0.999991	0.801537	0.789165	0.891245	0.845289	0.314863	0.124723	0.176737	0.285999	1	0.999991	0.938902	0.778672	0.920206	1.31745	0.461108	0.182893	0.167111	0.313127	1	0.999991	1.11369	1.08962	0.676116	0.522279	0.311731	0.112976	0.118498	0.0930257	1	0.999991	1.06544	0.901041	0.585632	0.56687	0.352613	0.215755	0.132712	0.167295	54.7393	0.902614	55.9495	0.879266	52.988	0.967727	52.9427	0.972786	-2.37903
COX5B	1	0.999991	1.01045	0.946596	1.01593	1.00773	0.379456	0.228797	0.216811	0.704258	1	0.999991	1.01157	0.927984	0.819394	0.849094	0.335492	0.177501	0.166512	0.351916	1	0.999991	1.06632	0.997566	0.941843	0.688747	0.40302	0.213439	0.186627	0.434195	1	0.999991	0.97293	0.813859	0.756715	0.609126	0.462481	0.248551	0.156681	0.362683	54.8707	0.851588	54.8147	0.949841	54.5001	0.960001	54.2599	0.953162	-0.462726
COX6B1	1	0.999991	0.992171	0.985907	1.0855	1.13146	1.06715	0.64483	0.269352	0.321631	1	0.999991	1.00398	0.968171	1.02824	2.21431	1.14051	0.694515	0.202859	0.283142	1	0.999991	1.01004	1.25933	1.59829	1.5601	1.41311	0.655259	0.279216	0.312254	1	0.999991	1.05611	1.07271	1.26021	1.6003	0.834467	0.977463	0.374542	0.439227	59.2078	0.966744	59.2499	0.448205	59.222	0.549459	60.1671	0.596626	0.465666
CPA4	1	0.999991	0.961716	0.99351	0.872839	0.598268	0.335932	0.14458	0.0843399	0.0386985	1	0.999991	0.953647	0.905536	0.79358	1.39083	0.314532	0.10518	0.0997762	0.0741999	1	0.999991	1.1016	1.02728	1.11538	0.77842	0.497525	0.207385	0.117978	0.0769243	1	0.999991	1.15792	1.00111	1.06561	0.771237	0.581928	0.193417	0.129738	0.0823208	54.0924	0.998383	55.7929	0.897215	55.8466	0.978521	56.2266	0.971808	1.09391
CPNE1	1	0.999991	0.957182	0.888409	0.646941	0.327135	0.0909425	0.0318655	0.0161042	0.0166995	1	0.999991	0.950979	0.84932	0.609357	0.411077	0.0967127	0.0378811	0.0177146	0.0181587	1	0.999991	0.966812	0.908389	0.657433	0.297492	0.10615	0.0445236	0.014827	0.0119873	1	0.999991	0.925553	0.835694	0.629632	0.309103	0.176768	0.0540159	0.0197415	0.0145492	51.2416	0.998987	51.2869	0.994207	51.2361	0.999773	51.0964	0.998068	-0.0980301
CPNE2	1	0.999991	1.07801	0.927787	0.649771	0.376404	0.17339	0.0471158	0.0205576	0.00952706	1	0.999991	1.07748	0.933155	0.850833	0.643144	0.340537	0.162222	0.100948	0.0829729	1	0.999991	1.05062	0.8796	0.784559	0.350121	0.216789	0.0895649	0.0411907	0.0339185	1	0.999991	0.988679	0.943043	0.766662	0.493003	0.276799	0.0878631	0.0357862	0.0333167	51.7106	0.99361	54.2381	0.993901	52.1069	0.991857	52.9966	0.998893	-0.422617
CPNE3	1	0.999991	0.999697	0.93159	0.636181	0.2447	0.0799061	0.0290885	0.011728	0.00924111	1	0.999991	1.02335	0.926556	0.641576	0.431565	0.0775989	0.0278732	0.0120466	0.0164767	1	0.999991	0.970168	0.937893	0.643273	0.240126	0.0886574	0.0329672	0.0100893	0.0103198	1	0.999991	0.994778	0.954219	0.605601	0.22365	0.103457	0.035404	0.0131141	0.0126089	50.9667	0.999899	51.6919	0.992498	50.9906	0.999519	50.796	0.998736	-0.436012
CPNE7	1	0.999991	0.985721	0.853453	0.62353	0.364237	0.124367	0.0397983	0.0210397	0.0097009	1	0.999991	1.01508	0.896629	0.670297	0.528855	0.152943	0.0597519	0.024362	0.0264726	1	0.999991	0.921453	0.88207	0.667415	0.369225	0.121816	0.0457756	0.0172057	0.0177659	1	0.999991	0.969658	0.864665	0.657939	0.366321	0.255132	0.0534947	0.0270982	0.0242762	51.267	0.998647	52.349	0.990069	51.5085	0.997331	51.7447	0.996311	-0.181415
CPNE8	1	0.999991	1.07072	0.793785	0.400015	0.356272	0.142887	0.0556097	0.0329156	0.0704895	1	0.999991	0.821368	0.615949	0.430843	0.270563	0.141035	0.0484329	0.0211434	0.0196569	1	0.999991	0.742045	0.737355	0.392656	0.675624	0.179631	0.0757906	0.0383269	0.0331861	1	0.999991	0.93901	0.716971	0.553838	0.234448	0.307598	0.059399	0.0328373	0.0465202	49.9617	0.976959	48.9095	0.995751	50.6248	0.894595	50.3323	0.979705	1.04292
CPOX	1	0.999991	1.05986	1.18979	1.29975	1.25091	0.710981	0.272241	0.0693168	0.0599109	1	0.999991	1.01081	1.11051	1.15943	1.242	0.63057	0.22193	0.064577	0.0450368	1	0.999991	1.03532	1.13768	1.18824	1.17197	0.638881	0.231403	0.0535124	0.038188	1	0.999991	1.04532	1.08088	1.12661	1.05003	0.585023	0.224767	0.0528449	0.0368895	57.3632	0.902834	56.6882	0.94335	56.8948	0.949837	56.6556	0.979075	-0.250454
CPPED1	1	0.999991	0.981002	0.941026	0.878192	0.801575	0.543131	0.279887	0.166007	0.171374	1	0.999991	1.0228	1.02221	1.01577	0.823272	0.543377	0.251226	0.172376	0.155155	1	0.999991	0.9777	0.943754	0.969102	0.71698	0.572346	0.237889	0.133054	0.161963	1	0.999991	0.990357	0.847132	0.842993	0.682755	0.521733	0.218804	0.124019	0.149601	56.2662	0.992704	56.216	0.996892	56.0345	0.987158	55.3839	0.981022	-0.531902
CPS1	1	0.999991	1.05262	0.984216	0.908899	0.577318	0.172317	0.0508648	0.0216563	0.00458267	1	0.999991	0.981897	0.914736	0.893977	0.61342	0.186217	0.055172	0.0214544	0.0217217	1	0.999991	1.0259	0.864925	0.910227	0.59496	0.235138	0.0822645	0.0352912	0.0241295	1	0.999991	1.00297	0.925563	0.893137	0.542407	0.197835	0.0684421	0.032524	0.0264249	53.4542	0.998415	53.6082	0.995974	53.6836	0.991156	53.307	0.998012	-0.0359007
CPSF1	1	0.999991	1.00978	0.774237	0.503361	0.297834	0.122048	0.0449065	0.0275187	0.0132796	1	0.999991	0.880083	0.800022	0.405991	0.317901	0.0944065	0.0364842	0.0187404	0.0201851	1	0.999991	1.12929	0.922808	0.76689	0.407905	0.158553	0.0736828	0.0217525	0.0291631	1	0.999991	1.18301	0.998783	0.680821	0.421917	0.252917	0.0775135	0.0388633	0.0352102	50.2559	0.996031	49.7645	0.990074	52.2458	0.989606	52.3073	0.973187	2.26635
CPSF2	1	0.999991	1.06134	0.71569	0.501956	0.265712	0.108793	0.0447678	0.0243756	0.00850374	1	0.999991	0.8655	0.533489	0.378376	0.302114	0.0893168	0.0320353	0.0185641	0.0199224	1	0.999991	1.1383	0.839231	0.794981	0.518398	0.167247	0.101115	0.0532102	0.0392064	1	0.999991	0.971906	0.699489	0.581081	0.322565	0.191778	0.0535333	0.0259095	0.023383	49.9866	0.988517	48.4386	0.985396	52.7965	0.978403	50.565	0.992196	2.46814
CPSF3	1	0.999991	0.925906	0.645441	0.529042	0.335283	0.150489	0.0586038	0.0264193	0.0176723	1	0.999991	0.824315	0.552332	0.429651	0.254081	0.0980184	0.0358124	0.0129813	0.0148253	1	0.999991	0.964479	0.699576	0.625518	0.406712	0.194197	0.0686746	0.025732	0.0205247	1	0.999991	0.903902	0.738997	0.60013	0.361936	0.153158	0.0644278	0.0232731	0.023569	49.9855	0.99154	48.4957	0.991511	51.1071	0.988675	50.7536	0.995289	1.68973
CPSF3L	1	0.999991	0.851014	0.739528	0.705004	0.622351	0.225142	0.0554155	0.0244143	0.0229679	1	0.999991	0.772513	0.736315	0.609469	0.488348	0.19093	0.0446374	0.0247979	0.0139364	1	0.999991	1.05962	0.86419	0.968406	0.683367	0.288246	0.066944	0.0217251	0.0195178	1	0.999991	0.971849	0.863533	0.849008	0.724948	0.230783	0.0760899	0.0241079	0.0232826	52.4662	0.955537	51.0262	0.96833	54.3286	0.988097	54.1532	0.982803	2.4947
CPSF6	1	0.999991	1.07033	1.06807	1.08714	0.882671	0.44733	0.138267	0.0651499	0.0890293	1	0.999991	1.03853	1.04192	0.985835	0.816115	0.437726	0.146112	0.0652749	0.07331	1	0.999991	0.983666	1.05522	1.22237	0.93167	0.477491	0.158048	0.0661384	0.0688524	1	0.999991	1.06591	1.08267	1.1092	0.948957	0.406645	0.159016	0.071046	0.0773535	55.6884	0.989318	55.4919	0.997578	55.9273	0.970309	55.6208	0.985971	0.183876
CPSF7	1	0.999991	0.96436	0.879058	0.894192	0.709226	0.275013	0.101103	0.0345534	0.0691852	1	0.999991	0.971511	0.903579	0.890686	0.372797	0.253787	0.120871	0.0413198	0.0353378	1	0.999991	0.929616	0.811116	0.839856	0.627172	0.320838	0.132847	0.0663043	0.0750596	1	0.999991	0.973034	0.985283	0.952455	0.715377	0.388507	0.136989	0.0633891	0.0781047	54.2923	0.988745	52.6167	0.985535	53.9026	0.981318	54.8844	0.998594	0.939033
CPT2	1	0.999991	1.04175	0.778711	0.286628	0.178843	0.0851153	0.0331029	0.014317	0.0130938	1	0.999991	1.00198	0.744581	0.366587	0.377704	0.108335	0.0364663	0.0188016	0.0293277	1	0.999991	1.05983	0.662152	0.370998	0.173825	0.102427	0.0445562	0.0158787	0.0148989	1	0.999991	0.899901	0.682093	0.353438	0.199524	0.128221	0.0512453	0.0258622	0.0221242	48.7892	0.99205	49.7361	0.977282	48.8423	0.987945	48.7487	0.997924	-0.467151
CPVL	1	0.999991	1.05156	1.04847	0.926584	0.774808	0.449377	0.227335	0.113064	0.0942958	1	0.999991	0.852127	0.773442	0.732523	0.929908	0.370251	0.164207	0.0784511	0.0671156	1	0.999991	1.1332	0.932645	0.993442	0.812118	0.460898	0.171786	0.105534	0.0911281	1	0.999991	0.891389	0.937387	0.930992	0.754926	0.381255	0.204457	0.0974809	0.0883061	55.5541	0.995595	55.2528	0.891514	55.6116	0.985411	55.0823	0.988661	-0.0565122
CRABP2	1	0.999991	0.950311	0.894926	0.639397	0.291236	0.132146	0.0533245	0.0199904	0.0120274	1	0.999991	0.813398	0.813259	0.564582	0.242856	0.117482	0.0485489	0.0190829	0.0212559	1	0.999991	0.90121	1.01736	0.870413	0.295437	0.154845	0.0568756	0.0169253	0.0149101	1	0.999991	1.00175	0.875333	0.594372	0.278913	0.188785	0.0533268	0.0184993	0.0149797	51.1401	0.999243	50.2393	0.988025	52.0293	0.990173	50.9616	0.996862	0.805787
CRADD	1	0.999991	0.829991	0.39708	0.0582597	0	0.208003	0.0718479	0	0	1	0.999991	0.776988	0.380956	0.330856	0.943998	0.117868	0.0413901	0	0.072134	1	0.999991	1.12513	0.559381	0.570604	0.177195	0.280745	0.0603608	0.0106607	0.0157692											46.2474	0.977245	49.5484	0.685863	49.8298	0.932225			1.79118
CRAT											1	0.999991	0.936414	0.628372	0.426289	0.314384	0.128417	0.051636	0.012391	0.0504801	1	0.999991	1.0062	0.647575	0.44335	0.429819	0.188678	0.0659842	0.0225483	0.027443													49.3066	0.989885	50.2125	0.972078			0
CRBN	1	0.999991	1.09638	1.02466	0.872605	0.670218	0.264667	0.0619824	0.0277432	0	1	0.999991	0.970675	0.948835	0.791865	0.743323	0.28648	0.101389	0.0472978	0.0353692	1	0.999991	1.01555	0.995901	0.981026	0.864961	0.295556	0.0668897	0.0123827	0	1	0.999991	0.940151	0.934556	0.960182	0.779117	0.259524	0.0811688	0.0229184	0.00809108	54.1037	0.992763	54.3309	0.985338	55.0034	0.999505	54.587	0.99514	0.577945
CREB1	1	0.999991	0.947996	0.804536	0.88555	0.688889	0.383022	0.290641	0.219409	0.35812	1	0.999991	1.21219	0.999434	1.18192	0.749519	0.479678	0.367325	0.267627	0.31067	1	0.999991	0.951431	0.905576	0.944785	0.761571	0.43668	0.211851	0.126259	0.16363	1	0.999991	0.971714	0.965015	0.94212	0.788305	0.521675	0.274145	0.155775	0.180717	54.7559	0.947112	55.4496	0.924488	55.3226	0.990762	56.0639	0.997267	0.590517
CREBBP	1	0.999991	0.96855	0.778234	0.52188	0.384713	0.123366	0.0447391	0.01873	0.0197312	1	0.999991	0.869403	0.735947	0.493695	0.436485	0.131195	0.045875	0.017516	0.0256969	1	0.999991	0.8211	0.544849	0.456259	0.175242	0.0719012	0.0212218	0.00503574	0.00973347	1	0.999991	0.944764	0.851087	0.699087	0.406646	0.280644	0.0496609	0.0325836	0.0130893	50.6341	0.993687	50.3652	0.984915	48.31	0.988592	52.1021	0.99443	-0.293592
CREG1	1	0.999991	1.1519	1.22333	1.29794	0.9898	0.693487	0.352912	0.139832	0.218754	1	0.999991	1.04797	1.01898	0.973653	1.54845	0.514107	0.267272	0.108439	0.144429	1	0.999991	1.12212	1.04382	1.23662	1.04513	0.712321	0.27272	0.120297	0.171851	1	0.999991	1.03055	0.840484	0.76349	0.727482	0.576852	0.20656	0.107412	0.107631	57.4296	0.897375	56.0159	0.844038	57.1711	0.951215	55.5936	0.965397	-0.340405
CRELD2	1	0.999991	0.897271	0.945619	0.932205	0.770328	0.576749	0.293783	0.170607	0.210134	1	0.999991	0.956838	0.939986	0.96555	0.948116	0.62657	0.302673	0.14943	0.175507	1	0.999991	0.944332	1.06213	1.22149	0.853351	0.62519	0.309933	0.190106	0.202864	1	0.999991	1.08872	0.938888	0.984055	0.941857	0.373041	0.226025	0.153259	0.168773	56.4099	0.982752	56.9689	0.993641	56.8785	0.95082	55.3944	0.990256	-0.552987
CRIP1	1	0.999991	0.874561	0.874734	0.887172	0.726137	0.624282	0.202318	0.107036	0.152431	1	0.999991	1.07004	1.25536	1.72481	1.35605	0.965371	0.19254	0.114182	0.0855747	1	0.999991	0.908933	1.41774	0.786826	1.68212	0.446097	0.301576	0.105758	0.127867	1	0.999991	0.853207	0.932512	0.966104	0.84567	0.576417	0.210489	0.109149	0.10808	56.1103	0.9537	57.8912	0.74584	55.9359	0.71947	56.3614	0.977727	-0.85207
CRIP2	1	0.999991	1.03915	0.898045	0.932383	0.587822	0.3636	0.129168	0.0689479	0.103705	1	0.999991	0.898686	1.06716	0.780806	0.471358	0.283458	0.078395	0.059075	0.0655118	1	0.999991	0.934853	0.673898	0.663247	0.345889	0.235853	0.0711056	0.041383	0.0264458	1	0.999991	0.961258	0.856175	0.662625	0.465983	0.202939	0.122795	0.050795	0.0382479	54.1425	0.989541	52.955	0.983562	51.0076	0.983744	52.114	0.998109	-1.98793
CRIPT	1	0.999991	0.810665	0.859701	0.955185	0.702747	0.555238	0.151903	0.0944489	0.0580163	1	0.999991	0.995942	1.19332	1.24067	0.589843	0.695448	0.190834	0.0883173	0.0647798	1	0.999991	0.939667	0.87078	0.504848	0.506718	0.350799	0.166586	0.0490003	0.080698	1	0.999991	0.882136	0.490259	1.59507	0.845085	0	0.429519	0	0	55.6714	0.949066	56.4589	0.889681	52.2282	0.975037	53.3825	0.701293	-3.2598
CRK	1	0.999991	0.961925	0.820019	0.468371	0.347425	0.171305	0.0570813	0.0227225	0.018579	1	0.999991	1.02401	0.862536	0.534246	0.423739	0.15565	0.0420899	0.0147264	0.0160833	1	0.999991	1.02701	0.884654	0.6348	0.364312	0.181127	0.0531442	0.0211252	0.0131021	1	0.999991	0.968968	0.85254	0.531063	0.375858	0.202639	0.0786465	0.0276034	0.0238069	50.4714	0.993381	51.2168	0.989143	51.5325	0.997645	51.072	0.995316	0.458182
CRKL	1	0.999991	0.976847	0.855588	0.666623	0.578576	0.267445	0.080461	0.0387926	0.0356135	1	0.999991	1.01691	1.04522	0.803201	0.794012	0.319234	0.0982686	0.0399722	0.0329395	1	0.999991	0.905181	0.863426	0.709668	0.531554	0.255927	0.0868955	0.0333052	0.0310915	1	0.999991	0.978	0.859018	0.679281	0.555751	0.261468	0.095645	0.0387443	0.0344356	52.7875	0.98824	54.7474	0.98358	52.6854	0.99259	52.7523	0.99273	-1.04861
CRLF3	1	0.999991	0.884187	0.734277	0.354489	0.235806	0.128024	0.0554685	0.0329861	0.0323996	1	0.999991	0.990466	0.836546	0.322159	0.312689	0.0877079	0.0398671	0.0150194	0.0199661	1	0.999991	0.864538	0.813238	0.309806	0.328591	0.0900132	0.0536948	0.0157355	0.0163236	1	0.999991	1.01385	0.802225	0.362941	0.18484	0.146721	0.0438341	0.0265428	0.0225752	49.0218	0.99542	49.4707	0.979542	49.3575	0.974827	49.231	0.993424	0.0480094
CRNKL1	1	0.999991	0.737332	0.267762	0.238704	0.136149	0.0693456	0.0260811	0.0170959	0.00527203	1	0.999991	0.799112	0.255823	0.239934	0.507375	0.0400885	0.0247922	0.0089734	0.00277965	1	0.999991	0.700543	0.253506	0.241499	0.141579	0.0480424	0.0171609	0.0100824	0.00902805	1	0.999991	0.776768	0.386924	0.342245	0.210377	0.187224	0.0683261	0.0226155	0.0303963	45.6978	0.981796	46.5604	0.869179	45.5347	0.979422	47.0201	0.974057	0.148271
CROCC	1	0.999991	0.975783	0.98196	0.862944	0.431456	0.110695	0.0391903	0.019945	0.0172319	1	0.999991	0.966715	0.95313	0.876787	0.705042	0.0872338	0.035118	0.0170629	0.0200905	1	0.999991	0.950692	1.0375	0.982838	0.485775	0.09857	0.0394402	0.0151422	0.012209	1	0.999991	1.02601	1.29603	1.1063	0.6451	0.183003	0.0588463	0.0229952	0.025593	52.5792	0.999699	53.7679	0.991701	52.9763	0.997288	53.788	0.954244	0.208594
CRTAP	1	0.999991	0.957233	0.526172	0.349002	0.287912	0.138471	0.0538067	0.0452378	0.0153069	1	0.999991	0.802488	0.527478	0.360939	0.226104	0.156133	0.0692354	0.0488578	0.0545954	1	0.999991	0.952499	0.439639	0.412009	0.310157	0.174985	0.0819633	0.0333314	0.0436409	1	0.999991	0.940715	0.645382	0.43207	0.337631	0.346267	0.0777806	0.0542638	0.0465186	48.3983	0.977877	47.9066	0.993396	48.4334	0.957788	50.0214	0.969888	1.07497
CRTC1	1	0.999991	1.07866	0.945694	0.67827	0.524089	0.205722	0.0735352	0.0627309	0.0716376	1	0.999991	1.02506	1.00393	0.65768	0.424639	0.183734	0.0783394	0.0659954	0.0704542	1	0.999991	0.95803	0.793908	0.973406	0.865756	0.346787	0.164569	0.114556	0.131335	1	0.999991	0.929743	0.803422	0.75399	0.507147	0.199787	0.108669	0.0591947	0.0612869	52.562	0.987311	51.9716	0.992599	55.1181	0.967769	52.5148	0.988107	1.54969
CRTC2	1	0.999991	0.767434	0.807372	0.585868	0.345113	0.172595	0.0795012	0.0252884	0	1	0.999991	0.790317	0.676435	0.495945	0.467087	0.208741	0.058946	0.0299718	0.0353857	1	0.999991	1.04131	0.958996	0.592892	0	0.245743	0	0	0	1	0.999991	1.05116	0.954719	0.664259	0.440829	0.176504	0	0.0172563	0	50.6628	0.982171	50.2213	0.976038	50.0786	0.975077	52.057	0.992345	0.625749
CRTC3																					1	0.999991	0.906491	0.788814	0.782349	0.699404	0.440357	0.149272	0.0567087	0.0466903															54.4489	0.967211			0
CRY1	1	0.999991	0.937859	0.850659	0.664036	0.679493	0.316182	0.100395	0.0351268	0.0473159	1	0.999991	0.863668	0.977066	1.02906	0.735604	0.268697	0.0914791	0.0355013	0.0245057																					53.4056	0.971645	54.4829	0.98696					0
CRYL1	1	0.999991	0.981101	0.966144	0.86749	0.474404	0.119641	0.0415724	0.023884	0.016305	1	0.999991	0.978951	0.961675	0.812767	0.534887	0.121574	0.0433109	0.0200097	0.0205315	1	0.999991	0.949203	0.997484	0.850095	0.480473	0.134789	0.0406116	0.01659	0.0158265	1	0.999991	0.989596	0.9529	0.835289	0.446705	0.188494	0.0478781	0.0252011	0.0187122	52.7909	0.999491	52.926	0.99657	52.8164	0.998426	52.7105	0.999285	-0.0950123
CRYM	1	0.999991	0.948425	0.958074	0.756475	0.813547	0.520777	0.22458	0.0997463	0.0330929	1	0.999991	0.955208	1.02745	1.02442	0.905797	0.626971	0.287076	0.13264	0.052559	1	0.999991	0.869015	0.916361	0.855289	0.694772	0.370368	0.181032	0.0836908	0.04162	1	0.999991	0.984695	0.878869	0.879468	0.824019	0.567453	0.287101	0.0869789	0.0273651	55.8497	0.975976	57.0416	0.996187	54.7044	0.985721	56.5151	0.987791	-0.835935
CRYZ	1	0.999991	1.02854	1.09683	1.14832	1.0593	0.524796	0.0908201	0.0276855	0.0215693	1	0.999991	1.09953	1.19353	1.20608	1.02435	0.47847	0.0823046	0.0265229	0.0267037	1	0.999991	1.03144	1.04097	1.10598	1.12801	0.54567	0.109751	0.0270334	0.0279602	1	0.999991	1.03665	1.22587	1.26004	1.23746	0.701435	0.135839	0.0318744	0.0303244	56.0661	0.981555	55.9488	0.959511	56.0778	0.982871	56.7578	0.922456	0.410337
CRYZL1	1	0.999991	1.00575	0.917323	1.02412	0.893581	0.545261	0.219028	0.0485412	0.0343034	1	0.999991	0.967004	0.970121	1.0473	0.940855	0.642032	0.257437	0.0438168	0.0273764	1	0.999991	1.06931	1.08051	1.47477	1.03568	0.740977	0.304413	0.0609593	0.0361605	1	0.999991	1.03964	0.934237	1.03562	0.994323	0.487686	0.264576	0.0528456	0.0322918	56.3994	0.994543	57.0342	0.996619	57.6412	0.885158	56.329	0.984147	0.268305
CS	1	0.999991	1.04265	0.988249	0.963919	0.756123	0.335941	0.0710426	0.0210949	0.0165131	1	0.999991	1.05175	1.08145	1.01718	0.696074	0.343688	0.0737332	0.0236536	0.0218027	1	0.999991	1.0205	0.939864	0.99489	0.680376	0.305881	0.0658682	0.0168117	0.0152043	1	0.999991	1.00972	1.09949	1.04453	0.900025	0.345154	0.0850954	0.0226844	0.0214321	54.8031	0.998748	54.6565	0.991401	54.419	0.996239	55.2921	0.993483	0.125777
CSDE1	1	0.999991	0.616465	0.230365	0.152554	0.105371	0.0549429	0.0193759	0.0108079	0.00914188	1	0.999991	0.639207	0.239321	0.181472	0.176555	0.0629773	0.0230071	0.0133925	0.0119701	1	0.999991	0.570317	0.249539	0.225633	0.15082	0.0592683	0.0255938	0.00987748	0.00997723	1	0.999991	0.494168	0.218931	0.167212	0.0998811	0.08215	0.0174523	0.0120369	0.0101534	44.9256	0.990159	45.0833	0.981095	44.9451	0.975637	44.2977	0.980967	-0.383046
CSE1L	1	0.999991	1.00812	0.985062	0.432834	0.211068	0.0867251	0.0349656	0.0143176	0.0105284	1	0.999991	1.06856	0.982522	0.422882	0.271005	0.0680516	0.0275593	0.0110213	0.0167608	1	0.999991	1.01731	0.841241	0.419504	0.17131	0.0664398	0.0317103	0.00922114	0.00873191	1	0.999991	1.0186	1.00698	0.452433	0.157991	0.101371	0.0296448	0.0109412	0.0102898	49.9209	0.990749	50.0669	0.982272	49.5925	0.99812	49.899	0.993163	-0.248172
CSK	1	0.999991	0.890005	0.616038	0.275272	0.178525	0.0706147	0.0303042	0.0143622	0.00636898	1	0.999991	0.867389	0.596531	0.266763	0.2009	0.0560035	0.0218165	0.010854	0.0129464	1	0.999991	0.821201	0.623992	0.30079	0.173064	0.0701882	0.0281728	0.00828878	0.00902994	1	0.999991	0.8765	0.585023	0.255701	0.121355	0.0854118	0.0259083	0.0120377	0.00870439	48.057	0.997236	47.9328	0.995417	48.0567	0.997501	47.7302	0.998518	-0.101475
CSNK1A1	1	0.999991	0.925415	0.66532	0.439127	0.377911	0.172533	0.0597891	0.0228776	0.0446727	1	0.999991	0.801337	0.614599	0.400131	0.227528	0.0748508	0.0336099	0.0193189	0.0194903	1	0.999991	0.870034	0.654915	0.470099	0.228853	0.0945959	0.0418169	0.0128371	0.0157016	1	0.999991	0.961538	0.87059	0.606881	0.388347	0.879211	0.0773826	0.0386727	0.0542956	49.8549	0.987938	48.4862	0.995749	49.1815	0.997127	53.9947	0.786123	2.41757
CSNK1G3											1	0.999991	0.842655	0.84187	0.689058	0.49344	0.213361	0.0773214	0.0468454	0.0322737											1	0.999991	0.902759	0.72129	0.76018	0.354402	0.213251	0.0232981	0.0164451	0			52.153	0.985836			51.5392	0.973811	-0.306875
CSNK2A1	1	0.999991	1.07418	1.01671	0.823347	0.563447	0.152735	0.0414259	0.0170082	0.00817516	1	0.999991	0.945777	0.889048	0.655034	0.564189	0.118347	0.0296529	0.0152314	0.0150831	1	0.999991	1.11698	0.896429	0.942869	0.546465	0.157748	0.0430177	0.0177253	0.0152858	1	0.999991	0.946235	0.947638	0.843114	0.507203	0.19012	0.0388187	0.0166067	0.0149417	53.1922	0.994044	52.2709	0.979992	53.3082	0.987998	53.0195	0.997946	0.4323
CSNK2A2	1	0.999991	0.901073	0.808021	0.468405	0.275321	0.0972483	0.0328078	0.0194489	0.0200247	1	0.999991	0.869571	0.749785	0.41047	0.399954	0.0872125	0.0329363	0.016011	0.0117163	1	0.999991	1.06369	0.890491	0.660798	0.356636	0.14333	0.0569897	0.0243453	0.0221763	1	0.999991	0.901147	0.732951	0.512747	0.229433	0.108552	0.0339113	0.0194991	0.0175139	49.9758	0.997206	49.8083	0.981639	51.5361	0.996022	49.7805	0.998294	0.766242
CSNK2B	1	0.999991	1.05762	0.996171	0.709771	0.429074	0.122322	0.0302138	0.00947997	0.0105213	1	0.999991	0.901287	0.894672	0.572825	0.325851	0.106263	0.0236254	0.00887979	0.00726998	1	0.999991	1.13795	0.879696	0.849406	0.485363	0.178324	0.0475107	0.0149138	0.0201976	1	0.999991	0.966833	0.881661	0.75263	0.457281	0.185	0.0393981	0.0118077	0.00849503	52.1428	0.994582	50.8976	0.995315	52.8818	0.984944	52.384	0.997339	1.11268
CSPG4	1	0.999991	1.01658	1.03725	0.875398	0.722763	0.462924	0.448916	0.139027	0.279686	1	0.999991	0.844252	0.885678	0.770249	1.39998	0.479307	0.321654	0.113318	0.141934	1	0.999991	0.730723	0.702754	0.948635	0.685838	0.332695	0.325818	0.0778817	0.0774529	1	0.999991	1.10833	0.868411	0.812433	0.590069	0.481058	0.261043	0.0824856	0.102696	56.0458	0.96762	55.9753	0.825287	54.6785	0.877409	54.8659	0.978331	-1.23832
CSRP1	1	0.999991	0.976062	1.0081	0.926616	0.740086	0.545124	0.248485	0.121755	0.178722	1	0.999991	0.845585	0.879691	0.893187	0.671705	0.488518	0.207501	0.121504	0.109543	1	0.999991	0.854199	0.951222	0.720665	0.553557	0.38654	0.170703	0.0725416	0.078516	1	0.999991	0.978883	0.917528	0.840157	0.670499	0.301659	0.151443	0.0767597	0.070155	55.9447	0.99239	55.2709	0.972058	53.6603	0.984179	54.1714	0.994913	-1.69194
CSRP2	1	0.999991	0.880167	0.847203	0.811563	0.682376	0.387353	0.17235	0.0904477	0.0888112	1	0.999991	0.922476	0.81841	0.744259	0.840521	0.356169	0.143284	0.0743686	0.0703816	1	0.999991	0.775776	0.772159	0.635349	0.485233	0.278134	0.113945	0.0466003	0.0440809	1	0.999991	0.905383	0.813475	0.704646	0.571649	0.332656	0.159082	0.066591	0.0603742	54.4687	0.97927	54.7978	0.942336	51.6725	0.97835	53.1232	0.99141	-2.23542
CST3	1	0.999991	0.906481	0.87306	0.814083	0.590842	0.382351	0.158252	0.0804169	0.056939	1	0.999991	1.03523	0.917576	0.904043	0.926627	0.385941	0.146532	0.0709991	0.0933901	1	0.999991	0.844375	0.768646	0.517881	0.502611	0.22762	0.10316	0.0416717	0.0372567	1	0.999991	1.11132	1.05575	1.00697	0.794992	0.115319	0.225221	0.111662	0.0953848	54.03	0.992064	55.4687	0.988663	51.1502	0.982084	53.3155	0.985733	-2.51653
CST6	1	0.999991	1.04699	0.862667	0.801542	0.640545	0.354389	0.133553	0.0927832	0.0746481	1	0.999991	1.0478	1.01711	1.08844	0.807913	0.565458	0.263139	0.202257	0.142893	1	0.999991	0.964619	0.956938	0.98159	0.853101	0.659878	0.285463	0.142235	0.144592	1	0.999991	0.920616	0.92176	0.89166	0.73387	0.552261	0.249209	0.130394	0.127119	54.0802	0.988724	56.3677	0.985457	57.0407	0.993828	56.0116	0.987704	1.30219
CSTA	1	0.999991	0.9495	1.13175	1.12771	1.0268	0.682989	0.347405	0.287793	0.624753	1	0.999991	1.23576	1.61746	1.77236	1.34183	1.18494	0.605951	0.480886	0.472584	1	0.999991	0.832116	0.909916	0.715421	0.811528	0.475682	0.23844	0.111471	0.205225	1	0.999991	1.05694	1.20985	1.21172	1.07468	0.742314	0.31457	0.297144	0.300606	56.3713	0.884488	59.4666	0.355109	55.4752	0.929591	56.4686	0.924488	-1.94705
CSTB	1	0.999991	1.09611	1.44789	1.27119	0.931353	0.509908	0.17535	0.0572718	0.0894718	1	0.999991	1.4667	1.54706	1.43903	1.22299	0.482307	0.166123	0.0823172	0.0910954	1	0.999991	0.967917	0.973575	0.771796	0.539812	0.351756	0.0999494	0.0420576	0.0498665	1	0.999991	0.851359	1.0565	0.873848	0.627961	0.29291	0.192982	0.0481918	0.0481476	56.0924	0.877394	55.9817	0.758709	53.5514	0.994876	54.1372	0.97986	-2.19275
CSTF1	1	0.999991	1.03175	1.10218	1.07943	0.695244	0.278946	0.0935235	0.0373869	0.0224449	1	0.999991	0.989039	1.0631	0.960747	0.749339	0.259613	0.0942079	0.0383625	0.032835	1	0.999991	1.03557	1.02857	1.01178	0.798601	0.294234	0.0952544	0.0297661	0.024473	1	0.999991	1.06527	1.0751	1.10758	0.73046	0.312227	0.0968514	0.0397427	0.0307974	54.3969	0.986682	54.4659	0.997391	54.7961	0.998128	54.6719	0.984898	0.302596
CSTF2	1	0.999991	1.05917	1.1823	1.23482	1.00585	0.486336	0.193767	0.104708	0.122252	1	0.999991	1.04085	1.23589	1.22367	1.065	0.487989	0.187228	0.0982698	0.0828545	1	0.999991	1.07419	1.29228	1.18741	1.19094	0.601088	0.251991	0.110063	0.124545	1	0.999991	1.10986	1.22101	1.26179	0.992901	0.597125	0.19936	0.0970378	0.0885404	55.9704	0.949544	55.978	0.941741	56.2388	0.911325	56.524	0.933683	0.407211
CSTF2T	1	0.999991	0.990057	1.03218	0.908607	0.557714	0.224385	0.0724248	0.046877	0.0344491	1	0.999991	0.929365	0.977308	0.875575	1.08754	0.234334	0.086545	0.0462656	0.0388106	1	0.999991	1.05572	0.961555	1.00061	0.805207	0.217859	0.0841708	0.0289273	0.0241455	1	0.999991	1.02763	1.01746	0.964065	0.642104	0.289903	0.10625	0.0613889	0.0474405	53.4817	0.998581	55.6992	0.984192	54.5058	0.996997	54.1518	0.998243	-0.261669
CSTF3	1	0.999991	1.07272	1.18004	1.08437	0.552767	0.123107	0.045873	0.0244144	0.0210488	1	0.999991	1.0951	1.2153	1.05582	0.87451	0.107741	0.0427271	0.0186885	0.0231012	1	0.999991	1.16871	1.03577	1.13536	0.654917	0.150763	0.0475872	0.0165663	0.0185585	1	0.999991	1.06339	1.1951	1.17275	0.568881	0.174662	0.0474744	0.0210786	0.019381	53.199	0.978054	54.3265	0.975769	53.7188	0.976205	53.3195	0.963264	-0.243612
CTAGE3P																															1	0.999991	1.5703	5.35325	1.18427	1.07662	0.400495	0.121949	0.075692	0.0489263							55.8983	0.11665	0
CTBP1	1	0.999991	0.954503	1.00297	1.00041	0.761044	0.426803	0.148019	0.0475143	0.037888	1	0.999991	1.04179	1.08474	1.078	0.900228	0.455033	0.146822	0.0509141	0.0327544	1	0.999991	0.961568	1.00913	0.925626	0.781898	0.371644	0.127558	0.0342517	0.0245279	1	0.999991	1.04387	1.17968	1.12617	0.910955	0.569692	0.161656	0.0565826	0.0478336	55.328	0.997215	55.8014	0.990812	55.074	0.99826	56.3689	0.972646	0.156762
CTBP2	1	0.999991	0.99904	1.0551	0.977282	0.683035	0.324293	0.0890915	0.0248515	0.0135661	1	0.999991	1.12991	1.11992	1.01744	1.01759	0.345583	0.0828089	0.0260245	0.0193273	1	0.999991	1.03479	1.0359	0.924028	0.857033	0.323915	0.089446	0.0255844	0.016326	1	0.999991	1.00073	1.03759	1.01445	0.683925	0.326587	0.0914773	0.0235909	0.0129788	54.5184	0.996783	55.7438	0.984127	55.0706	0.996137	54.5604	0.99583	-0.315599
CTBS	1	0.999991	1.06438	1.00303	0.903326	0.834836	0.457098	0.19942	0.0341485	0.00535141	1	0.999991	1.02101	0.852069	0.780103	0.782415	0.346824	0.138655	0.0462182	0.0370195	1	0.999991	0.999865	0.906065	0.866832	0.739853	0.428409	0.141634	0.0382907	0.0263738	1	0.999991	0.912538	0.879963	0.812575	0.667982	0.426401	0.172928	0.0357703	0.0235098	55.7808	0.994778	54.6768	0.972821	55.0795	0.993147	54.5816	0.987851	-0.398247
CTDP1	1	0.999991	0.713512	0.447601	0.233017	0.160754	0.0889527	0.0304617	0.0127961	0.0261641	1	0.999991	0.865422	0.451737	0.269818	0.218539	0.0873071	0.0263302	0.0122832	0.00834291	1	0.999991	0.832053	0.465158	0.326977	0.255428	0.116929	0.0432493	0.0174548	0.025539	1	0.999991	0.736472	0.377565	0.215668	0.14427	0.106769	0.0355821	0.0173003	0.0123048	46.5873	0.992837	47.2904	0.985924	47.6373	0.984581	46.219	0.991248	-0.0106988
CTDSPL2	1	0.999991	0.813093	0.676969	0.405225	0.602032	0	0.0606	0	0	1	0.999991	0.768369	0.447244	0.263334	0.180822	0.0760868	0.032632	0.016962	0.0103361											1	0.999991	0.703614	0.625913	0.464734	0.261244	0.114162	0	0.0583148	0	49.8478	0.912069	46.9153	0.992764			48.6128	0.979666	0.848725
CTH	1	0.999991	1.09165	1.09459	1.08168	0.985921	0.673473	0.329354	0.21368	0.260151	1	0.999991	1.02358	1.02764	1.00118	1.10422	0.65324	0.358367	0.222468	0.231327	1	0.999991	1.05794	1.00553	1.08497	0.88543	0.529821	0.210608	0.117472	0.131469	1	0.999991	1.02137	1.08092	1.13582	1.07262	0.511406	0.351765	0.225905	0.278952	57.1116	0.978778	56.9574	0.981056	56.1669	0.991593	56.0168	0.969519	-0.942677
CTIF																															1	0.999991	0.913053	0.869087	0.697843	0.434777	0.164651	0.0442927	0.0106508	0.00876201							51.9484	0.995196	0
CTNNA1	1	0.999991	1.08279	1.16493	1.09239	0.880216	0.301798	0.0679324	0.0276923	0.0198236	1	0.999991	1.0127	1.13306	1.02017	0.721813	0.305568	0.064213	0.0289998	0.0250917	1	0.999991	1.10915	1.07418	1.09732	0.957514	0.339003	0.08493	0.0305521	0.0335115	1	0.999991	1.07059	1.158	1.16986	0.934964	0.359623	0.0833504	0.0338745	0.0296153	55.0775	0.979985	54.5756	0.988633	55.4169	0.986674	55.439	0.972641	0.601391
CTNNAL1	1	0.999991	0.908078	0.433977	0.479553	0.337985	0.216789	0.103805	0.125748	0.100432	1	0.999991	0.610503	0.293086	0.107012	0	0.0276005	0	0	0	1	0.999991	0.660936	0.274416	0.280029	0.0660068	0.0668517	0.0221232	0.0144341	0	1	0.999991	0.607898	0.450887	0.305464	0.181747	0.249039	0.0746834	0.0165089	0.00811359	48.6357	0.952641	45.1421	0.993737	45.5757	0.97782	46.669	0.962221	-0.766537
CTNNB1	1	0.999991	1.01819	1.13577	1.07136	0.862302	0.470489	0.147932	0.0321022	0.0194629	1	0.999991	1.09329	1.2477	1.19643	0.904451	0.499625	0.148555	0.0367915	0.0248194	1	0.999991	1.06253	1.06336	0.97154	1.07603	0.490271	0.165794	0.038555	0.0252284	1	0.999991	1.01597	1.22841	1.23867	1.11006	0.421571	0.183155	0.0398018	0.0284319	55.8373	0.985964	56.0381	0.948216	55.9947	0.986028	55.9113	0.939167	0.0152801
CTNNBL1	1	0.999991	0.681629	0.222191	0.192267	0.176364	0.0847421	0.0355188	0.0140025	0.0138144	1	0.999991	0.791014	0.424958	0.24717	0.127497	0.0571295	0.021135	0.0108611	0.0110737	1	0.999991	0.746835	0.194665	0.232811	0.0993434	0.0459371	0.0175476	0.00614205	0.00562651	1	0.999991	0.672772	0.239375	0.200686	0.143869	0.106943	0.031607	0.0207541	0.0186997	45.1417	0.980484	46.7366	0.994964	45.3177	0.978526	45.198	0.983767	-0.68132
CTNND1	1	0.999991	0.671321	0.447062	0.299877	0.189917	0.0936825	0.0361166	0.0183537	0.00952321	1	0.999991	0.682209	0.477629	0.328061	0.209582	0.109188	0.0401081	0.0168654	0.0171718	1	0.999991	0.722886	0.490635	0.37884	0.257584	0.11111	0.0438324	0.0185815	0.0193808	1	0.999991	0.683599	0.458035	0.316172	0.154034	0.108843	0.028513	0.0151645	0.0149273	46.7768	0.986892	47.1471	0.986947	47.709	0.985618	46.8753	0.98838	0.330162
CTPS1	1	0.999991	0.982081	0.853342	0.53531	0.316486	0.139732	0.0472643	0.0174497	0.0128871	1	0.999991	0.921371	0.805994	0.506317	0.345096	0.114362	0.037074	0.0134428	0.0168021	1	0.999991	0.988428	0.910263	0.593642	0.477942	0.148687	0.0599025	0.0147793	0.0136367	1	0.999991	0.932847	0.822452	0.565137	0.298456	0.158774	0.0447242	0.0171976	0.015908	50.709	0.998151	50.4257	0.996203	51.7945	0.990115	50.6897	0.999285	0.674721
CTPS2	1	0.999991	0.960816	0.996875	0.92141	0.723214	0.393959	0.131776	0.0352664	0.0217761	1	0.999991	1.00319	1.04948	0.985292	0.71765	0.419833	0.130176	0.0393472	0.0270192	1	0.999991	1.02243	0.952179	0.915605	0.75582	0.411507	0.143194	0.0397932	0.0289214	1	0.999991	0.973913	1.01315	0.959135	0.731105	0.660354	0.134601	0.040741	0.0267111	54.9706	0.998779	55.1257	0.995922	55.1725	0.998152	56.2903	0.976651	0.683287
CTR9	1	0.999991	0.750487	0.32619	0.214462	0.16788	0.082505	0.0254294	0.0145544	0.0104698	1	0.999991	0.750876	0.33442	0.21947	0.150134	0.0766018	0.0264535	0.00992248	0.00861022	1	0.999991	0.838648	0.401567	0.352249	0.184932	0.111884	0.0435028	0.0135751	0.012652	1	0.999991	0.816768	0.424872	0.3079	0.21536	0.114493	0.041513	0.0179181	0.0181712	46.013	0.986216	46.0719	0.988292	47.2771	0.979444	47.1915	0.984752	1.19187
CTSA	1	0.999991	1.03487	1.08456	0.957201	0.865286	0.593884	0.224792	0.0323143	0.0229677	1	0.999991	0.963364	0.938575	0.878477	0.743788	0.51106	0.194331	0.0387919	0.0250667	1	0.999991	1.08374	0.930615	0.939167	0.799155	0.545323	0.159463	0.0331689	0.0223249	1	0.999991	0.975305	0.998666	0.993033	0.853643	0.392063	0.195589	0.0347066	0.0175695	56.6029	0.993867	55.6222	0.993896	55.9948	0.990024	55.5129	0.996199	-0.358706
CTSB	1	0.999991	1.01937	0.992009	0.999762	0.726668	0.352831	0.107586	0.0374632	0.0194883	1	0.999991	0.96053	0.865816	0.783473	0.587283	0.273058	0.0783668	0.0352381	0.0240872	1	0.999991	1.00299	1.02144	1.04635	0.696064	0.389066	0.121417	0.0414049	0.0354524	1	0.999991	0.995382	0.817209	0.767487	0.609726	0.299641	0.111913	0.0352662	0.0319436	54.8237	0.998347	53.3542	0.992696	54.916	0.992498	53.4557	0.987375	0.0968874
CTSC	1	0.999991	0.982691	0.95389	0.946001	0.988437	0.572586	0.27633	0.150696	0.0746784	1	0.999991	1.04866	1.03073	0.884104	0.769194	0.645101	0.301327	0.133082	0.0874026	1	0.999991	1.14035	1.03465	1.3961	1.11639	0.749766	0.38183	0.186201	0.128879	1	0.999991	1.13318	1.02841	1.07857	1.0887	0.355738	0.219807	0.147303	0.114789	56.7208	0.990716	56.9145	0.988218	57.9457	0.88233	55.8189	0.978253	0.0646824
CTSD	1	0.999991	1.00763	0.992707	0.994605	0.882308	0.522381	0.234264	0.0992913	0.0717231	1	0.999991	1.00615	0.930236	0.941678	0.895509	0.51091	0.21304	0.115981	0.048996	1	0.999991	1.0104	0.971671	1.00278	0.779104	0.538893	0.209563	0.0879103	0.0554589	1	0.999991	0.977274	0.948144	0.955089	0.812761	0.445856	0.261576	0.088616	0.053406	56.2585	0.999511	56.1733	0.994301	56.0776	0.996422	55.8357	0.996133	-0.259293
CTSH	1	0.999991	0.925139	0.793709	0.868756	0.754136	0.347742	0.124199	0.0498704	0.026481	1	0.999991	0.896312	0.888588	0.867724	0.711336	0.382489	0.144092	0.0439523	0.0375764	1	0.999991	0.942803	0.967781	0.937536	0.741886	0.461226	0.197268	0.0482746	0.0449165	1	0.999991	0.9633	0.885197	0.879218	0.793151	0.483803	0.140659	0.0522899	0.050633	54.7115	0.967986	54.743	0.986197	55.5001	0.997089	55.5581	0.985577	0.80184
CTSL	1	0.999991	0.730624	0.718537	0.533889	0.488569	0.184906	0.0552725	0.031045	0.018035	1	0.999991	1.07681	0.904073	0.55901	0.724278	0.280852	0.0543531	0	0	1	0.999991	0.897062	0.955689	0.828614	0.610302	0.291166	0.105866	0.0414481	0.0471545	1	0.999991	0.95521	0.853512	0.841483	0.615935	0.331662	0.0961585	0.0407691	0.0368337	50.4264	0.962915	53.1964	0.94001	53.801	0.992543	53.9073	0.990037	2.04276
CTSZ	1	0.999991	0.948248	0.924493	0.914102	0.746945	0.452844	0.176541	0.074941	0.0697483	1	0.999991	0.907208	0.951987	0.818103	0.916672	0.435968	0.187838	0.0640811	0.0537432	1	0.999991	1.02749	1.08025	0.967391	0.971585	0.509752	0.19896	0.0767752	0.0655813	1	0.999991	0.91664	0.914249	0.86063	0.747933	0.50374	0.158933	0.0672809	0.0489712	55.3593	0.994375	55.7681	0.970708	56.1736	0.992846	55.48	0.985399	0.263106
CTTN	1	0.999991	0.947294	1.0417	1.06309	0.982355	0.697807	0.359494	0.227231	0.321875	1	0.999991	1.00157	1.1032	1.17204	1.0007	0.703721	0.321781	0.219671	0.215521	1	0.999991	0.965734	1.25109	1.0289	1.20151	0.71197	0.366939	0.197008	0.262909	1	0.999991	1.05032	1.2216	1.23408	1.19635	0.978054	0.41411	0.246856	0.286343	57.3078	0.9864	57.2543	0.968069	57.2845	0.913892	58.6089	0.894096	0.665651
CTTNBP2NL	1	0.999991	1.1305	0.953896	0.494488	0.326966	0.166495	0.0628665	0.025877	0.0201187	1	0.999991	0.99444	0.943766	0.513477	0.397958	0.155034	0.0565026	0.0232682	0.0303408	1	0.999991	1.02886	0.80136	0.560527	0.429675	0.189885	0.0795373	0.0175969	0.0418515	1	0.999991	0.872872	1.13884	0.714863	0.381905	0.277037	0.0864763	0.0180265	0.0356381	50.7558	0.97645	51.1573	0.986447	51.3299	0.990132	52.3627	0.962425	0.889801
CTU1	1	0.999991	1.01123	0.991832	0.787329	0.475978	0.174402	0.052839	0.0448509	0.0289056	1	0.999991	0.995661	0.892684	0.698485	0.490596	0.165835	0.0676645	0.0504119	0.0410968	1	0.999991	1.0629	0.905085	0.832939	0.382364	0.0950474	0.0462141	0.0153292	0.0055992	1	0.999991	1.04256	1.0334	0.844857	0.549997	0.294604	0.140551	0.0760772	0.0607998	52.6877	0.998742	52.3058	0.995444	52.2423	0.994913	53.5977	0.995753	0.423224
CTU2	1	0.999991	0.969869	0.914425	0.694721	0.377823	0.114428	0.037151	0.0166945	0.00415391	1	0.999991	0.955577	0.861513	0.645571	0.434202	0.100458	0.0343884	0.0125603	0.0165608	1	0.999991	1.08727	0.941976	0.829609	0.485452	0.180239	0.0622625	0.0194693	0.0232058	1	0.999991	0.933038	0.929685	0.764029	0.404727	0.283081	0.0529967	0.0181203	0.0150834	51.7328	0.999291	51.5869	0.993591	52.8641	0.995102	52.5231	0.992884	1.03375
CUEDC2	1	0.999991	0.965982	0.857125	0.669591	0.429031	0.220539	0.0871802	0.0418823	0.0405884	1	0.999991	1.06368	0.866968	0.700446	0.445175	0.191163	0.0811825	0.0482252	0.046787	1	0.999991	0.896859	0.850071	0.566728	0.42176	0.206745	0.0832418	0.0376433	0.0342857	1	0.999991	0.936885	0.896558	0.714654	0.422356	0.343744	0.0975927	0.0367022	0.0456106	51.9874	0.999175	52.1509	0.993892	51.3627	0.994872	52.6134	0.9919	-0.0811576
CUL1	1	0.999991	1.10466	1.24836	1.20468	1.22202	0.831681	0.388145	0.0621445	0.0518978	1	0.999991	0.97916	1.04832	1.02492	0.928428	0.698308	0.315013	0.0504938	0.0327358	1	0.999991	1.12278	0.953117	1.10987	1.04551	0.761274	0.304268	0.0508616	0.0296473	1	0.999991	0.998714	1.1039	1.14856	1.0918	0.556287	0.312628	0.0562945	0.0312679	58.326	0.91456	57.4895	0.997134	57.7187	0.979772	56.9218	0.959825	-0.587512
CUL2	1	0.999991	1.11448	1.20393	1.13164	0.865548	0.317002	0.0553339	0.0251485	0.0186374	1	0.999991	0.999172	1.07206	0.955023	0.720327	0.261822	0.0423041	0.0199805	0.01902	1	0.999991	1.19366	0.943193	1.15195	0.829243	0.311014	0.0630305	0.0234959	0.0233311	1	0.999991	1.02065	1.09604	1.12669	0.859405	0.274849	0.0506894	0.024443	0.0188976	55.1056	0.967802	54.3638	0.996868	54.9819	0.968816	54.922	0.987255	0.217278
CUL3	1	0.999991	1.08598	1.19318	1.14521	0.991727	0.321876	0.0573035	0.0264344	0.0217658	1	0.999991	1.00688	1.08686	1.0254	0.807828	0.27444	0.0434701	0.0207269	0.0209996	1	0.999991	1.11364	1.0032	1.06416	0.987191	0.286303	0.0515625	0.0180715	0.0180062	1	0.999991	1.03423	1.13781	1.25657	1.00731	0.334004	0.0603341	0.0230633	0.0198428	55.5236	0.971409	54.7414	0.995394	55.4102	0.991822	55.673	0.962957	0.409079
CUL4A	1	0.999991	1.10612	1.08086	0.745988	0.41319	0.159457	0.0651515	0.0311148	0.0344516	1	0.999991	1.03665	1.02521	0.651301	0.361433	0.124237	0.0575825	0.0224391	0.0237982	1	0.999991	1.30026	0.875554	0.878468	0.329629	0.146839	0.0649367	0.0238294	0.0186364	1	0.999991	1.03063	1.11035	0.848703	0.274427	0.142222	0.0467331	0.0214616	0.019852	52.2788	0.985857	51.6237	0.992659	52.1695	0.95032	51.8899	0.989873	0.0784265
CUL4B	1	0.999991	1.09314	1.19706	1.13508	1.0308	0.494597	0.0709726	0.0272589	0.0234904	1	0.999991	1.03291	1.10042	0.982875	0.817544	0.43883	0.0600259	0.0235507	0.0251333	1	0.999991	1.22933	0.966438	1.21914	1.15168	0.591962	0.0979284	0.0365766	0.0389585	1	0.999991	1.03033	1.13315	1.24684	1.07656	0.39953	0.0880052	0.0327783	0.0304195	55.9901	0.969464	55.4428	0.992076	56.1402	0.943357	55.9023	0.961523	0.30486
CUL5	1	0.999991	1.07009	1.14301	1.16695	1.19004	0.736494	0.183677	0.0298419	0.0306486	1	0.999991	1.04583	1.12559	1.1638	0.890323	0.712016	0.178389	0.0312705	0.0311418	1	0.999991	1.08964	1.00017	1.13785	1.10165	0.672816	0.174711	0.0273015	0.0257979	1	0.999991	1.00517	1.12641	1.22098	1.12786	0.684533	0.170405	0.0342293	0.0326863	57.1429	0.954906	57.0255	0.972587	56.8793	0.97782	56.882	0.957814	-0.203508
CUTA	1	0.999991	0.88578	0.916787	1.08973	1.09531	0.428287	0.273528	0.171844	0.345841	1	0.999991	1.23562	0.978335	1.26611	0.799394	0.832173	0.299958	0.245615	0.432279	1	0.999991	1.08691	1.26115	1.13296	0.891422	0.633234	0.273787	0.219622	0.262556	1	0.999991	1.17453	1.04431	0.799944	0.79074	1.09092	0.343953	0.222027	0.326672	55.8886	0.95725	56.4857	0.846923	56.7612	0.929846	58.6573	0.884611	1.52207
CUTC	1	0.999991	1.05442	1.09057	1.05054	0.980158	0.404356	0.0923499	0.0366653	0.0399278	1	0.999991	1.01841	1.03756	1.01284	0.840485	0.389337	0.0986413	0.0433744	0.0390383	1	0.999991	1.11736	1.05134	1.01053	1.13136	0.506048	0.132616	0.0338598	0.0304268	1	0.999991	1.02978	1.3	1.39603	1.22272	0.488934	0.144903	0.0517681	0.0319123	55.6778	0.992535	55.3152	0.99853	56.0084	0.979862	55.9892	0.881994	0.50225
CWC15	1	0.999991	1.00182	1.02711	1.21641	1.14176	0.944241	0.491445	0.340589	0.579897	1	0.999991	0.669807	0.813713	0.959527	0.939674	0.701759	0.338308	0.203773	0.255976	1	0.999991	0.988473	1.20605	1.47222	1.45327	0.736724	0.429754	0.277666	0.326441	1	0.999991	1.13916	1.0707	1.31203	1.35979	1.2769	0.399969	0.257822	0.4356	58.7918	0.876868	57.399	0.83475	56.5187	0.71879	58.7065	0.771093	-0.482794
CWC22	1	0.999991	0.4346	0.218239	0.157012	0.118773	0.0566437	0.0278225	0.0139414	0.0278844	1	0.999991	0.440043	0.274	0.244549	0.157417	0.0680019	0.0263246	0.0154586	0.0183195	1	0.999991	0.437082	0.184151	0.271409	0.149268	0.0562377	0.0237839	0.00769158	0.0117017	1	0.999991	0.436684	0.21936	0.171604	0.131402	0.0817824	0.0333606	0.0146424	0.0117056	43.9133	0.978106	44.4128	0.955886	43.825	0.955156	43.912	0.974649	-0.294546
CWC27	1	0.999991	0.706556	0.439433	0.252632	0.197152	0.0871931	0.0346139	0.0152605	0.01752	1	0.999991	0.805541	0.502346	0.385891	0.318554	0.107928	0.037327	0.0186251	0.0151943	1	0.999991	0.701489	0.504496	0.202727	0.256477	0.0839836	0.0428677	0.01213	0.018641	1	0.999991	0.863753	0.50705	0.337877	0.194829	0.11467	0.0351878	0.0156011	0.0146952	46.6628	0.98939	48.2303	0.981799	46.893	0.980147	47.8297	0.992032	-0.0852168
CWF19L1	1	0.999991	0.926825	0.773346	0.489662	0.245936	0.0974833	0.0330461	0.0179322	0.0121341	1	0.999991	0.940869	0.729237	0.47166	0.311355	0.0992651	0.0385414	0.0151527	0.0183952	1	0.999991	0.860925	0.729977	0.458562	0.246762	0.0708686	0.0300241	0.0118381	0.0128145	1	0.999991	0.801347	0.647284	0.427404	0.194358	0.0972497	0.0356447	0.0174549	0.0158147	49.9018	0.999697	49.8852	0.996454	49.4441	0.997053	48.6938	0.995804	-0.824552
CXorf38	1	0.999991	0.816146	0.795327	0.513233	0.249753	0.124283	0.0400262	0.0245831	0.0250335	1	0.999991	1.04835	0.918895	0.746037	0.81065	0.308896	0.0878858	0.0396255	0.0393473	1	0.999991	0.770927	0.729136	0.323323	0.277292	0.109871	0.0613908	0.0215913	0.0180864	1	0.999991	0.899651	0.724725	0.412614	0.503136	0.354557	0.0766936	0.0749583	0.0157064	49.9555	0.991175	54.604	0.967054	48.7872	0.9829	50.9639	0.956749	-2.40418
CXorf56	1	0.999991	0.986192	0.992968	0.789702	0.748069	0.402726	0.18574	0.0882606	0.0491478	1	0.999991	0.746819	0.583986	0.421225	0.36084	0.125877	0.0468309	0.0243451	0.0259618	1	0.999991	0.880768	0.684814	0.476611	0.262905	0.13894	0.062275	0.030264	0.0343017	1	0.999991	0.937003	0.803635	0.401351	0.313754	0.218507	0.0653799	0.0333543	0.0260256	55.0109	0.990037	48.7317	0.981619	49.5324	0.99857	49.9836	0.986783	-2.11332
CYB5B	1	0.999991	1.05893	1.13433	0.926604	0.975603	0.620716	0.19278	0.118083	0.0534059	1	0.999991	0.810029	0.736422	0.607583	0.517852	0.368537	0.203259	0.0959301	0.062559	1	0.999991	1.18356	1.16694	1.06167	1.93563	0.777554	0.277083	0.113021	0.137892	1	0.999991	0.835561	0.959125	1.28707	1.18039	0.680115	0.177672	0.184211	0.157549	56.6689	0.982587	52.2078	0.98511	57.3715	0.666573	56.1987	0.912866	2.34677
CYB5R2	1	0.999991	0.988268	0.98391	1.02404	0.918129	0.607279	0.285649	0.144987	0.107782	1	0.999991	1.14891	1.06382	1.12887	1.3142	0.646717	0.248683	0.150106	0.084669	1	0.999991	0.971665	1.0156	1.04438	0.911833	0.553094	0.275532	0.137958	0.0962455	1	0.999991	0.924313	0.917894	0.86132	0.807125	0.453358	0.269393	0.129061	0.0848108	56.8706	0.998588	56.3087	0.918359	56.5494	0.995762	55.834	0.986703	-0.397928
CYB5R3	1	0.999991	1.15878	1.21839	1.12328	1.09494	0.646541	0.205791	0.0563541	0.0742177	1	0.999991	0.84679	0.989083	0.821596	0.476859	0.488885	0.180609	0.0324694	0.032495	1	0.999991	1.26983	0.859708	0.967998	0.884098	0.494797	0.153541	0.0411408	0.0261303	1	0.999991	1.01978	1.12248	1.29154	1.03217	0.67175	0.117797	0.0383982	0.0401646	56.7849	0.948073	54.1082	0.962701	55.9741	0.95013	56.6612	0.951642	0.871163
CYB5R4	1	0.999991	0.966631	1.07246	0.804181	0.507159	0.164137	0.0482458	0.0201639	0.0161449	1	0.999991	0.994327	1.038	0.85576	0.657261	0.266791	0.0690847	0.0236439	0.0487596	1	0.999991	0.979092	0.887025	0.739615	0.453869	0.160634	0.0577792	0.0179162	0.0151905	1	0.999991	0.912434	0.882406	0.732866	0.450106	0.152332	0.0347741	0.0177852	0.0151664	52.9203	0.993337	54.0034	0.995714	52.2923	0.998108	52.1731	0.993979	-1.22913
CYCS	1	0.999991	1.14628	1.30121	1.38139	1.3389	0.997221	0.493178	0.263463	0.226768	1	0.999991	1.09453	1.24432	1.34504	1.28221	1.04506	0.543926	0.260202	0.161116	1	0.999991	0.935011	1.29402	1.01762	1.03548	0.843758	0.448156	0.196729	0.154349	1	0.999991	1.03899	1.30907	1.21462	1.59413	1.25478	0.544055	0.256318	0.151844	58.979	0.780159	59.0552	0.831077	58.6108	0.930588	59.0546	0.716887	-0.184359
CYFIP1	1	0.999991	1.04958	1.11183	0.91408	0.45711	0.150958	0.0514924	0.0288297	0.0262716	1	0.999991	1.0249	1.09011	0.860503	0.45318	0.107542	0.0384997	0.0197549	0.0222249	1	0.999991	1.16876	0.878547	0.901009	0.440473	0.135359	0.0447921	0.0175279	0.0160079	1	0.999991	0.993917	1.07718	0.97727	0.441574	0.206232	0.0487898	0.0233094	0.0199259	52.8485	0.991269	52.6932	0.994468	52.7157	0.979418	52.9227	0.989857	0.0483388
CYFIP2	1	0.999991	1.12448	1.15858	1.07405	0.878228	0.341879	0.0967826	0.031489	0.0292988	1	0.999991	1.04526	1.09644	0.969599	0.550652	0.226759	0.0458862	0.0229469	0.0231504	1	0.999991	1.10533	0.934756	0.901921	0.657772	0.215035	0.0683701	0.0137907	0.0201981	1	0.999991	1.02904	1.08883	1.05395	0.777153	0.315053	0.10266	0.0364219	0.0275467	55.2266	0.977496	53.5324	0.991039	53.9137	0.991532	54.8298	0.992087	-0.00771002
CYHR1	1	0.999991	0.807529	0.779298	0.704879	0.454843	0.214897	0.0597245	0.0225181	0.016772	1	0.999991	0.939254	0.937224	0.807541	0.509425	0.216129	0.0372149	0.00251994	0.00965382	1	0.999991	0.928143	0.921705	0.807847	0.848214	0.380265	0.0951867	0.0227722	0.0284584	1	0.999991	1.08818	1.0797	0.788008	0.575105	0.20682	0.0740663	0.0228596	0.00946841	51.7507	0.976666	52.966	0.996947	55.1946	0.975169	53.3453	0.98679	1.9116
CYP24A1																					1	0.999991	1.1497	1.13394	1.19245	0.099415	0.170835	0.00615485	0.00833274	0.00397431	1	0.999991	0.821538	0.571416	0.547809	0.41395	0.148822	0.138365	0.0735434	0.0489918					52.4168	0.964399	49.9057	0.976069	0
CYR61																					1	0.999991	1.0607	1.14	0.82585	1.14022	0.490642	0.308834	0.176224	0.184704	1	0.999991	0.993972	0.955428	0.957378	0.733943	0.575794	0.190408	0.148902	0.170895					55.9881	0.941434	55.932	0.985088	0
[truncated: 3,981 more rows]

## Sheet: Ranking of targets
Rank	Gene name	norm_FC_37C_DMSO_Rep1	norm_FC_41C_DMSO_Rep1	norm_FC_44C_DMSO_Rep1	norm_FC_47C_DMSO_Rep1	norm_FC_50C_DMSO_Rep1	norm_FC_53C_DMSO_Rep1	norm_FC_56C_DMSO_Rep1	norm_FC_59C_DMSO_Rep1	norm_FC_63C_DMSO_Rep1	norm_FC_67C_DMSO_Rep1	norm_FC_37C_DMSO_Rep2	norm_FC_41C_DMSO_Rep2	norm_FC_44C_DMSO_Rep2	norm_FC_47C_DMSO_Rep2	norm_FC_50C_DMSO_Rep2	norm_FC_53C_DMSO_Rep2	norm_FC_56C_DMSO_Rep2	norm_FC_59C_DMSO_Rep2	norm_FC_63C_DMSO_Rep2	norm_FC_67C_DMSO_Rep2	norm_FC_37C_Auranofin_Rep1	norm_FC_41C_Auranofin_Rep1	norm_FC_44C_Auranofin_Rep1	norm_FC_47C_Auranofin_Rep1	norm_FC_50C_Auranofin_Rep1	norm_FC_53C_Auranofin_Rep1	norm_FC_56C_Auranofin_Rep1	norm_FC_59C_Auranofin_Rep1	norm_FC_63C_Auranofin_Rep1	norm_FC_67C_Auranofin_Rep1	norm_FC_37C_Auranofin_Rep2	norm_FC_41C_Auranofin_Rep2	norm_FC_44C_Auranofin_Rep2	norm_FC_47C_Auranofin_Rep2	norm_FC_50C_Auranofin_Rep2	norm_FC_53C_Auranofin_Rep2	norm_FC_56C_Auranofin_Rep2	norm_FC_59C_Auranofin_Rep2	norm_FC_63C_Auranofin_Rep2	norm_FC_67C_Auranofin_Rep2	meltPoint_DMSO_Rep1	R_sq_DMSO_Rep1	meltPoint_DMSO_Rep2	R_sq_DMSO_Rep2	meltPoint_Auranofin_Rep1	R_sq_Auranofin_Rep1	meltPoint_Auranofin_Rep2	R_sq_Auranofin_Rep2
[truncated: 1,716 more rows]
[truncated: 1 more columns]
