# Supplementary material for: Comprehensive chemical proteomics for target deconvolution of the redox active drug auranofin
Source: Redox Biol. 2020 Mar 3;32:101491. doi: 10.1016/j.redox.2020.101491 (PMC7082630; doi:10.1016/j.redox.2020.101491)
Supplement: Multimedia component 4 [file mmc4.xlsx]

## Sheet: Curve fitting results
Supplementary Table 5. Curve fitting results for TPP in HCT116 cell lysate treated with 500 nM auranofin for 2 h
norm=normalized value
FC=fold change
Rep=replicate
meltPoint=melting point
R_sq=R sqaured
The temperatures are given in column headers
Gene name	norm_FC_37C_DMSO_Rep1	norm_FC_41C_DMSO_Rep1	norm_FC_44C_DMSO_Rep1	norm_FC_47C_DMSO_Rep1	norm_FC_50C_DMSO_Rep1	norm_FC_53C_DMSO_Rep1	norm_FC_56C_DMSO_Rep1	norm_FC_59C_DMSO_Rep1	norm_FC_63C_DMSO_Rep1	norm_FC_67C_DMSO_Rep1	norm_FC_37C_DMSO_Rep2	norm_FC_41C_DMSO_Rep2	norm_FC_44C_DMSO_Rep2	norm_FC_47C_DMSO_Rep2	norm_FC_50C_DMSO_Rep2	norm_FC_53C_DMSO_Rep2	norm_FC_56C_DMSO_Rep2	norm_FC_59C_DMSO_Rep2	norm_FC_63C_DMSO_Rep2	norm_FC_67C_DMSO_Rep2	norm_FC_37C_Auranofin_Rep1	norm_FC_41C_Auranofin_Rep1	norm_FC_44C_Auranofin_Rep1	norm_FC_47C_Auranofin_Rep1	norm_FC_50C_Auranofin_Rep1	norm_FC_53C_Auranofin_Rep1	norm_FC_56C_Auranofin_Rep1	norm_FC_59C_Auranofin_Rep1	norm_FC_63C_Auranofin_Rep1	norm_FC_67C_Auranofin_Rep1	norm_FC_37C_Auranofin_Rep2	norm_FC_41C_Auranofin_Rep2	norm_FC_44C_Auranofin_Rep2	norm_FC_47C_Auranofin_Rep2	norm_FC_50C_Auranofin_Rep2	norm_FC_53C_Auranofin_Rep2	norm_FC_56C_Auranofin_Rep2	norm_FC_59C_Auranofin_Rep2	norm_FC_63C_Auranofin_Rep2	norm_FC_67C_Auranofin_Rep2	meltPoint_DMSO_Rep1	R_sq_DMSO_Rep1	meltPoint_DMSO_Rep2	R_sq_DMSO_Rep2	meltPoint_Auranofin_Rep1	R_sq_Auranofin_Rep1	meltPoint_Auranofin_Rep2	R_sq_Auranofin_Rep2	Difference(delta)_meltPoint_Auranofin_vs_DMSO
AACS	1	0.999999	0.549774	0.552668	0.500294	0.436851	0.228443	0.103158	0.0960494	0.125261																															48.8456	0.921254							#DIV/0!
AADAT	1	0.999999	1.05669	1.12578	0.975713	0.659962	0.345769	0.118977	0.0806052	0.0536914																															54.4751	0.986195							#DIV/0!
AAGAB	1	0.999999	0.855871	0.647905	0.45996	0.31351	0.162316	0.0718679	0.0627868	0.0741038	1	0.999999	0.838857	0.629927	0.400266	0.260874	0.123615	0.0490167	0.0277013	0.0316513	1	0.999999	0.788228	0.581573	0.380147	0.24896	0.0963875	0.0568896	0.0403524	0.0513134	1	0.999999	0.796367	0.683204	0.468427	0.337035	0.168607	0.0700505	0.0563707	0.0490282	49.3925	0.995396	48.8136	0.996946	48.2557	0.994409	49.6152	0.993111	-0.167571
AAK1	1	0.999999	0.824697	0.587614	0.542025	0.460087	0.22956	0.0895111	0.0684555	0.0627936	1	0.999999	0.797653	0.577443	0.478651	0.430599	0.172747	0.096045	0.0583633	0.0564924	1	0.999999	0.872694	0.725942	0.633279	0.488006	0.258647	0.09867	0.0676746	0.0573823	1	0.999999	0.814435	0.733556	0.564863	0.447301	0.216896	0.123783	0.0698527	0	50.2763	0.97414	49.5793	0.977304	51.6564	0.987619	50.9423	0.988849	1.37154
AAMDC	1	0.999999	0.85236	0.811879	0.817585	0.860828	0.61302	0.330295	0.251312	0.320063	1	0.999999	0.902063	0.88111	0.770516	0.769365	0.517877	0.310221	0.224636	0.353636	1	0.999999	0.791754	0.856193	0.989971	0.949718	0.617086	0.335679	0.268312	0.370095	1	0.999999	0.992169	1.03413	0.92579	1.05287	0.665381	0.316903	0.256673	0.3095	57.6689	0.901744	56.1212	0.946919	56.7681	0.911854	56.4134	0.988534	-0.304358
AAMP	1	0.999999	0.99301	1.04198	1.1715	1.09625	0.496701	0.0858488	0.0355428	0.0373566	1	0.999999	1.00015	0.990871	1.02455	0.989813	0.468317	0.0744689	0.0419217	0.0488892	1	0.999999	1.02169	1.03169	1.14125	1.07028	0.498122	0.0793857	0.0333631	0.0300918	1	0.999999	0.970528	1.03301	1.1188	1.10399	0.480504	0.0722519	0.0263028	0.0213642	55.9968	0.979566	55.9031	0.999523	55.9977	0.986355	55.9817	0.98616	0.0397501
AAR2																					1	0.999999	0.992516	0.958003	0.920242	0.68749	0.225277	0.0771492	0.0414171	0.0329814															54.0746	0.998469			#DIV/0!
AARS	1	0.999999	0.703431	0.437342	0.332762	0.224178	0.0909534	0.0321627	0.0178533	0.0183812	1	0.999999	0.667169	0.360124	0.282716	0.195098	0.0781988	0.027992	0.015877	0.0150889	1	0.999999	0.694891	0.458392	0.349616	0.242302	0.100016	0.0320288	0.017459	0.0159847	1	0.999999	0.697549	0.438512	0.314317	0.217889	0.0878222	0.028515	0.0149085	0.0124088	47.0518	0.98419	46.2179	0.980352	47.276	0.983122	46.9512	0.985291	0.478775
AARSD1	1	0.999999	0.541704	0.439882	0.395498	0.326623	0.159341	0.0577323	0.0378475	0.0419263	1	0.999999	0.452894	0.36541	0.253068	0.184785	0.0988526	0.0390854	0.0264473	0.0224518	1	0.999999	0.452591	0.365017	0.334164	0.273121	0.125754	0.0481881	0.0274179	0.0336121	1	0.999999	0.563541	0.542417	0.465668	0.425288	0.18806	0.0629759	0.0286637	0.0244247	47.1063	0.942409	45.14	0.952178	45.6767	0.927571	48.3801	0.932675	0.905261
AASDHPPT	1	0.999999	0.995924	1.09937	0.920763	0.438875	0.119824	0.0421539	0.0275	0.0244393	1	0.999999	1.00706	0.956788	0.777298	0.351597	0.0901031	0.0266806	0.0155762	0.0154317	1	0.999999	0.927621	0.978608	0.813861	0.344269	0.0918361	0.0315602	0.0190234	0.0177758	1	0.999999	0.962519	1.10656	0.949899	0.452642	0.11824	0.0407111	0.0210341	0.0161278	52.7391	0.994349	51.9511	0.999843	52.0438	0.997302	52.8348	0.992771	0.094197
ABAT	1	0.999999	1.21196	1.00834	1.20819	0.736258	0.332135	0.111307	0.0330303	0											1	0.999999	1.11798	0.964075	0.876988	0.742108	0.258804	0.0340021	0.0147503	0.0492999											54.8571	0.953012			54.3571	0.987			-0.499992
ABCE1	1	0.999999	0.910505	0.843811	0.405606	0.205414	0.0773472	0.0308595	0.0194942	0.0185217	1	0.999999	0.92614	0.759034	0.359354	0.181342	0.065757	0.0236885	0.0147134	0.0127186	1	0.999999	1.02614	0.977033	0.483678	0.219714	0.085306	0.027497	0.0161254	0.0164332	1	0.999999	0.908467	0.841164	0.407619	0.202063	0.0846237	0.0332994	0.020402	0.0218195	49.5668	0.995643	49.0446	0.998496	50.2178	0.993275	49.5592	0.9958	0.582787
ABCF1	1	0.999999	0.711168	0.658829	0.613592	0.48653	0.289182	0.140663	0.114902	0.125781	1	0.999999	0.984353	0.807924	0.896876	1.1013	0.583998	0.207496	0.272247	0.25713	1	0.999999	0.80406	0.87771	0.881403	0.878598	0.470532	0.241122	0.177407	0.219476	1	0.999999	0.875985	0.83018	0.801872	0.780077	0.462519	0.237658	0.163478	0.208254	51.0918	0.962651	56.1054	0.945462	55.8019	0.93673	55.4804	0.951756	2.04255
ABCF1	1	0.999999	0.764516	0.520104	0.49041	0.511374	0.365093	0.0955628	0.188734	0.241166											1	0.999999	0	0	1.2471	0.546391	0	0.140537	0	0.763704	1	0.999999	1.01498	1.0288	1.47581	1.3163	0.669538	0.396995	0.407308	0.358741	49.7739	0.918554			42.1842	0.312386	56.3007	0.76268	-7.58974
ABCF3	1	0.999999	1.00873	0.989659	1.08652	0.633112	0.339168	0.159772	0.11484	0.0618519	1	0.999999	1.05052	0.960087	0.768388	0.638704	0.418809	0.145145	0.0895326	0.0994058	1	0.999999	1.19458	0.887685	0.955557	0.833851	0.412257	0.213354	0.122705	0.140784	1	0.999999	1.08751	1.11255	0.822464	0.670455	0.382022	0.154205	0.101045	0.147572	54.3695	0.984131	54.3524	0.988765	55.4205	0.965743	54.4637	0.977117	0.581161
ABHD10	1	0.999999	1.0234	1.18295	1.33085	1.4956	0.980694	0.423636	0.104318	0.0542165	1	0.999999	1.0558	1.14375	1.31862	1.41168	0.968616	0.426552	0.0867563	0.0688338	1	0.999999	1.14418	1.33518	1.48096	1.78724	1.17406	0.496006	0.138881	0.0395173	1	0.999999	1.01695	1.18598	1.31446	1.42171	0.934539	0.413917	0.0875139	0.0287716	58.7626	0.824265	58.7502	0.859115	58.9958	0.650427	58.6551	0.855966	0.0690526
ABHD11	1	0.999999	0.973122	1.03039	0.90202	0.427103	0.145117	0.0654844	0.0440035	0.0579561	1	0.999999	0.986328	0.965533	0.830971	0.3451	0.092062	0.0346901	0.0185425	0.0214269	1	0.999999	1.01059	1.06802	0.93231	0.393462	0.106316	0.0355756	0.0236404	0.0225045	1	0.999999	0.926778	0.944602	0.805148	0.336928	0.0948121	0.0353716	0.0198601	0.0204	52.6517	0.998386	52.0927	0.999704	52.5564	0.996851	51.9704	0.996663	-0.1088
ABHD14B	1	0.999999	0.986465	1.06312	1.07776	1.02827	0.519752	0.112521	0.0357896	0.0356984	1	0.999999	0.954562	1.01927	1.04797	0.992391	0.511073	0.108587	0.0345883	0.0506204	1	0.999999	1.0234	1.08805	1.15114	1.09872	0.531593	0.12329	0.0382647	0.0293924	1	0.999999	0.984918	1.08598	1.16812	1.0926	0.506764	0.114801	0.037372	0.0267775	56.0889	0.992583	56.0632	0.996676	56.0702	0.977403	56.0116	0.976126	-0.0351403
ABI1	1	0.999999	1.04717	1.02909	0.87039	0.424617	0.179082	0.0612951	0.0376649	0.045779	1	0.999999	1.00083	0.982338	0.844148	0.417491	0.142411	0.0618287	0.0335311	0.0378712	1	0.999999	1.01888	1.07211	0.899227	0.453391	0.18633	0.0568234	0.0325405	0.0444929	1	0.999999	0.93793	0.969151	0.77316	0.407862	0.148533	0.052925	0.0330004	0.0474274	52.6474	0.996641	52.4943	0.99989	52.8581	0.994813	52.2402	0.997806	-0.0216906
ABI2	1	0.999999	1.0317	1.04522	0.828464	0.419184	0.161425	0.0633495	0.0377733	0.041082	1	0.999999	1.01007	1.01606	0.797188	0.394906	0.151654	0.0684557	0.0410524	0.0461955	1	0.999999	1.04754	1.04835	0.861323	0.409958	0.17262	0.0612535	0.0398227	0.0396593	1	0.999999	1.01475	1.02789	0.846976	0.504066	0.21122	0.0798504	0.0438721	0.0438498	52.5081	0.996782	52.278	0.998678	52.5511	0.995598	53.077	0.998231	0.421035
ABLIM1	1	0.999999	0.897439	0.830302	0.80673	0.685516	0.383091	0.173335	0.150146	0.1674	1	0.999999	1.01097	0.940801	1.01011	0.890603	0.514772	0.204758	0.184691	0.187277	1	0.999999	0.938443	0.825105	0.788563	0.684551	0.413514	0.190266	0.136058	0.147842	1	0.999999	0.955369	0.812825	0.765202	0.587506	0.345734	0.141697	0.114685	0.110551	54.3941	0.9713	56.0153	0.996021	54.5604	0.9795	53.5365	0.987731	-1.15626
ABR	1	0.999999	0.719844	0.49008	0.401905	0.30409	0.140916	0.0586702	0.0368513	0.0414507	1	0.999999	0.72392	0.420569	0.287221	0.21731	0.0851622	0.0366548	0.0230251	0.0171292	1	0.999999	0.710463	0.468268	0.367298	0.291597	0.136373	0.0537998	0.0429716	0.0415558	1	0.999999	0.605266	0.379517	0.269303	0.215531	0.0885314	0.0326892	0.0267155	0.024038	47.9723	0.980145	46.795	0.986295	47.5791	0.979648	46.0396	0.975574	-0.574317
ABRACL	1	0.999999	1.30396	2.07516	2.42118	3.08154	2.14321	1.20674	0.853251	0.937705	1	0.999999	0.833732	1.35862	1.46377	3.27987	2.31791	1.61991	1.25265	1.39259	1	0.999999	1.12759	4.99574	5.5287	11.1006	7.91805	4.59115	3.16663	3.45502	1	0.999999	1.10232	1.5403	1.74291	2.04601	1.4396	0.765373	0.485476	0.514618		-0.67815		0.187013				0.118191	#DIV/0!
ACAA1	1	0.999999	0.906844	0.712569	0.5621	0.401508	0.175671	0.0569698	0.0304426	0.0278968	1	0.999999	0.954456	0.883781	0.716902	0.507474	0.244376	0.0802352	0.0291337	0.0407029	1	0.999999	0.873679	0.7516	0.572047	0.471555	0.205703	0.0632623	0.0272817	0.0319048	1	0.999999	0.933567	0.747773	0.569203	0.455806	0.197417	0.0584159	0.0337122	0.0243914	50.6663	0.992859	52.6539	0.996992	51.1527	0.987439	51.1549	0.990363	-0.506311
ACAA2	1	0.999999	1.00019	0.958049	1.01207	0.989353	0.597483	0.301654	0.0960776	0.0671877	1	0.999999	1.03468	1.0527	1.06783	1.03252	0.700281	0.339806	0.112761	0.0895035	1	0.999999	0.935378	0.928697	0.922803	0.872011	0.524494	0.253401	0.121254	0.0752607	1	0.999999	1.01192	1.10977	1.11673	1.06872	0.615044	0.317437	0.108631	0.0468775	56.9945	0.993575	57.6005	0.9893	56.321	0.990944	57.1827	0.970531	-0.545677
ACACA	1	0.999999	0.582084	0.346625	0.249076	0.165681	0.08157	0.0303025	0.0199419	0.0207048	1	0.999999	0.614335	0.370861	0.28206	0.189146	0.0903333	0.0318483	0.0222016	0.02252	1	0.999999	0.572774	0.356208	0.262036	0.17659	0.0836526	0.0320678	0.0216169	0.021635	1	0.999999	0.603943	0.386941	0.270112	0.206331	0.0891628	0.0336285	0.0212791	0.0202063	45.6136	0.977979	46.0416	0.977916	45.6871	0.975112	46.0781	0.976781	0.0550444
ACAD8	1	0.999999	0.947208	0.855334	0.800226	0.484328	0.242512	0.0736673	0.0319586	0.0289252	1	0.999999	1.06762	0.856924	0.76093	0.441629	0.109825	0.0496985	0.040655	0.0346401	1	0.999999	0.911319	0.921087	0.793458	0.537103	0.224967	0.0684191	0.0603526	0.0277836	1	0.999999	0.897741	0.889953	0.791832	0.526604	0.21884	0.0780048	0.0762953	0.0533722	52.8194	0.994158	52.1905	0.99016	53.0657	0.993821	52.9305	0.990306	0.493127
ACAD9	1	0.999999	0.879551	0.731465	0.56671	0.405102	0.202617	0.0719288	0.0432325	0.0341494	1	0.999999	0.896016	0.742552	0.567735	0.424779	0.222369	0.0895235	0.043602	0.0397207	1	0.999999	0.87429	0.698239	0.550962	0.39147	0.191919	0.0702291	0.0407146	0.0280471	1	0.999999	0.837877	0.742185	0.584606	0.436514	0.248159	0.084638	0.0506421	0.043762	50.8096	0.994645	51.0491	0.995194	50.5041	0.993737	51.1126	0.990768	-0.121031
ACADM	1	0.999999	0.837348	0.689449	0.482413	0.288118	0.110005	0.0439725	0.0291941	0.0346694	1	0.999999	0.892074	0.697765	0.45476	0.318522	0.133655	0.0533362	0.0355219	0.0271838	1	0.999999	0.881597	0.712876	0.494076	0.292248	0.127025	0.0448976	0.0264696	0.0274351	1	0.999999	0.83643	0.683233	0.448566	0.309226	0.11142	0.0457264	0.0249682	0.0258249	49.5071	0.995723	49.6942	0.996765	49.804	0.998079	49.3919	0.995169	-0.00273505
ACADS	1	0.999999	0.955696	0.873572	0.89717	0.732223	0.270296	0.0890759	0.0519464	0.0559573	1	0.999999	0.949886	0.859887	0.820226	0.712219	0.243717	0.0613548	0.0435162	0.0213287	1	0.999999	0.96801	0.812709	0.810338	0.736996	0.284627	0.0848967	0.0441367	0.0430134	1	0.999999	0.907801	0.812499	0.777024	0.642722	0.25206	0.0716618	0.0407847	0.0493025	54.3705	0.986935	54.024	0.979458	54.1971	0.969737	53.3875	0.974186	-0.404932
ACADSB	1	0.999999	0.742787	0.59265	0.444909	0.3202	0.141071	0.0425653	0.0185231	0.0176011	1	0.999999	0.725468	0.554605	0.452445	0.329478	0.136913	0.0395159	0.0185963	0.019589	1	0.999999	0.815178	0.604268	0.469989	0.341145	0.158371	0.0426138	0.0253657	0.0207074	1	0.999999	0.744899	0.603292	0.452863	0.323951	0.147774	0.0539145	0.0254349	0.0257982	48.754	0.986052	48.5641	0.980366	49.2597	0.989168	48.8885	0.987108	0.415051
ACADVL	1	0.999999	0.955632	0.994963	0.971468	0.810181	0.388276	0.123053	0.0409182	0.0361277	1	0.999999	1.00473	0.985473	1.02784	0.826385	0.40808	0.132109	0.0476212	0.0502854	1	0.999999	1.01306	1.01706	0.962404	0.780739	0.388873	0.116667	0.0449372	0.0345155	1	0.999999	0.944231	0.995054	0.952966	0.81486	0.373033	0.114376	0.0356441	0.025993	55.2415	0.998815	55.3937	0.99849	55.1419	0.999547	55.1778	0.997848	-0.157744
ACAP2	1	0.999999	0.854332	0.626751	0.396429	0.260056	0.10884	0.0389757	0.0228018	0.0234054	1	0.999999	0.864776	0.615735	0.356297	0.242159	0.0971044	0.0339429	0.0182203	0.0204745	1	0.999999	0.819441	0.614629	0.37184	0.237089	0.103203	0.0365683	0.0215533	0.0228971	1	0.999999	0.835677	0.637124	0.373273	0.257263	0.110405	0.0335454	0.0180618	0.0157091	48.808	0.996735	48.5278	0.996438	48.4822	0.996822	48.6983	0.996332	-0.0776525
ACAT1	1	0.999999	0.930981	0.789884	0.575746	0.336645	0.113146	0.0423	0.021611	0.0246484	1	0.999999	1.00485	0.852148	0.523112	0.33932	0.113664	0.0388698	0.0275775	0.023114	1	0.999999	0.892368	0.762221	0.550184	0.363424	0.152621	0.0602064	0.0356955	0.0369264	1	0.999999	0.953233	0.811932	0.547339	0.34612	0.117538	0.0358509	0.0186591	0.0165291	50.6832	0.997686	50.687	0.995518	50.5904	0.996913	50.6861	0.997751	-0.0468869
ACAT2	1	0.999999	0.992985	1.0252	1.01496	0.921724	0.47794	0.119273	0.0304842	0.0328456	1	0.999999	0.990488	1.01842	1.02773	0.979151	0.516978	0.134328	0.0305348	0.0488248	1	0.999999	1.05019	0.993798	0.988828	0.933683	0.478733	0.127363	0.0388173	0.0322537	1	0.999999	0.915269	0.995262	0.971609	0.954064	0.473794	0.145716	0.0453535	0.043629	55.9051	0.999305	56.1228	0.998302	55.9274	0.998311	55.9354	0.994241	-0.0825345
ACBD3	1	0.999999	0.792242	0.646725	0.545875	0.413944	0.198035	0.0803287	0.0658255	0.057349	1	0.999999	0.842308	0.720134	0.55033	0.361736	0.326607	0.092164	0.057329	0.0454719	1	0.999999	0.761852	0.587444	0.479453	0.340599	0.128407	0.0417923	0.0276846	0.0270027	1	0.999999	0.768448	0.618496	0.484135	0.356854	0.141738	0.0492756	0.0287946	0.0316015	50.171	0.984421	50.8055	0.988109	48.9922	0.983559	49.2696	0.985218	-1.35736
ACBD5											1	0.999999	1.0774	1.0174	0.958773	0.734228	0.373703	0.1786	0.170883	0.174991	1	0.999999	1.04558	0.710856	0.60404	0.469149	0.302224	0.0972139	0.0714357	0.112991	1	0.999999	0.994094	0.880066	0.758675	0.693776	0.350589	0.127273	0.106858	0.134448			54.7746	0.994717	51.7456	0.973613	54.129	0.979882	-0.645586
ACBD6	1	0.999999	0.822718	0.691865	0.472706	0.34295	0.150589	0.060037	0.0394081	0.0371231	1	0.999999	0.685951	0.578802	0.368061	0.281181	0.124134	0.0564185	0.0334675	0.0445776	1	0.999999	0.687241	0.459281	0.345107	0.230579	0.103218	0.0295365	0.0208088	0.0190508	1	0.999999	0.687964	0.45231	0.331253	0.232705	0.111166	0.0394692	0.0261798	0.0236928	49.7051	0.994035	48.0349	0.984168	47.1939	0.983769	47.0878	0.983949	-1.72915
ACBD7	1	0.999999	0.981883	1.14325	1.13005	1.16872	0.825658	0.339189	0.263696	0.349927	1	0.999999	0.921147	0.996831	0.956516	0.885128	0.643666	0.314304	0.239536	0.348282	1	0.999999	0.991045	1.01199	1.04944	1.03978	0.69314	0.319394	0.204716	0.298968	1	0.999999	1.03048	1.01277	1.11129	1.06983	0.6476	0.292655	0.229168	0.288948	57.211	0.940004	56.9656	0.979702	56.9666	0.990487	56.247	0.982671	-0.481464
ACIN1	1	0.999999	1.13191	1.16849	1.10149	0.970548	0.576245	0.275376	0.223376	0.276861	1	0.999999	1.20605	1.18962	1.11596	0.915367	0.530069	0.260826	0.214573	0.244542	1	0.999999	1.12701	1.19648	1.10437	0.97056	0.586755	0.273565	0.231738	0.277857	1	0.999999	1.12786	1.13036	1.07865	0.936374	0.546968	0.275886	0.182666	0.234097	56.3841	0.957904	56.1617	0.93827	56.4251	0.951517	56.3137	0.970309	0.0964917
ACLY	1	0.999999	0.975669	0.821833	0.321555	0.246788	0.105464	0.0353755	0.0298595	0.0342059	1	0.999999	1.06307	0.802631	0.322593	0.217086	0.0759753	0.0227252	0.0203706	0.0300603	1	0.999999	0.950237	0.885181	0.445765	0.314922	0.149983	0.0703316	0.0302344	0.0284046											49.1877	0.989281	49.0926	0.988799	50.303	0.9903			1.11536
ACLY	1	0.999999	1.08849	0.988013	0.373579	0.214938	0.0837011	0.0318421	0.0194334	0.0206715	1	0.999999	1.01022	0.785049	0.272456	0.163802	0.0642084	0.0235755	0.0143517	0.015258	1	0.999999	1.01769	0.921646	0.379353	0.20367	0.0832785	0.0281237	0.0193921	0.0198908	1	0.999999	1.02523	0.909343	0.312743	0.190483	0.0718757	0.0264804	0.0159851	0.0146348	49.5815	0.984551	48.7249	0.994898	49.575	0.992444	49.2103	0.991209	0.239465
ACO1	1	0.999999	0.796719	0.671223	0.504712	0.246982	0.0779402	0.0286269	0.0165108	0.0167691	1	0.999999	0.806022	0.627954	0.466993	0.242678	0.0784664	0.0365401	0.0198063	0.0252259	1	0.999999	0.838123	0.701322	0.540968	0.263941	0.086622	0.0506998	0.0179729	0.0184873	1	0.999999	0.780938	0.652249	0.474224	0.25849	0.0795179	0.0291749	0.0149042	0.0126882	49.2317	0.98986	48.8878	0.992858	49.7205	0.992411	48.9934	0.990268	0.297166
ACO2	1	0.999999	0.947341	1.04496	0.840726	0.356148	0.114668	0.0421013	0.0254939	0.0271906	1	0.999999	0.940383	0.952373	0.76796	0.336949	0.106843	0.0401633	0.0266901	0.0315843	1	0.999999	0.941507	1.0653	0.886701	0.356453	0.126545	0.0401564	0.0247334	0.0260658	1	0.999999	0.960073	1.02589	0.831632	0.365781	0.124259	0.0362906	0.0220611	0.0213289	52.1997	0.996484	51.8522	0.998132	52.3202	0.994447	52.2314	0.997829	0.24984
ACOT11	1	0.999999	0.938304	0.604346	0.224768	0.167963	0.0788465	0.0376508	0.0254393	0.0292547	1	0.999999	0.944018	0.573894	0.204153	0.151198	0.067612	0.0355854	0.0248762	0.0237679	1	0.999999	0.890526	0.592861	0.217198	0.145441	0.0666306	0.0217218	0.017152	0.0177165	1	0.999999	0.949554	0.623691	0.230608	0.17708	0.0822526	0.0415994	0.025245	0.0247519	47.8059	0.99563	47.5873	0.99594	47.67	0.997273	47.9335	0.994749	0.10515
ACOT13	1	0.999999	1.03591	1.22258	1.19086	1.10967	0.58819	0.186579	0.0399492	0.0341475	1	0.999999	0.967895	0.993558	1.06161	0.961175	0.549291	0.1645	0.0327954	0.0335237	1	0.999999	1.0846	1.105	1.14796	1.05152	0.605394	0.170864	0.0436079	0.0241925	1	0.999999	0.989136	1.04945	0.995171	0.864862	0.433181	0.15366	0.0458644	0.0448806	56.4921	0.947535	56.3324	0.996195	56.5802	0.975288	55.6311	0.998107	-0.306653
ACOT7	1	0.999999	1.03838	1.2813	1.40705	1.55522	1.03166	0.477837	0.139278	0.0899158	1	0.999999	1.01549	1.08185	1.17986	1.1979	0.808985	0.364012	0.109263	0.0891064	1	0.999999	1.06998	1.40903	1.55881	1.87637	1.1868	0.542442	0.173645	0.0870439	1	0.999999	1.01153	1.17437	1.2153	1.35603	0.856459	0.42718	0.112301	0.0486898	58.9758	0.758069	58.1089	0.949515	59.0466	0.571361	58.5828	0.890301	0.272421
ACOX1	1	0.999999	0.985558	1.05227	1.1197	1.14125	0.742353	0.351202	0.255825	0.219165	1	0.999999	1.01027	1.01932	1.03803	1.09534	0.657782	0.329695	0.252782	0.215612	1	0.999999	0.997021	1.11944	1.18878	1.20873	0.733086	0.360395	0.256081	0.22798	1	0.999999	1.02084	1.02437	1.13185	1.10028	0.714338	0.334201	0.194969	0.17914	57.4301	0.965119	56.7202	0.985347	57.3132	0.925406	57.4042	0.973896	0.283543
ACP1	1	0.999999	1.04468	1.01889	0.944548	0.536	0.132973	0.0364776	0.0235691	0.0165164	1	0.999999	1.20886	0.936004	0.931095	0.535355	0.171869	0.0285224	0.009638	0	1	0.999999	1.12962	1.10202	0.993237	0.607436	0.188441	0.0584657	0.0338481	0.0299672	1	0.999999	0.999255	1.02742	0.815819	0.565229	0.13839	0.0507805	0.0405792	0.0251532	53.2135	0.99865	53.2935	0.97758	53.6585	0.985804	53.1373	0.994917	0.144351
ACP1	1	0.999999	0.996885	0.964747	0.705172	0.453164	0.157348	0.0477758	0.0245282	0.0255372	1	0.999999	0.953089	0.831921	0.595226	0.399566	0.117716	0.0419664	0.0191192	0.0251788	1	0.999999	1.03099	0.921968	0.644214	0.438822	0.159846	0.0431797	0.0250152	0.0220364	1	0.999999	0.996006	0.92173	0.675329	0.443305	0.139711	0.0376998	0.0182751	0.0147707	52.2559	0.9974	51.1711	0.995703	51.9083	0.994949	51.9894	0.996997	0.235372
ACP2	1	0.999999	1.00585	1.05114	0.999728	0.802546	0.321158	0.0883586	0.045601	0.0502403	1	0.999999	1.01184	0.834863	0.694105	0.555564	0.262147	0.0758135	0.0305627	0.0219017	1	0.999999	0.915921	0.902376	0.80882	0.636818	0.288949	0.0768529	0.0462761	0.0346055	1	0.999999	0.805976	0.875726	0.771247	0.654913	0.259774	0.0761698	0.0386104	0.039812	54.8881	0.998272	52.753	0.989734	53.7813	0.989518	53.5255	0.962999	-0.167151
ACP6	1	0.999999	0.965202	0.986891	0.986325	0.847135	0.281196	0.0686255	0.0401458	0.04358	1	0.999999	0.913339	0.808847	0.731254	0.53237	0.218331	0.0882143	0.038688	0.0620337	1	0.999999	1.05239	1.02141	1.02073	0.799898	0.265568	0.0776697	0.0286619	0.03343	1	0.999999	1.0104	0.869845	0.963297	0.777366	0.248996	0.0394413	0.0161785	0.0109437	54.8612	0.999219	52.5469	0.986996	54.6731	0.99758	54.5305	0.990753	0.89776
ACSF3	1	0.999999	0.503309	0.415017	0.374504	0.30109	0.140539	0.0605563	0.037877	0.0357666	1	0.999999	0.459056	0.324503	0.292049	0.24275	0.11045	0.0460956	0.0272817	0.0276454	1	0.999999	0.377709	0.280714	0.244841	0.175783	0.105745	0.0398112	0.0244173	0.0261111	1	0.999999	0.426904	0.308289	0.251219	0.205587	0.0913594	0.0382421	0.0200404	0.019401	46.5543	0.936659	45.1066	0.939327	43.5804	0.947109	44.5866	0.944432	-1.74688
ACSS2	1	0.999999	0.874162	0.602738	0.321062	0.217508	0.0971886	0.033994	0.0184838	0.0197633	1	0.999999	0.869879	0.56728	0.29386	0.194962	0.0802804	0.0331633	0.021981	0.0172852	1	0.999999	0.915579	0.622457	0.377292	0.227071	0.106052	0.0339604	0.0235483	0.0180223	1	0.999999	0.873774	0.629876	0.361972	0.289118	0.144479	0.0652807	0.0360969	0.0266044	48.2544	0.996452	47.8981	0.996513	48.7128	0.996341	48.813	0.993563	0.686696
ACTBL2																					1	0.999999	0.693142	0.73078	0.613095	0.510231	0.364311	0.140053	0.0958276	0.0630197															51.639	0.955853			#DIV/0!
ACTC1	1	0.999999	0.785613	0.630512	0.337401	0.325532	0.120749	0.0480088	0.0312941	0.0262195	1	0.999999	0.775489	0.588807	0.315369	0.211163	0.066454	0.0252417	0.0103936	0.0110298	1	0.999999	0.911871	0.718934	0.392058	0.214374	0.0805471	0.0268648	0.0146339	0.015564	1	0.999999	0.854349	1.13603	0.59367	0.528186	0.164442	0.0616723	0.0311154	0.0197542	48.5997	0.986461	47.9005	0.994871	49.1191	0.999013	52.4008	0.947898	2.50979
ACTG1	1	0.999999	0.791287	0.691568	0.403603	0.269619	0.109304	0.0403691	0.0224623	0.0231388	1	0.999999	0.770036	0.551309	0.30609	0.190647	0.0747432	0.0282257	0.0157907	0.0172032	1	0.999999	0.787616	0.678628	0.401606	0.267328	0.116822	0.0419146	0.0260011	0.028639	1	0.999999	0.796757	0.69865	0.373383	0.253647	0.103717	0.0367277	0.0206124	0.0176957	48.9845	0.993373	47.6298	0.995753	48.9149	0.993733	48.8488	0.993051	0.574714
ACTL6A	1	0.999999	1.00564	1.10089	1.03107	0.590529	0.207542	0.075338	0.0455958	0.0521359	1	0.999999	1.08097	1.15471	1.05459	0.562581	0.16309	0.0534796	0.0309147	0.0272496	1	0.999999	1.0239	1.21166	1.17211	0.586648	0.204009	0.0480115	0.0263691	0.024838	1	0.999999	1.06869	1.145	1.08659	0.54733	0.161956	0.0424141	0.0236484	0.01865	53.6112	0.99059	53.3661	0.98124	53.5553	0.959804	53.2838	0.980317	-0.0690629
ACTN1	1	0.999999	1.04603	1.31039	1.50139	1.77461	1.15596	0.164896	0.0509852	0.052743	1	0.999999	1.0566	1.12688	1.24162	1.27276	0.920389	0.125413	0.0336752	0.0445186	1	0.999999	1.02166	1.31545	1.4141	1.55509	0.962737	0.150149	0.0439608	0.0343883	1	0.999999	1.04614	1.13642	1.30695	1.23957	0.939436	0.124305	0.0402282	0.0267106	58.5537	0.711826	57.5461	0.933625	57.8634	0.801723	57.6424	0.926673	-0.29704
ACTN4	1	0.999999	1.07551	1.35379	1.51292	1.84338	1.26287	0.476999	0.0442434	0.0683188	1	0.999999	1.05351	1.1669	1.34478	1.50179	1.08117	0.40327	0.0377878	0.0744401	1	0.999999	1.09631	1.39921	1.54152	1.88325	1.26539	0.495083	0.0442005	0.0491582	1	0.999999	1.03612	1.2874	1.4478	1.73097	1.19997	0.461781	0.0380921	0.0389302	58.9768	0.634784	58.9002	0.827428	58.9951	0.61169	58.9622	0.707887	0.0401486
ACTR10	1	0.999999	1.13801	1.19492	1.11895	1.04319	0.634978	0.26681	0.104138	0.0736214	1	0.999999	1.13435	1.08769	0.981816	0.82884	0.497413	0.215868	0.065767	0.0539191	1	0.999999	1.13634	1.22541	1.15059	1.10013	0.712302	0.315838	0.142447	0.105699	1	0.999999	1.17059	1.30319	1.19679	1.09817	0.660855	0.315335	0.106495	0.0683115	56.9739	0.955107	56.0015	0.984259	57.4747	0.936601	57.3361	0.907378	0.917676
ACTR1A	1	0.999999	1.32785	1.58367	1.30138	1.13738	0.457575	0.116164	0.0409052	0.0404684	1	0.999999	1.27251	1.21535	1.0991	0.774375	0.338831	0.0793428	0.0332119	0.0372293	1	0.999999	1.27997	1.38689	1.17611	0.837843	0.358216	0.0825874	0.0346413	0.0312264	1	0.999999	1.32223	1.59234	1.26574	0.986113	0.365914	0.0940711	0.0333977	0.0262979	55.9587	0.817406	54.9216	0.941533	55.21	0.899385	55.5854	0.829569	-0.0424593
ACTR1B	1	0.999999	1.17664	1.14263	1.02708	0.756947	0.389671	0.119677	0.0686858	0.0662392	1	0.999999	1.08224	1.05752	1.01245	0.680836	0.210453	0.0515401	0.016443	0.0241831	1	0.999999	1.06824	1.01345	0.887897	0.701638	0.365758	0.137337	0.0835377	0.106681	1	0.999999	1.0576	0.966331	0.754265	0.470649	0.164696	0.0503112	0.0283643	0	55.0665	0.970515	54.0538	0.993829	54.6275	0.994481	52.556	0.996633	-0.968377
ACTR2	1	0.999999	1.0516	1.1855	1.25808	1.16202	0.439742	0.0768561	0.0336294	0.0312811	1	0.999999	1.00759	1.00999	1.07987	0.922262	0.354738	0.0665156	0.0320435	0.0353586	1	0.999999	1.11521	1.40779	1.51565	1.47993	0.558715	0.0882616	0.0377128	0.0331669	1	0.999999	1.0337	1.16421	1.20379	1.09528	0.393199	0.0647342	0.0307089	0.0237709	55.9425	0.945446	55.3826	0.996431	56.0557	0.791586	55.8974	0.965657	0.313984
ACTR3	1	0.999999	1.05661	1.2211	1.31141	1.23667	0.465164	0.0666996	0.0295099	0.0361208	1	0.999999	1.03942	1.07202	1.17303	1.04871	0.403266	0.0586148	0.0236529	0.0314221	1	0.999999	1.02254	1.1139	1.23242	1.17051	0.458629	0.0647177	0.0305507	0.0242863	1	0.999999	1.09693	1.38648	1.41304	1.44735	0.530378	0.0645498	0.026043	0.0206746	55.9671	0.919871	55.9078	0.981781	55.9611	0.958062	56.0283	0.830303	0.0572716
ACTR3B																					1	0.999999	1.2459	1.12242	1.09923	1.02555	0.325654	0.0572571	0.0202351	0.0169618															55.8287	0.963813			#DIV/0!
ACY1	1	0.999999	0.943384	0.979	0.957495	0.809846	0.435987	0.201413	0.134369	0.133031	1	0.999999	0.982522	0.931996	0.907191	0.764761	0.407703	0.173157	0.11398	0.120755	1	0.999999	0.969184	0.957662	0.957269	0.803946	0.439079	0.173952	0.1098	0.096759	1	0.999999	0.919216	0.881254	0.867807	0.721631	0.400474	0.172177	0.100476	0.0867207	55.4698	0.997198	55.1261	0.995207	55.4628	0.998031	54.8993	0.986313	-0.116894
ACYP1	1	0.999999	0.988053	1.11092	1.14212	1.0643	0.489126	0.141497	0.0757191	0.0797754	1	0.999999	1.01806	1.21029	1.29398	1.27014	0.570266	0.158647	0.0921634	0.121168	1	0.999999	1.00987	1.13712	1.1871	1.05601	0.470644	0.121838	0.0618643	0.0650158	1	0.999999	0.969804	1.06867	1.19071	1.00065	0.418621	0.113695	0.0477442	0.0465054	55.9852	0.979103	56.0724	0.905418	55.9617	0.970738	55.7571	0.977683	-0.169344
ACYP2	1	0.999999	0.915257	0.856033	0.819864	0.692988	0.285423	0.0887576	0.042734	0.0597888	1	0.999999	1.0794	1.10356	1.07202	0.931303	0.371111	0.105382	0.0684303	0.0820379	1	0.999999	0.966147	1.05279	1.0873	0.880215	0.35589	0.11009	0.0670005	0.064322	1	0.999999	0.980616	1.00263	1.06242	0.809913	0.35587	0.0949754	0.0497871	0.0466693	54.0402	0.978737	55.4417	0.988196	55.2628	0.992971	55.0835	0.996127	0.432185
ADA	1	0.999999	0.967054	0.99101	1.06115	1.08212	0.702368	0.341145	0.206568	0.111262	1	0.999999	0.988068	0.935679	0.997412	1.01167	0.71838	0.334941	0.204755	0.110021	1	0.999999	1.00346	0.994985	0.980277	1.0133	0.640445	0.299035	0.186259	0.0892123	1	0.999999	0.937354	0.960944	0.991975	0.965423	0.593745	0.280506	0.152012	0.0685138	57.541	0.982384	57.6075	0.991948	57.1088	0.993214	56.8541	0.99224	-0.592831
ADAL																					1	0.999999	1.06347	1.02288	0.978031	0.8808	0.488622	0.190588	0.103194	0.0316404															55.9961	0.995959			#DIV/0!
ADAM10	1	0.999999	1.42872	1.72241	1.58571	1.27354	0.614108	0.293552	0.26918	0.222082	1	0.999999	1.96245	1.59298	1.92482	1.79201	0.826369	0.350989	0.187687	0.158049	1	0.999999	1.26035	1.41428	1.3917	1.2802	0.705906	0.278696	0.183022	0.170275	1	0.999999	2.13328	2.7411	2.489	1.97584	1.14348	0.424904	0.275187	0.36893	56.1461	0.608401	57.9911	0.386747	56.6722	0.788506	58.8369	-0.00153733	0.685936
ADAM9	1	0.999999	1.07744	1.10133	0.99843	0.843921	0.451941	0.189075	0.147332	0.161546	1	0.999999	1.16651	1.07293	1.06986	0.896341	0.487305	0.279061	0.215827	0.339794	1	0.999999	1.36651	0.936712	0.992166	0.967444	0.486631	0.319806	0.337131	0.381042	1	0.999999	1.18874	1.10543	1.07179	0.892907	0.477209	0.211385	0.128248	0.147282	55.591	0.988568	55.8551	0.963149	55.9039	0.882707	55.874	0.967992	0.165865
ADAP1	1	0.999999	0.881743	0.820517	0.716382	0.515198	0.205688	0.0679231	0.0282965	0.0243073	1	0.999999	0.973107	0.876971	0.688944	0.41003	0.215976	0.0816833	0.0979114	0.0931609																					52.3343	0.986466	51.8996	0.997974					#DIV/0!
ADAR	1	0.999999	1.01802	1.13152	1.15331	1.09377	0.631482	0.361437	0.267758	0.358301	1	0.999999	1.05083	0.984079	0.827176	0.742057	0.388033	0.189874	0.146105	0.154965	1	0.999999	1.09738	1.03347	1.05103	0.911958	0.553545	0.280653	0.23448	0.286432	1	0.999999	1.03923	1.10354	0.939802	0.844168	0.508979	0.216945	0.159712	0.181177	56.1971	0.951568	54.8578	0.989383	56.3154	0.98674	55.9344	0.988399	0.597443
ADAT2	1	0.999999	0.893953	0.724316	0.698421	0.541635	0.260899	0.0840146	0.021444	0.0260428	1	0.999999	0.910016	0.818903	0.794481	0.666211	0.401932	0.110798	0.0229673	0.0195712	1	0.999999	0.882772	0.923198	0.969267	0.780823	0.412789	0.102417	0.0316909	0.0164189	1	0.999999	0.964958	0.857744	0.804123	0.717012	0.349143	0.117235	0.0277933	0.0221596	52.2061	0.976121	54.1603	0.975256	55.2471	0.987744	54.3827	0.983493	1.63169
ADAT3	1	0.999999	0.9004	0.823524	0.748478	0.64264	0.406418	0.13765	0.0475383	0.0514998											1	0.999999	0.918711	0.862574	0.77344	0.701722	0.39937	0.144217	0.0352483	0.0283009	1	0.999999	0.963733	0.87906	0.833556	0.705198	0.341068	0.14644	0.0651932	0.0539589	53.9084	0.979194			54.4102	0.981024	54.4656	0.989516	0.501836
ADD1	1	0.999999	0.866142	0.882151	0.731922	0.636178	0.378179	0.170899	0.110054	0.0825692	1	0.999999	0.933304	0.896679	0.790763	0.700665	0.40874	0.205055	0.136685	0.102585	1	0.999999	0.947894	0.859295	0.768811	0.645355	0.359797	0.154119	0.110239	0.0804855	1	0.999999	0.972177	0.908689	0.77539	0.690971	0.36584	0.172294	0.104765	0.071467	53.9639	0.984575	54.7871	0.989691	54.0436	0.990065	54.4297	0.991403	-0.138822
ADD3	1	0.999999	0.968043	0.935375	0.919622	0.820832	0.463883	0.209787	0.139262	0.0831006	1	0.999999	1.04133	1.16893	1.02038	0.913389	0.607665	0.26213	0.183981	0.0645846	1	0.999999	0.883126	0.900002	0.868246	0.777119	0.473366	0.221858	0.153449	0.081573	1	0.999999	0.991221	0.989662	1.0286	0.87413	0.513381	0.22063	0.125065	0.0622384	55.7235	0.994568	56.8139	0.976086	55.6784	0.980006	56.1579	0.997671	-0.350518
ADH5	1	0.999999	0.993834	1.20407	1.28564	1.35399	0.615639	0.150592	0.0465601	0.0478767	1	0.999999	0.987538	1.03695	1.09852	1.03172	0.479399	0.120495	0.0382993	0.0515166	1	0.999999	1.04515	1.22083	1.283	1.26454	0.594816	0.134103	0.0424694	0.0294992	1	0.999999	1.0142	1.14934	1.27392	1.2711	0.65561	0.164872	0.0544523	0.0447062	56.1508	0.893615	55.9515	0.991566	56.1345	0.913754	56.5011	0.919567	0.266649
ADI1	1	0.999999	0.893486	0.798303	0.675435	0.421454	0.108989	0.0331037	0.016587	0.0184529	1	0.999999	0.91438	0.772815	0.637637	0.389076	0.100158	0.029362	0.0155566	0.0138559	1	0.999999	1.00697	1.06629	0.812312	0.51288	0.16449	0.051426	0.0314013	0.0287173	1	0.999999	0.842217	0.792985	0.664443	0.37848	0.119625	0.0352015	0.0178284	0.0163186	51.4469	0.987545	51.0542	0.99033	52.9521	0.994598	51.1506	0.985174	0.800766
ADIRF	1	0.999999	1.17183	2.14048	1.31528	1.11881	0.859567	0.459075	0.358586	0.665687	1	0.999999	1.01981	1.62115	1.21859	1.05075	0.687033	0.322583	0.344493	0.529135	1	0.999999	2.12716	1.45598	1.32678	1.04714	0.808499	0.284497	0.265954	0.307772	1	0.999999	1.50984	1.70489	1.49933	2.01849	0.816181	0.46687	0.497581	0.571225	57.2446	0.344825	56.3415	0.691637	56.4164	0.494156		0.235413	-0.828184
ADK	1	0.999999	0.940528	0.927153	0.633427	0.294049	0.0976828	0.03625	0.0165261	0.0148105	1	0.999999	0.918617	0.814829	0.560003	0.263792	0.0917817	0.0340337	0.0205754	0.0252046	1	0.999999	1.02332	1.05706	0.718008	0.316702	0.104464	0.0349624	0.0194652	0.0175794	1	0.999999	0.919427	0.900189	0.579348	0.2682	0.0828513	0.0282488	0.0133436	0.0117814	51.1283	0.998569	50.4019	0.998454	51.664	0.994622	50.7295	0.997572	0.431696
ADNP	1	0.999999	0.919279	0.907389	0.917062	0.863832	0.529355	0.250086	0.183278	0.224641	1	0.999999	1.04456	0.821322	0.856826	0.724185	0.414509	0.182487	0.159059	0.186729	1	0.999999	0.941696	0.955578	0.89305	0.843399	0.502095	0.221174	0.178989	0.191333	1	0.999999	0.986592	0.955057	0.950524	0.873956	0.460393	0.223194	0.163657	0.182995	56.1406	0.980205	54.8736	0.970667	55.8921	0.988133	55.726	0.99693	0.301965
ADO	1	0.999999	0.938042	0.794846	0.716553	0.660764	0.381371	0.140837	0.0620687	0.0395628	1	0.999999	1.01492	0.859872	0.785512	0.647648	0.398879	0.150441	0.0680216	0.0508254	1	0.999999	0.950902	0.819061	0.729937	0.624775	0.350157	0.134262	0.0634357	0.033795	1	0.999999	0.855187	0.77376	0.692044	0.577712	0.410023	0.136306	0.0631433	0.0282914	53.7365	0.977047	54.2751	0.990599	53.5669	0.986845	53.0851	0.974636	-0.67983
ADPRHL2	1	0.999999	0.253631	0.204233	0.134721	0.110538	0.0391829	0.0168599	0.00850242	0.0115152	1	0.999999	0.300347	0.220659	0.178786	0.140904	0.0516734	0.018889	0.014166	0.012553	1	0.999999	0.320722	0.283851	0.222637	0.17606	0.0749385	0.019202	0.015212	0.014543	1	0.999999	0.399223	0.286899	0.247236	0.214988	0.103434	0.0366469	0.0366983	0.0183036	43.2915	0.974816	43.3716	0.965981	43.389	0.942976			0.0974252
ADRBK1	1	0.999999	0.852064	0.490294	0.265585	0.159997	0.0737281	0.0258436	0.0140889	0.0101776	1	0.999999	0.70804	0.548663	0.391576	0.228941	0.0829524	0.0347646	0.00460335	0.00843535	1	0.999999	0.771981	0.52156	0.306744	0.193616	0.0890591	0.0269537	0.0203732	0.0146213	1	0.999999	0.820199	0.522466	0.310729	0.226152	0.11234	0.0423846	0.0216092	0.0170681	47.3246	0.995318	47.843	0.987803	47.5078	0.99505	47.7423	0.993168	0.0412585
ADRM1	1	0.999999	1.11534	0.876358	0.55487	0.360845	0.130457	0.0460035	0.0232402	0.0223404	1	0.999999	1.06568	0.834347	0.510718	0.34488	0.122119	0.0414808	0.0210715	0.0183881	1	0.999999	1.02716	0.879736	0.621294	0.381611	0.141531	0.0414837	0.0259198	0.0201548	1	0.999999	1.12928	0.92426	0.602185	0.383003	0.146745	0.0449977	0.0234182	0.01794	51.0515	0.985439	50.6639	0.989672	51.442	0.996881	51.4785	0.984948	0.602606
ADSL	1	0.999999	1.09735	1.30188	1.43275	1.47229	1.03387	0.409174	0.0509522	0.0812843	1	0.999999	1.04442	1.11321	1.25961	1.34287	0.946207	0.366666	0.0301196	0.0617918	1	0.999999	1.06916	1.23812	1.37799	1.61098	1.09217	0.438029	0.0388225	0.0387798	1	0.999999	0.990788	1.10348	1.23377	1.41912	0.932444	0.445126	0.0228194	0.0298498	58.9051	0.793357	58.5152	0.903717	58.9384	0.777098	58.7789	0.885325	0.148483
ADSS	1	0.999999	0.995808	1.14175	1.06223	0.844865	0.26343	0.0663447	0.0303795	0.0347794	1	0.999999	1.02557	1.06135	1.03966	0.786632	0.281955	0.0840324	0.0456875	0.0543715	1	0.999999	0.975019	1.11763	1.06365	0.850345	0.272091	0.0645758	0.0305214	0.0278642	1	0.999999	1.03907	1.17973	1.1082	0.85546	0.269826	0.0608803	0.0248476	0.0214974	54.8099	0.987851	54.6771	0.995888	54.8646	0.990371	54.8857	0.978633	0.131624
ADSSL1	1	0.999999	0.968952	0.84965	0.67123	0.402109	0.175088	0.0588267	0.0448933	0.0559622	1	0.999999	0.909279	0.704641	0.625152	0.287085	0.102891	0.0417743	0.035884	0.0351748	1	0.999999	0.931025	0.814899	0.640676	0.349018	0.13135	0.0488923	0.0270522	0.013934											51.6967	0.997854	50.3839	0.988427	51.1528	0.997456			-0.543923
AEBP2	1	0.999999	0.292871	0.929122	0.839938	1.14601	0	0.437244	0.292661	0.165582											1	0.999999	1.03079	0.959974	0.993578	0.755709	0.434592	0.23208	0.154202	0.13753											55.7748	0.396281			55.3643	0.997057			-0.410496
AFAP1	1	0.999999	0.979564	0.927255	0.867508	0.829046	0.500972	0.227003	0.161805	0.196003											1	0.999999	1.09565	0.93481	1.22288	0.886644	0.724814	0.303079	0.16623	0.186846	1	0.999999	0.886834	0.705355	0.507861	0.667012	0.333792	0.118802	0.0997002	0.126424	55.8648	0.98493			57.3748	0.948672	52.2005	0.935571	1.51006
AFF4	1	0.999999	0.860519	0.809444	0.897786	0.929801	0.590556	0.268514	0.234544	0.295229	1	0.999999	1.06749	1.10706	1.19986	0.929295	0.647525	0.301287	0.29111	0.369971	1	0.999999	0.948679	0.949694	0.783417	0.615025	0.318674	0.137627	0.105026	0.1222	1	0.999999	0.952004	0.906522	0.919767	0.864203	0.599341	0.284413	0.200652	0.260931	56.5218	0.922159	56.7974	0.943994	53.7571	0.993877	56.6437	0.980112	-1.45914
AFTPH	1	0.999999	0.948368	0.864722	0.735296	0.553665	0.284183	0.117417	0.0880541	0.0998894	1	0.999999	1.0135	0.913361	0.705251	0.491456	0.219456	0.081377	0.056979	0.0657452	1	0.999999	1.05639	0.920175	0.807121	0.653503	0.334052	0.150841	0.112146	0.103914	1	0.999999	0.932127	0.926214	0.76729	0.589874	0.292513	0.101232	0.07091	0.07109	53.0428	0.993517	52.5009	0.996711	54.1109	0.99193	53.4644	0.993598	1.01579
AGAP1																															1	0.999999	0.927046	0.85901	0.697234	0.532473	0.291978	0.0908554	0.0427021	0.0367119							52.7646	0.99389	#DIV/0!
AGAP3	1	0.999999	0.859009	0.708756	0.66224	0.457731	0.163901	0.0656671	0.0460583	0.0489509	1	0.999999	0.832095	0.807018	0.498555	0.391297	0.158621	0.0465356	0.0192305	0.03589	1	0.999999	0.836873	0.75864	0.591494	0.40189	0.175345	0.0704669	0.038871	0.0391069	1	0.999999	0.808865	0.759398	0.473744	0.401569	0.133477	0.0550953	0.0379565	0.0256336	51.2494	0.979017	50.4939	0.987541	50.8635	0.991215	50.1236	0.984895	-0.378099
AGFG1	1	0.999999	0.895292	0.824223	0.647098	0.38515	0.187902	0.0740525	0.0457671	0.05227	1	0.999999	0.921677	0.859975	0.618944	0.3719	0.163504	0.0655736	0.0462478	0.0517959	1	0.999999	0.970529	0.905286	0.730358	0.460452	0.259474	0.113779	0.0737329	0.0741852	1	0.999999	0.888781	0.839685	0.634131	0.37596	0.170149	0.0741405	0.0510122	0.0626333	51.4389	0.99618	51.3008	0.997937	52.5549	0.999325	51.3176	0.995491	0.566409
AGFG2	1	0.999999	0.69268	0.403888	0.265576	0.173958	0.0756517	0.0280681	0.0179542	0.0113217	1	0.999999	0.678043	0.364704	0.243938	0.102568	0.060464	0.0171381	0.00309178	0	1	0.999999	0.580809	0.33877	0.179401	0.132384	0.0618607	0.0141642	0.0107468	0	1	0.999999	0.732954	0.424097	0.285845	0.244651	0.0855426	0.0353763	0.0291864	0.0166315	46.4452	0.988471	46.0528	0.990012	45.3749	0.984266	46.892	0.98352	-0.115579
AGGF1																					1	0.999999	0.846648	0.797059	0.910205	0.860861	0.567515	0.254489	0.232864	0.344414	1	0.999999	0.989721	0.931184	0.831455	0.784208	0.441207	0.157528	0.0978885	0.102362					56.3015	0.900215	55.2672	0.986735	#DIV/0!
AGL	1	0.999999	0.946334	0.562404	0.32807	0.232363	0.103463	0.0423741	0.0269197	0.0288319	1	0.999999	0.929954	0.504602	0.271556	0.197979	0.089975	0.0351459	0.0221988	0.0185562	1	0.999999	0.895892	0.540398	0.295759	0.20712	0.0900967	0.0346844	0.0220551	0.0228424	1	0.999999	0.935823	0.517581	0.258072	0.18701	0.0716449	0.0262666	0.015943	0.0135324	48.2377	0.989548	47.5954	0.98905	47.85	0.993311	47.6033	0.990633	-0.189884
AGO1	1	0.999999	0.980018	0.865014	0.754743	0.677656	0.352448	0.162857	0.110418	0.099596	1	0.999999	1.07288	0.888157	0.843445	0.625928	0.380042	0.168322	0.11747	0.109858	1	0.999999	0.95285	0.825694	0.783946	0.729302	0.449908	0.22	0.163467	0.162417	1	0.999999	0.948699	0.815801	0.671758	0.576371	0.326513	0.119397	0.0993705	0.0729184	54.1413	0.986356	54.2817	0.990216	55.0907	0.975137	52.9933	0.988904	-0.169515
AGO2	1	0.999999	1.00312	1.01653	1.00279	0.925615	0.536374	0.230216	0.137001	0.070229	1	0.999999	0.972541	0.935359	0.914618	0.817691	0.489869	0.226297	0.137371	0.0753192	1	0.999999	1.01881	1.02124	1.02293	1.00218	0.623918	0.294141	0.187791	0.0895744	1	0.999999	0.973123	1.00073	1.02658	0.958838	0.555038	0.232865	0.127551	0.0586437	56.3435	0.99807	55.9199	0.995078	56.9943	0.992893	56.475	0.996172	0.602925
AGO3	1	0.999999	0.953857	0.964107	0.972436	0.846418	0.387181	0.125023	0.0581147	0.0524558											1	0.999999	0.9747	0.958382	0.989458	0.838198	0.423002	0.234303	0.142008	0.0863734	1	0.999999	1.02637	0.801492	0.956026	0.965111	0.40852	0.13041	0.0966442	0.039654	55.3168	0.997831			55.5853	0.996134	55.6456	0.972165	0.268527
AGTRAP	1	0.999999	1.69436	1.88552	1.64808	0.746836	0.476204	0.0619022	0	0	1	0.999999	1.19497	0.946474	0.939222	0.99505	0.259363	0.273624	0	0	1	0.999999	1.12049	0.897861	0.805491	0.592208	0.298806	0.134175	0.0996659	0.0913114	1	0.999999	1.16729	1.16007	0.985532	0.740661	0.199878	0.0954002	0.0558555	0.0702132	55.6592	0.632479	55.2482	0.952291	53.633	0.98551	54.1615	0.974123	-1.55646
AHCTF1	1	0.999999	1.00742	0.942722	0.901389	0.808068	0.431652	0.201207	0.174499	0.140022											1	0.999999	1.11524	1.00608	1.14706	1.1105	0.740665	0.36688	0.338361	0.338958	1	0.999999	1.03341	1.07997	1.01946	0.961293	0.65564	0.332411	0.231003	0.287693	55.4092	0.993818			56.4962	0.954707	57.0373	0.99102	1.08702
AHCY	1	0.999999	1.02879	1.35198	1.38498	1.25571	0.425563	0.110657	0.0336085	0.0329899	1	0.999999	1.01659	1.22555	1.31581	1.24695	0.415375	0.105583	0.0266433	0.0366675	1	0.999999	1.08461	1.48012	1.54414	1.47632	0.520406	0.128074	0.040721	0.0342006	1	0.999999	1.11181	1.51595	1.58464	1.44603	0.47867	0.120361	0.0328877	0.027063	55.9274	0.876148	55.9175	0.91538	56.0197	0.769081	55.9795	0.761847	0.0770964
AHCYL1	1	0.999999	0.918688	0.804029	0.501862	0.255889	0.109869	0.042085	0.0224224	0.0242767	1	0.999999	0.936954	0.779179	0.490096	0.258132	0.101512	0.0424528	0.0214464	0.025656	1	0.999999	0.944804	0.81659	0.547266	0.288366	0.133963	0.0541225	0.0367557	0.0323393	1	0.999999	0.928892	0.808878	0.496642	0.268739	0.122121	0.0459551	0.0244665	0.020659	50.0853	0.999286	49.9645	0.999591	50.4939	0.999764	50.1459	0.999261	0.295036
AHCYL2	1	0.999999	0.999771	0.864481	0.614455	0.517812	0.283122	0.12868	0.0818172	0.0827973											1	0.999999	0.960185	0.796935	0.54911	0.438671	0.234222	0.0946951	0.0592993	0.0465238	1	0.999999	0.905639	0.751474	0.471244	0.318958	0.177296	0.0779163	0.0377022	0.0308459	52.4193	0.991333			51.3643	0.994099	50.0843	0.997827	-1.055
AHNAK											1	0.999999	0.853623	0.885919	0.921348	0.617695	0.399527	0.0941409	0.140734	0.150507											1	0.999999	0.989537	0.820343	0.746531	0.544842	0.259128	0.177134	0.10451	0.0833669			54.2826	0.965103			53.0101	0.992525	-1.27252
AHNAK	1	0.999999	1.03905	1.12288	1.17092	1.20018	0.869227	0.467813	0.391546	0.484398	1	0.999999	1.03798	1.04361	1.11165	1.09794	0.822845	0.452811	0.394466	0.448938	1	0.999999	0.997391	1.14317	1.1816	1.21179	0.88045	0.491164	0.430722	0.502511	1	0.999999	1.01393	1.09744	1.1746	1.11064	0.836407	0.44001	0.314109	0.42071	57.9898	0.895158	57.7172	0.964573	58.2656	0.874724	58.1089	0.937063	0.333745
AHNAK2	1	0.999999	0.941721	0.888549	0.850217	0.73372	0.420526	0.195305	0.14645	0.168592	1	0.999999	0.949004	0.880078	0.844135	0.747064	0.396478	0.204858	0.162351	0.192154	1	0.999999	0.967324	0.892065	0.885475	0.790751	0.469028	0.194739	0.145885	0.169131	1	0.999999	0.947871	0.944491	0.908924	0.830378	0.449266	0.192668	0.132059	0.161221	55.0032	0.984106	54.9328	0.98005	55.5142	0.984311	55.5455	0.991315	0.56186
AHSA1	1	0.999999	0.926451	0.902221	0.704027	0.360382	0.124798	0.0426759	0.0251164	0.025253	1	0.999999	0.95838	0.888207	0.677782	0.340715	0.109323	0.0355755	0.0188318	0.0213732	1	0.999999	0.918847	0.959828	0.762999	0.372259	0.128293	0.0408363	0.0246694	0.0224563	1	0.999999	1.03283	1.03965	0.790637	0.405053	0.13709	0.0452498	0.0252408	0.0210216	51.6753	0.997414	51.4527	0.998978	52.026	0.996697	52.3252	0.996757	0.611575
AIDA	1	0.999999	0.939782	0.826209	0.634527	0.319493	0.116156	0.044344	0.029395	0.0332903	1	0.999999	0.967518	0.849812	0.636931	0.332286	0.075216	0.0300405	0.0141281	0.0156385	1	0.999999	0.984176	0.950948	0.697725	0.339627	0.110703	0.0356736	0.0209274	0.0255245	1	0.999999	0.940726	0.886615	0.643924	0.352538	0.116245	0.0443228	0.0273672	0.0267202	51.0252	0.997734	51.1076	0.997636	51.6181	0.999676	51.3431	0.998463	0.414252
AIF1L	1	0.999999	1.02369	1.13265	1.09059	1.11936	0.625336	0.265633	0.161281	0.15691	1	0.999999	1.03527	0.935029	1.07874	0.992252	0.596314	0.261345	0.157462	0.180494	1	0.999999	1.13297	1.12785	1.25633	1.13147	0.727182	0.288372	0.160472	0.161047	1	0.999999	0.979186	0.896916	0.990691	0.828198	0.510377	0.191514	0.109099	0.110591	56.4716	0.969056	56.5677	0.989518	57.2419	0.928029	55.9337	0.99122	0.0681195
AIFM1	1	0.999999	0.947423	0.93561	0.941915	0.85518	0.426823	0.154146	0.0588149	0.0567168	1	0.999999	0.95643	0.893473	0.949285	0.803676	0.391146	0.141367	0.0472054	0.0542064	1	0.999999	0.92139	0.947134	0.938247	0.877795	0.443905	0.14705	0.0544132	0.0513061	1	0.999999	0.976502	0.953775	0.982013	0.861368	0.441683	0.142341	0.0523567	0.0405177	55.5523	0.994497	55.2306	0.991517	55.6789	0.992688	55.6443	0.998392	0.270126
AIM1	1	0.999999	0.834121	0.902022	0.746067	0.733077	0.471924	0.210731	0.170966	0.198369	1	0.999999	1.01634	0.862396	0.701494	0.512179	0.242597	0.110487	0.0896404	0.137596	1	0.999999	0.882367	0.827151	0.89571	0.817666	0.516079	0.273096	0.184142	0.213827	1	0.999999	0.94702	0.837163	0.788355	0.681241	0.370107	0.172478	0.111728	0.127593	55.1251	0.95408	52.5128	0.99168	56.1214	0.953468	54.2991	0.981952	1.3913
AIMP1	1	0.999999	0.631532	0.498398	0.40255	0.348317	0.190951	0.0841103	0.0696167	0.0825631	1	0.999999	0.555021	0.44913	0.374068	0.26976	0.124117	0.0552493	0.0448712	0.0478396	1	0.999999	0.486228	0.381449	0.247446	0.153542	0.0726164	0.0258193	0.024388	0.0337744	1	0.999999	0.618509	0.503488	0.356408	0.224674	0.102294	0.0327922	0.0262926	0.0301292	47.8446	0.963724	46.8149	0.957412	45.3431	0.963594	47.1853	0.977353	-1.06561
AIMP2	1	0.999999	0.460708	0.314955	0.234751	0.188707	0.0815135	0.0313657	0.016304	0.0164119	1	0.999999	0.631346	0.574173	0.4357	0.273646	0.103693	0.0412125	0.0228397	0.0199483	1	0.999999	0.47173	0.398586	0.31884	0.216748	0.076625	0.0228631	0.0193997	0.0197445	1	0.999999	0.449647	0.452905	0.262905	0.205526	0.0662293	0.0330149	0.0100179	0.0162525	44.8191	0.956102	48.0103	0.972056	45.8192	0.945998	45.7734	0.945069	-0.61843
AIP	1	0.999999	0.910326	0.793145	0.495342	0.335046	0.154625	0.0554432	0.0325273	0.0344813	1	0.999999	0.900836	0.66467	0.381692	0.220165	0.0808394	0.0267525	0.0139838	0.0121717	1	0.999999	0.929495	0.860983	0.607345	0.433033	0.198621	0.070631	0.0436539	0.0454156	1	0.999999	0.882819	0.83553	0.531183	0.424562	0.192171	0.0614965	0.0297816	0.0248778	50.3602	0.997223	48.8601	0.998485	51.6307	0.996409	51.0678	0.991224	1.73911
AK1	1	0.999999	0.946028	0.861931	0.556011	0.354213	0.153006	0.0576243	0.0363711	0.0379	1	0.999999	0.943466	0.802739	0.562575	0.368605	0.153744	0.0537595	0.0308675	0.0376038	1	0.999999	0.975266	0.806897	0.530391	0.299214	0.139699	0.0487494	0.0330876	0.0325014	1	0.999999	0.933416	0.85415	0.538193	0.353239	0.145122	0.0558917	0.0339982	0.0318801	50.9475	0.997763	50.8865	0.997837	50.4602	0.998921	50.8242	0.997026	-0.274829
AK2	1	0.999999	0.967113	1.15587	1.22277	1.29749	0.735343	0.156744	0.0407213	0.0494075	1	0.999999	0.968826	1.03409	1.11558	1.10356	0.630913	0.134235	0.0389394	0.053557	1	0.999999	1.03736	1.1353	1.26013	1.28113	0.733772	0.14921	0.0419117	0.032581	1	0.999999	0.996513	1.14055	1.28749	1.30014	0.726909	0.143783	0.0341381	0.0257723	56.9363	0.923403	56.4804	0.983867	56.9307	0.924513	56.8931	0.915024	0.20354
AK3	1	0.999999	1.04334	1.46381	1.36305	1.05861	0.253944	0.0865632	0.0574819	0.058843	1	0.999999	0.966548	0.995316	0.935032	0.59861	0.13776	0.0459772	0.0252777	0.0272604	1	0.999999	1.06363	1.26951	1.2129	0.832842	0.17663	0.0385451	0.0197	0.0199439	1	0.999999	0.957317	1.06182	1.04918	0.683555	0.162969	0.0452198	0.028077	0.0243143	55.7216	0.875511	53.4794	0.999248	54.4725	0.951174	53.8868	0.994631	-0.420852
AK4	1	0.999999	0.865359	0.690253	0.395061	0.189257	0.0789475	0.030018	0.0169764	0.0175628	1	0.999999	0.852788	0.680703	0.354677	0.165878	0.0609037	0.0226307	0.014838	0.0165965	1	0.999999	0.914627	0.746436	0.420346	0.185414	0.0730449	0.0231726	0.0143604	0.0135363	1	0.999999	0.813496	0.697398	0.391536	0.189405	0.0680554	0.0238197	0.0129233	0.0114901	48.8749	0.998988	48.5732	0.998413	49.2793	0.999662	48.7596	0.995644	0.29539
AK6	1	0.999999	0.880457	0.74592	0.687835	0.640854	0.317797	0.101442	0.0522855	0.0428504	1	0.999999	0.697819	0.51486	0.537809	0.446286	0.203604	0.0724864	0.0471021	0.0327594	1	0.999999	0.732432	0.569301	0.485416	0.361583	0.204618	0.0668373	0.0396557	0.0293539	1	0.999999	0.723945	0.573885	0.582572	0.426739	0.241822	0.0730313	0.0358435	0.0282107	52.914	0.96466	49.2724	0.950078	49.1046	0.979392	49.8828	0.960697	-1.59947
AKAP12	1	0.999999	0.994265	1.17871	1.24327	1.47538	1.02331	0.571884	0.45592	0.585884	1	0.999999	0.991466	1.07971	1.13501	1.26253	0.910734	0.519352	0.419949	0.541564	1	0.999999	1.00916	1.23766	1.35842	1.53264	1.06372	0.577274	0.478018	0.5959	1	0.999999	1.03226	1.21804	1.31511	1.44077	0.999025	0.532435	0.38159	0.49392		0.655356	59.3942	0.864611		0.557873	59.1742	0.70086	-0.220016
AKAP13	1	0.999999	0.990884	1.02768	1.01545	0.861593	0.447069	0.190609	0.153649	0.173991	1	0.999999	0.955914	0.94306	0.991342	0.739636	0.317074	0.173627	0.0988233	0.127736	1	0.999999	0.993148	0.941114	0.966683	0.787079	0.331821	0.145915	0.100819	0.108737	1	0.999999	0.934159	0.94072	0.966996	0.780651	0.360828	0.14694	0.0911859	0.0886323	55.5954	0.998437	54.6126	0.995573	54.8348	0.997676	54.9781	0.994933	-0.197561
AKAP2	1	0.999999	0.957852	1.00957	1.04575	1.19034	0.81719	0.44641	0.348093	0.450002	1	0.999999	0.9308	0.917597	0.90294	0.878922	0.609959	0.318677	0.275879	0.333293	1	0.999999	0.94446	0.929092	0.973107	0.972975	0.64401	0.334384	0.270276	0.335569	1	0.999999	0.91759	0.954607	0.966496	0.952088	0.60643	0.312812	0.240504	0.291602	57.5542	0.942031	56.8413	0.971544	56.8591	0.987494	56.6994	0.988245	-0.418502
AKAP8	1	0.999999	1.06061	0.808079	0.674072	0.6068	0.425279	0.130307	0.0743272	0.102832											1	0.999999	1.01209	1.0576	1.12687	0.977734	0.587995	0.148621	0.11904	0.151188	1	0.999999	0.962976	0.904865	0.860621	0.790196	0.431116	0.132026	0.0903006	0.102177	53.6564	0.970477			56.304	0.987465	55.2292	0.984738	2.64759
AKAP9	1	0.999999	0.797014	0.465903	0.319002	0.222708	0.129213	0.0552487	0.0421325	0.0533407											1	0.999999	0.82412	0.684277	0.738255	0.448106	0.225217	0.0725796	0.0509345	0.0588947											47.3424	0.989986			51.5756	0.965055			4.23316
AKR1A1	1	0.999999	0.951857	0.789254	0.321105	0.20163	0.0872893	0.0360579	0.023486	0.0231603	1	0.999999	0.933787	0.703871	0.267935	0.167297	0.0638285	0.0261248	0.0165387	0.0128768	1	0.999999	0.981431	0.942232	0.364823	0.229701	0.0855038	0.0295529	0.020064	0.0200578	1	0.999999	0.946457	0.786712	0.322081	0.207585	0.0849275	0.0325391	0.0188708	0.0169737	49.0044	0.994895	48.4148	0.99665	49.5661	0.988005	49.0243	0.994388	0.585599
AKR1B1	1	0.999999	1.04418	1.24672	0.993497	0.342864	0.120894	0.0414001	0.024063	0.0233887	1	0.999999	0.972445	0.991737	0.773955	0.263032	0.0818861	0.0300437	0.0193888	0.0190783	1	0.999999	1.02899	1.19287	0.993956	0.331576	0.1201	0.0378682	0.0214745	0.0215997	1	0.999999	1.00193	1.03978	0.840661	0.27158	0.0997223	0.0296817	0.0178997	0.0142056	52.523	0.970918	51.5857	0.999351	52.4941	0.980748	51.846	0.997811	0.11571
AKR7A2	1	0.999999	1.03035	1.17658	0.714676	0.213825	0.0729541	0.0263104	0.0161175	0.0154002	1	0.999999	1.00829	0.980007	0.589254	0.167305	0.0500112	0.017518	0.00936615	0.00842595	1	0.999999	1.10969	1.33198	0.880534	0.303244	0.156622	0.0476989	0.0332059	0.0318569	1	0.999999	0.985558	0.990483	0.601424	0.178365	0.0670742	0.0212269	0.0116239	0.00967749	51.2178	0.98166	50.5536	0.999104	52.1062	0.945471	50.6414	0.998517	0.488093
AKT1	1	0.999999	0.835279	0.680487	0.411335	0.24447	0.0930688	0.0371525	0.0248439	0.0240179	1	0.999999	0.857999	0.669225	0.429347	0.248253	0.0903089	0.0382358	0.025227	0.0237564	1	0.999999	0.860802	0.712139	0.458458	0.248501	0.107542	0.0363112	0.0229706	0.02569	1	0.999999	0.827761	0.662492	0.414744	0.254576	0.102534	0.0343064	0.0218093	0.0222435	48.9944	0.997304	49.0864	0.997931	49.4264	0.998183	48.9476	0.996895	0.146564
AKT1S1	1	0.999999	1.01829	1.03976	1.07037	1.03235	0.690706	0.340464	0.272962	0.331738	1	0.999999	1.14101	1.3907	1.44615	1.62043	1.06192	0.579082	0.524398	0.570873	1	0.999999	1.09393	1.1322	1.16762	1.17534	0.816686	0.406419	0.273484	0.294727	1	0.999999	1.0008	0.968861	1.03063	0.953019	0.658854	0.328779	0.21925	0.252892	56.8094	0.98984		0.430356	58.0235	0.927593	57.1048	0.997265	1.21408
AKT2	1	0.999999	1.01639	1.03621	0.875766	0.604618	0.27576	0.114168	0.0731011	0.0641644	1	0.999999	0.905976	0.820041	0.623858	0.314995	0.110709	0.0473285	0.0343297	0.0354048	1	0.999999	0.91803	0.8371	0.647309	0.297853	0.10563	0.0391731	0.0269076	0.0242752	1	0.999999	0.940766	0.862073	0.685034	0.443059	0.227225	0.0941598	0.0717578	0.0646872	53.8175	0.997883	50.9	0.996083	51.0107	0.996365	52.097	0.998165	-0.80489
AKTIP	1	0.999999	0.808119	0.694239	0.631784	0.427392	0.190497	0.0964535	0.0742793	0.0319876											1	0.999999	0.741245	0.647133	0.55203	0.403095	0.185844	0.0772534	0.0560919	0.0216758	1	0.999999	0.79507	0.739004	0.651514	0.647852	0.381951	0.156447	0.0851679	0.0323328	50.901	0.982593			49.9382	0.978282	52.9132	0.953376	-0.962702
ALAD	1	0.999999	0.957807	0.961764	0.911728	0.839294	0.488408	0.219213	0.175235	0.191449	1	0.999999	1.1136	1.04854	1.17707	1.23282	0.936619	0.461511	0.372036	0.442024	1	0.999999	1.00026	0.946259	0.901625	0.785124	0.466991	0.215483	0.160694	0.177138	1	0.999999	0.989355	0.945868	0.92836	0.892375	0.485381	0.2474	0.144371	0.163407	55.8003	0.992689	58.5367	0.891354	55.5362	0.994551	55.9829	0.99409	-1.40888
ALB	1	0.999999	0.901006	7.86604	0.106297	0.683794	0.327136	0.128831	0.104633	0.105818	1	0.999999	0.934584	14.7976	0.130775	0.869703	0.504944	0.168053	0.18007	0.123248																					53.835	0.0486388	55.855	-0.038195					#DIV/0!
ALCAM	1	0.999999	1.00371	0.956486	0.921115	0.765473	0.409862	0.204845	0.156257	0.183026											1	0.999999	0.919527	0.91423	0.840339	0.691934	0.367965	0.187481	0.127517	0.152395	1	0.999999	1.01247	1.04266	0.945751	0.795599	0.424061	0.204736	0.131204	0.163966	55.1263	0.997016			54.5368	0.988164	55.335	0.997365	-0.589439
ALDH16A1	1	0.999999	1.13366	1.19764	1.28871	1.21459	0.773646	0.28307	0.0675102	0.0770554	1	0.999999	1.12587	1.07274	1.21367	1.16586	0.759871	0.27775	0.0582351	0.0726698	1	0.999999	1.07801	1.03036	1.14106	1.07556	0.681664	0.251538	0.0566802	0.0483079	1	0.999999	1.08293	1.12831	1.16318	1.15079	0.702	0.277122	0.0656873	0.0620464	57.6325	0.907242	57.5667	0.947006	57.1789	0.977594	57.3546	0.955409	-0.332883
ALDH18A1	1	0.999999	0.757085	0.580727	0.461387	0.320281	0.126087	0.050567	0.0355228	0.0284865	1	0.999999	0.76271	0.610507	0.506783	0.359859	0.134649	0.0476145	0.028782	0.0185277	1	0.999999	0.689003	0.518067	0.3888	0.271092	0.0952001	0.0397503	0.019879	0.0321354	1	0.999999	0.759812	0.603013	0.381778	0.323657	0.129705	0.0431829	0.0244506	0.0160612	48.8117	0.986377	49.3057	0.982054	47.7603	0.982447	48.5822	0.987685	-0.887456
ALDH1A3	1	0.999999	0.95402	1.0143	0.974886	0.907127	0.443799	0.14971	0.0560948	0.0450707	1	0.999999	1.00124	0.966071	0.984574	0.877117	0.435373	0.150472	0.0558729	0.0540956	1	0.999999	0.945407	0.971669	0.929408	0.849871	0.430562	0.139036	0.0581924	0.0432652	1	0.999999	0.945745	0.959469	0.933718	0.806968	0.415405	0.13542	0.0473062	0.0359485	55.7433	0.997932	55.6471	0.999129	55.5402	0.99603	55.3534	0.996583	-0.248444
ALDH1B1	1	0.999999	0.919475	0.71589	0.493823	0.284482	0.124128	0.0428738	0.028384	0.0320373	1	0.999999	0.917151	0.718464	0.483831	0.318291	0.139777	0.0458835	0.0267057	0.0243458	1	0.999999	0.937648	0.78125	0.576374	0.380059	0.177045	0.0668777	0.0448871	0.0371894	1	0.999999	0.889928	0.778395	0.575	0.412469	0.146195	0.0422181	0.0221865	0.016439	49.8535	0.998303	49.9605	0.997457	50.9858	0.997952	50.9081	0.99249	1.03993
ALDH2	1	0.999999	0.995712	0.938659	0.758728	0.538026	0.198238	0.0589914	0.0286555	0.0280379	1	0.999999	0.982242	0.845032	0.627774	0.354387	0.122082	0.0414679	0.0306125	0.0278039	1	0.999999	0.974525	0.887358	0.692148	0.471169	0.18451	0.0604792	0.0269936	0.0310209	1	0.999999	0.948304	0.82327	0.658652	0.36572	0.128575	0.0365917	0.0192652	0.0171854	52.92	0.997032	51.2171	0.998479	52.2251	0.997409	51.3283	0.996936	-0.291853
ALDH4A1	1	0.999999	0.56315	0.292215	0.692235	0.245634	0	0	0	0	1	0.999999	0.945809	0.666382	0.895962	0.244809	0	0	0	0	1	0.999999	0.568743	0.389637	0.341609	0.241186	0.112813	0.035202	0.0225238	0.0201383											47.0808	0.838098	51.8538	0.94229	46.371	0.96133			-0.709868
ALDH5A1	1	0.999999	1.02279	1.13694	1.17158	0.980685	0.199625	0.0610796	0.0387473	0.043186	1	0.999999	0.995578	0.995128	1.09513	0.803618	0.16067	0.0447506	0.0325149	0.0506635	1	0.999999	0.981378	1.02324	1.07188	0.828592	0.19684	0.0540041	0.0327205	0.0336085	1	0.999999	0.957593	1.01667	1.06239	0.811671	0.171583	0.0553214	0.0345981	0.0337766	55.122	0.97863	54.2667	0.994927	54.5023	0.996534	54.3457	0.99657	-0.27033
ALDH6A1																					1	0.999999	0.769332	0.564983	0.491129	0.226484	0.144879	0.029434	0.0420617	0.0364787	1	0.999999	0.823619	0.809836	0.705375	0.459342	0.227866	0.0781912	0.0754609	0.048981					48.6436	0.985467	51.9926	0.982657	#DIV/0!
ALDH7A1	1	0.999999	0.977007	0.857138	0.522112	0.29225	0.106237	0.039506	0.023102	0.0254965	1	0.999999	0.897395	0.693993	0.425213	0.239512	0.0851848	0.0295003	0.0163389	0.0166819	1	0.999999	0.917503	0.715095	0.43158	0.225676	0.0877383	0.0284278	0.0155221	0.0162214	1	0.999999	0.9016	0.759159	0.420075	0.235253	0.0838254	0.0273136	0.0152488	0.0138629	50.4869	0.998469	49.2226	0.998781	49.335	0.999359	49.4487	0.998377	-0.462879
ALDH9A1	1	0.999999	0.949856	0.909612	0.803107	0.594058	0.248179	0.0707863	0.0224473	0.0239114	1	0.999999	0.949766	0.873689	0.777195	0.592377	0.238057	0.0688076	0.0205742	0.0257827	1	0.999999	1.02006	0.940583	0.822899	0.611894	0.267599	0.0701208	0.023893	0.019111	1	0.999999	0.931255	0.881955	0.752575	0.561418	0.22637	0.0653493	0.0178001	0.0114592	53.4383	0.994806	53.2471	0.991131	53.6914	0.997189	52.9649	0.992199	-0.0145702
ALDOA	1	0.999999	1.02365	0.84509	1.18127	1.4723	0.522844	0.277013	0	0	1	0.999999	0.813342	0.795316	0.670575	0.51103	0.483134	0.21206	0	0	1	0.999999	1.02723	1.0077	1.22656	1.03655	1.00092	0.29219	0.0855928	0.072104	1	0.999999	0.639456	0.756611	0.736082	0.607366	0.369464	0.13519	0.0524516	0.0393628	56.0261	0.856666	53.0085	0.956692	58.7573	0.969305	52.661	0.904878	1.19184
ALDOA	1	0.999999	0.957115	1.34593	1.40029	1.91706	1.36534	0.717022	0.223059	0.114284	1	0.999999	0.987381	1.18595	1.3068	1.5028	1.12075	0.534619	0.175407	0.112821	1	0.999999	0.997702	1.21058	1.26777	1.59392	1.09771	0.529564	0.180957	0.05543	1	0.999999	0.941954	1.29697	1.35014	1.65849	1.13342	0.584417	0.182274	0.0492466	59.2537	0.536707	59.0389	0.79731	59.032	0.773745	59.0906	0.712572	-0.0849586
ALDOC	1	0.999999	1.04715	1.12146	1.24735	1.25036	0.733236	0.245026	0.0782512	0.0792572	1	0.999999	1.00663	0.988174	1.12576	1.10866	0.635713	0.202552	0.0421198	0.0575291	1	0.999999	1.0169	1.08307	1.16223	1.18984	0.705937	0.242604	0.0719195	0.0529188	1	0.999999	1.0013	1.05916	1.10028	1.06341	0.638115	0.200682	0.0481781	0.0358156	57.2729	0.925047	56.7602	0.979385	57.2077	0.957672	56.8113	0.986501	-0.00705875
ALKBH1	1	0.999999	0.577814	0.479994	0.404564	0.310276	0.156948	0.035106	0.0134105	0.0197042	1	0.999999	0.686275	0.538859	0.475982	0.37846	0.167951	0.0520302	0.0264937	0.0250177	1	0.999999	0.607206	0.506004	0.445014	0.304294	0.188844	0.0480428	0.0225862	0.0284165	1	0.999999	0.622253	0.46198	0.41645	0.243873	0.124235	0.0284235	0.0119999	0.0135889	47.4087	0.955733	48.6875	0.967392	47.8871	0.960993	47.304	0.96883	-0.452537
ALKBH2	1	0.999999	1.14952	1.1765	1.3136	1.12422	0.557308	0.271748	0.134524	0.0876717											1	0.999999	1.13982	1.24488	1.20492	1.07997	0.737826	0.554053	0.32532	0.24762	1	0.999999	1.2493	0.874376	1.46519	1.06431	0.608252	0.332545	0.145287	0.266634	56.1977	0.907189			59.225	0.879772	56.553	0.821488	3.02727
ALKBH3	1	0.999999	0.795198	0.759001	0.606219	0.636936	0.294563	0.138819	0.0659513	0.0689289																															52.3435	0.956134							#DIV/0!
ALKBH5	1	0.999999	0.794293	0.638487	0.514919	0.479873	0.269239	0.121442	0.0885637	0.116022	1	0.999999	0.830886	0.750851	0.627646	0.601948	0.263871	0.163046	0.164242	0.136317	1	0.999999	0.780739	0.692615	0.631663	0.551488	0.278499	0.14478	0.103502	0.0869655	1	0.999999	0.788442	0.697081	0.694861	0.529252	0.314095	0.150619	0.138739	0.136211	50.5825	0.976318	52.4138	0.967169	51.7663	0.96943	52.2611	0.967211	0.515571
ALYREF	1	0.999999	1.11584	1.06518	1.01468	0.887332	0.475745	0.228927	0.202347	0.265706	1	0.999999	1.02304	1.12831	0.950718	0.825437	0.440119	0.207336	0.181489	0.214381	1	0.999999	1.01484	1.11565	1.00747	0.818493	0.490295	0.244166	0.209306	0.241302	1	0.999999	1.17898	1.11481	1.11985	0.808301	0.535777	0.23691	0.157629	0.220499	55.7678	0.983929	55.4365	0.985407	55.7487	0.986631	56.0414	0.953241	0.292888
AMD1	1	0.999999	0.852053	0.749493	0.648531	0.638099	0.373482	0.166834	0.0828353	0.0737823	1	0.999999	0.970552	0.947928	0.698932	0.475612	0.196571	0.0408856	0.0246126	0.0296027	1	0.999999	0.83179	0.803658	0.858633	0.635194	0.305384	0.116069	0.0566051	0.0490551	1	0.999999	0.958836	0.964765	0.887079	0.855755	0.437618	0.177466	0.0792539	0.0593425	53.0524	0.96863	52.3934	0.996579	53.8636	0.963187	55.6253	0.992495	2.02158
AMDHD2	1	0.999999	0.914257	0.76664	0.59992	0.350913	0.12217	0.0408365	0.0201599	0.0208212	1	0.999999	0.881811	0.824287	0.595519	0.38597	0.173796	0.0523954	0.0260648	0.0227418	1	0.999999	0.918092	0.688552	0.521319	0.287308	0.0961262	0.0206926	0.0166229	0.0169079	1	0.999999	0.906368	0.852162	0.645818	0.398732	0.196797	0.077943	0.0375256	0.0330447	50.755	0.995467	51.1287	0.995606	49.8184	0.994877	51.6198	0.997784	-0.222753
AMN1											1	0.999999	0.84558	0.853895	0.913686	0.435838	0.442826	0.174565	0.116031	0.167287	1	0.999999	0.963509	0.776004	0.607444	0.440008	0.242519	0.089958	0.071865	0.0825871	1	0.999999	0.950628	0.844412	0.545885	0.429731	0.223795	0.100097	0.0661956	0.0602395			53.7053	0.942023	51.5536	0.994118	51.3627	0.994257	-2.34256
AMPD2	1	0.999999	1.02823	1.10437	1.09167	0.951274	0.42557	0.117009	0.0409674	0.0445527	1	0.999999	1.06339	1.04664	1.03693	0.843616	0.400188	0.123177	0.0575735	0.0753925	1	0.999999	1.03057	1.08073	1.05542	0.882967	0.39476	0.101459	0.0298781	0.0261182	1	0.999999	1.04653	1.16722	1.15485	0.992496	0.432477	0.104869	0.0323322	0.0268813	55.7086	0.988893	55.37	0.994852	55.464	0.99394	55.7858	0.973435	0.0855785
AMPD3	1	0.999999	0.947409	0.821694	0.628315	0.301333	0.118172	0.0395568	0.0242451	0.0244767	1	0.999999	1.06234	0.999927	0.781518	0.39586	0.15536	0.0650463	0.0311519	0.039242	1	0.999999	0.961311	0.924874	0.672692	0.318219	0.105886	0.0383422	0.0249481	0.021711	1	0.999999	0.988736	0.89653	0.749817	0.380452	0.148195	0.0606765	0.0352088	0.0287361	50.9343	0.998187	52.2518	0.996836	51.3898	0.9995	51.9876	0.998848	0.0956729
ANAPC1	1	0.999999	1.08331	1.0319	0.700349	0.326067	0.133016	0.0657204	0.0539627	0.0417997	1	0.999999	1.27575	1.18458	0.762677	0.389669	0.127644	0.0660205	0.042423	0.02017	1	0.999999	0.991224	1.0517	0.826213	0.457892	0.200436	0.0611432	0.0362261	0.0352926	1	0.999999	1.4197	1.35068	0.83036	0.371666	0.104155	0.0221726	0.018296	0.00693078	51.6102	0.992302	52.192	0.94745	52.7868	0.996069	52.3145	0.894711	0.649552
ANAPC10											1	0.999999	1.62006	1.37533	0.998251	1.15697	0.521331	0.136504	0	0.0481652	1	0.999999	0.962622	1.07345	0.925423	0.964086	0.257234	0.0924248	0.0342982	0.0516931	1	0.999999	1.05164	1.01572	1.15496	0.962778	0.239165	0.0664938	0.0499192	0.0384464			56.0319	0.811676	55.1643	0.992719	55.1309	0.987221	-0.900977
ANAPC16	1	0.999999	1.05189	1.01442	0.891094	0.793634	0.690681	0.37841	0.278343	0.362213	1	0.999999	1.23415	1.15192	1.00802	0.949775	0.819077	0.437647	0.410045	0.423942	1	0.999999	1.11663	1.0991	0.867365	0.880466	0.703332	0.387871	0.366996	0.361927	1	0.999999	1.15362	1.1646	0.972725	1.01254	0.7983	0.462695	0.318338	0.37993	57.711	0.971131	58.055	0.907157	58.0195	0.94808	58.4154	0.9411	0.334413
ANAPC2																					1	0.999999	1.01217	1.00315	0.523634	0.286301	0.0978981	0.0372491	0	0.0302752															50.6999	0.98969			#DIV/0!
ANAPC4	1	0.999999	1.0236	0.796941	0.680465	0.434734	0.171592	0.0709678	0.0367575	0.0383144	1	0.999999	1.07787	1.09149	0.851966	0.548095	0.174575	0.0800825	0.0294316	0.0430401	1	0.999999	0.917741	0.722614	0.687231	0.403359	0.154178	0.052031	0.0345751	0.0206034	1	0.999999	1.02414	0.796723	0.531345	0.390613	0.134071	0.0483095	0.0267056	0.0253681	51.8249	0.992233	53.2307	0.990126	51.295	0.985265	50.8562	0.991057	-1.45221
ANAPC5											1	0.999999	0.952392	0.94228	0.649711	0.456512	0.178951	0.0502222	0.0312574	0.0314068											1	0.999999	0.870551	0.967678	0.744743	0.666255	0.338776	0.180174	0.0957107	0.0661038			52.0564	0.994818			54.1615	0.98186	2.10511
ANAPC7	1	0.999999	1.18181	1.15693	0.886854	0.5107	0.17211	0.0696642	0.0409488	0.0399365											1	0.999999	1.06487	1.14787	0.981449	0.526158	0.159202	0.0497858	0.0201514	0.00433033	1	0.999999	1.28364	1.27472	1.04536	0.595608	0.237385	0.0704509	0.0399804	0.0323393	53.097	0.9715			53.2443	0.985776	53.764	0.93067	0.147278
ANK3	1	0.999999	0.928713	0.863151	0.79652	0.291561	0.118103	0.0473462	0.0299044	0.0328291	1	0.999999	0.675765	0.369401	0.287245	0.161071	0.065405	0.0413062	0.0314151	0.0279815	1	0.999999	1.37795	1.12987	1.249	0.658442	0.445175	0.152207	0.138679	0.207985	1	0.999999	0.984216	0.989201	0.989017	0.677474	0.294681	0.156919	0.124117	0.111836	51.7173	0.989776	46.2107	0.985146	54.8582	0.871682	54.2436	0.998826	5.5869
ANKFY1	1	0.999999	0.562227	0.391144	0.340301	0.270036	0.117819	0.055034	0.0416827	0.0496123	1	0.999999	0.664351	0.538859	0.367903	0.25391	0.130551	0.0531989	0.0327502	0.0469024	1	0.999999	0.51884	0.392277	0.303543	0.23872	0.112086	0.0477663	0.0310663	0.0393927	1	0.999999	0.541379	0.369151	0.270504	0.233328	0.128698	0.0486361	0.0355743	0.0321677	46.3101	0.957211	47.6732	0.982922	45.9045	0.956266	45.6959	0.962551	-1.19145
ANKHD1	1	0.999999	0.775052	0.656132	0.507471	0.401666	0.182712	0.0784082	0.0406645	0.0413632	1	0.999999	0.700667	0.686129	0.524634	0.368245	0.160641	0.0616503	0.0366714	0.0472179	1	0.999999	0.848721	0.629935	0.53907	0.388088	0.183978	0.0662234	0.0528236	0.0494069	1	0.999999	0.925289	0.772849	0.745519	0.544455	0.260846	0.0829883	0.0493872	0.0478539	49.8666	0.985376	49.6456	0.974393	50.0665	0.987561	52.6947	0.98346	1.62449
ANKMY2	1	0.999999	0.831404	0.598734	0.370933	0.261903	0.110807	0.0415407	0.0259642	0.0276289	1	0.999999	0.874329	0.668433	0.441523	0.31122	0.119615	0.0486481	0.0310208	0.0314818	1	0.999999	0.88522	0.682663	0.453946	0.294356	0.146267	0.0503393	0.0313697	0.0391386	1	0.999999	0.818056	0.65479	0.380445	0.255938	0.110299	0.0393292	0.0238554	0.0233653	48.5063	0.995298	49.419	0.995797	49.5354	0.997414	48.7613	0.996152	0.185702
ANKRD10	1	0.999999	0.855355	0.661931	0.470288	0.340188	0.148721	0.0571924	0.0444853	0.0454989	1	0.999999	0.845698	0.693311	0.506613	0.408766	0.211273	0.101475	0.0552101	0.0519042																					49.6408	0.994319	50.3825	0.993011					#DIV/0!
ANKRD13A	1	0.999999	1.0808	1.00961	0.667072	0.368762	0.193029	0.0651487	0.0370539	0.0339564	1	0.999999	1.08558	0.853362	0.648036	0.431615	0.171772	0.0228276	0.0201238	0.0320311	1	0.999999	1.00167	0.831684	0.612222	0.400921	0.135219	0.0636274	0.0410796	0.0378611	1	0.999999	0.937903	0.858753	0.641495	0.344503	0.129306	0.0404865	0.0268218	0.0243665	51.8161	0.989918	51.7942	0.988719	51.3378	0.995961	51.2627	0.998569	-0.50492
ANKRD16																					1	0.999999	1.05824	0.787027	0.689191	0.603016	0.31773	0.113523	0.0712535	0.0234139															53.1555	0.977848			#DIV/0!
ANKRD17	1	0.999999	0.873978	0.70981	0.532651	0.388938	0.194567	0.0868136	0.0587818	0.0659762	1	0.999999	0.948652	0.70639	0.526367	0.408075	0.198623	0.0974061	0.0600288	0.0789874	1	0.999999	0.988143	0.730875	0.54873	0.390464	0.205051	0.0816936	0.0596551	0.0673307	1	0.999999	0.876591	0.691377	0.498919	0.39754	0.184709	0.075664	0.0461514	0.0496537	50.4884	0.994915	50.6389	0.991417	50.8213	0.991973	50.2605	0.992705	-0.0227129
ANKRD28	1	0.999999	0.829342	0.753497	0.476353	0.32669	0.162818	0.056864	0.0324518	0.0313074	1	0.999999	0.93262	0.813299	0.568745	0.321436	0.115845	0.0453537	0.0276848	0.0298186	1	0.999999	0.84426	0.794075	0.541584	0.304105	0.12329	0.0443402	0.0285821	0.0248228	1	0.999999	1.01596	0.898431	0.556367	0.345935	0.128601	0.0470798	0.0277197	0.0227352	49.964	0.994351	50.6825	0.998718	50.3078	0.99422	50.9964	0.995757	0.328866
ANKRD40	1	0.999999	1.05749	0.91522	0.600464	0.353651	0.158308	0.0679947	0.0452476	0.0610816	1	0.999999	1.03739	0.874531	0.711465	0.515291	0.166532	0.0621193	0.0326675	0.0458636	1	0.999999	0.890189	0.888251	0.569028	0.352807	0.187127	0.107398	0.0616725	0.070603	1	0.999999	1.13399	0.876379	0.519741	0.376087	0.16014	0.061139	0.0475686	0.067243	51.261	0.994457	52.4646	0.991526	51.0638	0.994396	50.921	0.977819	-0.870368
ANKRD49	1	0.999999	0.962567	0.881268	0.883324	0.666429	0.492471	0.260126	0.242046	0.27271																															55.2868	0.983678							#DIV/0!
ANKRD50	1	0.999999	1.07256	1.0644	0.7851	0.72448	0.420342	0.149782	0.123898	0.11041											1	0.999999	1.15656	0.804674	0.741948	0.522542	0.570129	0.192824	0.206239	0.255444											54.8528	0.978253			54.1982	0.92044			-0.654593
ANKRD52	1	0.999999	0.929756	0.918719	0.667568	0.657881	0.203968	0.121778	0.0221048	0.0301829																					1	0.999999	0.799862	0.951443	1.02491	0.767694	0.254253	0.0758082	0	0.0747513	53.1369	0.974702					54.5113	0.97254	#DIV/0!
ANKRD54	1	0.999999	1.02806	0.984322	0.977046	0.617533	0.195832	0.0441034	0.0273922	0.0257821	1	0.999999	1.01741	1.00894	0.931118	0.649804	0.181496	0.0574521	0.0311358	0.0370974	1	0.999999	0.914342	0.948786	0.840409	0.551652	0.177434	0.0429373	0.0244009	0.0233599	1	0.999999	0.941013	0.94505	0.903543	0.573011	0.177875	0.0451068	0.0286534	0.0205429	53.7307	0.998883	53.7924	0.999432	53.182	0.994389	53.419	0.996836	-0.461066
ANKS1A	1	0.999999	0.68903	0.603927	0.514884	0.417162	0.215132	0.126675	0.104295	0.0983906	1	0.999999	0.872873	0.528771	0.574018	0.410809	0.238745	0	0.0508721	0											1	0.999999	0.716469	0.549491	0.466458	0.386735	0.173155	0.0630178	0.0334234	0.0349553	49.6469	0.970493	49.9523	0.956158			48.8742	0.97306	-1.0781
ANLN	1	0.999999	0.664485	0.434349	0.354155	0.308363	0.179262	0.081869	0.060636	0.0689587	1	0.999999	0.735453	0.556444	0.50846	0.495263	0.29654	0.135395	0.119249	0.134927	1	0.999999	0.692718	0.489249	0.424524	0.365979	0.221291	0.101799	0.0831008	0.095057	1	0.999999	0.711864	0.531908	0.418807	0.361581	0.204576	0.0927118	0.0669109	0.0798705	47.1572	0.969635	50.1543	0.955324	48.2413	0.967742	48.5145	0.976371	-0.277836
ANP32A	1	0.999999	0.987132	1.11943	1.16616	1.25673	0.87873	0.468912	0.366929	0.463206	1	0.999999	0.990828	1.02513	1.09581	1.43279	1.00923	0.602876	0.516098	0.65847	1	0.999999	1.03815	1.28134	1.39984	1.82176	1.25111	0.697455	0.564409	0.668192	1	0.999999	1.02181	1.22412	1.34057	1.55504	1.09555	0.599961	0.418398	0.523153	58.3298	0.877366		0.686235		0.25327	59.408	0.593761	#DIV/0!
ANP32B	1	0.999999	0.904497	1.1874	1.17563	1.19583	0.559124	0.12101	0.0407427	0.0463576	1	0.999999	1.01722	1.14999	1.25422	1.24733	0.576381	0.129447	0.0437473	0.052482	1	0.999999	1.00715	1.59984	1.59623	2.1105	0.979482	0.235498	0.0866323	0.0719852	1	0.999999	1.04939	1.21079	1.36716	1.48821	0.684345	0.162909	0.0531437	0.0417583	56.0667	0.945195	56.0829	0.932236	58.2142	0.538115	56.3985	0.838629	1.23153
ANP32E	1	0.999999	0.992134	1.06029	0.976841	0.945686	0.583275	0.320541	0.263643	0.341756	1	0.999999	1.00072	1.04663	0.950257	0.888632	0.578603	0.310782	0.270243	0.359568	1	0.999999	1.00035	1.1902	1.04346	1.21974	0.728255	0.430509	0.37418	0.442468	1	0.999999	0.999028	1.01943	0.926246	0.834151	0.556578	0.290806	0.213631	0.259082	56.544	0.992444	56.5342	0.988898	56.4333	0.905335	56.3534	0.994705	-0.145761
ANXA1	1	0.999999	1.00615	0.917496	0.295284	0.204365	0.0711434	0.0243751	0.0137482	0.0131718	1	0.999999	0.990374	0.783131	0.226495	0.172254	0.0584045	0.0222548	0.0121138	0.0124703	1	0.999999	1.03129	0.89864	0.304776	0.20963	0.0781465	0.0257866	0.0157708	0.0195628	1	0.999999	1.00299	0.839239	0.296047	0.212848	0.0833729	0.0261551	0.0143636	0.0117725	49.1536	0.988917	48.5198	0.992888	49.1662	0.988769	49.0366	0.989845	0.264715
ANXA11	1	0.999999	0.811688	0.589501	0.292587	0.204603	0.0902108	0.0368125	0.0229494	0.0257886	1	0.999999	0.788729	0.503793	0.236565	0.155531	0.0711057	0.0319429	0.0237382	0.0265618	1	0.999999	0.853161	0.574067	0.281015	0.181558	0.0856607	0.0328253	0.0229914	0.0216053	1	0.999999	0.801518	0.541279	0.223026	0.146825	0.0634941	0.023369	0.0140994	0.0115243	47.8847	0.996171	47.0904	0.996936	47.8103	0.997399	47.271	0.996929	0.0531093
ANXA2	1	0.999999	0.988006	1.16304	1.01139	0.430786	0.110054	0.0387721	0.0211468	0.0225047	1	0.999999	1.00401	1.17159	0.984519	0.449223	0.116255	0.0443384	0.0200877	0.0219773	1	0.999999	1.08386	1.22496	1.11868	0.481576	0.124967	0.0413992	0.0241736	0.0239899	1	0.999999	0.991751	1.1493	1.03524	0.451362	0.110917	0.0334626	0.0178303	0.0159722	52.7979	0.98576	52.8421	0.984968	52.9737	0.967574	52.8746	0.986834	0.104171
ANXA3	1	0.999999	0.990873	1.19318	0.669072	0.290568	0.0989765	0.0329099	0.0181649	0.0182123	1	0.999999	0.972691	0.970879	0.515053	0.207905	0.067848	0.0217479	0.0138736	0.0120702	1	0.999999	1.01699	1.34545	0.768419	0.284938	0.103818	0.0318869	0.0198661	0.0188504	1	0.999999	1.00816	1.22184	0.663904	0.26384	0.0886856	0.0276473	0.0157589	0.0118007	51.4071	0.97333	50.3351	0.996255	51.739	0.944775	51.2661	0.968913	0.631421
ANXA4	1	0.999999	0.974662	0.859964	0.291559	0.206452	0.0731652	0.0280135	0.0166212	0.0148552	1	0.999999	0.951014	0.699228	0.214151	0.147965	0.0606433	0.0216632	0.012682	0.0115498	1	0.999999	0.977279	0.881951	0.326568	0.217589	0.0822996	0.027816	0.019324	0.0190084	1	0.999999	0.997625	0.803908	0.25803	0.166958	0.0669937	0.0216334	0.0133012	0.0111077	49.0385	0.990198	48.1689	0.995714	49.2752	0.990096	48.7145	0.994001	0.391111
ANXA6	1	0.999999	0.877496	0.705422	0.38869	0.251788	0.0997429	0.0360698	0.0206105	0.0194396	1	0.999999	0.879766	0.657301	0.330891	0.211218	0.0805631	0.0285088	0.0165175	0.0155231	1	0.999999	0.868027	0.697713	0.390172	0.253123	0.103403	0.0341487	0.0193281	0.0179065	1	0.999999	0.897263	0.740127	0.390376	0.257847	0.100261	0.0301351	0.0156918	0.0124686	49.1146	0.997461	48.5293	0.997601	49.086	0.997405	49.3178	0.99663	0.37995
ANXA7	1	0.999999	0.942388	0.885633	0.448248	0.17504	0.0794	0.0282372	0.0193451	0.0195839	1	0.999999	0.960541	0.879795	0.418121	0.163496	0.0704389	0.0310013	0.0182454	0.0293891	1	0.999999	1.00182	1.05519	0.525604	0.172836	0.0687545	0.0246292	0.0166617	0.0157302	1	0.999999	0.954202	0.911143	0.464621	0.19114	0.0727992	0.0277381	0.0165804	0.0165803	49.8063	0.997816	49.622	0.998348	50.2677	0.992466	49.9727	0.997462	0.406016
AP1B1	1	0.999999	1.00028	0.958333	0.770954	0.559924	0.174594	0.04349	0.0221285	0.0223404	1	0.999999	0.984203	0.906492	0.711063	0.515369	0.156651	0.0355373	0.0193285	0.0242673	1	0.999999	0.979248	1.00426	0.832131	0.605738	0.200769	0.0458412	0.025165	0.022066	1	0.999999	0.973782	0.960847	0.761952	0.545333	0.176209	0.041907	0.0199533	0.0167521	53.0168	0.99547	52.4537	0.99368	53.5099	0.996729	52.9167	0.995766	0.478056
AP1G1	1	0.999999	0.953939	0.854015	0.561423	0.34167	0.142814	0.059926	0.0341995	0.0317482	1	0.999999	0.980147	0.833524	0.573132	0.31289	0.117058	0.0494141	0.0300045	0.0368513	1	0.999999	0.939351	0.845832	0.608248	0.316478	0.126053	0.043949	0.0263861	0.0216318	1	0.999999	0.933304	0.836205	0.533823	0.276696	0.100964	0.0314558	0.0189044	0.0154144	50.8954	0.998775	50.7534	0.999134	50.9674	0.999239	50.415	0.999182	-0.133225
AP1G2	1	0.999999	0.931045	0.64541	0.491533	0.423091	0.237446	0.0816131	0.0465391	0.082059	1	0.999999	0.881481	0.657238	0.437205	0.383171	0.160772	0.0552478	0	0	1	0.999999	0.776767	0.523073	0.336534	0.200011	0.0877732	0.0333129	0.00232096	0.0173855	1	0.999999	0.791466	0.537388	0.378648	0.230297	0.0630653	0.0196882	0	0.00824155	50.3813	0.982003	49.6719	0.987641	47.6872	0.994499	47.9927	0.991938	-2.1866
AP1M1	1	0.999999	0.907235	0.8377	0.757568	0.632723	0.22982	0.0578285	0.0346789	0.036128	1	0.999999	0.969738	0.87609	0.708261	0.563761	0.200706	0.0431056	0.018762	0.023305	1	0.999999	0.915188	0.908917	0.801044	0.630417	0.241889	0.0511771	0.0295082	0.0280852	1	0.999999	0.961423	0.876039	0.731512	0.626477	0.237649	0.0654567	0.0363054	0.0372811	53.2306	0.977315	52.7047	0.989468	53.5643	0.988207	53.2289	0.985594	0.428921
AP1M2	1	0.999999	0.957955	0.826679	0.774528	0.426919	0.114822	0.0550877	0.0624779	0.055768	1	0.999999	0.8588	0.859968	0.913393	0.725048	0.163761	0.0955292	0	0.023499											1	0.999999	0.895464	0.779728	0.757561	0.264801	0.110612	0.0150777	0.0290888	0.037547	52.0916	0.988181	54.0565	0.972326			51.2615	0.977355	-2.79496
AP1M2	1	0.999999	0.926432	0.824913	0.688345	0.496769	0.155422	0.047949	0.0318049	0.0350846	1	0.999999	0.984937	0.878498	0.751899	0.582845	0.199028	0.0612762	0.0464792	0.0517927	1	0.999999	0.867504	0.798737	0.697544	0.479531	0.163107	0.0467124	0.0293224	0.0329593	1	0.999999	0.975363	0.907196	0.735046	0.548159	0.186676	0.0506684	0.0350811	0.0303263	52.0439	0.98884	53.0085	0.989627	51.8729	0.983156	52.785	0.99362	-0.197233
AP1S1	1	0.999999	0.993811	0.909014	0.858395	0.589548	0.169698	0.0564834	0.0394341	0.0411063	1	0.999999	0.818912	1.30358	0.674724	0.546593	0.105959	0.129196	0	0.122104	1	0.999999	1.09794	0.945733	0.854169	0.642091	0.270602	0.0433885	0.0358004	0.057989	1	0.999999	0.963123	0.977527	0.758271	0.595249	0.215121	0.0581032	0.0329852	0.0190373	53.3651	0.994551	52.6811	0.902323	53.8863	0.989898	53.2693	0.9931	0.554747
AP1S2	1	0.999999	0.985732	1.08814	1.01674	0.383585	0.118372	0	0	0											1	0.999999	0.964899	0.653026	0.605579	0.523298	0.208765	0.127069	0.100026	0.0860768	1	0.999999	1.0902	0.809184	0.856954	0.480984	0.291608	0.151822	0.102359	0.101629	52.662	0.991918			51.5121	0.97025	53.123	0.976877	-1.14997
AP1S3	1	0.999999	0.953833	0.826412	0.513211	0.22941	0.0637675	0.0209702	0.00976057	0.00799336	1	0.999999	0.977974	0.921093	0.614851	0.350097	0.0844536	0.033539	0.0121829	0.00939781	1	0.999999	0.968013	0.797159	0.534176	0.260452	0.0932878	0.026863	0.0122043	0.0104494	1	0.999999	0.903292	0.787345	0.496911	0.234147	0.0843912	0.0269231	0.0133168	0.0099831	50.1232	0.999696	51.2491	0.997764	50.2686	0.999417	49.8995	0.998833	-0.602089
AP2A1	1	0.999999	0.992735	0.952361	0.735447	0.433155	0.153726	0.057218	0.0316951	0.0322292	1	0.999999	0.940147	0.850298	0.657941	0.401674	0.159022	0.0487273	0.0339797	0.0315372	1	0.999999	0.883294	0.823289	0.65956	0.363221	0.143119	0.0454884	0.0268243	0.0248	1	0.999999	0.888134	0.827042	0.654934	0.377555	0.127286	0.0424243	0.0242313	0.0198673	52.2432	0.999294	51.6016	0.997679	51.2849	0.993681	51.3041	0.99349	-0.627891
AP2A2	1	0.999999	0.954513	0.794528	0.58598	0.319088	0.150513	0.0498667	0.0288608	0.0274703	1	0.999999	0.96445	0.779845	0.516569	0.273448	0.138031	0.0423646	0.019618	0.0253736	1	0.999999	0.96177	0.818396	0.558843	0.292813	0.129447	0.0574827	0.0304453	0.0279266	1	0.999999	0.974409	0.806988	0.566668	0.362511	0.178605	0.0661284	0.0392573	0.0362239	50.7857	0.999008	50.2255	0.999038	50.5864	0.999825	50.9753	0.998152	0.275202
AP2B1	1	0.999999	0.969414	0.878144	0.590891	0.282532	0.0917095	0.0325078	0.0190963	0.0206355	1	0.999999	0.969288	0.816582	0.585208	0.278671	0.0826355	0.0245217	0.0161468	0.0177624	1	0.999999	0.835814	0.817723	0.6232	0.298561	0.0932937	0.0281749	0.0189976	0.01768	1	0.999999	0.927328	0.89043	0.638681	0.364687	0.136926	0.0522718	0.0294542	0.0258573	50.8064	0.999725	50.6075	0.998665	50.715	0.987942	51.4088	0.998084	0.354973
AP2M1	1	0.999999	0.994217	0.913696	0.699877	0.374306	0.131339	0.0483806	0.0277961	0.0294207	1	0.999999	1.00566	0.893257	0.678794	0.344029	0.120511	0.0396573	0.0262779	0.0268523	1	0.999999	0.938931	0.871641	0.694151	0.358066	0.143616	0.0503905	0.0345208	0.0347994	1	0.999999	0.932869	0.88238	0.682769	0.368206	0.130313	0.0482273	0.0264808	0.026055	51.7582	0.999616	51.5014	0.999272	51.5955	0.997799	51.5929	0.997909	-0.0356087
AP2S1	1	0.999999	0.984032	0.931486	0.749798	0.588786	0.340516	0.105687	0.0544062	0.0592304	1	0.999999	0.983732	0.811175	0.542129	0.329612	0.158263	0.0419307	0.0354217	0.0197658	1	0.999999	1.02452	0.937575	0.75076	0.511906	0.243664	0.100858	0.0440224	0.0338276	1	0.999999	0.976968	0.85828	0.491086	0.272495	0.0945976	0.0290854	0.0176568	0.0120445	53.6355	0.994963	50.7037	0.997831	52.9349	0.998441	50.274	0.997809	-0.565194
AP3B1	1	0.999999	0.914084	0.626918	0.375808	0.251929	0.0954301	0.0379327	0.0223016	0.022525	1	0.999999	0.931418	0.619579	0.367272	0.240025	0.091426	0.0300327	0.0181723	0.0182095	1	0.999999	0.864632	0.587931	0.349886	0.226876	0.0931585	0.0307451	0.0211821	0.0204349	1	0.999999	0.876093	0.622382	0.336897	0.235799	0.0966648	0.0363227	0.0231868	0.0216046	48.7802	0.995308	48.7069	0.994453	48.3237	0.996251	48.4605	0.99629	-0.351416
AP3D1	1	0.999999	0.953106	0.62204	0.331198	0.215599	0.0933856	0.0403656	0.0273854	0.0279355	1	0.999999	0.958053	0.57455	0.274592	0.172236	0.0731131	0.0304824	0.0207532	0.016117	1	0.999999	0.903249	0.652553	0.363077	0.250345	0.113818	0.0436476	0.0261003	0.0269855	1	0.999999	0.878451	0.608251	0.303108	0.195419	0.0889227	0.0344378	0.0194973	0.0173067	48.4746	0.994373	47.9322	0.993879	48.8097	0.996311	48.1487	0.997338	0.275782
AP3M1	1	0.999999	0.872361	0.617678	0.394265	0.234229	0.0953026	0.0369317	0.0186789	0.0174534	1	0.999999	0.927551	0.662424	0.427252	0.301206	0.132117	0.0521976	0.03316	0.0347501	1	0.999999	0.907908	0.716105	0.441516	0.295454	0.121563	0.0394667	0.0235904	0.0204677	1	0.999999	0.912767	0.68642	0.446695	0.307596	0.112702	0.0350973	0.0183452	0.0160238	48.7111	0.99738	49.3935	0.99461	49.6291	0.9974	49.5607	0.995815	0.542592
AP3M2	1	0.999999	0.984262	0.629292	0.48875	0.355941	0.130213	0.0286081	0.024298	0	1	0.999999	0.96023	0.736524	0.606816	0.468618	0.225924	0.087824	0.0413005	0.05685	1	0.999999	0.994405	0.685449	0.535638	0.35846	0.167242	0.0510025	0.0428505	0.0272438	1	0.999999	1.09517	0.627407	0.466616	0.369483	0.179633	0	0	0	49.8538	0.982859	51.5267	0.989769	50.4275	0.989119	50.0477	0.961752	-0.452641
AP3S1	1	0.999999	0.861864	0.576072	0.359724	0.260897	0.13471	0.0475508	0.0334241	0.0337071	1	0.999999	0.936404	0.688234	0.459681	0.421958	0.227346	0.118441	0.0716975	0.102647	1	0.999999	0.86232	0.726006	0.470523	0.4192	0.209097	0.066012	0.0488945	0.042253	1	0.999999	0.824511	0.613921	0.360559	0.287292	0.147282	0.0566064	0.0281217	0.0272393	48.419	0.993538	50.2977	0.985401	50.3624	0.989068	48.6418	0.99333	0.143761
AP4S1	1	0.999999	0.98318	0.690139	0.678731	0.837729	0.259159	0.123327	0.0544364	0.0595035																															53.7157	0.89865							#DIV/0!
APBB2	1	0.999999	0.879642	0.824295	0.674976	0.499434	0.224246	0.0770045	0.0453396	0.0694007											1	0.999999	1.07465	0.987462	0.862619	0.645569	0.235582	0.0731605	0.0369129	0.0366006	1	0.999999	0.873136	0.881103	0.727439	0.653257	0.292989	0.094903	0.0559979	0.0550999	52.1376	0.988698			53.854	0.99493	53.5051	0.976843	1.71637
APC	1	0.999999	0.959713	0.860041	0.864544	0.780353	0.477558	0.256431	0.197333	0.249229	1	0.999999	1.0582	0.969761	1.10491	1.11691	0.629713	0.284284	0.23381	0.252664	1	0.999999	1.02103	1.05146	1.02959	0.952962	0.552942	0.293747	0.239812	0.287375	1	0.999999	1.07097	0.989445	0.800368	0.88074	0.562822	0.227965	0.211756	0.249965	55.6604	0.97296	56.1635	0.976193	56.3174	0.995359	56.2813	0.959949	0.387392
APEH	1	0.999999	1.09109	1.25635	1.37697	1.56829	1.08455	0.567966	0.34935	0.122721	1	0.999999	1.02769	1.12336	1.2146	1.43113	1.04613	0.556693	0.341518	0.14506	1	0.999999	1.07618	1.29894	1.50139	1.77653	1.18662	0.624757	0.396174	0.125242	1	0.999999	1.14169	1.39044	1.49371	1.71249	1.1817	0.603616	0.335222	0.113446	59.0888	0.697707	59.0757	0.818876	59.1673	0.547184	59.1304	0.580885	0.0666095
APEX1	1	0.999999	0.594712	0.233732	0.15997	0.0974467	0.0409972	0.0151735	0.00886669	0.00903801	1	0.999999	0.556966	0.219914	0.145454	0.0940776	0.0419654	0.0166122	0.010672	0.0109144	1	0.999999	0.565376	0.274367	0.181283	0.129413	0.0642787	0.0259699	0.0181284	0.0169478	1	0.999999	0.532433	0.228533	0.139527	0.093153	0.0438699	0.0158501	0.00929868	0.00973948	44.8715	0.989002	44.6232	0.988714	44.9379	0.98397	44.5411	0.987363	-0.00785919
API5	1	0.999999	1.01471	1.15589	1.02387	0.438742	0.109661	0.0366237	0.0206425	0.0205939	1	0.999999	0.995846	0.997734	0.933543	0.40571	0.117032	0.0417247	0.0235034	0.0258236	1	0.999999	1.01969	1.05757	0.986103	0.415303	0.111777	0.0330235	0.0215777	0.0206494	1	0.999999	1.01691	1.08709	1.01047	0.439968	0.118024	0.033763	0.0166083	0.0152565	52.8328	0.986539	52.605	0.999148	52.7169	0.996495	52.8247	0.99364	0.0519243
APIP	1	0.999999	1.05298	1.12178	1.20965	1.23218	0.822677	0.400398	0.289995	0.338754	1	0.999999	1.02532	1.03541	1.11634	1.08901	0.771552	0.375003	0.28346	0.331297	1	0.999999	1.09488	1.18843	1.29736	1.33472	0.898988	0.408263	0.293713	0.338212	1	0.999999	1.06599	1.20883	1.30527	1.33049	0.823759	0.406063	0.255538	0.27464	57.8133	0.901515	57.4492	0.974647	58.2195	0.824841	58.0783	0.833461	0.517644
APOA1BP	1	0.999999	1.01048	1.16783	1.26409	1.34375	0.941639	0.470757	0.256609	0.0888826	1	0.999999	0.973881	1.04677	1.19433	1.32257	0.954209	0.46204	0.275843	0.10754	1	0.999999	1.01146	1.05806	1.12215	1.26974	0.834449	0.422964	0.254945	0.0631392	1	0.999999	0.966785	1.10832	1.19387	1.34552	0.873279	0.451926	0.229948	0.0545448	58.8848	0.862483	58.839	0.893004	58.525	0.924802	58.7576	0.887335	-0.220596
APPL1	1	0.999999	0.954813	0.858404	0.721573	0.496598	0.164439	0.0661518	0.0430477	0.0463094	1	0.999999	0.926051	0.857691	0.699981	0.484108	0.178561	0.0760723	0.0384568	0.0536982	1	0.999999	0.960396	0.891041	0.776261	0.524292	0.198335	0.0808844	0.0589509	0.0648783	1	0.999999	0.89127	0.790279	0.670132	0.446073	0.151974	0.0540427	0.032052	0.0299605	52.3448	0.993254	52.2139	0.993664	52.8245	0.995051	51.5822	0.989052	-0.0760126
APPL2	1	0.999999	0.685049	0.462529	0.308347	0.221013	0.0894513	0.0305477	0.015842	0.00838504	1	0.999999	0.695637	0.545116	0.452814	0.314304	0.165099	0.0504773	0.0208993	0.00738313	1	0.999999	0.708517	0.399662	0.230597	0.183539	0.0381837	0.0191545	0.00620855	0.0146816	1	0.999999	0.622171	0.407894	0.201235	0.186161	0.0756967	0.0199817	0.0179255	0	47.0214	0.986098	48.4292	0.978366	46.3709	0.988639	46.0098	0.982892	-1.53497
APRT	1	0.999999	1.06368	1.35862	1.18315	0.995846	0.253494	0.0608553	0.0295668	0.0317505	1	0.999999	0.963922	1.08281	1.00568	0.779289	0.177028	0.0347919	0.0196806	0.0275001	1	0.999999	1.01955	1.21764	1.13254	0.82334	0.227119	0.0482094	0.0271077	0.0255953	1	0.999999	1.01614	1.3158	1.1806	0.946604	0.248418	0.0580082	0.0250349	0.0229956	55.4126	0.935123	54.2796	0.99584	54.6204	0.970479	55.1103	0.946194	0.019249
APTX	1	0.999999	0.829076	0.439999	0.281021	0.208043	0.0711216	0.0387441	0.0320228	0.0243646											1	0.999999	0.787337	0.646841	0.491175	0.387841	0.241909	0.0738167	0.0542133	0.0474494											47.1202	0.988833			49.8901	0.98704			2.76992
AQR											1	0.999999	0.887743	0.718718	0.639998	0.512017	0.206509	0.111148	0.0693731	0.0579395											1	0.999999	0.764204	0.616315	0.520581	0.450753	0.220876	0.070905	0.0551865	0.0594548			51.6665	0.98317			49.9975	0.973872	-1.66898
ARAP1	1	0.999999	0.762166	0.591049	1.07655	0.670537	0.30986	0.0988497	0.0530559	0											1	0.999999	1.01727	0.580817	0.260975	0.237044	0.255976	0.216682	0	0.120694	1	0.999999	0.353457	0.441279	0.416102	0.507605	0.211734	0.155256	0.118063	0	54.4666	0.846867			47.5766	0.965822	47.3495	0.809062	-6.88994
ARCN1	1	0.999999	1.01384	0.974937	0.658859	0.397059	0.178058	0.0790237	0.0548855	0.067986	1	0.999999	0.989434	0.860622	0.574334	0.32942	0.139601	0.0556147	0.0334033	0.0385807	1	0.999999	0.984063	0.963136	0.650033	0.381045	0.162537	0.0660519	0.0430953	0.0506414	1	0.999999	0.972864	0.920797	0.592886	0.342111	0.137219	0.0550798	0.0365903	0.0364579	51.8093	0.996174	50.9241	0.998874	51.6757	0.997323	51.1654	0.997908	0.0538097
ARF1	1	0.999999	1.00233	0.997352	0.83295	0.613904	0.218446	0.0641197	0.0342014	0.0278751	1	0.999999	0.991268	0.935177	0.7436	0.489582	0.163212	0.0404207	0.0215386	0.0181084	1	0.999999	0.948312	1.02069	0.872059	0.655462	0.233056	0.063506	0.0362819	0.0299441	1	0.999999	0.956552	0.889697	0.73284	0.495158	0.160669	0.0395922	0.0203462	0.0159502	53.5987	0.997302	52.537	0.997744	53.9106	0.996066	52.4252	0.995118	0.100062
ARF3	1	0.999999	1.05832	1.20863	1.27412	0.907523	0.3397	0.0762626	0.0204492	0.0137472	1	0.999999	0.904658	1.25752	1.13123	0.81464	0.181862	0.0180463	0	0	1	0.999999	1.15315	1.03184	1.0497	0.744544	0.276164	0.0342194	0.00702989	0	1	0.999999	0.910721	0.955427	0.990194	0.68472	0.183839	0	0	0	55.322	0.947959	54.4637	0.960542	54.565	0.985704	53.9852	0.994359	-0.61778
ARF4	1	0.999999	0.738195	0.477657	0.290936	0.198153	0.0921538	0.0354596	0.0216222	0.0239031	1	0.999999	0.833009	0.463275	0.309368	0.230959	0.0905519	0.0286206	0.0132657	0.0120287	1	0.999999	0.759866	0.517624	0.35251	0.229009	0.115638	0.0432894	0.0288954	0.0312825	1	0.999999	0.736065	0.4647	0.321031	0.234733	0.0973417	0.033686	0.0216634	0.0208506	47.112	0.992255	47.4917	0.987233	47.7356	0.992213	47.2705	0.98765	0.201185
ARF5	1	0.999999	0.903154	0.696203	0.382901	0.205149	0.0855967	0.0329497	0.020489	0.0173466	1	0.999999	0.906996	0.723879	0.391296	0.243577	0.0968726	0.0412613	0.0243046	0.0242853	1	0.999999	0.892456	0.760698	0.523737	0.285716	0.100257	0.0265259	0.0206665	0.0181333	1	0.999999	0.878128	0.689155	0.377543	0.164575	0.0777144	0.0210271	0.0166096	0.0130154	48.9477	0.999266	49.2046	0.997985	50.0756	0.997558	48.7622	0.999273	0.342738
ARF6											1	0.999999	0.652636	0.494085	0.38066	0.262339	0.105991	0.0323386	0.0157392	0.00970418	1	0.999999	0.611276	0.405445	0.287483	0.172312	0.087561	0.0310351	0.0178734	0.0115053	1	0.999999	0.676003	0.472151	0.340319	0.227155	0.0893697	0.0313791	0.0172043	0.0146813			47.4583	0.977942	46.2393	0.98045	47.1842	0.98435	-0.274094
ARFGAP1	1	0.999999	0.910828	0.809873	0.643198	0.50104	0.232296	0.0960103	0.0621749	0.0813005	1	0.999999	1.00978	0.827736	0.605043	0.53748	0.259122	0.0944306	0.0807949	0.081976	1	0.999999	0.861222	0.7819	0.687034	0.487788	0.236605	0.0929227	0.0705688	0.0750437	1	0.999999	0.848802	0.88874	0.624497	0.47436	0.233008	0.0949364	0.057838	0.0628022	52.0496	0.991481	52.2668	0.985014	52.0401	0.986505	52.0083	0.987378	-0.134045
ARFGAP2	1	0.999999	0.779634	0.572744	0.379936	0.331802	0.182118	0.0767089	0.0480288	0.0512953	1	0.999999	0.850615	0.552126	0.343124	0.263984	0.121867	0.0616053	0.0443534	0.0494006	1	0.999999	0.671211	0.524237	0.313129	0.240195	0.106711	0.0484101	0.0340871	0.0368567	1	0.999999	0.831406	0.629447	0.373417	0.298363	0.132765	0.0549585	0.037063	0.0329494	48.6061	0.987279	48.1486	0.992511	47.307	0.98533	48.7908	0.993661	-0.328388
ARFGAP3	1	0.999999	1.00713	0.934253	0.800093	0.494363	0.223587	0.106757	0.0778958	0.086884	1	0.999999	0.889042	0.794911	0.590412	0.406942	0.15472	0.0587884	0.037543	0.0425878	1	0.999999	0.82831	0.745778	0.652453	0.325474	0.13681	0.0503792	0.0337966	0.0391843	1	0.999999	0.929166	0.90996	0.693482	0.401166	0.157137	0.0681463	0.0682249	0.0523358	52.8585	0.999182	51.0635	0.994252	50.7125	0.984051	51.8367	0.997232	-0.686401
ARFGEF1	1	0.999999	0.864128	0.669761	0.507483	0.351598	0.141308	0.0543426	0.0273105	0.0304004	1	0.999999	0.78258	0.537784	0.357439	0.250248	0.106288	0.0431269	0.0191083	0.0389934	1	0.999999	0.723765	0.511508	0.400603	0.278065	0.114582	0.0418496	0.0337989	0.0278943	1	0.999999	0.806677	0.565487	0.423095	0.304985	0.132489	0.0410497	0.01903	0.0246135	49.8751	0.993498	47.9753	0.992314	47.9637	0.984727	48.6858	0.989859	-0.600421
ARFGEF2	1	0.999999	0.694832	0.436218	0.292932	0.173675	0.0803035	0.0250676	0.0125184	0.014906	1	0.999999	0.886797	0.799998	0.614948	0.434499	0.160031	0.0752751	0.063639	0.0549451	1	0.999999	0.796721	0.658718	0.470036	0.27927	0.140248	0.0498791	0.0350213	0.0362777	1	0.999999	0.761358	0.448375	0.29118	0.170263	0.0524555	0.0260779	0.00912801	0	46.7365	0.989205	51.3422	0.992301	49.2346	0.994421	47.0123	0.992455	-0.915904
ARFIP1	1	0.999999	0.958957	0.913984	0.634773	0.487227	0.186458	0.101669	0.0637412	0.0281685	1	0.999999	0.993667	0.85519	0.567659	0.427905	0.185476	0.105433	0.0796179	0.0326606	1	0.999999	0.873743	0.767231	0.541693	0.346564	0.196674	0.0862919	0.0999239	0.0726503	1	0.999999	0.95857	0.882085	0.491237	0.336197	0.167707	0.04522	0.031337	0.0365348	52.14	0.994079	51.4305	0.994359	50.5138	0.996846	50.6414	0.992789	-1.20763
ARFIP1	1	0.999999	1.00808	0.816891	0.550787	0.349465	0.142773	0.0545037	0.036918	0.0371269	1	0.999999	1.03521	0.860781	0.551608	0.363976	0.170373	0.0711567	0.0482547	0.0389373	1	0.999999	1.00215	0.795833	0.488866	0.305051	0.122118	0.0404153	0.0238609	0.0224709	1	0.999999	0.947859	0.790446	0.458511	0.264413	0.111614	0.0343936	0.0176276	0.0153261	50.8097	0.996372	51.0354	0.994116	50.2582	0.996047	49.9037	0.998524	-0.841569
ARFIP2	1	0.999999	1.02851	1.07514	0.955454	0.665737	0.213743	0.0729255	0.0401611	0.0433985	1	0.999999	0.998703	0.923592	0.789928	0.512822	0.139464	0.0439663	0.0285434	0.0304352	1	0.999999	0.988918	0.983372	0.849194	0.586771	0.195259	0.0605582	0.0367723	0.0337314	1	0.999999	0.993538	0.970874	0.837956	0.543864	0.171094	0.0531408	0.0263225	0.0235295	53.9612	0.996361	52.7464	0.996419	53.4285	0.998488	53.1428	0.999024	-0.0681156
ARGFX	1	0.999999	0.94478	0.741165	0.603531	0.489873	0.300284	0.235067	0.227262	0.231776											1	0.999999	0.76589	0.654008	0.48129	0.382981	0.296518	0.158968	0.22321	0.237336											51.7563	0.991166			49.5437	0.981334			-2.21256
ARGLU1	1	0.999999	1.35089	1.67384	1.73812	1.88289	1.23541	0.672893	0.595721	0.752017	1	0.999999	1.19389	1.18057	1.20108	1.1806	0.809535	0.411219	0.372028	0.443042	1	0.999999	1.103	1.40259	1.4665	1.56508	1.0041	0.507293	0.443623	0.561749	1	0.999999	1.22169	1.46222	1.42792	1.4212	0.87788	0.471449	0.357655	0.470634		-0.02179	56.5515	0.865616		0.507046	58.2489	0.605961	1.69743
ARHGAP1	1	0.999999	0.921819	0.940852	0.920924	0.764966	0.256556	0.0641126	0.0347298	0.0383856	1	0.999999	1.00302	1.04342	1.05487	0.944656	0.2806	0.0633527	0.0282644	0.023666	1	0.999999	0.910724	0.903952	0.961161	0.840712	0.289092	0.0781329	0.0527001	0.055428	1	0.999999	0.902319	0.923676	0.906225	0.764468	0.241289	0.051788	0.0286697	0.0308611	54.4778	0.992739	55.1925	0.997298	54.8538	0.989169	54.4186	0.988277	-0.198972
ARHGAP12	1	0.999999	0.844156	0.524082	0.360819	0.270286	0.122381	0.0491604	0.0292528	0.0361254	1	0.999999	0.856595	0.46247	0.281779	0.184951	0.0793959	0.0268892	0.0177874	0.0202056	1	0.999999	0.80642	0.499911	0.338955	0.237254	0.112047	0.0367808	0.0241671	0.0221737	1	0.999999	0.816931	0.513541	0.329483	0.241408	0.106586	0.0372122	0.0225263	0.0197806	48.154	0.989396	47.2907	0.991212	47.7529	0.990842	47.8142	0.991573	0.061176
ARHGAP17	1	0.999999	0.642883	0.363087	0.295039	0.20342	0.09171	0.0339012	0.0219044	0.0206157	1	0.999999	0.726937	0.346682	0.277942	0.342865	0.144336	0.0663073	0.0542142	0.0462202	1	0.999999	0.673544	0.456265	0.366189	0.261857	0.122743	0.0484637	0.0388164	0.0414721	1	0.999999	0.65672	0.48396	0.344023	0.26106	0.113542	0.0460241	0.0294533	0.0329066	46.1921	0.97727	46.4581	0.954252	47.2729	0.97868	47.2706	0.980058	0.946629
ARHGAP18	1	0.999999	0.918979	0.649603	0.334113	0.22722	0.0985003	0.0397012	0.0242653	0.028311	1	0.999999	0.934675	0.611844	0.257197	0.187394	0.0814346	0.0317112	0.0225992	0.0211475	1	0.999999	0.923003	0.651243	0.332308	0.22988	0.10433	0.0415019	0.0250433	0.0270902	1	0.999999	0.862729	0.634201	0.288148	0.216249	0.090683	0.0369805	0.021833	0.022379	48.5984	0.99618	48.0134	0.99492	48.6125	0.995732	48.2082	0.995398	0.104462
ARHGAP27	1	0.999999	0.902529	0.665518	0.402372	0.250222	0.102831	0.0401581	0.0241428	0.0249037	1	0.999999	0.883361	0.548032	0.211622	0.18237	0.0538449	0.0386387	0.0151284	0.0109698	1	0.999999	0.938943	0.678639	0.352417	0.261493	0.126233	0.049833	0.0335342	0.0312065	1	0.999999	0.892331	0.670146	0.390925	0.26499	0.106609	0.0339531	0.017913	0.0156918	49.0492	0.99781	47.4728	0.994166	48.9373	0.993949	49.0649	0.996889	0.740089
ARHGAP29	1	0.999999	0.884642	0.739174	0.558391	0.43498	0.199406	0.083875	0.0603711	0.0691881	1	0.999999	0.891353	0.735655	0.554856	0.439155	0.22596	0.109133	0.0814584	0.0926685	1	0.999999	0.871264	0.723366	0.565633	0.413976	0.213466	0.0876194	0.0668995	0.078148	1	0.999999	0.875853	0.770695	0.591554	0.456106	0.238907	0.108191	0.074289	0.0836326	50.9603	0.992425	51.0234	0.993124	50.8515	0.993281	51.4541	0.993337	0.160952
ARHGAP35	1	0.999999	0.256702	0.13574	0.144047	0.10268	0.0277338	0.0336517	0.0243326	0.0247762	1	0.999999	0.531078	0.519222	0.565406	0.370266	0.164605	0.0495443	0.026605	0.00649852											1	0.999999	0.696705	0.534546	0.572948	0.38475	0.183819	0.0508605	0	0	43.3639	0.98677	48.2936	0.913887			49.1706	0.95306	0.876928
ARHGAP4	1	0.999999	0.611991	0.424116	0.265135	0.17833	0.0881486	0.0345549	0.0206687	0.0144004	1	0.999999	0.81202	0.543754	0.369867	0.275032	0.103498	0.0593147	0.0288449	0.0265812	1	0.999999	0.73501	0.517995	0.428556	0.261745	0.114003	0.0477183	0.0271779	0.0242792	1	0.999999	0.646159	0.427067	0.305685	0.219166	0.10241	0.0395547	0.032474	0.015201	46.2539	0.982142	48.225	0.991531	48.1027	0.985759	46.6463	0.98085	0.135037
ARHGAP5	1	0.999999	0.588474	0.326173	0.222746	0.175466	0.152562	0.0528614	0.0288846	0.0338119	1	0.999999	0.616174	0.40707	0.363625	0.230544	0.149345	0.0444689	0.0294928	0.0361383	1	0.999999	0.662303	0.488306	0.383708	0.297617	0.141375	0.0477792	0.0272699	0.0263765	1	0.999999	0.56452	0.358903	0.2835	0.226767	0.119554	0.053735	0.0356215	0.0300999	45.3483	0.976708	46.7251	0.968384	47.664	0.975552	45.7796	0.966265	0.685055
ARHGDIA	1	0.999999	0.927258	1.16041	0.833594	0.44789	0.160286	0.0546071	0.0340528	0.0338051	1	0.999999	0.988324	1.07593	0.788396	0.427942	0.157045	0.0579113	0.035919	0.049333	1	0.999999	1.08812	1.46246	1.13063	0.605829	0.214919	0.0709878	0.0389428	0.0426107	1	0.999999	0.973091	1.2413	0.892053	0.491455	0.165072	0.0540889	0.026818	0.0231411	52.6893	0.98074	52.4468	0.993636	53.6632	0.902373	53.0205	0.969757	0.773847
ARHGDIB																					1	0.999999	0.894913	0.976337	0.768443	0.439091	0.225582	0.0729919	0.0505154	0.0492307	1	0.999999	0.983009	0.905705	0.862772	0.44791	0.214584	0.0616313	0.0548754	0.0303478					52.5464	0.992824	52.8055	0.995524	#DIV/0!
ARHGEF1	1	0.999999	0.650521	0.501685	0.420915	0.287313	0.134886	0.051394	0.0355684	0.0273708	1	0.999999	0.650173	0.506509	0.366778	0.252612	0.129632	0.0549492	0.0245471	0.0272721	1	0.999999	0.67584	0.479348	0.390428	0.27598	0.122197	0.0518921	0.0304787	0.0310807	1	0.999999	0.626884	0.537326	0.391619	0.314109	0.141373	0.0497396	0.0363851	0.0302303	47.7981	0.974225	47.4903	0.980504	47.6076	0.978562	47.8416	0.970831	0.0803859
ARHGEF10	1	0.999999	0.816327	0.665432	0.535759	0.375425	0.170089	0.0670538	0.0521278	0.0479745	1	0.999999	0.731104	0.609754	0.47355	0.342045	0.185196	0.0517552	0.0279317	0.0423297	1	0.999999	0.771249	0.625574	0.487237	0.344587	0.156897	0.0587521	0.0353856	0.0267388	1	0.999999	0.755021	0.637214	0.503854	0.363442	0.180671	0.0669827	0.0301269	0.0224963	50.0358	0.989997	49.1014	0.983179	49.3299	0.988185	49.5271	0.985275	-0.140072
ARHGEF10L	1	0.999999	1.05054	0.863595	0.801834	0.784674	0.553003	0.287195	0.239827	0.149286																															56.4505	0.974358							#DIV/0!
ARHGEF12	1	0.999999	0.987937	0.765952	0.754156	0.565161	0.277741	0.0909989	0.0616206	0.057651	1	0.999999	0.91032	0.571232	0.417168	0.281929	0.107623	0.0428246	0.0119087	0	1	0.999999	0.676813	0.571768	0.46372	0.316064	0.196509	0.089497	0.0544256	0.0604917	1	0.999999	0.822431	0.879236	0.759836	0.618221	0.325333	0.142028	0.0899578	0.115061	52.9598	0.981754	48.8613	0.989456	48.7022	0.978454	53.6238	0.972483	0.252498
ARHGEF16	1	0.999999	0.622214	0.35024	0.28363	0.224995	0.111119	0.0455608	0.0337811	0.0379346	1	0.999999	0.757031	0.53872	0.454425	0.353092	0.196539	0.0792001	0.056041	0.0523732	1	0.999999	0.676075	0.41776	0.340745	0.259414	0.13072	0.0494303	0.0407412	0.0501695	1	0.999999	0.633939	0.388966	0.330844	0.281635	0.145664	0.0556469	0.040622	0.0434077	45.9599	0.973157	48.9081	0.981378	46.9115	0.97633	46.6152	0.965717	-0.670601
ARHGEF18	1	0.999999	0.886454	0.823746	0.710822	0.561406	0.259289	0.117379	0.0777577	0.0801866	1	0.999999	0.764719	0.548946	0.469308	0.326237	0.164232	0.0893079	0.0884459	0.0946282	1	0.999999	0.790068	0.598194	0.459772	0.371768	0.200889	0.0814783	0.054112	0.0635811	1	0.999999	0.731968	0.548467	0.419079	0.304269	0.160161	0.0758616	0.0442174	0.0584777	52.7854	0.986458	48.7483	0.983905	49.391	0.986847	48.3991	0.986248	-1.87181
ARHGEF2	1	0.999999	1.00035	0.904362	0.982094	0.823541	0.541645	0.252969	0.189622	0.238765											1	0.999999	0.954487	1.00728	1.04079	1.05297	0.682944	0.335564	0.262238	0.205536	1	0.999999	0.919495	1.00625	0.899479	0.841811	0.558481	0.254077	0.204077	0.232246	56.1283	0.988272			57.1276	0.989141	56.2769	0.984989	0.999344
ARHGEF35	1	0.999999	1.00219	0.9139	0.877182	0.62044	0.285772	0.14733	0.0867533	0.0809527	1	0.999999	0.930575	0.905854	0.934205	0.619081	0.693196	0.169317	0.205422	0.156046	1	0.999999	0.999561	0.849959	0.984149	0.694918	0.27306	0.137751	0.0763025	0.0835915	1	0.999999	0.716783	0.694607	0.471355	0.805953	0.525121	0.205525	0.119083	0.27815	53.9218	0.997009	56.116	0.930286	54.2836	0.985454	53.679	0.792874	-1.03765
ARHGEF5	1	0.999999	0.956659	0.921912	0.989792	1.02567	0.688181	0.330625	0.276798	0.343208	1	0.999999	0.938472	0.896034	1.00425	1.00587	0.705916	0.374743	0.301006	0.39047	1	0.999999	0.965007	0.981671	1.12181	1.15803	0.793758	0.405592	0.331131	0.363757	1	0.999999	0.850853	0.857448	0.919583	0.879384	0.586728	0.269113	0.201697	0.229944	56.6221	0.987541	57.0713	0.975887	57.4584	0.953262	56.5553	0.949666	0.160135
ARHGEF7	1	0.999999	0.668546	0.328784	0.219835	0.148939	0.0676352	0.0265453	0.0191901	0.0214778	1	0.999999	0.655881	0.325131	0.238215	0.158572	0.0710884	0.0343012	0.0258375	0.0332094	1	0.999999	0.633401	0.298879	0.205477	0.135966	0.0633982	0.0280102	0.020946	0.0239665	1	0.999999	0.673408	0.38154	0.264886	0.188917	0.0889482	0.0356146	0.0235065	0.0177227	45.7476	0.987747	45.7149	0.985318	45.4003	0.987053	46.2574	0.984775	0.0975996
ARID1A	1	0.999999	0.934424	0.782078	0.629431	0.471156	0.283887	0.116671	0.082136	0.0945522	1	0.999999	1.01296	0.825876	0.728467	0.614096	0.340609	0.148669	0.128499	0.143173	1	0.999999	0.978282	0.857341	0.717492	0.577826	0.320508	0.154172	0.116175	0.123311	1	0.999999	0.972745	0.825334	0.725205	0.598327	0.353856	0.160012	0.108588	0.125939	51.9693	0.994387	53.5315	0.983719	53.2804	0.993016	53.5316	0.98906	0.655542
ARID1B	1	0.999999	0.882551	0.942163	0.887399	0.982621	0.690554	0.298714	0.268777	0.289849	1	0.999999	0.986916	0.851012	0.764031	0.517158	0.171315	0.12219	0.0673474	0.110769	1	0.999999	0.783239	0.717719	0.541522	0.392968	0.128083	0.0604455	0.0469796	0.0493271	1	0.999999	0.95986	1.00424	0.81207	0.629472	0.407104	0.179723	0.117974	0.110259	56.8812	0.966416	52.6104	0.989434	50.162	0.983164	54.4381	0.99477	-2.44567
ARID2	1	0.999999	0.944342	0.789179	0.657676	0.459293	0.231689	0.0937277	0.0679439	0.0705936	1	0.999999	0.885743	0.974996	0.726073	1.16403	0.712375	0.347544	0.311137	0.480499	1	0.999999	0.455877	0.305645	0.145808	0.0976476	0.0540897	0.0246975	0.0153486	0.0110097											51.8962	0.99478	56.3538	0.834281	44.5118	0.973629			-7.38434
ARID4B	1	0.999999	0.892521	0.810984	0.689041	0.595125	0.331046	0.14796	0.110934	0.13979	1	0.999999	0.940071	0.758263	0.650261	0.598114	0.303943	0.172417	0.127468	0.144593	1	0.999999	0.828124	0.726702	0.679996	0.599254	0.315269	0.145829	0.0985047	0.0894426	1	0.999999	0.871982	0.630329	0.497419	0.397595	0.165576	0.0749654	0.0402528	0.0582827	53.1372	0.982315	52.8244	0.97936	52.6325	0.969585	49.9374	0.987305	-1.69588
ARIH1	1	0.999999	0.993863	1.10647	1.06753	1.01479	0.445866	0.101161	0.0363489	0.0407329	1	0.999999	0.975308	0.913796	0.893621	0.790949	0.351934	0.0991136	0.0433805	0.0569593	1	0.999999	1.02202	1.08189	1.11386	0.995937	0.442996	0.0988891	0.0346223	0.0330109	1	0.999999	0.958607	1.01617	0.98356	0.872674	0.400521	0.0951954	0.0378998	0.0354449	55.8534	0.990544	54.9269	0.991555	55.8236	0.988966	55.4396	0.998837	0.2415
ARIH2	1	0.999999	0.875868	0.599696	0.435929	0.327621	0.152618	0.060041	0.037568	0.0297464	1	0.999999	0.988062	0.705315	0.635573	0.446	0.209906	0.077368	0.0944422	0.0777526	1	0.999999	0.901619	0.597407	0.419965	0.261543	0.125906	0.0319016	0.0356638	0.025416	1	0.999999	0.847749	0.671811	0.440669	0.319811	0.167792	0.0589826	0.0424563	0.0324726	49.2329	0.991081	51.4197	0.983329	48.904	0.99341	49.4974	0.995753	-1.1256
ARL1	1	0.999999	0.984529	0.781004	0.578194	0.349608	0.135745	0.0199945	0.0132314	0.0436518											1	0.999999	0.890686	0.762837	0.506571	0.40305	0.241262	0.0677161	0.0589578	0.0395443	1	0.999999	0.671702	0.495971	0.465143	0.267298	0.120767	0.0618965	0.0497461	0.0554641	50.8021	0.995143			50.7693	0.993021	47.9588	0.972624	-0.0328088
ARL2	1	0.999999	0.697519	0.377072	0.287368	0.197366	0.073712	0.0230591	0.0150483	0.016056	1	0.999999	0.707313	0.363322	0.270193	0.173252	0.0662528	0.0207023	0.0166317	0.0117436	1	0.999999	0.726069	0.442177	0.323896	0.223091	0.0853821	0.0275297	0.0174765	0.0179231	1	0.999999	0.741052	0.407098	0.316563	0.225174	0.0777687	0.0336717	0.0160559	0.0150527	46.4465	0.982852	46.298	0.985301	47.1077	0.986101	46.9392	0.982812	0.651235
ARL2BP	1	0.999999	0.924061	0.895523	0.874623	0.587071	0.156788	0.0448131	0.0221771	0.0210817	1	0.999999	0.939741	0.889093	0.825301	0.492657	0.143731	0.0404325	0.0237588	0.0213531	1	0.999999	0.837822	0.884607	0.847191	0.552866	0.169744	0.0549651	0.0276886	0.0228335	1	0.999999	1.01445	0.857298	0.862956	0.436497	0.136731	0.0345174	0.0163119	0.0127787	53.3689	0.990516	52.7478	0.993665	53.1371	0.978245	52.5933	0.99173	-0.193166
ARL3	1	0.999999	0.998297	1.0228	1.03979	0.923906	0.441614	0.137836	0.0587589	0.0625811	1	0.999999	0.978787	1.14723	1.18372	1.19861	0.576237	0.189894	0.0776042	0.0941726	1	0.999999	1.07648	1.16921	1.19906	1.12085	0.558354	0.166505	0.078295	0.0657908	1	0.999999	1.0416	1.26168	1.33459	1.20216	0.592813	0.176244	0.0640248	0.0556313	55.7376	0.998261	56.111	0.947358	56.1198	0.95363	56.1977	0.899952	0.234441
ARL6IP4	1	0.999999	0.737848	1.38379	1.31233	1.4387	0.81411	0.305321	0.324392	0.618472											1	0.999999	1.68226	0.903714	0.984318	1.21525	0.684134	0.38715	0.475112	0.410139	1	0.999999	0.780258	0.920089	1.01988	1.032	0.593535	0.466091	0.313949	0.35546	56.5744	0.624493			56.3817	0.640539	56.5053	0.909817	-0.192728
ARL8A	1	0.999999	0.987623	0.887183	0.878711	0.73649	0.338888	0.120965	0.0587975	0.0453708	1	0.999999	1.07977	0.928236	0.831793	0.691747	0.327559	0.118148	0.0570048	0.0277371	1	0.999999	0.920185	0.834451	0.770297	0.648859	0.316344	0.116832	0.0651045	0.0479763	1	0.999999	0.951513	0.904537	0.828145	0.664792	0.299394	0.123848	0.0517114	0.0376664	54.6605	0.990714	54.3628	0.990931	53.722	0.983353	54.0899	0.99324	-0.605692
ARL8B	1	0.999999	1.02675	0.876914	0.815587	0.668832	0.320389	0.119778	0.0748368	0.0672615	1	0.999999	1.08029	0.882494	0.85424	0.737868	0.380529	0.112908	0.0929722	0.0685964	1	0.999999	0.920506	0.902397	0.811478	0.613602	0.321751	0.128594	0.0714106	0.0790014											54.1092	0.989485	54.7615	0.982844	53.8413	0.99259			-0.267915
ARMC1	1	0.999999	0.728943	0.478373	0.266284	0.207281	0.0902023	0.0310589	0.0207045	0.0213644	1	0.999999	0.90934	0.629785	0.337495	0.209144	0.0767594	0.0255231	0.01747	0.0125346	1	0.999999	0.604286	0.509977	0.365173	0.226409	0.0867153	0.0288879	0.0174588	0.0205329	1	0.999999	0.895526	0.645017	0.410839	0.272852	0.107347	0.0372352	0.0219741	0.0218857	47.0067	0.991057	48.4874	0.997141	47.1636	0.974096	49.08	0.996227	0.374729
ARMC6	1	0.999999	0.690794	0.796934	0.774626	0.451807	0.279474	0.103555	0.0519801	0.0660275																															52.1378	0.938383							#DIV/0!
ARMC8	1	0.999999	1.08353	1.01362	0.848375	0.637296	0.243242	0.0993196	0.0628514	0.0659426	1	0.999999	1.02721	0.94914	0.72541	0.490546	0.154132	0.0567308	0.0308838	0.0343497	1	0.999999	1.04884	0.960763	0.804996	0.496593	0.19784	0.0525923	0.0282822	0.0207894	1	0.999999	1.15429	1.09683	0.851312	0.58702	0.204911	0.060352	0.040019	0.0347299	53.805	0.992963	52.4777	0.995973	52.896	0.998022	53.4913	0.980713	0.0522519
ARNT	1	0.999999	0.929797	0.819658	0.648546	0.538546	0.261267	0.117066	0.0896222	0.0949709	1	0.999999	0.974054	0.732576	0.648988	0.439702	0.123142	0.102685	0	0																					52.414	0.990326	51.3471	0.98527					#DIV/0!
ARPC1A	1	0.999999	1.04661	1.16142	1.26993	1.16095	0.513025	0.132916	0.0657485	0.0726939	1	0.999999	1.06111	1.11215	1.21327	1.06589	0.495182	0.108712	0.06023	0.0581382	1	0.999999	0.988262	1.01582	1.08491	0.983884	0.42534	0.0947084	0.0461867	0.0411107	1	0.999999	0.991617	1.05452	1.12383	0.980933	0.429839	0.0888486	0.0332879	0.0261616	56.0129	0.940622	55.9942	0.967532	55.7532	0.995462	55.7656	0.990135	-0.244168
ARPC1B	1	0.999999	1.10743	1.34811	1.44784	1.33369	0.422194	0.0741794	0.0324184	0.0378838	1	0.999999	1.03558	1.05877	1.1583	0.971291	0.291748	0.0515108	0.0300173	0.0366458	1	0.999999	1.14619	1.61769	1.72881	1.79638	0.597439	0.0937635	0.0458543	0.0396116	1	0.999999	1.0842	1.31003	1.42251	1.29122	0.408278	0.0754113	0.0485269	0.0359664	55.9252	0.852193	55.3466	0.986179	56.0934	0.634622	55.9107	0.871833	0.366158
ARPC2	1	0.999999	1.01528	1.10331	1.18804	1.13263	0.426657	0.0621712	0.0240536	0.0261024	1	0.999999	1.04132	1.06949	1.09042	0.979244	0.402859	0.0631138	0.0249796	0.0347538	1	0.999999	1.06995	1.14859	1.2628	1.18452	0.451522	0.0602066	0.0249667	0.018351	1	0.999999	1.01155	1.16009	1.20402	1.24546	0.486337	0.070291	0.0256472	0.0211634	55.9307	0.971338	55.6875	0.992642	55.9546	0.946625	55.9872	0.946047	0.161867
ARPC3	1	0.999999	1.01755	1.15733	1.21777	1.04469	0.346487	0.0672504	0.0315899	0.0332946	1	0.999999	1.01635	1.08311	1.1067	0.957056	0.300844	0.0541298	0.0249569	0.0322298	1	0.999999	1.00687	1.19454	1.25178	1.11937	0.369599	0.0543056	0.0249126	0.0203516	1	0.999999	0.987314	1.0942	1.15748	1.00815	0.310638	0.0415709	0.0182918	0.0143585	55.848	0.967162	55.3111	0.991097	55.8747	0.952422	55.7679	0.984595	0.241726
ARPC4	1	0.999999	1.10637	1.42914	1.5507	1.5059	0.572774	0.0903793	0.0417014	0.0436715	1	0.999999	0.999771	1.1121	1.16403	1.13982	0.416545	0.0646709	0.0247244	0.0354013	1	0.999999	1.07726	1.40113	1.44799	1.49697	0.584667	0.0925132	0.0447518	0.0462485	1	0.999999	1.04264	1.36494	1.42884	1.39117	0.503706	0.0801099	0.0349469	0.031576	56.0694	0.772377	55.9204	0.973149	56.0811	0.801645	56.0035	0.841321	0.047415
ARPC5	1	0.999999	1.03219	1.10354	1.14666	0.991999	0.384422	0.0882969	0.0432813	0.0449143	1	0.999999	1.02161	1.11177	1.14212	0.970608	0.347475	0.0917708	0.0454984	0.0502435	1	0.999999	1.04428	1.10686	1.14453	1.11482	0.523678	0.373158	0.129241	0.110171	1	0.999999	1.03371	1.21983	1.24997	1.06703	0.443114	0.131773	0.0618503	0.0549764	55.6595	0.983446	55.4824	0.98349	56.1555	0.944155	55.9368	0.945532	0.475222
ARPC5L	1	0.999999	1.02162	1.05821	1.05505	0.908792	0.321557	0.0605157	0.0276564	0.0355397	1	0.999999	1.0085	1.04704	0.939832	0.878677	0.287854	0.0498623	0.0211535	0.0302099	1	0.999999	0.965768	0.958831	1.08004	0.978993	0.360345	0.0622551	0.0310521	0.028049	1	0.999999	0.989436	1.07024	1.06431	1.04305	0.392867	0.0658891	0.0322821	0.0298656	55.2213	0.996361	54.9903	0.997231	55.5611	0.994997	55.8967	0.994173	0.623067
ARPIN	1	0.999999	0.98065	1.04066	1.00263	0.809815	0.359671	0.117134	0.066338	0.0800199	1	0.999999	0.924993	0.925934	0.923962	0.766232	0.309795	0.108162	0.090207	0.0829862	1	0.999999	1.00384	0.991502	0.946772	0.772392	0.347906	0.10517	0.0711465	0.0724095	1	0.999999	0.952613	0.993716	1.0131	0.817512	0.338888	0.106116	0.0606823	0.0595248	55.0667	0.998324	54.6521	0.991297	54.8645	0.999387	55.0083	0.998152	0.0769919
ARPP19	1	0.999999	0.987211	1.09595	1.10883	1.12529	0.839167	0.464487	0.377014	0.492736	1	0.999999	0.996117	1.07268	1.11063	1.07153	0.853407	0.32661	0.350374	0.377088	1	0.999999	0.982097	1.13179	1.31798	1.36348	1.03559	0.49846	0.418272	0.564306	1	0.999999	1.02562	1.38459	1.70654	1.84572	1.33141	0.716985	0.542895	0.721516	57.8179	0.942516	56.5501	0.975294	58.9638	0.733045		0.112123	1.14591
ARRB1	1	0.999999	0.997836	1.0119	1.01055	0.678167	0.175891	0.0562319	0.0288418	0.034377	1	0.999999	0.975649	0.908635	0.831402	0.58146	0.13066	0.0408846	0.0164953	0.0243227	1	0.999999	0.970584	0.919113	0.833807	0.586949	0.152105	0.0437681	0.0233954	0.0228397	1	0.999999	0.913749	0.873384	0.828721	0.553422	0.1527	0.040321	0.043383	0.0249476	53.9054	0.99913	53.184	0.992428	53.2642	0.993906	53.0328	0.986922	-0.396222
ARRB2	1	0.999999	0.870674	0.679856	0.429094	0.271827	0.109933	0.0381095	0.0221026	0.0207848	1	0.999999	0.899167	0.632327	0.365477	0.234883	0.0846096	0.0292417	0.0109552	0.00971312	1	0.999999	0.81946	0.703531	0.466001	0.305534	0.157064	0.050397	0.033039	0.036926	1	0.999999	0.920278	0.682145	0.438259	0.266749	0.11235	0.039382	0.0211614	0.0164935	49.2549	0.997786	48.6963	0.996745	49.5926	0.995295	49.3993	0.997725	0.520348
ARRDC1	1	0.999999	1.30529	0.937062	0.588128	0.278139	0.10773	0.0538223	0.0321015	0.0514602																															50.8611	0.952928							#DIV/0!
ARSA	1	0.999999	0.841493	0.795954	0.731211	0.578451	0.195475	0.101202	0.121834	0.120292											1	0.999999	1.01398	0.814912	0.688427	0.689416	0.373663	0.17267	0.121312	0.135958	1	0.999999	1.1984	0.938932	1.08406	0.740244	0.316077	0.147821	0.095236	0.0426203	52.5543	0.962178			54.0046	0.970666	54.6943	0.968846	1.4503
ARSB	1	0.999999	0.988338	1.0614	1.03009	1.0936	0.653897	0.358027	0.252095	0.285891	1	0.999999	0.411691	1.30015	1.46333	0.596158	0.354652	0.238322	0.210142	0.404295	1	0.999999	1.0112	0.955235	0.926136	1.00476	0.451792	0.327616	0.304694	0.193028	1	0.999999	1.13215	1.05498	0.886794	0.738492	0.411033	0.183507	0.119703	0.0892042	56.555	0.98235	53.1296	0.63944	55.8317	0.983633	55.0882	0.984318	0.617616
ASAH1	1	0.999999	1.00733	1.05236	1.08771	1.0829	0.698939	0.336598	0.257644	0.296886	1	0.999999	1.09876	1.09044	1.13415	1.12791	0.790674	0.385856	0.27452	0.314643	1	0.999999	1.01075	0.977791	1.02746	1.01375	0.612948	0.321073	0.242522	0.257829	1	0.999999	0.983217	0.989184	1.12006	1.11349	0.705512	0.366421	0.232478	0.272015	56.7924	0.981845	57.6927	0.95151	56.6079	0.996246	57.237	0.969341	-0.320176
ASAP1	1	0.999999	0.842455	0.637114	0.489608	0.293637	0.152247	0.0619091	0.0407382	0.0521254	1	0.999999	0.847683	0.593294	0.319243	0.245041	0.122471	0.0674608	0.0478194	0.0527936	1	0.999999	0.906626	0.61134	0.446668	0.391027	0.207046	0.0954417	0.064997	0.0567367	1	0.999999	0.913937	0.712221	0.481167	0.37224	0.165996	0.0733222	0.0493036	0.0423895	49.4274	0.994863	48.1556	0.995395	49.7467	0.984526	50.1804	0.994533	1.17206
ASAP2	1	0.999999	0.894627	0.815078	0.732664	0.693532	0.382101	0.177801	0.172304	0.211875	1	0.999999	0.976573	0.820063	0.662231	0.587236	0.321634	0.196964	0.160086	0.144926	1	0.999999	0.963772	0.822636	0.525928	0.439286	0.283714	0.134986	0.112539	0.135719	1	0.999999	0.886356	0.72633	0.531304	0.382703	0.231712	0.094825	0.0700774	0.0752808	54.1435	0.96107	53.1167	0.988941	51.3079	0.989917	50.6208	0.996039	-2.66573
ASB9	1	0.999999	1.03563	1.00279	0.758442	0.520908	0.221374	0.0987929	0.0577339	0.0644667	1	0.999999	1.01777	0.950516	0.970883	0.877595	0.2903	0.126979	0.0888927	0.0425816	1	0.999999	1.1964	0.784412	0.720861	0.510956	0.256961	0.08431	0.0530024	0.0574209	1	0.999999	0.930986	0.872272	0.792934	0.650061	0.334369	0.121839	0.091651	0.0865632	52.9396	0.995655	54.9621	0.996698	52.664	0.960232	53.9609	0.987098	-0.63846
ASCC1	1	0.999999	1.11427	1.24093	0.667362	0.367334	0.148533	0.0571923	0.0304696	0.0293758	1	0.999999	1.16346	1.22429	0.749351	0.450252	0.167604	0.0458695	0.0259681	0.031842	1	0.999999	1.14047	1.24574	0.692747	0.352309	0.159582	0.0456168	0.0336746	0.0288079	1	0.999999	1.1566	1.19858	0.621478	0.343525	0.126229	0.050351	0.0258628	0.0194141	51.8286	0.953736	52.5504	0.956407	51.8492	0.952485	51.5033	0.955971	-0.513252
ASF1A	1	0.999999	0.862521	0.769344	0.675525	0.528345	0.159539	0.0422988	0.0208121	0.0186402	1	0.999999	0.896282	0.791061	0.713122	0.543791	0.18788	0.0635105	0.0381652	0.0540731	1	0.999999	0.935129	0.879474	0.843931	0.640336	0.234182	0.0667994	0.0414327	0.0348814	1	0.999999	0.829668	0.81781	0.721623	0.54883	0.198843	0.0535905	0.0246895	0.0219963	51.8336	0.974006	52.3234	0.979799	53.7189	0.988276	52.4087	0.972967	0.985369
ASF1B	1	0.999999	0.945518	0.807656	0.687025	0.513445	0.231136	0.114144	0.0651043	0.0693629	1	0.999999	0.925069	0.744565	0.48491	0.403902	0.186211	0	0	0	1	0.999999	1.04286	0.965006	0.766307	0.397021	0.231196	0.0847636	0.0449693	0.0358486	1	0.999999	0.766462	0.586841	0.51958	0.388623	0.110358	0	0	0	52.3722	0.992911	50.4104	0.986482	52.3658	0.996373	49.2415	0.968363	-0.58764
ASH2L	1	0.999999	0.744691	0.612354	0.401855	0.294329	0.127387	0.064023	0.0509608	0.0630655	1	0.999999	0.758247	0.58684	0.38767	0.251624	0.0955463	0.0332224	0.0162076	0.0167581	1	0.999999	0.796385	0.66323	0.509952	0.366402	0.197154	0.0846138	0.0642809	0.0761045	1	0.999999	0.797272	0.686128	0.489907	0.364348	0.169871	0.0719054	0.0445056	0.0536649	48.5516	0.989631	48.2595	0.992546	49.907	0.990725	49.8228	0.991255	1.4593
ASL	1	0.999999	1.08164	1.23646	1.3485	1.33113	0.508017	0.0809257	0.0373623	0.0424538	1	0.999999	0.98202	0.964677	1.04605	0.970657	0.390103	0.0734887	0.038004	0.0450796	1	0.999999	1.05149	1.08725	1.19215	1.15585	0.441138	0.0674243	0.0370143	0.0328928	1	0.999999	1.03453	1.16769	1.28214	1.2677	0.485718	0.0733429	0.0390369	0.033692	56.0076	0.889972	55.6208	0.997872	55.944	0.967986	55.9865	0.926711	0.151003
ASMTL	1	0.999999	0.874228	0.759548	0.541319	0.319386	0.125634	0.0490116	0.0295862	0.0287074	1	0.999999	0.859449	0.672221	0.493694	0.264425	0.0871129	0.0302635	0.0150705	0.0162926	1	0.999999	0.93178	0.810474	0.600306	0.362281	0.138843	0.0438632	0.0284834	0.0278558	1	0.999999	0.864266	0.75202	0.494903	0.281228	0.100795	0.0334132	0.0182998	0.0180083	50.2853	0.996829	49.4178	0.99527	51.009	0.997822	49.8458	0.996885	0.57585
ASNA1	1	0.999999	0.770884	0.552277	0.39026	0.24089	0.0942214	0.0340655	0.0184362	0.0194845	1	0.999999	0.792399	0.535018	0.383493	0.233371	0.0850498	0.0319856	0.0129557	0.0104312	1	0.999999	0.75651	0.558433	0.395539	0.263336	0.105637	0.0342017	0.0174122	0.0151551	1	0.999999	0.736248	0.53168	0.373462	0.251219	0.0978854	0.0350975	0.017381	0.0138551	48.1252	0.992651	48.0527	0.9927	48.2017	0.990851	47.8772	0.989698	-0.0494928
ASNS	1	0.999999	0.874673	0.723222	0.373954	0.237365	0.105156	0.0418319	0.0226964	0.0208275	1	0.999999	0.831145	0.629015	0.315982	0.189955	0.0813506	0.0294807	0.0202311	0.0209967	1	0.999999	0.88237	0.755973	0.386967	0.231054	0.0920719	0.0381345	0.0214557	0.0212694	1	0.999999	0.852127	0.72352	0.346372	0.225964	0.0820924	0.0298202	0.0172058	0.0168986	49.0688	0.996942	48.1862	0.997627	49.238	0.996798	48.8647	0.994928	0.423882
ASNSD1	1	0.999999	1.15519	1.41134	1.68867	1.97538	1.42257	0.73185	0.622128	0.833923	1	0.999999	1.03325	1.04689	1.26465	1.42839	1.05199	0.528309	0.460606	0.598547	1	0.999999	1.16281	1.35706	1.68769	1.94083	1.48587	0.73604	0.599271	0.789244	1	0.999999	0.999224	1.17043	1.33978	1.56497	1.01078	0.548028	0.387307	0.506567		-0.0700383		0.700881		-0.0307653	59.1775	0.627615	#DIV/0!
ASPH	1	0.999999	1.06501	0.867037	0.572995	0.389519	0.174652	0.0703197	0.0328661	0.049927	1	0.999999	1.07547	0.880439	0.6234	0.480526	0.245179	0.10728	0.0690134	0.0513761	1	0.999999	0.966208	0.876123	0.53806	0.390705	0.172771	0.0519542	0.0443197	0.0474273	1	0.999999	1.03851	0.902581	0.54425	0.417705	0.156679	0.0544445	0.0407444	0.0273344	51.2886	0.990952	52.2028	0.988112	51.0896	0.993805	51.3241	0.988581	-0.538879
ASPSCR1	1	0.999999	1.04528	1.00249	0.795514	0.430738	0.170236	0.0593181	0.0387292	0.0368742	1	0.999999	0.983838	0.897856	0.725865	0.370424	0.10245	0.0317931	0.0132306	0.0177391	1	0.999999	0.997367	0.959936	0.779254	0.398305	0.175406	0.0528208	0.0368172	0.0339114	1	0.999999	0.960276	0.910343	0.720642	0.366208	0.143225	0.045819	0.026816	0.0214952	52.4876	0.997839	51.7908	0.998674	52.2733	0.999562	51.8222	0.999253	-0.0914302
ASRGL1	1	0.999999	0.993224	0.966433	0.95599	0.856118	0.503785	0.196609	0.0860532	0.0634982	1	0.999999	0.991773	0.941665	1.07552	0.917886	0.497083	0.178055	0.0726642	0.0555403	1	0.999999	1.05841	1.04131	1.02245	0.964516	0.532349	0.196876	0.0915596	0.0552042	1	0.999999	0.950702	0.989208	1.00366	0.884226	0.484984	0.187847	0.0793062	0.0577321	56.0167	0.998994	56.0487	0.993262	56.2779	0.994924	55.9623	0.99793	0.0874211
ASS1	1	0.999999	0.537724	0.385067	0.327312	0.212671	0.0919692	0.0331118	0.0207124	0.0235645	1	0.999999	0.493036	0.312365	0.230529	0.190885	0.116728	0.0407543	0.0252803	0.0317039	1	0.999999	0.377247	0.270324	0.223274	0.160345	0.0810246	0.0305582	0.020031	0.020967	1	0.999999	0.533293	0.346722	0.240709	0.190974	0.0939351	0.0345323	0.0247838	0.0218493	46.0534	0.96039	44.869	0.962843	43.5971	0.952461	45.3831	0.96905	-0.97107
ASUN	1	0.999999	0.927389	0.785248	0.526384	0.362295	0.144325	0.050048	0.0301982	0.0271993	1	0.999999	0.897963	0.816417	0.552451	0.444996	0.209817	0.0920921	0.0431237	0.0530528	1	0.999999	0.959826	0.861604	0.60241	0.431016	0.18657	0.0566346	0.0352363	0.0338963	1	0.999999	0.952028	0.84441	0.687093	0.526543	0.257898	0.0980897	0.0461129	0.0460956	50.5893	0.997103	51.3082	0.993434	51.589	0.996385	52.5896	0.994891	1.14056
ATE1	1	0.999999	0.865346	0.6585	0.345115	0.201433	0.0995196	0.0366843	0.0263685	0.0233544	1	0.999999	0.916304	0.662607	0.367529	0.242232	0.108756	0.0412658	0.0285931	0.0338321	1	0.999999	0.995235	0.71591	0.400141	0.199221	0.0903495	0.0334642	0.0225784	0.0228296	1	0.999999	0.873956	0.66555	0.368326	0.225426	0.0969954	0.037253	0.0232805	0.0200032	48.5439	0.998405	48.852	0.996805	49.1832	0.996899	48.7649	0.998298	0.276111
ATF2	1	0.999999	1.0846	1.1159	1.11603	0.985762	0.627098	0.278325	0.230455	0.254036	1	0.999999	1.02151	0.997455	0.923547	0.911108	0.599676	0.265473	0.252674	0.27709	1	0.999999	1.03206	0.930507	0.919417	0.850515	0.536744	0.260746	0.199846	0.248368	1	0.999999	0.969857	1.00395	0.958061	0.966921	0.568173	0.268136	0.187247	0.274009	56.6112	0.973682	56.5745	0.991523	56.1699	0.988793	56.3727	0.994242	-0.321525
ATF7IP	1	0.999999	0.891793	0.818561	0.768268	0.549534	0.278357	0.0928093	0.0560918	0.0571615	1	0.999999	1.02702	0.880234	0.818662	0.719012	0.371865	0.156128	0.102907	0.105734	1	0.999999	0.837871	0.764387	0.69653	0.528248	0.292002	0.123917	0.0865472	0.100022	1	0.999999	1.03694	0.910759	0.741005	0.657521	0.286355	0.121868	0.0918735	0.0849029	52.9922	0.985681	54.6066	0.985909	52.4107	0.980932	53.7137	0.985872	-0.73722
ATG12	1	0.999999	1.21064	1.70942	1.58358	1.42792	0.379632	0.13158	0.0802825	0.0875942	1	0.999999	0.992018	0.984402	0.947868	0.636277	0.180328	0.0574154	0.0305996	0.0253355	1	0.999999	1.00446	1.13969	1.00312	0.784336	0.30669	0.107705	0.0811873	0.0946666	1	0.999999	0.848376	0.924238	1.09867	0.583548	0.191259	0.0678755	0.0443801	0.0175342	55.8714	0.709695	53.7496	0.999864	54.7209	0.988579	53.5422	0.97239	-0.678986
ATG13	1	0.999999	0.948326	0.908878	0.916008	0.788832	0.454248	0.189828	0.131861	0.0900268	1	0.999999	0.993964	0.943297	1.01018	0.734331	0.517134	0.251551	0.163926	0.134338	1	0.999999	0.956297	0.912619	0.852085	0.730427	0.463939	0.18759	0.139971	0.0990866	1	0.999999	1.03256	0.886077	0.909259	0.801504	0.456075	0.194819	0.137394	0.116802	55.5175	0.991088	55.8752	0.992264	55.2757	0.990828	55.5455	0.988054	-0.285794
ATG16L1	1	0.999999	1.01616	1.05657	1.10396	0.813239	0.354072	0.0896055	0.0477629	0.0455586	1	0.999999	1.0292	1.02149	1.05112	0.7661	0.266593	0.0863311	0.0481241	0.0505277	1	0.999999	1.01058	0.994286	1.04158	0.757499	0.247906	0.0798928	0.048907	0.0345914	1	0.999999	0.984148	1.00973	1.01635	0.752055	0.204248	0.067912	0.0309166	0.022011	55.0948	0.990527	54.5487	0.9966	54.452	0.997818	54.2813	0.999036	-0.455113
ATG2A	1	0.999999	1.19054	0.981524	0.697587	0.442895	0.108215	0.0587239	0.0387827	0.0590752																															52.0857	0.975474							#DIV/0!
ATG2B	1	0.999999	1.04648	1.01247	1.111	1.2392	0.777429	0.390039	0.318961	0.292266	1	0.999999	1.16728	1.14163	1.21772	1.30572	0.914653	0.47147	0.378084	0.366754											1	0.999999	1.0672	1.04392	1.16967	1.17167	0.711337	0.386925	0.251138	0.277108	57.3932	0.932453	58.6865	0.8357			57.2372	0.94034	-1.44935
ATG3	1	0.999999	0.958725	0.940016	0.846257	0.58239	0.213584	0.058751	0.0232941	0.0266876	1	0.999999	0.961781	0.932514	0.825863	0.559491	0.190624	0.0516525	0.0194523	0.0301821	1	0.999999	1.04028	1.14891	1.02035	0.743572	0.265496	0.0712363	0.0346949	0.0301144	1	0.999999	0.96887	0.969591	0.881841	0.602779	0.22206	0.0576849	0.0239516	0.0241514	53.4387	0.99731	53.2054	0.99681	54.483	0.986995	53.648	0.998937	0.743403
ATG4B	1	0.999999	0.914797	0.687245	0.416808	0.247537	0.0898359	0.0335643	0.0197227	0.0163488	1	0.999999	0.919609	0.668634	0.313877	0.179529	0.0481859	0.0191921	0.00982379	0.00590148	1	0.999999	0.873369	0.700047	0.383372	0.226435	0.0911758	0.0297395	0.0181955	0.0149987	1	0.999999	0.885247	0.642759	0.356622	0.193611	0.0628153	0.0252911	0.0118926	0.0115846	49.2173	0.998248	48.4926	0.998123	48.9858	0.998244	48.5483	0.998805	-0.087895
ATG4C	1	0.999999	0.961605	0.706415	0.36837	0.171265	0.0707291	0.0475637	0.0107406	0.0249442																															48.8939	0.998845							#DIV/0!
ATG5	1	0.999999	0.979726	1.01833	0.955365	0.647228	0.123014	0.0462262	0.0223809	0.0206962	1	0.999999	1.01792	1.00817	0.948658	0.602177	0.126634	0.0389776	0.00492772	0.00719155	1	0.999999	0.999058	1.03422	1.0306	0.709064	0.145209	0.0399533	0.017034	0.0167468	1	0.999999	0.975457	1.05906	1.02409	0.686591	0.154605	0.0462323	0.0232812	0.0196624	53.6488	0.999352	53.4977	0.999652	53.937	0.99829	53.8803	0.996863	0.335375
ATG7	1	0.999999	0.897333	0.896873	0.507097	0.271313	0.104739	0.0391167	0.0223406	0.0246278	1	0.999999	0.985537	0.849546	0.511345	0.264698	0.0894383	0.0317203	0.0147363	0.0172392	1	0.999999	0.948811	0.834657	0.516277	0.262837	0.102008	0.0344699	0.0211028	0.0180847	1	0.999999	0.983982	0.856035	0.46847	0.246852	0.0871109	0.0285264	0.0132635	0.0146063	50.3938	0.994055	50.3189	0.998873	50.2874	0.999488	50.0685	0.997775	-0.178445
ATG9A	1	0.999999	1.62711	1.31874	0.893054	0.581456	0.192001	0.0830008	0.0466587	0.0542153	1	0.999999	1.68942	1.47277	1.48358	1.45713	0.359884	0.308283	0.193658	0.135402	1	0.999999	1.15653	1.50311	1.34232	0.766066	0.208006	0.0745677	0.0391634	0.0464978	1	0.999999	1.90698	1.84229	1.15639	0.841229	0.249527	0.0882913	0.0592777	0.0510985	53.4797	0.830533	55.7946	0.654242	54.3114	0.863461	54.7231	0.648574	-0.119898
ATHL1	1	0.999999	0.903417	0.856159	0.914975	0.7193	0.493688	0.208351	0.0981157	0.0958498	1	0.999999	1.07483	0.962843	0.872663	0.822886	0.382456	0.224453	0.111159	0.118194	1	0.999999	1.26215	0.894283	0.883429	0.720734	0.45775	0.141074	0.0856316	0.0639867	1	0.999999	0.992323	0.903175	0.793867	0.697598	0.458355	0.176024	0.0852423	0.0720051	55.5196	0.97903	55.2827	0.987145	55.16	0.950454	54.9384	0.990615	-0.351887
ATIC	1	0.999999	0.552909	0.351954	0.234476	0.161212	0.065025	0.02524	0.0159813	0.0166003	1	0.999999	0.528128	0.301103	0.208509	0.140967	0.0589887	0.0227425	0.0137103	0.0135032	1	0.999999	0.55085	0.353522	0.243989	0.167214	0.0701424	0.0249747	0.0149448	0.0170854	1	0.999999	0.584123	0.410199	0.276341	0.213842	0.0856081	0.0278597	0.0217388	0.0172662	45.4825	0.975882	44.9969	0.975975	45.5231	0.974164	46.1799	0.973861	0.611801
ATL3																					1	0.999999	1.21623	0.753903	0.740835	0.646128	0.214977	0.0667359	0.0502118	0.0839826	1	0.999999	1.27525	1.04528	0.921727	0.576984	0.287972	0.102581	0.0920316	0.0752347					53.196	0.934513	53.7476	0.957818	#DIV/0!
ATN1	1	0.999999	1.0563	1.14142	1.19126	1.2681	0.826235	0.418372	0.276766	0.359773	1	0.999999	1.03058	1.04024	1.12139	1.13812	0.775206	0.42945	0.309949	0.375364	1	0.999999	1.08028	1.18451	1.26858	1.35418	0.913009	0.485397	0.374071	0.420477	1	0.999999	0.974121	1.00842	1.04906	1.05209	0.675542	0.331632	0.195707	0.24895	57.9718	0.886217	57.7187	0.95616	58.7642	0.791731	57.0712	0.989635	0.0724465
ATOX1	1	0.999999	0.938658	0.991179	1.12348	1.21011	0.825853	0.410394	0.352729	0.437194	1	0.999999	1.03786	0.998547	1.02182	0.885541	0.591798	0.287956	0.213353	0.281624	1	0.999999	1.15912	1.68525	1.85491	2.61625	1.77851	0.998318	0.841045	1.04782	1	0.999999	0.955679	1.07214	1.23012	1.23407	0.857757	0.446087	0.320332	0.421381	56.6101	0.924284	56.5778	0.994041		0.17751	58.185	0.881121	1.60719
ATP13A1	1	0.999999	1.21853	1.36195	1.62315	1.16591	0.369559	0.130996	0.0642194	0.102887	1	0.999999	1.23106	1.42083	1.50946	1.08075	0.385157	0.125267	0.0771238	0.122048	1	0.999999	1.26418	1.58525	1.61545	1.3812	0.461865	0.122171	0.0805795	0.0949049	1	0.999999	1.14562	1.3002	1.32946	1.0156	0.339997	0.104202	0.0547643	0.0693581	55.8597	0.803824	55.8759	0.824811	55.9611	0.729628	55.821	0.912155	0.0232443
ATP1A1	1	0.999999	1.28049	1.32826	1.15989	0.875268	0.363777	0.145577	0.101778	0.0862157	1	0.999999	1.45178	1.49735	1.35132	1.1371	0.452136	0.203738	0.149555	0.0821623	1	0.999999	1.14037	1.28288	1.0489	0.829523	0.343411	0.145555	0.104525	0.100561	1	0.999999	1.29284	1.33174	1.10151	0.869573	0.383712	0.156402	0.0943945	0.0881238	55.2754	0.906643	55.947	0.786314	55.0334	0.948119	55.3577	0.907231	-0.415617
ATP1B1	1	0.999999	0.90747	1.04118	0.925184	0.626495	0.332162	0.136511	0.0801443	0.0614647																															54.2405	0.99193							#DIV/0!
ATP1B3	1	0.999999	1.32922	1.39947	1.27594	0.938675	0.334887	0.135717	0.0888286	0.0813384	1	0.999999	1.34712	1.53111	1.39397	0.897452	0.466949	0.171843	0.131271	0.0730856	1	0.999999	1.41307	1.5122	1.38957	1.15279	0.529183	0.186028	0.137765	0.131226	1	0.999999	1.59323	1.75279	1.46682	1.18974	0.517116	0.208608	0.111296	0.104565	55.3256	0.868434	55.8322	0.795653	56.0315	0.778296	56.0183	0.664215	0.445997
ATP2B1	1	0.999999	0.966217	1.03612	1.07349	1.16483	0.502956	0.0569686	0.0266237	0.023728											1	0.999999	1.13296	1.24166	1.05897	0.856685	0.407355	0.200554	0.149259	0	1	0.999999	1.03554	1.13492	1.06316	1.13524	0.348774	0.116841	0.116125	0	56.0028	0.982842			55.5404	0.951105	55.8414	0.97578	-0.46237
ATP5A1	1	0.999999	0.999855	0.844303	0.70165	0.556484	0.291789	0.115086	0.0490701	0.047742	1	0.999999	1.07323	0.976694	0.747579	0.64563	0.353468	0.138254	0.0632228	0.0607458	1	0.999999	0.855202	0.859183	0.735918	0.528547	0.258133	0.113427	0.0523337	0.078017	1	0.999999	1.03265	0.967614	0.778366	0.690226	0.34221	0.138237	0.0558513	0.0470251	52.9777	0.993395	54.0856	0.987871	52.7871	0.986021	54.3323	0.991552	0.0280652
ATP5B	1	0.999999	0.751073	0.672948	0.56315	0.392414	0.190378	0.0787265	0.0345627	0.0333324	1	0.999999	0.763163	0.628869	0.524926	0.388006	0.19137	0.0706599	0.0342817	0.0337157	1	0.999999	0.73433	0.605585	0.481972	0.365915	0.176759	0.0540704	0.0271856	0.0288451	1	0.999999	0.783102	0.696727	0.568537	0.442388	0.201351	0.0697461	0.0243603	0.0187479	50.1087	0.980884	49.736	0.982753	49.1907	0.980939	50.5397	0.979778	-0.0571535
ATP5D	1	0.999999	0.876903	0.818213	0.809924	0.673092	0.422161	0.205385	0.156893	0.205244	1	0.999999	0.949107	0.828545	0.778565	0.699006	0.423392	0.202256	0.179973	0.215101	1	0.999999	0.913566	0.806402	0.798559	0.697066	0.448187	0.202038	0.169354	0.203357	1	0.999999	0.946642	1.08861	1.02829	0.961669	0.603664	0.295438	0.217597	0.297004	54.6038	0.96667	54.658	0.972303	54.8313	0.966298	56.5955	0.986717	1.08251
ATP5E	1	0.999999	0.860225	0.700588	0.648938	0.464761	0.227189	0.0985999	0.072624	0.0864759											1	0.999999	0.813183	0.740392	0.657829	0.505225	0.250353	0.0992784	0.0597399	0.0776497	1	0.999999	0.791008	0.726044	0.620055	0.518936	0.309428	0.120809	0.0809252	0.0957188	51.424	0.983493			51.7468	0.978094	51.7627	0.976387	0.322814
ATP5H																															1	0.999999	1.01609	1.00899	0.860849	0.727813	0.344193	0.139281	0.0893183	0.0852218							54.6316	0.995665	#DIV/0!
ATP5I	1	0.999999	1.01896	0.994347	0.890125	0.869077	0.423547	0.150765	0.123427	0.176861	1	0.999999	1.08391	0.964513	1.28021	0.840795	0.528488	0.230005	0.139158	0.175443	1	0.999999	0.890256	1.0225	1.02833	0.885393	0.516438	0.209712	0.145663	0.186984	1	0.999999	1.06935	0.950035	0.987869	1.00286	0.439584	0.155196	0.159326	0.102356	55.4476	0.990672	56.0988	0.939418	56.0404	0.988101	55.8424	0.993964	0.168195
ATP5S	1	0.999999	0.887548	0.92035	0.671095	0.418263	0.167635	0.0591926	0.0395471	0.0376563											1	0.999999	0.762597	0.823215	0.355256	0.738083	0.157	0.088069	0.106282	0											51.8717	0.993399			51.1641	0.858549			-0.707631
ATP6V0D1	1	0.999999	1.15803	0.933668	0.960945	0.735241	0.392928	0.115259	0.0664572	0.059218	1	0.999999	1.25378	1.01365	0.982423	0.841883	0.381839	0.202067	0.134063	0.157864											1	0.999999	1.2289	1.1291	0.987958	0.753934	0.343712	0.116662	0.0659485	0.0696917	54.965	0.982412	55.2269	0.96036			54.8186	0.964505	-0.408282
ATP6V1A	1	0.999999	0.776102	0.651662	0.552801	0.464284	0.221369	0.0598191	0.0223196	0.0193009	1	0.999999	0.754885	0.646465	0.540701	0.478243	0.230043	0.0657261	0.024115	0.033408	1	0.999999	0.769548	0.644479	0.558226	0.444582	0.221284	0.060491	0.0234851	0.018427	1	0.999999	0.7587	0.643591	0.543689	0.438119	0.20984	0.0578983	0.0202815	0.0167275	50.3484	0.972262	50.2866	0.967683	50.2448	0.973756	50.0741	0.97359	-0.158055
ATP6V1B1																					1	0.999999	1.09395	0.993491	0.95678	0.563175	0.164572	0.0754468	0	0	1	0.999999	0.719784	0.694992	0.531657	0.46972	0.116838	0.027136	0	0					53.4378	0.994316	49.9885	0.95532	#DIV/0!
ATP6V1B2	1	0.999999	0.953681	0.882688	0.714494	0.480954	0.213041	0.0609816	0.0257705	0.0259051	1	0.999999	0.955071	0.841505	0.660632	0.4773	0.204731	0.0610746	0.0235415	0.029466	1	0.999999	0.972974	0.885397	0.725405	0.50385	0.243414	0.0624118	0.0234087	0.0226948	1	0.999999	0.925952	0.864089	0.681221	0.479274	0.215126	0.0531384	0.0193317	0.0163933	52.4112	0.997371	52.0333	0.995217	52.659	0.99706	52.1838	0.994866	0.199194
ATP6V1C1	1	0.999999	0.891917	0.758637	0.535583	0.277292	0.0998276	0.0388652	0.0179166	0.0161433	1	0.999999	0.883237	0.711951	0.478477	0.24219	0.0893826	0.0317653	0.0203764	0.0203595	1	0.999999	0.889977	0.7676	0.510434	0.239883	0.082551	0.0277899	0.0164214	0.0134382	1	0.999999	0.847979	0.72836	0.471488	0.249941	0.0869011	0.0270453	0.0126087	0.0114607	50.1019	0.997732	49.5167	0.998279	49.8806	0.997951	49.4931	0.996488	-0.12247
ATP6V1D	1	0.999999	1.11065	1.28	1.41562	1.42776	0.786532	0.3165	0.158205	0.111657	1	0.999999	1.1138	1.03624	1.12703	1.10321	0.640145	0.225338	0.134581	0.0912963	1	0.999999	0.981471	1.05951	1.22397	1.21768	0.645034	0.246278	0.128202	0.0865692	1	0.999999	1.05326	1.18033	1.30686	1.16386	0.67542	0.226968	0.0960633	0.0669798	57.7271	0.798134	56.6687	0.971651	56.6249	0.9368	56.9281	0.919139	-0.421404
ATP6V1E1	1	0.999999	0.877832	0.797726	0.666806	0.433467	0.143662	0.04615	0.0303297	0.0257156	1	0.999999	0.859059	0.696657	0.608308	0.370066	0.116509	0.0422599	0.0312681	0.0295165	1	0.999999	0.885796	0.988731	0.825803	0.526484	0.194661	0.0704252	0.0499188	0.0567469	1	0.999999	0.808142	0.758736	0.616864	0.382209	0.11896	0.0436716	0.0233247	0.0247054	51.4976	0.988529	50.4633	0.985775	53.0595	0.991476	50.7061	0.982383	0.902336
ATP6V1F	1	0.999999	1.04949	1.15266	1.04784	1.05321	0.709832	0.247548	0.145342	0.134341	1	0.999999	0.974387	1.02211	0.936886	0.930467	0.567028	0.202691	0.110106	0.137221	1	0.999999	1.0118	1.04357	0.951419	0.893606	0.511808	0.206454	0.109867	0.0851561	1	0.999999	1.02326	1.11628	1.07331	1.03991	0.528188	0.184231	0.114486	0.09452	57.0713	0.978553	56.3777	0.996301	56.1168	0.997605	56.1033	0.985295	-0.614437
ATP6V1G1	1	0.999999	0.985378	0.901544	0.802334	0.611661	0.297681	0.134238	0.0973695	0.122588	1	0.999999	0.858329	0.698173	0.606801	0.403487	0.170167	0.0748775	0.0640792	0.066295	1	0.999999	0.897535	0.875481	0.774458	0.552009	0.253809	0.109839	0.0825021	0.103581	1	0.999999	0.923485	0.842896	0.71896	0.512268	0.204664	0.0865773	0.0556458	0.0618513	53.6756	0.993839	50.7547	0.98807	53.0621	0.988355	52.4618	0.991785	0.54677
ATP6V1H	1	0.999999	0.985384	0.889088	0.763658	0.386712	0.11477	0.0409079	0.0209708	0.02302	1	0.999999	0.908881	0.929659	0.692434	0.380623	0.095832	0.0288398	0.0171144	0.0130969	1	0.999999	0.984995	0.874607	0.755765	0.389454	0.124945	0.0448661	0.0258674	0.0290756	1	0.999999	1.006	0.910509	0.730695	0.362238	0.0894895	0.0318881	0.0114224	0.00944006	52.0117	0.997643	51.7043	0.995156	51.9836	0.99699	51.7844	0.998913	0.025966
ATPAF1	1	0.999999	0.965474	0.927481	0.930328	0.753771	0.280307	0.0628535	0.028725	0.0269221	1	0.999999	0.901466	0.923302	0.897862	0.703091	0.27429	0.0649442	0.025213	0.0259734	1	0.999999	1.01473	0.931114	0.944064	0.699163	0.283691	0.0695848	0.030043	0.0198259	1	0.999999	0.925278	0.913318	0.90879	0.748018	0.312806	0.066457	0.0318537	0.0241625	54.5357	0.995639	54.2794	0.989896	54.3558	0.997521	54.6158	0.990857	0.0782612
ATPAF2	1	0.999999	0.974586	1.00049	1.09658	1.09463	0.539613	0.163669	0.0484791	0.0457177	1	0.999999	1.08646	0.94017	1.03023	0.946611	0.491418	0.137246	0.0286246	0.0394402	1	0.999999	0.956645	0.914041	0.948958	0.96849	0.508631	0.145806	0.0404679	0.031022	1	0.999999	0.986058	0.979923	1.0822	0.923233	0.521338	0.147519	0.0383764	0.028778	56.1436	0.984847	56.0096	0.992625	56.1134	0.991799	56.1486	0.995163	0.0544174
ATPIF1	1	0.999999	1.08338	1.40254	1.57542	2.2211	1.67045	1.07922	0.84747	1.12323	1	0.999999	1.01412	1.17881	1.31688	1.59813	1.26645	0.685301	0.62056	0.799627	1	0.999999	1.16474	1.7412	1.90067	2.37707	1.80206	1.00222	0.817716	1.02828	1	0.999999	1.2252	1.99626	2.405	3.4416	2.56186	1.62492	1.13534	1.54528		0.203958		0.29651		-0.589979		-0.0491117	#DIV/0!
ATRX	1	0.999999	1.3105	1.31583	1.12321	0.914926	0.483379	0.218867	0.169849	0.180875	1	0.999999	0.76948	0.551176	0.520267	0.35732	0.148566	0.0478324	0.0132717	0.0277634	1	0.999999	0.515933	0.534034	0.463973	0.404653	0.20513	0.103807	0.0855064	0.0870096	1	0.999999	1.27497	1.2961	1.12511	0.87518	0.558675	0.243298	0.159817	0.194818	55.8997	0.890174	49.1242	0.975627	48.2541	0.921246	56.3175	0.898086	-0.226135
ATXN10	1	0.999999	0.965931	1.00793	0.724272	0.339421	0.123585	0.0427391	0.0225363	0.0223775	1	0.999999	1.01203	0.928484	0.671226	0.287607	0.0983314	0.0320097	0.0160977	0.0161552	1	0.999999	1.05219	1.1449	0.846289	0.394058	0.143826	0.0446953	0.0236342	0.0205225	1	0.999999	0.942249	0.886767	0.642035	0.285864	0.098608	0.0307679	0.0156588	0.014655	51.7768	0.997716	51.2775	0.999735	52.4411	0.985924	51.0712	0.99889	0.229012
ATXN1L	1	0.999999	0.873	0.674629	0.516525	0.444264	0.274177	0.130428	0.110892	0.0834018																					1	0.999999	0.837784	0.828853	0.443168	0.294873	0.309032	0.124271	0.112888	0	50.7925	0.989412					50.3781	0.973032	#DIV/0!
ATXN2	1	0.999999	0.976385	0.920655	0.780228	0.558737	0.259163	0.115538	0.0869451	0.110577	1	0.999999	1.00517	0.896132	0.765155	0.552944	0.283788	0.143714	0.11231	0.146566	1	0.999999	1.00755	0.947909	0.793406	0.507685	0.239988	0.0984469	0.0730901	0.0910041	1	0.999999	0.993156	0.993324	0.835512	0.592675	0.262004	0.121909	0.0812201	0.102356	53.2039	0.996343	53.1746	0.995166	52.9577	0.998876	53.5936	0.99826	0.0863968
ATXN2L	1	0.999999	1.02089	1.13916	1.03507	0.827826	0.368957	0.156496	0.114288	0.145407	1	0.999999	0.999519	0.992136	0.916993	0.678463	0.330696	0.140495	0.112914	0.138177	1	0.999999	1.01506	1.07426	1.01787	0.809484	0.361922	0.141422	0.11258	0.138187	1	0.999999	0.97133	0.997579	0.927346	0.668633	0.274786	0.105199	0.0711303	0.0831069	55.1172	0.986168	54.354	0.998873	55.0231	0.995156	54.1368	0.999226	-0.155605
ATXN3	1	0.999999	0.950148	0.829707	0.582311	0.341236	0.119901	0.0431314	0.0289335	0.0272605	1	0.999999	0.992361	0.817183	0.653108	0.419241	0.118239	0.0470124	0.0297838	0.0359624	1	0.999999	1.11954	0.898444	0.712546	0.432307	0.176772	0.0696749	0.0452499	0.0432568	1	0.999999	0.949873	0.833947	0.626959	0.352233	0.136175	0.0525404	0.029498	0.025381	50.8919	0.998656	51.522	0.993588	52.1543	0.988965	51.189	0.998894	0.46475
ATXN7L3B	1	0.999999	0.820489	0.878311	0.748524	0.483843	0.157049	0.0395968	0.0163687	0.0117351	1	0.999999	0.788801	0.846263	0.603429	0.461324	0.146115	0.0308336	0.0164522	0.021204	1	0.999999	0.952826	0.828515	0.69673	0.467247	0.173997	0.0396344	0.0210631	0.0179182	1	0.999999	0.815499	0.747107	0.6175	0.447548	0.157534	0.045447	0.020546	0.0125357	52.3362	0.978562	51.3062	0.973164	52.0259	0.993382	50.9949	0.979649	-0.310861
AUH	1	0.999999	0.934033	0.765158	0.464886	0.329584	0.150256	0.0382284	0.0220502	0.0141679	1	0.999999	0.947035	0.5928	0.400308	0.237683	0.110786	0.0213876	0.0250656	0	1	0.999999	0.961258	0.75588	0.44933	0.28963	0.123912	0.0328918	0.0160971	0.0148217	1	0.999999	0.842944	0.642408	0.431914	0.269251	0.105946	0.0202509	0.0131054	0.0142577	50.1265	0.996025	48.817	0.991187	49.8708	0.996733	49.0051	0.995769	-0.0337554
AVEN	1	0.999999	1.04254	0.89966	0.676331	0.381206	0.22539	0.116452	0.093304	0.110944	1	0.999999	1.2315	1.14677	0.794577	0.466584	0.279844	0.126429	0.108125	0.14026											1	0.999999	1.04633	0.91578	0.668849	0.397878	0.210066	0.122471	0.0872474	0.0967796	51.7585	0.996825	52.8141	0.951315			51.8186	0.996863	-0.995478
AVL9	1	0.999999	0.965998	0.984891	0.964787	0.742872	0.234295	0.0507201	0.0201772	0.0219366	1	0.999999	0.963951	0.973753	0.88671	0.726966	0.227311	0.0578186	0.0307299	0.0351476	1	0.999999	0.929027	0.982966	0.939783	0.69899	0.242754	0.0512704	0.0260646	0.0220463	1	0.999999	0.946881	0.97186	0.950343	0.731355	0.211484	0.0373212	0.0207091	0.0181981	54.3525	0.99923	54.2138	0.995408	54.1992	0.996869	54.2262	0.997774	-0.0704339
AZI1	1	0.999999	0.861393	0.880213	0.866936	0.77293	0.491402	0.228183	0.193689	0.218244	1	0.999999	1.01847	0.880246	0.974011	0.999244	0.522483	0.343163	0.269939	0.406451	1	0.999999	0.900766	0.907192	0.892092	0.801945	0.470852	0.240932	0.191702	0.250005	1	0.999999	0.994879	0.963655	0.899614	0.919768	0.554394	0.297707	0.217673	0.249495	55.6443	0.960889	56.0804	0.972302	55.609	0.974512	56.4475	0.989754	0.165916
B2M	1	0.999999	1.11286	1.06887	1.00522	0.67802	0.367384	0.126892	0.0790492	0.0867128	1	0.999999	1.11604	1.04944	1.01791	0.793628	0.412881	0.154958	0.0946525	0.087642	1	0.999999	1.02225	1.12312	0.888326	0.572268	0.253701	0.098005	0.0588787	0.0569902	1	0.999999	1.01799	1.1562	0.959878	0.841239	0.326747	0.130346	0.0721678	0.061743	54.641	0.985841	55.3007	0.989135	53.6107	0.989131	55.0163	0.985591	-0.657337
B3GALTL	1	0.999999	1.07077	1.14237	0.937892	0.510286	0.218252	0.0905818	0.0728083	0.103722	1	0.999999	1.21464	0.956179	0.726865	0.390566	0	0	0	0																					53.1701	0.984186	51.8422	0.973605					#DIV/0!
B3GNTL1	1	0.999999	0.949187	0.934465	0.774018	0.631564	0.152163	0.102483	0.0716381	0.0884637											1	0.999999	0.952417	0.774494	0.471587	0.284553	0.111398	0.0348003	0.0244638	0.0232531	1	0.999999	1.0031	0.79857	0.405422	0.227244	0.0996747	0.0308534	0.0153155	0.0101989	53.2685	0.98272			49.978	0.998233	49.5705	0.995895	-3.29052
B7Z686_HUMAN	1	0.999999	1.01979	1.06841	0.91936	0.56342	0.210135	0.0871761	0.049591	0.082382	1	0.999999	0.898683	0.938187	0.85759	0.38456	0.0946514	0.0257135	0.0374352	0.0225363	1	0.999999	0.934049	1.00026	0.970284	0.527905	0.144141	0.0488395	0.0271287	0.0327844	1	0.999999	0.979222	0.995629	0.886603	0.499718	0.164825	0.053434	0.0357584	0.0333281	53.4407	0.996127	52.3197	0.993011	53.1996	0.996951	53.0191	0.999702	0.229185
BABAM1	1	0.999999	1.015	1.02013	1.12098	1.07283	0.635169	0.27197	0.0894057	0.0573214	1	0.999999	1.01029	0.993553	1.08521	1.01942	0.663845	0.293793	0.102829	0.0786132	1	0.999999	0.983458	0.977937	1.01237	0.930807	0.563998	0.229547	0.071209	0.0294618	1	0.999999	0.974124	1.0387	1.11588	1.06435	0.664252	0.286816	0.0900177	0.0303641	57.035	0.980502	57.2328	0.991027	56.5632	0.9983	57.2789	0.981537	-0.212924
BACH1	1	0.999999	0.934755	0.916626	0.893759	0.933828	0.653639	0.268446	0.212932	0.179556											1	0.999999	0.902359	1.05096	0.87837	0.979908	0.518831	0.266263	0.203211	0.107475	1	0.999999	0.994866	0.950684	0.943229	0.928898	0.429928	0.186216	0.103248	0.08245	56.9429	0.978735			56.2622	0.972503	55.6967	0.995061	-0.680696
BAD	1	0.999999	1.09223	1.18675	1.26231	1.30266	0.993605	0.465373	0.365685	0.391169	1	0.999999	0.96367	0.921411	1.412	1.47094	1.094	0.423959	0.472273	0.446479	1	0.999999	0.930519	1.37554	1.49891	1.45898	1.03046	0.531186	0.433773	0.490192	1	0.999999	1.04405	1.00611	1.39058	1.48944	0.744416	0.424268	0.314768	0.41725	58.8043	0.826173	58.2756	0.67531	59.1582	0.56587	56.4086	0.725559	-0.756581
BAG1	1	0.999999	1.03159	0.935065	0.968971	0.987192	0.624698	0.253365	0.1382	0.120996	1	0.999999	0.937239	0.837131	0.822018	0.855723	0.572992	0.266869	0.158253	0.14855	1	0.999999	0.97949	0.886299	0.82448	0.840926	0.510351	0.223491	0.14138	0.114572	1	0.999999	0.9742	0.862343	0.83903	0.834022	0.481709	0.215886	0.127963	0.0904547	56.8075	0.994399	56.5576	0.957484	55.9984	0.975913	55.8303	0.975943	-0.768235
BAG2	1	0.999999	1.18159	1.59898	1.54631	0.830359	0.257571	0.0851935	0.0436067	0.0453989	1	0.999999	1.24282	1.5578	1.41668	0.72648	0.212228	0.0715582	0.03189	0.0379765	1	0.999999	1.11875	1.66101	1.9036	0.947566	0.307623	0.0876792	0.0500773	0.0469328	1	0.999999	1.25684	1.60245	1.48192	0.804045	0.240982	0.0785132	0.0382606	0.0336727	54.7769	0.792039	54.1813	0.827963	55.3296	0.685914	54.6264	0.801802	0.498888
BAG3	1	0.999999	0.856502	0.792342	0.787712	0.816089	0.554176	0.287397	0.230953	0.297549	1	0.999999	0.967094	0.96449	0.93674	0.912102	0.649635	0.329812	0.267502	0.345259	1	0.999999	0.938173	0.976826	0.96639	1.02503	0.691334	0.367136	0.293528	0.369637	1	0.999999	0.978847	0.989596	0.984793	1.00192	0.645092	0.329672	0.236112	0.313003	56.6802	0.915022	57.0574	0.986893	56.8815	0.988383	56.8018	0.995291	-0.0272181
BAG4	1	0.999999	0.926795	0.853644	0.744929	0.742242	0.504546	0.224247	0.166763	0.174067	1	0.999999	0.953721	0.881838	0.802101	0.746947	0.567459	0.285643	0.191421	0.215092	1	0.999999	0.930805	0.819375	0.724957	0.71788	0.494541	0.22718	0.157831	0.155298	1	0.999999	0.92191	0.864445	0.763321	0.754944	0.490625	0.236324	0.162366	0.149806	55.4025	0.969093	56.2268	0.977959	55.114	0.971626	55.5102	0.974473	-0.502581
BAG5	1	0.999999	0.936535	0.821479	0.561017	0.292654	0.113146	0.036093	0.0208287	0.0177888	1	0.999999	0.976477	0.834817	0.606708	0.35771	0.157189	0.0593123	0.0435393	0.048348	1	0.999999	0.896983	0.754115	0.492992	0.229451	0.0904815	0.0378783	0.0144844	0.0134723	1	0.999999	0.87886	0.809509	0.524746	0.287142	0.111215	0.0299401	0.0159032	0.0106396	50.5718	0.999419	51.1474	0.998795	49.7456	0.998954	50.2634	0.996819	-0.855087
BAG6	1	0.999999	0.932181	0.862518	0.724418	0.526483	0.251063	0.0989489	0.0652816	0.0644031	1	0.999999	0.918608	0.876441	0.76351	0.61146	0.28829	0.10824	0.0770352	0.0792618	1	0.999999	0.98441	0.903534	0.771157	0.569061	0.270304	0.0925548	0.0640155	0.053866	1	0.999999	0.946019	0.877778	0.691597	0.520426	0.228141	0.0860027	0.0504094	0.0461275	52.7545	0.994588	53.4725	0.988285	53.2899	0.996375	52.5556	0.995216	-0.190768
BAIAP2	1	0.999999	0.833949	0.705072	0.553084	0.427221	0.180183	0.0727461	0.0526442	0.0578836	1	0.999999	0.835359	0.684727	0.543028	0.404788	0.163024	0.0638806	0.0427505	0.0474912	1	0.999999	0.826727	0.703293	0.558727	0.425429	0.178708	0.0653448	0.0423076	0.0479324	1	0.999999	0.816346	0.691985	0.545381	0.41899	0.182615	0.0730418	0.047616	0.0499419	50.5678	0.988186	50.2892	0.988704	50.538	0.987053	50.3953	0.987581	0.0381686
BAIAP2L1	1	0.999999	0.981309	0.920689	0.834276	0.645446	0.27021	0.0998453	0.0466096	0.03676	1	0.999999	0.969261	0.904773	0.824342	0.685269	0.334373	0.109416	0.0557285	0.060139	1	0.999999	0.97433	0.962213	0.876902	0.695654	0.321527	0.109443	0.0521428	0.0382696	1	0.999999	0.973727	0.878363	0.796351	0.57176	0.265626	0.0967348	0.0484363	0.0388305	53.8928	0.995638	54.2734	0.99156	54.4253	0.997828	53.364	0.995595	-0.18846
BANF1	1	0.999999	0.944123	0.532271	0.668702	0.663433	0.313982	0.14156	0.107904	0.110572	1	0.999999	0.878339	0.435075	0.581767	0.566534	0.229354	0.0928974	0.0715695	0.0647989	1	0.999999	0.925673	0.518554	0.547469	0.509686	0.300648	0.115224	0.0733728	0.0694545											52.4028	0.905162	50.3961	0.904362	50.7978	0.944675			-1.60503
BAP18	1	0.999999	0.885738	0.825324	0.740955	0.622072	0.363918	0.159316	0.110177	0.139342	1	0.999999	0.840567	0.696001	0.678725	0.603517	0.274141	0.136527	0.0928983	0.172683	1	0.999999	0.895419	0.849552	0.747964	0.588927	0.366275	0.15495	0.0979444	0.117285	1	0.999999	0.772696	0.73663	0.655324	0.538075	0.295924	0.121402	0.0636428	0.105598	53.705	0.980416	52.4158	0.952876	53.6295	0.988042	51.9611	0.967452	-0.265087
BAX	1	0.999999	0.850961	0.945986	1.01368	0.852855	0.539204	0.293836	0.230488	0.265579	1	0.999999	0.978077	1.00367	0.997723	0.966994	0.637405	0.333828	0.254184	0.303496	1	0.999999	1.00151	0.909951	0.874896	0.725731	0.435913	0.202932	0.151383	0.164689	1	0.999999	1.0087	0.950363	0.966168	0.923838	0.573326	0.261849	0.194421	0.177023	56.2421	0.97231	56.8965	0.998085	55.1065	0.992266	56.5031	0.997219	-0.764464
BAZ2B	1	0.999999	0.630872	0.459871	0.318943	0.29573	0.166804	0.0525552	0.0153661	0.013539	1	0.999999	0.718415	0.648724	0.330549	0.290576	0.129765	0.0618194	0.026649	0	1	0.999999	0.923403	0.869357	0.943231	0.628723	0.116779	0.156993	0.187861	0	1	0.999999	0.796085	0.813763	0.506637	0.490152	0.234426	0.0873982	0.023569	0.0320959	47.1615	0.968669	48.3592	0.98354	53.4461	0.970844	51.0905	0.973972	4.50796
BCAM	1	0.999999	1.02409	1.11891	0.891972	1.0024	0.658066	0.279764	0.281406	0.251181											1	0.999999	1.02077	0.957414	1.03936	0.980333	0.542069	0.307913	0.216181	0.238122											56.5765	0.975942			56.2848	0.994291			-0.291727
BCAP31	1	0.999999	1.22987	1.21722	0.873527	0.822611	0.414212	0.196192	0.0958377	0.101409											1	0.999999	1.07756	0.969911	0.952486	0.627778	0.320378	0.128165	0.0928594	0.105728											55.4058	0.939208			54.1412	0.994365			-1.26459
BCAR1	1	0.999999	0.978847	0.999161	0.928486	0.775758	0.520394	0.215404	0.152713	0.129786	1	0.999999	0.838152	0.733353	0.578554	0.469683	0.198168	0.0944911	0.071966	0.0877767	1	0.999999	0.838713	0.755121	0.618403	0.49184	0.259015	0.108723	0.076481	0.0780511	1	0.999999	0.880779	0.755021	0.659857	0.509602	0.255974	0.0943818	0.0663781	0.0725945	55.8681	0.996912	51.0939	0.985231	51.6747	0.987243	51.9986	0.986352	-1.64431
BCAS2	1	0.999999	1.52737	1.34536	0.957374	0.56408	0.197063	0.0525923	0.0322294	0.0330362	1	0.999999	1.40355	1.17898	0.941403	0.652731	0.283195	0.0974027	0.0828414	0.0597169	1	0.999999	1.49728	1.35389	0.859808	0.528915	0.207399	0.0703438	0.0349216	0.034109	1	0.999999	1.57064	1.42859	1.0366	0.637286	0.262392	0.0714455	0.0401279	0.0209936	53.47	0.86224	54.1185	0.91328	53.2567	0.863408	54.0639	0.829948	-0.13394
BCAS3	1	0.999999	1.03615	0.972969	0.96472	0.658307	0.256874	0.0873316	0.0489566	0.0446564	1	0.999999	0.968951	0.909586	0.850933	0.592206	0.172574	0.0656313	0.0488695	0.0527255	1	0.999999	1.04094	0.909869	0.833897	0.601643	0.219215	0.0571314	0.039729	0.0359736	1	0.999999	1.04346	0.933046	0.880059	0.624359	0.202605	0.0721536	0.0378023	0.0301334	54.0874	0.998671	53.3573	0.993449	53.4891	0.993965	53.6776	0.996025	-0.139005
BCAT2	1	0.999999	1.0022	1.09245	1.05981	0.950177	0.437344	0.150552	0.0676319	0.0496499	1	0.999999	0.947587	0.883356	0.927992	0.792625	0.3915	0.12655	0.0613791	0.0514406	1	0.999999	1.12077	1.3107	1.28549	1.22917	0.655592	0.240388	0.135144	0.0716916	1	0.999999	0.967979	0.997251	1.05967	0.921263	0.454635	0.160255	0.0639552	0.0403069	55.7599	0.991881	55.1572	0.988874	56.6877	0.880849	55.8301	0.995897	0.800337
BCCIP	1	0.999999	0.941463	1.01925	0.794055	0.587323	0.219966	0.0757633	0.044591	0.049437	1	0.999999	0.878729	0.750261	0.562244	0.400704	0.140345	0.0469542	0.0285003	0.0391786	1	0.999999	0.98897	0.867473	0.693861	0.475476	0.194319	0.0543652	0.0301888	0.0258269	1	0.999999	0.947374	0.936513	0.691243	0.531355	0.175548	0.0546998	0.0238607	0.0201923	53.3742	0.99316	50.6686	0.991906	52.2357	0.996595	52.5402	0.992149	0.366554
BCCIP	1	0.999999	0.873771	0.760211	0.564208	0.342203	0.143403	0.0532147	0.0268555	0.0266565	1	0.999999	0.894226	0.660772	0.469257	0.287607	0.113653	0.0239255	0.0146866	0.0112359	1	0.999999	0.877628	0.757279	0.583282	0.379865	0.169393	0.0559629	0.0284036	0.0215942	1	0.999999	0.891946	0.744438	0.499567	0.313226	0.138118	0.0436311	0.0213389	0.0182597	50.5078	0.996228	49.4448	0.995725	50.7861	0.995071	50.0602	0.998129	0.446857
BCKDHB	1	0.999999	0.779246	0.755909	0.60229	0.500176	0.299733	0.174216	0.110672	0.117051																					1	0.999999	0.891018	0.70524	0.595505	0.271127	0.289681	0.089793	0.0448044	0.0371411	51.842	0.983008					50.5946	0.985832	#DIV/0!
BCL10	1	0.999999	0.950509	0.854395	0.759963	0.653896	0.342365	0.16913	0.131871	0.178767	1	0.999999	0.907928	0.821783	0.731247	0.651237	0.360286	0.170443	0.144921	0.169334	1	0.999999	0.943356	0.851549	0.778186	0.646815	0.380157	0.169729	0.130918	0.151295	1	0.999999	0.908645	0.826617	0.731102	0.626694	0.338989	0.165048	0.114918	0.134412	53.8941	0.98165	53.8194	0.976423	54.1245	0.985584	53.6124	0.983208	0.0117267
BCL2L1	1	0.999999	1.10253	1.0375	0.856586	0.735597	0.400319	0.181141	0.12632	0.127167											1	0.999999	1.54942	0.939665	0.887249	0.817705	0.488448	0.185259	0.166198	0.179824	1	0.999999	1.06127	1.08177	0.741655	0.923009	0.352255	0.193907	0.161462	0.113903	54.9442	0.986791			55.6679	0.830746	55.2571	0.948042	0.723717
BCL2L13	1	0.999999	1.05274	0.965626	0.934008	0.754521	0.400822	0.131349	0.067111	0.0747192	1	0.999999	1.16183	0.94386	0.814759	0.560437	0	0	0	0	1	0.999999	0.857153	0.893089	0.882112	0.715249	0.3096	0.114229	0.0506646	0.0352202	1	0.999999	1.33377	1.40343	0.798674	1.36159	0.564153	0.108527	0	0	55.0636	0.996821	52.9596	0.9756	54.4554	0.978859	56.0598	0.840374	1.24602
BCL7A	1	0.999999	0.979032	1.07832	1.21117	1.19139	0.771332	0.381542	0.313764	0.39565	1	0.999999	1.01178	1.18045	1.03896	1.00702	0.608346	0.333997	0.280838	0.291407	1	0.999999	1.01064	1.05584	1.21625	1.27279	0.799022	0.39352	0.258063	0.338689	1	0.999999	1.0091	1.0775	1.1178	1.10019	0.665696	0.284947	0.219788	0.279918	56.4616	0.914938	56.5303	0.968999	57.6427	0.894071	56.209	0.97443	0.429924
BCL9	1	0.999999	0.920003	0.939347	0.931588	0.980618	0.711871	0.353632	0.260408	0.328775	1	0.999999	1.01694	0.829834	0.824584	0.772861	0.504551	0.235375	0.217089	0.249575	1	0.999999	0.882279	0.88511	0.859498	0.775438	0.495663	0.24318	0.200745	0.25085	1	0.999999	0.848061	0.873246	0.752471	0.756574	0.449702	0.223874	0.163939	0.199377	57.3143	0.979836	55.7074	0.960928	55.7022	0.963519	55.1584	0.953808	-1.08057
BCL9L	1	0.999999	0.965766	0.965904	0.98649	0.943989	0.607415	0.320054	0.254963	0.308596	1	0.999999	0.994448	0.997864	1.10065	1.09774	0.704233	0.357555	0.304025	0.362175	1	0.999999	0.983096	0.994688	1.01449	0.964947	0.63736	0.3186	0.253447	0.309697	1	0.999999	1.01628	1.03164	1.00229	0.982401	0.616188	0.300397	0.231146	0.270715	56.7193	0.995723	56.3043	0.977701	56.8172	0.99775	56.6495	0.997876	0.221584
BCLAF1	1	0.999999	0.977422	0.883566	0.730377	0.609716	0.33434	0.166025	0.128125	0.163199	1	0.999999	1.01609	0.914651	0.763106	0.646803	0.375762	0.19613	0.155021	0.18728	1	0.999999	1.01849	1.01771	0.865629	0.745998	0.43806	0.215745	0.170482	0.203688	1	0.999999	1.05022	0.966362	0.824554	0.788045	0.436924	0.218177	0.171739	0.18929	53.5667	0.990186	54.1408	0.990296	55.1788	0.992943	55.3342	0.984149	1.40275
BCR	1	0.999999	0.604784	0.405545	0.322846	0.275577	0.142731	0.0769155	0.0517823	0.0479863	1	0.999999	0.531623	0.43886	0.190075	0.143643	0.171998	0.0824206	0.0205681	0.0276107	1	0.999999	0.674508	0.505476	0.435851	0.290293	0.248401	0.113145	0.0781874	0.0845904	1	0.999999	0.548419	0.448517	0.368188	0.245271	0.134919	0.0525146	0.0728329	0.0345695	46.4906	0.966624	45.6129	0.965293	48.1008	0.97296	46.6749	0.958495	1.33606
BECN1	1	0.999999	0.956891	0.826126	0.621242	0.364463	0.193404	0.0557882	0.0356139	0.0310191	1	0.999999	0.87193	0.897918	0.549697	0.327392	0.10228	0.0219916	0.0105626	0	1	0.999999	0.940025	0.799116	0.5648	0.332679	0.163845	0.0516778	0.0359609	0.0348898	1	0.999999	0.955748	0.927083	0.596527	0.344646	0.15905	0.0463291	0.0285496	0.0167223	51.3157	0.99888	50.7738	0.991422	50.7526	0.999039	51.2669	0.997153	-0.0350572
BICD1	1	0.999999	0.801288	0.701455	0.46206	0.412924	0.202004	0.0679591	0.0341634	0.0494878											1	0.999999	0.908938	0.618258	0.569228	0.368192	0.18453	0.0596998	0.046824	0.0580736	1	0.999999	0.876086	0.677361	0.534684	0.467637	0.104286	0.0677673	0	0.0197211	50.009	0.985548			50.2359	0.98427	50.401	0.975651	0.226931
BICD2	1	0.999999	0.967237	0.71716	0.554977	0.380037	0.155481	0.0599697	0.0348977	0.0367162	1	0.999999	0.965727	0.746211	0.553118	0.439115	0.192298	0.0857564	0.0567274	0.0763245	1	0.999999	0.905436	0.695278	0.535109	0.353814	0.153186	0.0554567	0.0386538	0.0345532	1	0.999999	0.983508	0.765306	0.555325	0.400883	0.173097	0.0613824	0.0320498	0.0305363	50.6475	0.992833	51.0569	0.990451	50.2465	0.995022	50.9608	0.994033	-0.248578
BID	1	0.999999	0.956981	0.951668	0.934564	0.917459	0.578373	0.289505	0.230344	0.293055	1	0.999999	0.997107	0.969912	0.988719	0.934315	0.71084	0.330632	0.286548	0.340929	1	0.999999	0.943921	1.0212	1.09184	1.10803	0.745047	0.392139	0.330764	0.402404	1	0.999999	0.994925	1.02707	1.06008	1.05705	0.716664	0.349691	0.252466	0.319688	56.5123	0.989244	57.2249	0.993956	56.4726	0.969561	57.0901	0.988634	-0.0872251
BIN1	1	0.999999	0.930909	0.806306	0.565464	0.377471	0.177446	0.0658215	0.0424157	0.0519656	1	0.999999	0.944992	0.787428	0.539094	0.367631	0.16042	0.0606439	0.0400637	0.0414739	1	0.999999	0.977919	0.824933	0.581543	0.375779	0.160641	0.0586581	0.0374097	0.0417351	1	0.999999	0.921402	0.785732	0.525268	0.369052	0.155971	0.0587268	0.0520734	0.036552	50.9706	0.997801	50.7308	0.997378	51.1035	0.997786	50.625	0.99683	0.0135701
BIN3	1	0.999999	0.869976	0.821995	0.746397	0.680049	0.356162	0.158802	0.10743	0.11078	1	0.999999	0.937991	0.447165	0.510744	0.5287	0.0722769	0.0383959	0	0	1	0.999999	0.756604	0.667664	0.672954	0.627787	0.344559	0.15667	0.0959812	0.0906316	1	0.999999	0.729575	0.635737	0.697862	0.52373	0.398228	0.139695	0.0698736	0.0679586	53.9758	0.971403	49.5376	0.911416	52.412	0.941299	51.902	0.938572	0.400297
BIRC6	1	0.999999	1.2164	1.1701	0.885889	0.444158	0.160353	0.0574729	0.0337516	0.0319784	1	0.999999	1.15281	1.09606	0.856844	0.470412	0.174608	0.0650159	0.039098	0.0417112	1	0.999999	1.12337	1.11444	0.877605	0.455947	0.180564	0.0608069	0.0375684	0.0335898	1	0.999999	1.16047	1.18445	0.865551	0.447022	0.157594	0.0529838	0.0317589	0.0275224	52.7606	0.964378	52.8535	0.982137	52.8357	0.983935	52.7463	0.970496	-0.0160431
BLM	1	0.999999	0.91064	0.932414	0.809984	0.411627	0.143859	0.0449594	0.0321584	0.0222034											1	0.999999	1.02722	0.743329	0.654243	0.774075	0.288046	0.160557	0.18517	0.206039	1	0.999999	0.973723	0.839657	0.723295	0.445891	0.245672	0.0949262	0.0625327	0.065215	52.3588	0.995026			53.6907	0.911053	52.3091	0.996869	1.33191
BLMH	1	0.999999	1.09129	1.38743	1.32691	1.70783	0.963926	0.512951	0.287516	0.201892	1	0.999999	1.06472	1.14381	1.27985	1.38156	0.829592	0.407389	0.235991	0.176972	1	0.999999	0.988155	1.30185	1.48605	1.74262	1.03021	0.512597	0.305206	0.20434	1	0.999999	1.05246	1.33823	1.43696	1.71549	1.09993	0.550162	0.271789	0.188787	59.0622	0.637086	58.2817	0.846084	59.0179	0.600433	59.0654	0.62266	0.369697
BLOC1S1	1	0.999999	0.983807	0.952012	0.840909	0.635842	0.220833	0.0677358	0.0313207	0.0362096	1	0.999999	0.973886	0.94385	0.984357	0.637223	0.234297	0.0726591	0.0417616	0.0563551	1	0.999999	1.08012	1.06618	0.939812	0.693874	0.243014	0.0616415	0.0311472	0.0321842	1	0.999999	0.972978	0.966675	0.873861	0.666981	0.207929	0.0626945	0.0268515	0.0295946	53.7042	0.996169	53.9153	0.996961	54.1776	0.994035	53.8856	0.996571	0.221801
BLOC1S2	1	0.999999	0.817681	1.00303	0.846239	0.807918	0.299188	0.135236	0.0936263	0.0980169	1	0.999999	0.937457	0.952708	0.980998	0.681333	0.283313	0.138816	0.0911477	0.128178	1	0.999999	0.959178	0.948186	0.942928	0.83085	0.451832	0.182167	0.121999	0.101947	1	0.999999	1.02274	0.976832	1.10724	0.865729	0.463447	0.209266	0.12825	0.0758832	54.7324	0.964505	54.2116	0.995101	55.604	0.996168	55.8216	0.988996	1.24078
BLOC1S3	1	0.999999	1.02895	1.04822	1.08073	0.870282	0.515259	0.207101	0.14909	0.171854	1	0.999999	1.02677	0.984166	0.902199	0.76754	0.447486	0.179706	0.137244	0.159212	1	0.999999	1.0015	1.01817	1.08574	0.981623	0.520797	0.228305	0.190038	0.204947	1	0.999999	0.898972	0.909996	0.806918	0.701769	0.352902	0.145936	0.0946139	0.118876	56.0177	0.991223	55.3056	0.995408	56.0945	0.994072	54.3831	0.98163	-0.422855
BLOC1S4	1	0.999999	0.838295	0.93398	0.845106	0.632112	0.262692	0.0941271	0.0632241	0.0590218	1	0.999999	1.02756	0.937272	0.822576	0.820009	0.339133	0.140375	0.0604087	0.0702632	1	0.999999	0.93408	1.10237	0.998907	0.79803	0.248826	0.0530183	0.0218897	0.0129879	1	0.999999	1.04184	0.941563	0.984047	0.746245	0.345505	0.137211	0.082618	0.0889614	53.7954	0.97969	54.9543	0.982664	54.6112	0.992338	54.7895	0.996602	0.325498
BLOC1S5-TXNDC5	1	0.999999	0.814287	0.705351	0.629965	0.51854	0.182993	0.0701449	0.0375629	0.0338663	1	0.999999	1.06897	0.974025	1.12857	0.863495	0.387963	0.108896	0.0314739	0.0445107	1	0.999999	0.910425	0.762652	0.645051	0.518403	0.198382	0.0689915	0.0392834	0.0404259	1	0.999999	0.840862	0.737777	0.703565	0.590632	0.267763	0.0852946	0.0517002	0.0493515	51.2521	0.969173	55.3978	0.987028	51.8216	0.984372	52.4467	0.965448	-1.19085
BLOC1S6	1	0.999999	0.970725	0.886491	0.953452	0.761624	0.234368	0.0690905	0.0311054	0.0239862	1	0.999999	1.02179	0.994109	1.00548	0.786593	0.225128	0.0751257	0.0333332	0.0246972	1	0.999999	0.902931	0.972931	0.885746	0.667092	0.206402	0.0651073	0.0290711	0.00243447	1	0.999999	0.936957	0.929717	0.955103	0.715451	0.2466	0.0684598	0.0285648	0.0128115	54.4115	0.991929	54.4712	0.999303	53.9135	0.992478	54.2973	0.995115	-0.335944
BLVRA	1	0.999999	0.999809	1.05351	0.885081	0.437939	0.10812	0.0400311	0.0225109	0.025781	1	0.999999	1.02514	1.05215	0.92697	0.45297	0.102035	0.0325124	0.0223997	0.0246416	1	0.999999	1.0243	1.03794	0.913457	0.434654	0.113269	0.0341467	0.019493	0.0167819	1	0.999999	0.96997	0.997096	0.830938	0.417879	0.113236	0.0404244	0.0232167	0.0200092	52.6633	0.998048	52.7937	0.998077	52.7063	0.998499	52.4424	0.999377	-0.154183
BLVRB	1	0.999999	0.897288	0.586265	0.390994	0.288145	0.117146	0.0497913	0.0315634	0.0349175	1	0.999999	0.879253	0.578753	0.367996	0.298347	0.151526	0.0743788	0.0485918	0.0588884	1	0.999999	1.00842	0.752731	0.513714	0.384611	0.189025	0.0745877	0.0514622	0.049847	1	0.999999	0.87114	0.600007	0.377569	0.276612	0.128336	0.0448303	0.0589892	0.0235751	48.7661	0.991296	48.5916	0.990479	50.6869	0.990763	48.6709	0.993752	1.00007
BNIP2	1	0.999999	1.00876	0.991285	0.928684	0.728142	0.309165	0.0915599	0.0436891	0.0440075	1	0.999999	1.15629	0.89116	1.05496	0.820227	0.253254	0.107322	0.088964	0.100968	1	0.999999	1.029	1.00232	1.06738	0.781964	0.291991	0.0790832	0.0523681	0.0425271	1	0.999999	0.960537	0.94726	0.925347	0.746188	0.318264	0.090127	0.0462784	0.0507357	54.5522	0.999492	54.5973	0.977897	54.7134	0.9956	54.6444	0.996742	0.104131
BOD1	1	0.999999	1.0032	1.02146	1.05201	0.970441	0.590713	0.306709	0.27404	0.366599	1	0.999999	1.15676	1.35352	1.4145	1.03655	0.64654	0.376192	0.273325	0.375054	1	0.999999	0.96509	0.930396	0.909183	0.878227	0.588238	0.241444	0.19	0.24817	1	0.999999	0.957514	0.846143	0.853181	0.77429	0.445861	0.217783	0.150432	0.192204	56.4544	0.991899	56.5527	0.789817	56.4537	0.98295	55.3504	0.972477	-0.601497
BOD1L1	1	0.999999	0.990941	0.9851	0.991279	0.933327	0.587714	0.301738	0.248859	0.314884	1	0.999999	1.00926	0.951761	0.99163	0.936719	0.611713	0.338231	0.283114	0.35166	1	0.999999	0.959526	0.939383	0.923865	0.860724	0.55634	0.273524	0.216818	0.257662	1	0.999999	0.972522	0.987129	0.983367	0.874392	0.560269	0.270566	0.190876	0.251799	56.5555	0.996917	56.7867	0.994065	56.3374	0.988927	56.3595	0.996299	-0.322661
BOLA1	1	0.999999	0.895171	0.933457	0.879596	0.793872	0.471161	0.226986	0.195304	0.274218	1	0.999999	0.946559	0.962212	0.946411	0.897242	0.633729	0.291776	0.250938	0.310317	1	0.999999	1.19008	0.973943	1.10703	0.890649	0.667372	0.283402	0.231038	0.292154	1	0.999999	1.03493	1.01409	0.971932	0.836088	0.473654	0.211239	0.166428	0.191285	55.5209	0.972081	56.8377	0.986586	56.9559	0.953131	55.6949	0.997861	0.146108
BOLA2	1	0.999999	1.10376	1.36497	1.31314	1.26626	0.738876	0.274929	0.1328	0.131186	1	0.999999	0.921376	0.909423	0.849222	0.71398	0.413239	0.149996	0.082946	0.083536	1	0.999999	1.24029	1.42619	1.40947	1.3784	0.775351	0.281794	0.138908	0.116505	1	0.999999	1.15806	1.77021	1.706	1.81585	0.93443	0.375203	0.169348	0.135255	57.269	0.849484	54.8515	0.988396	57.4867	0.775407	58.4614	0.506358	1.91386
BOLA3	1	0.999999	0.950742	1.09109	1.14737	1.33339	0.801704	0.409427	0.323492	0.420616	1	0.999999	0.981405	1.02383	1.1001	1.14618	0.724569	0.372663	0.315042	0.39302	1	0.999999	0.971409	1.00717	1.04195	1.02047	0.665556	0.321775	0.26835	0.283521	1	0.999999	0.914401	0.954502	1.05083	0.92756	0.641242	0.301266	0.204929	0.257411	56.5925	0.863502	56.35	0.963009	56.7738	0.996013	56.9094	0.986361	0.370362
BOP1	1	0.999999	0.664037	0.543202	0.447542	0.314597	0.139638	0.0533362	0.0349215	0.0312743	1	0.999999	0.685562	0.560069	0.429592	0.307416	0.147636	0.0482475	0.0251493	0.0264372	1	0.999999	0.672532	0.551328	0.464687	0.328474	0.151906	0.0552299	0.0374165	0.0380034	1	0.999999	0.675881	0.546702	0.441096	0.356554	0.159723	0.0617486	0.032973	0.0286677	48.2483	0.974683	48.3144	0.980276	48.4664	0.97406	48.4635	0.972877	0.183613
BPHL	1	0.999999	0.869747	0.757985	0.392469	0.251478	0.117056	0.0562658	0.0358422	0.0402279	1	0.999999	0.863908	0.66906	0.313151	0.185786	0.0874821	0.0299533	0.019077	0.0136398	1	0.999999	0.91104	0.750256	0.363796	0.203475	0.0924508	0.0418357	0.0289353	0.0236328	1	0.999999	0.891002	0.738939	0.319566	0.203195	0.0931114	0.0313787	0.0246421	0.0169721	49.3055	0.995628	48.4177	0.997534	49.0581	0.997883	48.8021	0.995159	0.0684966
BPNT1	1	0.999999	0.955046	0.977612	0.803458	0.362081	0.10882	0.0375565	0.0205954	0.0231601	1	0.999999	0.968379	0.932246	0.748978	0.365458	0.125493	0.0558497	0.034632	0.0314766	1	0.999999	1.04247	1.05269	0.869904	0.407599	0.14599	0.0545081	0.0342263	0.0320006	1	0.999999	0.969627	0.983519	0.804265	0.410478	0.13486	0.0467758	0.029726	0.0301177	52.1012	0.998978	51.9115	0.999432	52.5271	0.996367	52.35	0.999459	0.432209
BRAF	1	0.999999	0.691004	0.429133	0.369395	0.258564	0.0884966	0.0313283	0.0223107	0.0118651	1	0.999999	0.658279	0.417049	0.311954	0.221467	0.0743775	0.0359578	0.0254969	0.00910222	1	0.999999	0.703911	0.448011	0.337057	0.2744	0.0861903	0.0397973	0.0206278	0.0169249	1	0.999999	0.730902	0.590826	0.447674	0.342043	0.220605	0.0613812	0.0356188	0.0195707	47.2303	0.976643	46.6753	0.980553	47.2623	0.979557	48.9856	0.982642	1.17109
BRAP	1	0.999999	0.828115	0.694227	0.46726	0.348079	0.150614	0.0604901	0.0446598	0.0352705	1	0.999999	0.865196	0.625872	0.565755	0.436062	0.212994	0.0930415	0.0757873	0.0509768	1	0.999999	0.688308	0.653525	0.477073	0.389927	0.145335	0.0702656	0.0410737	0.0365727	1	0.999999	0.867598	0.694107	0.590607	0.391831	0.225938	0.071466	0.0424984	0.0273016	49.7252	0.99397	50.5426	0.98355	49.2765	0.972424	50.747	0.991677	-0.122187
BRAT1	1	0.999999	0.967001	0.855496	0.866088	0.682099	0.249043	0.0767228	0.0338928	0.0275027	1	0.999999	0.886611	0.801236	0.74225	0.482354	0.227945	0.0911471	0.0151615	0.0273338	1	0.999999	0.987659	0.842606	0.764616	0.583863	0.28991	0.0835187	0.104831	0.0883539	1	0.999999	0.866033	0.796153	0.872103	0.613555	0.27391	0.050571	0.0255576	0.0177544	54.0263	0.986058	52.3382	0.987795	53.2672	0.987437	53.6702	0.967582	0.28644
BRCA2	1	0.999999	1.20809	0.968531	1.10071	0.888866	0.200681	0.0343272	0.0111508	0.0145278	1	0.999999	1.33388	1.08472	1.02721	0.733029	0.19129	0.076486	0.0525433	0.0262761	1	0.999999	0.861421	0.855635	1.19265	0.941712	0.163446	0.053343	0.0246566	0.0193532	1	0.999999	0.984959	0.965722	1.18689	0.962649	0.220949	0.066876	0.034194	0.0132398	54.7523	0.976192	54.1442	0.948028	54.8061	0.962529	55.0877	0.982486	0.498643
BRCC3	1	0.999999	1.04166	1.09015	1.08691	1.01508	0.578097	0.239999	0.0884731	0.0494923	1	0.999999	1.07447	1.00804	1.12165	1	0.697792	0.249803	0.0981155	0.0669187	1	0.999999	0.993011	1.00076	1.04864	1.04499	0.613706	0.247413	0.101805	0.0470382	1	0.999999	1.01511	0.999925	1.09385	1.02534	0.618109	0.257017	0.0810023	0.0377494	56.6429	0.984557	57.1862	0.986429	56.8385	0.991056	56.9321	0.988827	-0.0292515
BRD2	1	0.999999	0.673411	0.439057	0.392966	0.344638	0.166701	0.0833005	0.0527917	0.0568449	1	0.999999	0.751267	0.551144	0.496174	0.357134	0.167461	0.0805087	0.0586329	0.0552393	1	0.999999	0.730748	0.546408	0.520646	0.349437	0.248559	0.103061	0.0784431	0.0808457	1	0.999999	0.679343	0.483595	0.483048	0.390682	0.249492	0.115407	0.0823399	0.0934679	47.6241	0.963844	49.0806	0.979843	49.3137	0.97504	48.7627	0.957036	0.685836
BRD4	1	0.999999	0.819783	0.73673	0.737416	0.658954	0.378346	0.159756	0.127961	0.161225	1	0.999999	0.858401	0.803091	0.833585	0.69806	0.391848	0.175786	0.137626	0.136456	1	0.999999	0.804827	0.743179	0.69731	0.640693	0.357505	0.170041	0.145014	0.16492	1	0.999999	0.849369	0.775908	0.682136	0.608594	0.374332	0.177103	0.12107	0.145684	53.6193	0.949646	54.5755	0.960363	53.3094	0.956058	53.3234	0.976516	-0.781058
BRD8	1	0.999999	1.09013	0.982051	0.829968	0.652971	0.271271	0.0928981	0.064784	0.066616	1	0.999999	0.965906	0.966297	0.962604	0.751968	0.251102	0.179365	0.115762	0.103892	1	0.999999	0.93111	0.950432	0.898884	0.826999	0.394696	0.172046	0.0909976	0.089388	1	0.999999	0.991542	0.985354	0.910686	0.664436	0.269978	0.105689	0.0653895	0.0620268	53.9232	0.991106	54.3449	0.996859	55.2973	0.990996	54.1071	0.999636	0.568101
BRE	1	0.999999	1.02338	1.06448	1.12811	1.08654	0.639099	0.277224	0.0914071	0.055491	1	0.999999	1.00264	0.957434	1.01477	0.937361	0.512722	0.213574	0.0751368	0.0580208	1	0.999999	1.007	1.0314	1.08947	1.10736	0.657974	0.261975	0.0940338	0.0394791	1	0.999999	1.01612	1.05854	1.11671	1.16287	0.66644	0.266616	0.0832645	0.0321741	57.0778	0.975555	56.2248	0.996881	57.1123	0.980574	57.1868	0.967086	0.498309
BRF1											1	0.999999	0.451534	0.690656	0.427601	0.309265	0.232437	0.0919927	0.0574524	0.0533377																							48.2554	0.898856					#DIV/0!
BRIX1	1	0.999999	1.76975	2.06981	1.51682	0.807557	0.283175	0.128979	0.0932749	0.0808725											1	0.999999	1.64376	1.91377	1.42496	0.828595	0.44003	0.142394	0.101671	0.111893	1	0.999999	1.86718	2.16623	1.77329	1.08	0.535973	0.173288	0.0900035	0.119515	54.7285	0.582772			55.5625	0.631557	56.0582	0.478401	0.834025
BRK1	1	0.999999	1.05116	1.18966	1.00345	0.741579	0.492556	0.198813	0.122351	0.100227	1	0.999999	1.0532	1.06109	0.868917	0.592619	0.380061	0.147657	0.0885539	0.0759935	1	0.999999	1.13136	1.20451	1.0383	0.768921	0.536828	0.210572	0.122125	0.0956507	1	0.999999	1.23547	1.19924	1.2377	1.02292	0.547248	0.18082	0.148006	0.0977442	55.6318	0.971014	54.2272	0.990776	56.0088	0.95827	56.1676	0.923276	1.15867
BROX	1	0.999999	0.896864	0.533494	0.24614	0.164446	0.0842088	0.0298603	0.0182838	0.0175519	1	0.999999	0.917537	0.535304	0.232124	0.172619	0.0825678	0.0329289	0.0226409	0.019396	1	0.999999	0.913696	0.55794	0.222002	0.145661	0.0641776	0.0242557	0.0149428	0.0162998	1	0.999999	0.907467	0.499276	0.179442	0.119624	0.0519472	0.0212668	0.0137296	0.0132423	47.5322	0.995473	47.5151	0.9941	47.5621	0.996802	47.1243	0.997088	-0.180415
BSDC1	1	0.999999	0.931522	0.88544	0.93585	0.953316	0.579573	0.251246	0.180718	0.218045	1	0.999999	1.02682	1.05769	0.934135	0.975919	0.675787	0.303019	0.195154	0.269339	1	0.999999	0.91242	0.941126	0.931827	0.823486	0.517519	0.252196	0.168613	0.183614	1	0.999999	0.927064	0.928378	0.997785	0.887008	0.641323	0.240585	0.163285	0.204641	56.4623	0.979698	57.0272	0.989993	56.0444	0.988604	56.7615	0.986203	-0.341789
BSG	1	0.999999	1.19391	1.187	0.962641	0.862571	0.414848	0.20357	0.13989	0.122019	1	0.999999	1.47703	1.57028	1.39324	1.11976	0.543145	0.244654	0.169701	0.154976	1	0.999999	1.03869	1.26492	1.33983	1.076	0.493318	0.207671	0.144787	0.173374	1	0.999999	1.851	2.22546	1.68091	1.68889	0.764787	0.320591	0.236421	0.218635	55.4815	0.957236	56.0515	0.733765	55.9924	0.901592	56.4943	0.336429	0.476802
BTAF1	1	0.999999	1.04771	0.894852	0.780511	0.549123	0.251565	0.105425	0.0548672	0.0434536	1	0.999999	0.805414	0.534374	0.375528	0.207386	0.0807638	0.0387413	0.0271538	0.0246124	1	0.999999	0.769609	0.583957	0.434932	0.29597	0.163942	0.0715123	0.0527566	0.0318889	1	0.999999	0.727528	0.370026	0.155104	0.138635	0.0509422	0	0.0215184	0.020157	53.1925	0.995389	47.9741	0.994333	48.7837	0.991706	46.0064	0.99354	-3.18827
BTBD2																					1	0.999999	0.695227	0.833075	0.500701	0.4736	0.177828	0.0698502	0.0431848	0.0452603															50.6509	0.950139			#DIV/0!
BTD	1	0.999999	0.979597	0.8542	0.934258	0.969282	0.571904	0.251732	0.226265	0.222943											1	0.999999	1.28981	1.0406	1.25883	1.08821	0.686036	0.359227	0.229419	0.214461	1	0.999999	0.937595	0.984945	1.07493	1.01963	0.685169	0.279004	0.223159	0.191318	56.3694	0.975991			57.2666	0.890793	56.9413	0.990203	0.89719
BTF3											1	0.999999	1.03149	1.06595	1.27318	1.21729	0.840858	0.414727	0.423884	0.484754																							56.6914	0.861134					#DIV/0!
BTF3	1	0.999999	1.06204	1.42921	1.36479	1.96183	1.1256	0.714837	0.536952	0.718882	1	0.999999	1.0446	1.66448	1.83265	2.36683	1.79292	1.06027	0.781247	1.0317	1	0.999999	1.00005	1.12609	1.33283	1.68744	1.09449	0.686012	0.509021	0.758207	1	0.999999	1.17331	1.65996	1.81656	2.19531	1.49025	0.815409	0.611392	0.706091		0.17682		0.209367		0.362382		-0.138919	#DIV/0!
BTF3L4	1	0.999999	1.00237	1.06651	1.14095	1.29444	0.915401	0.446282	0.354851	0.443031	1	0.999999	1.13046	1.75498	1.83473	3.40726	2.51698	1.7529	1.4112	1.77688	1	0.999999	1.01782	1.90651	2.03999	3.04992	2.28094	1.33196	1.08407	1.28473	1	0.999999	0.976425	1.43302	1.55831	1.84457	1.22169	0.696832	0.451888	0.617633	58.2877	0.881443		-0.00641714		0.145592		0.265302	#DIV/0!
BUB1	1	0.999999	0.926821	0.813883	0.605793	0.530272	0.296113	0.0998241	0.0462884	0.0632868	1	0.999999	0.867463	0.986521	0.69727	0.554583	0.497389	0.079436	0	0	1	0.999999	0.904601	0.822231	0.917381	0.529559	0.229022	0.0868821	0.0809516	0.0313731	1	0.999999	0.974079	0.76829	0.624555	0.43817	0.239706	0.0800475	0.0593956	0.023525	52.2384	0.988566	53.7765	0.956608	53.3279	0.976326	51.6391	0.994456	-0.523942
BUB1B	1	0.999999	0.890622	0.718593	0.501214	0.36281	0.155869	0.0678211	0.0454944	0.0511772	1	0.999999	0.942459	0.767661	0.564522	0.395688	0.191754	0.0569966	0.0354493	0.0405949	1	0.999999	0.891074	0.707515	0.555356	0.392383	0.190559	0.0627516	0.0356427	0.0412794	1	0.999999	0.912947	0.767866	0.563573	0.410435	0.206567	0.0819662	0.0435058	0.0353251	50.1935	0.995691	50.9705	0.996029	50.5927	0.993721	51.0464	0.996815	0.237556
BUB3	1	0.999999	0.898359	0.756958	0.52779	0.315098	0.107125	0.0353042	0.0215977	0.0226659	1	0.999999	0.902084	0.711406	0.490909	0.273152	0.083143	0.0241746	0.0166334	0.0133596	1	0.999999	0.887447	0.795376	0.563881	0.331471	0.118127	0.0322781	0.0226381	0.021583	1	0.999999	0.893994	0.775474	0.522293	0.315214	0.108578	0.0309436	0.0181296	0.0157203	50.1992	0.997197	49.6821	0.997237	50.5661	0.996205	50.2354	0.997169	0.460068
BUD31																					1	0.999999	0.699496	0.789248	0.510033	0.391556	0.0973898	0.0278394	0.0462202	0	1	0.999999	0.777887	0.842336	0.684967	0.365056	0.205839	0.0750933	0.0478154	0					49.9974	0.960167	51.4715	0.97695	#DIV/0!
BYSL	1	0.999999	0.817665	0.608319	0.462111	0.342108	0.171976	0.0619869	0.035598	0.0288114	1	0.999999	0.926029	0.600473	0.435261	0.42143	0.20335	0.0826676	0.0733269	0.044235	1	0.999999	0.764339	0.688467	0.425564	0.346499	0.173212	0.0818525	0.0425197	0.0495499	1	0.999999	0.818106	0.598574	0.478019	0.392804	0.182726	0.0974245	0.0543564	0.0623776	49.3137	0.991057	49.8186	0.976146	49.3979	0.988491	49.6248	0.986156	-0.0547349
BZW1	1	0.999999	0.822497	0.46101	0.260709	0.179441	0.0734932	0.0282049	0.0166113	0.0159657	1	0.999999	0.839648	0.41093	0.232609	0.161115	0.0706275	0.0275305	0.0149869	0.0142393	1	0.999999	0.78134	0.521126	0.27751	0.198137	0.076389	0.0285456	0.0161278	0.0147792	1	0.999999	0.848719	0.468868	0.250317	0.170159	0.0700743	0.0234288	0.0135918	0.0121686	47.112	0.993259	46.7571	0.991134	47.4133	0.994809	47.1647	0.993637	0.354451
BZW2	1	0.999999	0.926923	0.869964	0.44458	0.243599	0.10503	0.0394334	0.0215017	0.0207179	1	0.999999	0.953031	0.814098	0.385234	0.209975	0.0822403	0.0318022	0.019478	0.0170873	1	0.999999	0.912895	0.872423	0.469208	0.246128	0.103769	0.0367958	0.0233342	0.0229921	1	0.999999	0.979566	1.0013	0.543589	0.360723	0.149766	0.0543235	0.0288346	0.0206731	49.9526	0.995285	49.4216	0.99707	50.077	0.995638	51.1909	0.986863	0.946858
C10orf118	1	0.999999	0.928267	0.755015	0.652451	0.446966	0.227269	0.0804764	0.0523044	0.0581106	1	0.999999	0.896745	0.772362	0.748795	0.469624	0.258748	0.0667192	0.0556853	0.0701855	1	0.999999	0.959512	0.766538	0.712274	0.527441	0.253231	0.0788429	0.0520717	0.062624	1	0.999999	0.912941	0.841596	0.656522	0.497813	0.227281	0.0637581	0.0447424	0.0583586	51.6606	0.992594	52.3027	0.98326	52.4567	0.985519	52.131	0.991787	0.312181
C10orf12											1	0.999999	1.0026	0.962307	1.02688	0.81602	0.60638	0.313973	0.246798	0.337217	1	0.999999	0.948854	0.826069	1.09694	1.03987	0.600728	0.257732	0.257838	0.302401													56.661	0.984765	56.1329	0.958126			#DIV/0!
C10orf32	1	0.999999	1.02337	1.03066	1.01167	0.83711	0.463424	0.218205	0.155079	0.201301	1	0.999999	1.14635	1.02675	1.03822	0.923139	0.524014	0.252949	0.217766	0.200235	1	0.999999	1.04683	1.02285	0.973126	0.913618	0.520523	0.242578	0.195895	0.201697	1	0.999999	1.01092	0.957201	1.02024	0.921009	0.457118	0.224478	0.145583	0.187236	55.6489	0.997013	56.149	0.98222	56.1225	0.997433	55.7785	0.997093	0.0515533
C10orf76	1	0.999999	1.02631	1.09409	1.14762	1.15557	0.602888	0.238419	0.0806645	0.0707994	1	0.999999	0.903764	0.773159	0.671406	0.554522	0.282339	0.102784	0.0312198	0.035542	1	0.999999	0.972911	0.980396	1.00701	0.943898	0.570415	0.183909	0.0435929	0.0336886	1	0.999999	0.925473	0.902505	0.953902	0.84934	0.490526	0.167633	0.0524216	0.0308633	56.5899	0.961297	52.4289	0.984476	56.4662	0.998951	55.9005	0.990062	1.67395
C10orf88	1	0.999999	0.977513	0.947458	0.672414	0.489548	0.200881	0.0421076	0.0136352	0.0181285	1	0.999999	0.987784	1.03492	0.884759	0.417657	0.0804068	0.0420736	0.0241109	0	1	0.999999	1.13135	0.926204	0.817134	0.568669	0.248099	0.0735491	0.0413138	0.0421986	1	0.999999	1.03613	1.02211	0.887783	0.609325	0.179819	0.0897562	0.0437591	0.0404235	52.3587	0.99463	52.5551	0.998726	53.3972	0.987413	53.571	0.997577	1.02721
C11orf48	1	0.999999	1.08481	1.15444	1.07461	0.870685	0.5086	0.228764	0.205949	0.296737	1	0.999999	1.138	1.24452	1.27959	0.933831	0.561395	0.242683	0.250692	0.327875	1	0.999999	1.19936	1.17039	1.183	1.01734	0.570363	0.246749	0.228568	0.293662	1	0.999999	1.10419	1.11007	1.18725	0.894406	0.565263	0.271869	0.217252	0.299789	55.916	0.966409	56.2763	0.892648	56.0911	0.93065	56.3472	0.951364	0.123028
C11orf54	1	0.999999	0.974709	1.0357	1.1395	1.07108	0.564002	0.172985	0.0444889	0.0514828	1	0.999999	1.019	1.03225	1.15562	1.14785	0.60485	0.18655	0.0406376	0.0592988	1	0.999999	1.02069	1.0235	1.01616	0.981148	0.5265	0.151294	0.0451252	0.03306	1	0.999999	0.927734	0.930134	1.03996	0.947043	0.511438	0.147841	0.0275194	0.015038	56.329	0.981148	56.4807	0.969435	56.1983	0.997968	56.1367	0.992182	-0.237387
C11orf58	1	0.999999	0.955539	1.15736	1.19927	1.66968	1.16612	0.783922	0.605665	0.84489	1	0.999999	1.02912	1.40799	1.46842	2.04619	1.53698	0.927596	0.732816	0.997636	1	0.999999	1.08456	1.33939	1.48438	1.94353	1.30001	0.776129	0.591063	0.818846	1	0.999999	1.03318	1.36275	1.51827	1.94778	1.29739	0.750413	0.593592	0.744802		0.242667		-0.322734		0.0321083		0.0822145	#DIV/0!
C11orf68	1	0.999999	0.978621	1.00093	0.983975	0.668504	0.166427	0.0589421	0.0336803	0.0423207	1	0.999999	0.978824	0.994812	0.930339	0.620731	0.154494	0.0545972	0.0313853	0.0415825	1	0.999999	0.995673	1.10967	1.08786	0.764744	0.183344	0.061244	0.0406422	0.0448081	1	0.999999	0.953525	1.02473	0.961097	0.678354	0.193066	0.0620732	0.0341554	0.0318118	53.8287	0.999636	53.5972	0.999399	54.2169	0.989484	53.9562	0.998435	0.373615
C11orf73	1	0.999999	1.00086	1.03081	1.11117	1.01197	0.360627	0.0583353	0.0299111	0.0321153	1	0.999999	0.942059	1.01479	1.03743	0.931693	0.305066	0.0520618	0.0223485	0.0378941	1	0.999999	0.970866	1.09738	1.08931	0.988137	0.385992	0.0613201	0.0357631	0.0262098	1	0.999999	0.94999	0.993821	1.09561	0.831787	0.339539	0.057311	0.0391943	0.0338951	55.8186	0.993211	55.2318	0.997294	55.6652	0.990811	55.08	0.992274	-0.152567
C11orf84	1	0.999999	0.936012	0.913349	0.870161	0.945334	0.535412	0.258065	0.208847	0.240723	1	0.999999	0.733495	0.852872	0.639926	0.731137	0.708813	0.235758	0.230749	0.208258	1	0.999999	0.825534	0.91143	0.867891	0.795182	0.442251	0.204581	0.17171	0.204837	1	0.999999	0.965569	0.971997	0.914202	0.930686	0.5971	0.310945	0.236603	0.2736	56.2227	0.972843	56.0832	0.850334	55.3709	0.955609	56.7141	0.990436	-0.110479
C12orf10	1	0.999999	0.982572	1.02703	0.911118	0.742979	0.355936	0.105124	0.0567947	0.0520031	1	0.999999	0.930628	0.853378	0.766347	0.571427	0.252705	0.0742431	0.0386973	0.0332848	1	0.999999	1.03499	1.03153	0.937804	0.811553	0.357272	0.120553	0.0697004	0.0587547	1	0.999999	0.950408	0.960793	0.892628	0.689357	0.305792	0.0933066	0.0442082	0.0320298	54.7928	0.997853	53.1001	0.990289	55.0574	0.997691	54.348	0.997199	0.756198
C12orf23	1	0.999999	0.850752	0.853768	0.683107	0.627753	0.386568	0.141648	0.0851527	0.133203	1	0.999999	0.926573	1.05271	0.824727	0.591107	0.470475	0.146754	0.0673208	0.126053	1	0.999999	1.00377	0.970436	0.736173	0.579411	0.368628	0.133978	0.109497	0.0685544	1	0.999999	0.890201	0.873409	0.73539	0.553216	0.255027	0.113561	0.0663717	0.065355	53.5604	0.971961	54.5182	0.977277	53.7403	0.993171	52.9608	0.990344	-0.688747
C12orf29	1	0.999999	0.982547	0.936647	0.844094	0.568651	0.219832	0.0577225	0.0198255	0.0265272	1	0.999999	0.974365	0.83001	0.824508	0.538792	0.168656	0.0464889	0.0170323	0.0222685	1	0.999999	0.915372	0.923676	0.807501	0.571069	0.197235	0.0520745	0.023179	0.0198758	1	0.999999	0.914	0.858974	0.730921	0.476952	0.168219	0.0380001	0.0179431	0.0122477	53.3869	0.998333	52.9416	0.987435	53.2012	0.992626	52.2618	0.992111	-0.432725
C12orf43	1	0.999999	0.987667	1.17323	1.03735	0.958502	0.582606	0.255668	0.197617	0.257428	1	0.999999	0.905045	0.971422	1.04926	1.11497	0.625901	0.319989	0.302058	0.349362	1	0.999999	1.03518	1.02677	1.12923	0.891057	0.593273	0.275497	0.229083	0.265364	1	0.999999	0.897424	0.878939	0.707411	0.589595	0.275899	0.145366	0.076798	0.0892741	56.4261	0.974311	56.1865	0.972848	56.5416	0.980853	53.1513	0.988407	-1.45988
C12orf44	1	0.999999	1.06935	0.7063	0.673198	0.59953	0.322104	0.164667	0.123284	0.103776	1	0.999999	0.846554	0.610325	0.580931	0.524678	0.28779	0.150131	0.102536	0.0452588																					53.0451	0.96118	51.2448	0.971227					#DIV/0!
C12orf45	1	0.999999	0.876194	0.892417	0.968845	0.929919	0.550296	0.285776	0.219577	0.282658	1	0.999999	1.10222	1.05391	1.07806	0.979468	0.695995	0.348614	0.317885	0.336622	1	0.999999	0.95598	1.00769	0.91581	0.857304	0.605381	0.286048	0.228906	0.280229	1	0.999999	1.21845	1.35502	1.33549	0.990804	0.753081	0.343392	0.262841	0.297635	56.327	0.969354	57.0567	0.980381	56.6625	0.987612	57.3909	0.821285	0.334838
C12orf57	1	0.999999	1.02277	1.11422	0.975407	0.843627	0.491932	0.219841	0.158857	0.216661	1	0.999999	0.861219	1.00829	1.07148	0.756408	0.552707	0.173597	0.129643	0.219708	1	0.999999	1.55064	1.028	1.0724	0.814015	0.456313	0.166552	0.104985	0.1493	1	0.999999	1.09247	1.03019	0.821613	0.760545	0.371725	0.126308	0.101845	0.0808709	55.815	0.987477	55.8607	0.961353	55.5531	0.853547	54.8248	0.983348	-0.648908
C14orf142	1	0.999999	0.773652	0.69375	0.671875	0.565613	0.256635	0.108329	0.0608776	0.111622	1	0.999999	0.645537	0.740376	0.74767	0.605603	0.283593	0.1395	0.0824591	0.15095	1	0.999999	0.806687	0.771361	0.789177	0.649052	0.397208	0.124347	0.048748	0.120583	1	0.999999	0.791998	0.78609	0.68253	0.548094	0.407193	0.143641	0.0743267	0.0825293	51.8254	0.953521	52.4309	0.898528	53.7897	0.94603	52.8498	0.97012	1.19158
C14orf159	1	0.999999	0.920054	0.74157	0.432352	0.241616	0.101962	0.0401511	0.0202564	0.0159733	1	0.999999	0.961277	0.728265	0.424971	0.229475	0.124073	0.0469414	0.0296274	0.0239838	1	0.999999	0.930402	0.71504	0.432467	0.229276	0.111119	0.0387891	0.0235996	0.024428	1	0.999999	0.86363	0.730871	0.400207	0.231686	0.0877792	0.0273961	0.0186696	0.0160507	49.4968	0.999221	49.4234	0.998166	49.3733	0.999178	49.1803	0.997382	-0.183265
C14orf166	1	0.999999	1.0381	1.06798	1.1481	1.20494	0.669762	0.234396	0.0978921	0.0937346	1	0.999999	1.00638	0.933789	1.01605	0.995765	0.555832	0.190998	0.0810756	0.0781977	1	0.999999	1.00325	0.917223	0.972804	0.949722	0.561745	0.177347	0.092051	0.0789354	1	0.999999	0.961546	0.928626	0.993136	0.935212	0.562728	0.184273	0.0767231	0.0688918	56.8399	0.955562	56.3518	0.995068	56.3515	0.994972	56.3817	0.995617	-0.229295
C15orf40	1	0.999999	1.04129	1.07926	1.09341	1.09202	0.627908	0.256102	0.186852	0.225871	1	0.999999	0.981451	1.00585	1.09012	1.05436	0.707443	0.372553	0.296484	0.360307	1	0.999999	0.972954	0.990586	1.06204	1.03825	0.645836	0.352385	0.260483	0.274476	1	0.999999	1.02006	0.978862	1.05314	0.972766	0.66314	0.328363	0.206701	0.252987	56.2273	0.980332	56.8639	0.984369	56.8148	0.990315	57.0991	0.994995	0.411402
C15orf52	1	0.999999	1.25284	1.79466	1.31933	0.895531	0.316399	0.0817163	0.036961	0.036974	1	0.999999	1.02277	1.01682	0.721571	0.419295	0.195515	0.0444216	0.0220017	0.0314694	1	0.999999	0.91956	0.902185	0.730688	0.412823	0.144884	0.0342492	0.0158858	0.0152631	1	0.999999	1.08257	1.31385	1.08224	0.681047	0.201235	0.055659	0.021584	0.0179295	55.1947	0.768871	52.2854	0.994996	52.0361	0.996303	54.023	0.95077	-0.710509
C15orf57	1	0.999999	0.905094	0.863132	0.828073	0.672117	0.474973	0.206525	0.152645	0.222629	1	0.999999	0.836422	0.800587	0.746138	0.64095	0.366424	0.212621	0.153657	0.22531	1	0.999999	0.996657	0.880208	0.853937	0.677824	0.391555	0.251741	0.139104	0.216768	1	0.999999	0.961248	1.06695	0.981073	0.923036	0.51585	0.272868	0.181018	0.201342	54.9401	0.972963	53.8703	0.962111	54.6962	0.988028	56.1696	0.994219	1.02769
C16orf13											1	0.999999	0.867565	0.73521	0.587922	0.472137	0.211126	0.0739477	0	0	1	0.999999	0.805951	0.660104	0.52344	0.380251	0.165972	0.0691919	0.0529818	0.046547	1	0.999999	0.863558	0.697093	0.445418	0.320567	0.116408	0.0585561	0.0341203	0.0302812			51.1607	0.984979	49.935	0.989124	49.5648	0.995831	-1.59584
C16orf62	1	0.999999	1.01184	0.752604	0.505705	0.426928	0.232972	0.0842171	0.0539261	0.0749189	1	0.999999	0.938221	0.724316	0.499322	0.335399	0.156272	0.0631077	0.0240547	0.00981927	1	0.999999	1.00162	0.746498	0.404901	0.257671	0.120117	0.039195	0.0247019	0.0344781	1	0.999999	1.03383	0.769394	0.434562	0.312693	0.14132	0.039441	0.0275279	0.0219213	50.9372	0.984717	50.1979	0.997059	49.4913	0.994099	49.9822	0.98895	-0.830753
C16orf70	1	0.999999	0.987193	0.916918	0.792476	0.504343	0.194947	0.0492546	0.00994892	0.018208																															52.8378	0.998397							#DIV/0!
C16orf80	1	0.999999	0.953849	0.955068	0.890374	0.680334	0.25566	0.093316	0.0504521	0.0452417	1	0.999999	0.989489	0.929324	0.866078	0.692491	0.241243	0.0992507	0.0370899	0.0278775	1	0.999999	0.968747	1.02697	0.999437	0.722716	0.251422	0.0820073	0.0375895	0.027208	1	0.999999	0.995258	0.963105	0.942555	0.665776	0.257329	0.0831656	0.0469181	0.0257226	54.1098	0.996553	54.0957	0.994356	54.3508	0.998397	54.1192	0.999389	0.132246
C17orf59																															1	0.999999	1.26004	1.0861	1.13847	0.702483	0.309353	0.0824895	0.0174813	0.0503164							54.5595	0.95207	#DIV/0!
C17orf75	1	0.999999	0.986397	0.968574	0.846718	0.610735	0.276795	0.0718497	0.0386825	0.0316325	1	0.999999	1.00213	1.01703	0.881619	0.57641	0.288122	0.0669148	0.0374977	0.0573957	1	0.999999	0.971794	0.915897	0.763718	0.505271	0.1733	0.0479887	0.0296122	0.0219842	1	0.999999	0.966008	0.913271	0.78378	0.509236	0.194898	0.0558496	0.0281372	0.0157121	53.787	0.998598	53.7231	0.997498	52.681	0.997219	52.8263	0.997907	-1.00141
C18orf25	1	0.999999	0.984253	1.02627	1.15656	1.11055	0.745731	0.400828	0.325725	0.434899	1	0.999999	0.973236	1.02168	1.13916	1.10813	0.746583	0.376225	0.341133	0.416288	1	0.999999	0.987672	1.00061	1.05745	1.01508	0.650585	0.337272	0.288302	0.350065	1	0.999999	0.924853	0.816136	0.867642	0.808257	0.556214	0.277876	0.217126	0.263956	56.4129	0.951524	56.402	0.961368	56.4835	0.993954	56.3962	0.94848	0.0324008
C18orf8	1	0.999999	0.885697	0.700781	0.412902	0.258434	0.108098	0.0448998	0.0286113	0.0320023	1	0.999999	0.963292	0.774303	0.519524	0.302226	0.153363	0.0690869	0.0404209	0.0542103	1	0.999999	0.817608	0.702869	0.459796	0.246864	0.113819	0.0391138	0.0258192	0.0308782	1	0.999999	0.931241	0.760307	0.442457	0.309825	0.134163	0.0494361	0.0390203	0.030216	49.2345	0.998235	50.3085	0.998707	49.2945	0.995748	49.8711	0.996361	-0.188688
C19orf10	1	0.999999	1.04561	1.38218	1.57624	1.9419	1.31082	0.606514	0.203089	0.0944972	1	0.999999	0.995909	1.0681	1.24384	1.33555	0.953389	0.447901	0.147763	0.0938829	1	0.999999	1.04629	1.34807	1.48425	1.8056	1.23614	0.587932	0.205189	0.0523552	1	0.999999	1.05204	1.34295	1.53113	2.0181	1.37338	0.69123	0.205576	0.0560915	59.1192	0.521403	58.7881	0.897342	59.0959	0.610312	59.2125	0.501474	0.200561
C19orf25	1	0.999999	0.974084	1.02517	1.10683	0.981146	0.642224	0.290962	0.2618	0.311421	1	0.999999	1.13123	1.10512	1.20999	0.911705	0.876511	0.397796	0.217608	0.542275	1	0.999999	1.04698	1.00438	1.03414	0.920741	0.582425	0.282192	0.207517	0.219767	1	0.999999	1.07868	0.996658	1.00059	0.97809	0.537317	0.218331	0.236168	0.221965	56.6038	0.986966	57.7423	0.869998	56.5554	0.996694	56.1404	0.994779	-0.825113
C19orf43	1	0.999999	1.08293	1.35703	1.56903	1.69428	1.15827	0.610888	0.495259	0.642538	1	0.999999	0.972536	1.08396	1.21451	1.42386	0.9977	0.568703	0.482782	0.61792	1	0.999999	1.13254	1.31255	1.44386	1.57521	1.10024	0.533332	0.411096	0.555425	1	0.999999	1.03734	1.32707	1.45759	1.61928	1.09436	0.579289	0.418144	0.539807		0.332346		0.69379	59.2787	0.531027	59.4148	0.500636	#DIV/0!
C19orf53	1	0.999999	1.0868	1.12079	1.19295	0.94433	0.505065	0.269857	0.210504	0.253873	1	0.999999	1.08667	1.19659	0.950787	0.854364	0.570214	0.294704	0.207918	0.353417	1	0.999999	0.955951	1.04055	1.1868	1.06738	0.5741	0.26841	0.204936	0.3141	1	0.999999	1.26894	1.30048	1.32773	1.29393	0.706894	0.325826	0.278176	0.261195	56.032	0.957497	56.3926	0.947573	56.097	0.962053	56.2733	0.80192	-0.0271449
C1orf122											1	0.999999	0.813049	0.777194	0.658645	0.535857	0.307477	0.0734976	0.0664988	0.124221	1	0.999999	1.0528	0.988435	0.864221	0.749495	0.418216	0.157899	0.132571	0.146434	1	0.999999	0.956216	1.05612	0.871911	0.650051	0.379188	0.0992065	0.0890625	0.0711235			52.1911	0.969034	55.0261	0.991365	54.4188	0.991563	2.22768
C1orf123	1	0.999999	0.897175	0.766943	0.403692	0.234288	0.087167	0.0324472	0.0180768	0.0191058	1	0.999999	0.925959	0.820687	0.421405	0.247596	0.101276	0.0344184	0.0207692	0.0151633	1	0.999999	0.986746	0.893194	0.497268	0.304414	0.127532	0.048839	0.0333222	0.0349439	1	0.999999	0.89813	0.787006	0.377703	0.186304	0.0674667	0.0222834	0.0124629	0.0113712	49.386	0.997478	49.7264	0.996386	50.4991	0.995197	49.2138	0.997107	0.300258
C1orf174	1	0.999999	0.899367	0.960656	0.958947	1.139	0.662456	0.31244	0.239048	0.305149	1	0.999999	0.968271	0.995428	1.1008	0.974045	0.460687	0.200704	0.162555	0.176173	1	0.999999	1.16313	0.999012	1.1985	1.16655	0.796192	0.419289	0.29491	0.35601	1	0.999999	0.974982	0.898237	0.841093	0.903898	0.47461	0.201227	0.188822	0.231983	56.2151	0.965587	55.8426	0.991967	57.8343	0.911946	55.7813	0.967472	0.778945
C1orf198	1	0.999999	0.907513	0.969314	0.91229	0.936184	0.601623	0.307795	0.246511	0.303483	1	0.999999	0.939624	0.970119	0.872131	0.916486	0.64383	0.358356	0.277625	0.348448	1	0.999999	0.984115	0.953329	0.969961	0.885365	0.608038	0.310123	0.23899	0.308479	1	0.999999	0.987122	0.935338	0.894235	0.873704	0.533289	0.291988	0.19257	0.25704	56.6876	0.979724	57.225	0.971582	56.7527	0.992224	56.29	0.985952	-0.434977
C1orf50	1	0.999999	0.996794	0.978473	0.901973	0.538079	0.206895	0.0879364	0.0752853	0.083474	1	0.999999	1.03518	1.01127	0.90399	0.543342	0.25682	0.0941104	0.039333	0.0891394	1	0.999999	1.06916	1.01997	0.991433	0.634117	0.265175	0.12063	0.0830437	0.091799	1	0.999999	0.893707	0.926562	0.84476	0.463622	0.169833	0.0890585	0.0637136	0.0694952	53.2699	0.999744	53.4713	0.997024	53.9654	0.995292	52.7065	0.991548	-0.0346049
C1orf52	1	0.999999	0.901598	0.968571	0.908134	0.905494	0.606312	0.322436	0.249077	0.315253	1	0.999999	0.966171	1.01221	0.961645	0.961151	0.580872	0.331377	0.264868	0.308537	1	0.999999	0.997826	1.01767	0.966012	0.870995	0.554314	0.275907	0.21083	0.264251	1	0.999999	0.914338	0.951604	0.947356	0.881873	0.60756	0.294754	0.222294	0.241146	56.8105	0.976178	56.5526	0.996019	56.3219	0.99675	56.7532	0.987003	-0.143984
C1QBP	1	0.999999	0.993556	0.849851	0.589218	0.461226	0.196194	0.0895127	0.0650138	0.0825111	1	0.999999	0.93267	0.668279	0.491939	0.349216	0.152959	0.0679445	0.0466461	0.0720631	1	0.999999	0.957672	0.863925	0.583234	0.432679	0.195751	0.0796727	0.0619417	0.072683	1	0.999999	0.904836	0.779601	0.525998	0.384133	0.164304	0.0719573	0.0436849	0.0559729	51.6414	0.992395	49.9236	0.99205	51.4925	0.99503	50.6607	0.995831	0.294102
C20orf27	1	0.999999	1.06723	1.09232	1.13652	0.990379	0.373526	0.099043	0.0374041	0.0402147	1	0.999999	0.962489	0.934722	0.917303	0.771637	0.316808	0.0971333	0.0456196	0.0534346	1	0.999999	1.01788	1.13256	1.15691	1.01023	0.418158	0.115107	0.074682	0.0503602	1	0.999999	1.02343	1.03406	0.979531	0.834396	0.316666	0.0794392	0.0361711	0.0338804	55.6131	0.983858	54.7318	0.995124	55.7902	0.977749	54.9721	0.999024	0.208665
C21orf33	1	0.999999	1.02361	1.20237	1.31303	1.41002	0.984616	0.515046	0.412097	0.473226	1	0.999999	0.971942	0.987532	1.02436	1.09626	0.718162	0.394251	0.320837	0.402102	1	0.999999	1.12322	1.49921	1.64937	1.89112	1.32995	0.696737	0.562807	0.657041	1	0.999999	0.971825	1.01977	1.10479	1.20613	0.80306	0.418996	0.284177	0.335002	59.1461	0.72409	56.4322	0.982386		0.110337	57.9376	0.94206	1.50541
C21orf59	1	0.999999	0.548742	0.275661	0.214535	0.14536	0.0747422	0.0291088	0.0211918	0.0198893	1	0.999999	0.515765	0.268888	0.199897	0.156004	0.0753243	0.0267579	0.0191483	0.0174865	1	0.999999	0.531512	0.27138	0.202251	0.124466	0.0660086	0.0268419	0.017234	0.0213636	1	0.999999	0.515806	0.298228	0.219499	0.168963	0.0862752	0.0386794	0.0269134	0.0247889	44.9274	0.977664	44.6982	0.974299	44.7996	0.979038	44.8885	0.971389	0.0312644
C2CD5	1	0.999999	1.00899	0.837235	0.6762	0.462973	0.195358	0.0937247	0.049158	0.0531814	1	0.999999	0.995514	0.718242	0.597163	0.383308	0.194872	0.0591778	0.0330351	0.0374554	1	0.999999	0.858129	0.801446	0.593992	0.435611	0.256445	0.0711059	0.0403843	0.0311266	1	0.999999	0.970896	0.904595	0.611356	0.490251	0.301803	0.0715717	0.0408162	0.0298457	52.0747	0.995549	50.9964	0.9905	51.4245	0.991867	52.3522	0.990089	0.352837
C2orf3	1	0.999999	0.921987	0.891792	0.952361	0.954228	0.699706	0.326273	0.259279	0.337916	1	0.999999	0.965354	1.00796	0.935178	0.997282	0.68993	0.332127	0.24629	0.339694	1	0.999999	0.964022	0.812523	0.889091	0.897654	0.506967	0.216376	0.211486	0.154606	1	0.999999	0.853224	0.787188	0.884738	0.913041	0.586284	0.325811	0.224135	0.285457	57.1321	0.971537	56.9916	0.98927	56.0231	0.957348	56.7704	0.904939	-0.66509
C2orf49	1	0.999999	0.838015	0.745903	0.826765	0.732666	0.362581	0.299308	0.299495	0.435831																					1	0.999999	0.824665	0.901962	0.82743	0.748202	0.366171	0.224923	0.180835	0.150131	55.3219	0.867984					54.8791	0.958824	#DIV/0!
C2orf69	1	0.999999	0.966234	0.939268	0.949086	0.55608	0.106687	0.033065	0.0170933	0.019832	1	0.999999	0.978194	0.979902	0.995279	0.584977	0.117883	0.0382617	0.0198091	0.0189094	1	0.999999	0.932123	0.84117	0.782998	0.545221	0.117417	0.0400597	0.0222026	0.0221151	1	0.999999	0.933924	0.973122	1.04827	0.662135	0.1879	0.0447102	0.0170307	0.011073	53.2581	0.997612	53.3994	0.999057	52.695	0.983067	53.9184	0.993857	-0.0220671
C2orf76	1	0.999999	0.935129	0.881466	0.694289	0.383917	0.0827024	0.022395	0.00803622	0.0053526	1	0.999999	0.920754	0.889902	0.733366	0.339935	0.0959245	0.0230933	0.00212107	0.00774326	1	0.999999	0.951239	0.891325	0.723218	0.361117	0.0883422	0.0217256	0.012314	0.0106098	1	0.999999	0.925244	0.843991	0.726215	0.348224	0.0749811	0.0176173	0.00832348	0.00402196	51.6219	0.995528	51.6631	0.995589	51.6996	0.997314	51.5469	0.99222	-0.0192477
C3orf38																					1	0.999999	0.920391	0.656962	0.324416	0.59463	0.188476	0.0265748	0	0.0735102															50.0728	0.914389			#DIV/0!
C4orf27	1	0.999999	0.421263	0.209868	0.148763	0.0955578	0.0432706	0.0142355	0.00921828	0.0086447	1	0.999999	0.420311	0.22159	0.13943	0.108095	0.0612209	0.0179104	0.0105302	0.010242	1	0.999999	0.414422	0.191346	0.127724	0.0806902	0.0348548	0.0123091	0.0083731	0.00698163	1	0.999999	0.402753	0.19284	0.111915	0.07993	0.0381413	0.0131223	0.0103094	0.00735803	43.856	0.977958	43.8613	0.977225	43.7796	0.982318	43.7187	0.983146	-0.109517
C4orf33	1	0.999999	0.947595	0.839246	0.694673	0.383264	0.0735819	0.0340279	0.0206313	0.0181355	1	0.999999	0.913683	0.940919	0.521527	0.353017	0.0232071	0	0	0	1	0.999999	1.00812	1.0468	0.933628	0.542957	0.182544	0.107993	0.0463827	0.0470712	1	0.999999	0.864497	0.697328	0.56009	0.305847	0.0718944	0.0266053	0.0218906	0.0151492	51.5231	0.993234	50.7493	0.985351	53.3112	0.997618	49.9465	0.989753	0.492607
C4orf46	1	0.999999	0.773787	0.787844	0.794021	0.62221	0.311028	0.055336	0.0304592	0.0251837																															53.3036	0.945095							#DIV/0!
C5orf22	1	0.999999	0.936297	0.716799	0.431712	0.289646	0.114391	0.036752	0.0212152	0.0183539	1	0.999999	0.930144	0.705387	0.421265	0.294053	0.128005	0.0431873	0.0295973	0.0298947	1	0.999999	0.97052	0.743692	0.428988	0.273875	0.116843	0.0409418	0.0235868	0.0242601	1	0.999999	0.961224	0.744419	0.469899	0.336675	0.144728	0.0471427	0.0314249	0.0246515	49.5984	0.996641	49.5082	0.995992	49.651	0.996349	50.1299	0.994974	0.337125
C5orf51	1	0.999999	0.896383	0.764696	0.383424	0.197248	0.0787296	0.0297174	0.0174346	0.0179052	1	0.999999	0.931641	0.760852	0.411947	0.219953	0.0658837	0.0250042	0.0120221	0.0215514	1	0.999999	0.947589	0.735455	0.399656	0.161956	0.0537271	0.0181886	0.00580508	0.00697548	1	0.999999	0.90103	0.765979	0.387397	0.204337	0.0681489	0.0267826	0.0122941	0.0121016	49.1802	0.997868	49.3885	0.998767	49.13	0.999828	49.2284	0.997936	-0.105133
C6orf106	1	0.999999	0.979666	0.88072	0.61412	0.444362	0.128029	0.0604268	0.0409548	0.0394141											1	0.999999	0.976617	0.893742	0.671454	0.546058	0.246882	0.0938046	0.109587	0.0856422	1	0.999999	1.1029	0.769601	0.602073	0.46645	0.310477	0.118014	0.0601086	0.054108	51.6148	0.993752			52.648	0.990952	52.0955	0.974534	1.03321
C6orf132	1	0.999999	0.944902	0.856855	0.874177	0.712402	0.423316	0.204352	0.161781	0.184215											1	0.999999	1.09995	0.85313	0.817173	0.857329	0.708272	0.245818	0.295204	0.301255	1	0.999999	0.980523	0.968456	1.02157	0.864636	0.491225	0.274264	0.451392	0.238237	54.965	0.980966					55.7778	0.968283	#DIV/0!
C6orf211	1	0.999999	0.514774	0.227762	0.161436	0.104143	0.0446465	0.0170464	0.00823812	0.0107461	1	0.999999	0.517354	0.185176	0.124623	0.0864393	0.0402804	0.0134521	0.00546743	0.00788872	1	0.999999	0.509753	0.221527	0.138371	0.0866462	0.0399316	0.0136545	0.00825028	0.00851861	1	0.999999	0.513444	0.19719	0.121919	0.0787096	0.0364741	0.0129809	0.00768444	0.0060461	44.4718	0.983184	44.297	0.989147	44.4076	0.986164	44.3244	0.989092	-0.0184018
C6orf57	1	0.999999	0.973883	1.0358	1.11757	1.10104	0.848093	0.464159	0.410617	0.540033	1	0.999999	0.956172	1.09392	1.15708	1.30146	0.951997	0.479668	0.541321	0.725347	1	0.999999	1.13897	1.05028	1.15391	1.0977	0.77677	0.449209	0.319524	0.441571	1	0.999999	0.843055	1.02065	1.12462	1.1808	0.708278	0.345322	0.348573	0.445523	56.8556	0.948384		0.744533	57.7541	0.930626	56.3479	0.913818	0.89844
C7orf25	1	0.999999	1.2182	2.38683	2.18251	2.64209	1.33491	0.565034	0.201867	0.146883	1	0.999999	1.13443	1.13598	0.928709	0.843085	0.369166	0.136027	0.0443699	0.0279471	1	0.999999	1.15848	2.4038	2.3104	2.22415	0.998129	0.346075	0.126085	0.0565569	1	0.999999	1.39269	1.75133	1.44672	1.40472	0.652497	0.325824	0.184637	0.208584	59.076	0.119062	55.2524	0.97886	58.6616	0.258262	56.2056	0.624033	0.26935
C7orf50	1	0.999999	0.852502	0.500136	0.64602	0.419631	0.211292	0.0424708	0.0457375	0																					1	0.999999	0.699256	0.545765	0.332771	0.194928	0.157725	0.105217	0	0	50.1257	0.94369					47.6216	0.986447	#DIV/0!
C7orf55	1	0.999999	0.876963	0.722818	0.580091	0.425247	0.215854	0.0866663	0.0550553	0.0556144	1	0.999999	0.834218	0.703519	0.537198	0.424184	0.195002	0.0855873	0.0462546	0.0455699	1	0.999999	0.734692	0.683203	0.500797	0.387125	0.203581	0.0783258	0.0533949	0.0765648	1	0.999999	0.805627	0.733485	0.528397	0.438258	0.216036	0.08266	0.0455724	0.0623104	50.9822	0.993304	50.5221	0.990354	49.8491	0.981633	50.6413	0.986434	-0.506995
C7orf55	1	0.999999	0.852683	0.695792	0.661993	0.662982	0.321747	0.0925698	0.0284723	0.0283962	1	0.999999	0.918155	1.06377	1.14204	1.08108	0.606204	0.155948	0.018895	0.0571056	1	0.999999	0.96322	1.09854	1.20682	1.17922	0.689321	0.236229	0.0867126	0.0680043	1	0.999999	1.07054	1.02054	0.915909	0.883758	0.428312	0.11328	0.0437525	0.0342885	52.5911	0.943995	56.4932	0.976334	57.055	0.948548	55.5867	0.993895	1.77869
C8orf33	1	0.999999	0.94699	0.639203	0.479792	0.41164	0.239878	0.100232	0.071852	0.100697	1	0.999999	1.03215	1.07777	0.76544	0.608533	0.360305	0.161335	0.101979	0.159975	1	0.999999	0.898483	0.683818	0.551268	0.43913	0.248293	0.102947	0.111147	0.10417	1	0.999999	0.885539	0.925306	0.658673	0.614923	0.337804	0.159664	0.150735	0.117706	50.212	0.981466	53.9176	0.981867	50.8522	0.988621	53.4316	0.979397	0.0770938
C8orf47	1	0.999999	0.980368	0.970491	1.00069	0.882826	0.562276	0.263099	0.206388	0.246904	1	0.999999	0.999651	1.04644	0.940781	0.837921	0.585924	0.287051	0.166506	0.254913	1	0.999999	0.971393	1.01541	1.01552	0.967241	0.604702	0.264721	0.194441	0.206886	1	0.999999	1.01331	0.990945	0.978069	0.960756	0.567174	0.254769	0.1657	0.193588	56.3558	0.99681	56.5213	0.990192	56.6028	0.9987	56.4239	0.998756	0.07482
C8orf59	1	0.999999	0.853362	0.882404	0.807161	0.594221	0.216811	0.0943229	0.0433981	0.0413023	1	0.999999	0.946733	1.02211	1.03467	0.783711	0.223066	0.0736218	0.0640671	0.0587086	1	0.999999	1.04865	0.968867	0.988535	0.736561	0.276697	0.0848889	0.0594496	0.0692568	1	0.999999	0.935236	0.950909	0.83922	0.713848	0.234439	0.103371	0.0544486	0.0522226	53.3173	0.980187	54.4076	0.997004	54.4498	0.99784	54.1138	0.988497	0.419342
C8orf82	1	0.999999	0.993178	1.02146	0.977616	0.710045	0.241626	0.0764057	0.0461809	0.0479763	1	0.999999	1.05889	1.16086	1.02038	0.973633	0.466188	0.189322	0.112888	0.150699	1	0.999999	1.09837	1.09379	0.928035	0.656598	0.253786	0.0649662	0.0404664	0.0410346	1	0.999999	0.890187	0.874862	0.775796	0.58199	0.193169	0.051792	0.0360049	0.0305618	54.2347	0.999593	55.8737	0.980969	54.0439	0.989646	53.0365	0.983929	-1.51399
C9orf142	1	0.999999	1.07237	1.23106	1.20834	1.19415	0.766892	0.322341	0.179986	0.136229	1	0.999999	1.05913	1.01444	1.07314	1.02123	0.683077	0.321723	0.212665	0.155751	1	0.999999	1.04991	1.043	1.15429	1.17696	0.749906	0.342201	0.216091	0.144659	1	0.999999	0.984189	1.01112	1.06854	1.09062	0.644786	0.311277	0.163854	0.105257	57.6311	0.914308	57.2703	0.988959	57.634	0.952309	57.1198	0.981379	-0.0737958
C9orf40	1	0.999999	0.967929	0.889686	0.780628	0.588128	0.361886	0.135213	0.110964	0.100468	1	0.999999	0.976994	0.890468	1.17421	0.838889	0.43254	0.17033	0.193935	0.278443	1	0.999999	1.07443	0.858569	0.781503	0.619953	0.407951	0.174988	0.119987	0.137858	1	0.999999	0.963749	1.05391	0.923908	0.751352	0.405416	0.206862	0.128277	0.130857	53.7672	0.994535	55.3624	0.957839	54.1875	0.983877	55.1261	0.995933	0.0919382
C9orf41	1	0.999999	0.960131	0.881776	0.654533	0.338272	0.159559	0.0569136	0.0383303	0.0367011	1	0.999999	1.01555	0.893037	0.550295	0.240243	0.0996809	0.0299877	0.0163951	0.0247372	1	0.999999	0.815846	0.827749	0.56511	0.280855	0.105981	0.0383205	0.0235476	0.0278344	1	0.999999	0.991281	0.916782	0.587526	0.237673	0.0837702	0.0271141	0.0224951	0.0132725	51.3918	0.999548	50.5177	0.998806	50.4	0.98809	50.7043	0.999756	-0.402568
C9orf78	1	0.999999	0.939174	1.05919	1.11675	1.17632	0.834666	0.434988	0.348494	0.429494	1	0.999999	1.01481	1.12498	1.20496	1.31497	0.989551	0.514637	0.422774	0.528117	1	0.999999	0.950607	1.11337	1.17546	1.25712	0.863884	0.435256	0.363426	0.439501	1	0.999999	0.965359	1.11181	1.23719	1.219	0.840276	0.455207	0.327344	0.411314	57.7488	0.935506	59.2421	0.813147	57.6986	0.881038	58.2184	0.880027	-0.536916
CA13	1	0.999999	0.933425	0.903996	0.749282	0.518688	0.149878	0.053757	0.0376725	0.0426158	1	0.999999	0.986005	0.952478	0.694188	0.500137	0.126677	0.0311459	0.0124037	0.0174672	1	0.999999	0.966919	0.945566	0.770159	0.510978	0.142892	0.0397793	0.0234661	0.0235611	1	0.999999	0.91089	0.884577	0.755248	0.477854	0.15595	0.0406211	0.0256977	0.0214675	52.5967	0.992216	52.326	0.992988	52.696	0.996439	52.4066	0.99269	0.0899501
CA5B																					1	0.999999	1.05007	1.05652	1.18901	1.13271	0.937558	0.420507	0.466435	0.335752															57.9826	0.926943			#DIV/0!
CA8											1	0.999999	1.10649	1.02421	0.802544	0.426175	0.291801	0.123143	0.0584679	0.0570777	1	0.999999	1.08808	0.772351	0.767565	0.386457	0.134596	0.070919	0.0697999	0.0486264													52.8095	0.985398	51.8769	0.977692			#DIV/0!
CAAP1	1	0.999999	1.01137	0.958005	1.01754	0.909845	0.55383	0.24256	0.202828	0.254331	1	0.999999	0.913747	0.930061	0.927289	0.830287	0.519462	0.244327	0.205343	0.259677	1	0.999999	0.767997	0.922879	0.818946	0.812958	0.447218	0.194889	0.150639	0.177491	1	0.999999	0.960422	1.06047	1.03276	0.852608	0.499169	0.228837	0.172522	0.174565	56.2722	0.995669	55.9638	0.981498	55.4258	0.928205	55.9247	0.993979	-0.442682
CAB39	1	0.999999	0.973475	1.11451	1.2007	1.38982	0.809701	0.195784	0.0314206	0.0372067	1	0.999999	0.974242	1.03189	1.10426	1.11781	0.721724	0.174431	0.0332192	0.0480155	1	0.999999	0.957596	1.16949	1.25838	1.3253	0.753075	0.183331	0.0328849	0.0259927	1	0.999999	0.988934	1.11077	1.28683	1.33103	0.810549	0.200457	0.0393477	0.025194	57.455	0.906238	57.03	0.983493	57.1968	0.908157	57.4831	0.907884	0.0974122
CACTIN	1	0.999999	0.652668	0.589283	0.381747	0.268616	0.108579	0.0407526	0.0195231	0.0230054																					1	0.999999	1.10944	1.06526	0.628489	0.472946	0.146173	0.0399123	0.0228396	0.021377	47.9403	0.979246					52.1675	0.975092	#DIV/0!
CACUL1	1	0.999999	0.885045	0.666297	0.526262	0.363365	0.121608	0.0503099	0.0243527	0.0197499	1	0.999999	0.756006	0.541438	0.385071	0.229774	0.0581438	0.0129712	0.0196342	0.013972	1	0.999999	0.805066	0.490845	0.434944	0.247617	0.0992731	0.0321762	0.0178931	0.0155433	1	0.999999	0.868592	0.518967	0.401232	0.275849	0.103555	0.0263027	0.0170592	0.0134761	49.9932	0.990999	47.9133	0.9901	48.1607	0.984381	48.4211	0.986146	-0.662307
CACYBP	1	0.999999	1.08176	1.60512	1.44441	1.12783	0.248028	0.0732868	0.0358561	0.0359867	1	0.999999	0.917104	0.998215	0.914019	0.599474	0.139056	0.0407182	0.0236392	0.0259205	1	0.999999	1.01558	1.23728	1.12579	0.787697	0.201989	0.0562576	0.0285779	0.0283977	1	0.999999	1.00897	1.30201	1.22099	0.892279	0.226373	0.0642512	0.0403899	0.0287957	55.7256	0.822933	53.4712	0.995711	54.3974	0.967236	54.8332	0.942403	0.0168973
CAD	1	0.999999	0.817923	0.578296	0.390594	0.241607	0.100913	0.0370532	0.0231349	0.0170409	1	0.999999	0.956493	0.726071	0.579048	0.402406	0.185369	0.0622229	0.028407	0.0279451	1	0.999999	0.788713	0.641915	0.434983	0.294917	0.129863	0.0431193	0.0252073	0.0323547	1	0.999999	0.933472	0.739382	0.465545	0.338799	0.143358	0.0483816	0.029236	0.0251684	48.4075	0.995502	50.9256	0.993121	48.9988	0.993303	50.0665	0.995699	-0.133895
CADM4	1	0.999999	0.973113	0.982283	0.957738	0.894848	0.535945	0.272002	0.21395	0.240444	1	0.999999	0.876355	0.933013	0.851441	0.832116	0.553403	0.334224	0.221883	0.310109	1	0.999999	0.892762	0.903666	1.00791	0.94849	0.593285	0.269539	0.218787	0.241657	1	0.999999	1.02958	1.01002	0.942546	1.0188	0.597018	0.258904	0.226291	0.224325	56.2374	0.99749	56.6087	0.958394	56.5372	0.979808	56.3247	0.995536	0.0078647
CALB2	1	0.999999	1.09688	1.17483	1.29204	1.29313	0.545499	0.163157	0.0579808	0.053436	1	0.999999	1.15342	1.069	1.10696	1.07181	0.546256	0.157066	0.0476111	0.0451038	1	0.999999	0.982817	0.757915	1.05292	1.1557	0.484446	0.116622	0.0354919	0.0297923	1	0.999999	1.00261	0.617802	0.991901	0.528055	0.469351	0.0874884	0.0361412	0.0249125	56.0451	0.907325	56.2031	0.973847	55.985	0.951213	54.1374	0.895764	-1.06286
CALCOCO1	1	0.999999	1.00255	0.926596	0.839938	0.56827	0.210005	0.0851651	0.0458176	0.0511237											1	0.999999	0.994008	0.938184	0.825117	0.520614	0.239062	0.0715773	0.0499706	0.0349308	1	0.999999	0.900396	0.907405	0.680501	0.534632	0.146442	0.0717605	0.0317661	0.0383745	53.3279	0.997618			53.1522	0.999183	52.3667	0.985933	-0.175765
CALCOCO2	1	0.999999	0.968124	0.937068	0.858669	0.651862	0.215873	0.0646844	0.037613	0.0339133	1	0.999999	0.956397	0.900325	0.911436	0.608717	0.207017	0.0493478	0.038447	0.0285859	1	0.999999	0.965043	0.971435	0.90445	0.684283	0.252607	0.0703173	0.0522533	0.0444071	1	0.999999	0.930731	0.883504	0.809865	0.625781	0.244789	0.0844756	0.0462783	0.0464887	53.7959	0.994934	53.6525	0.993909	54.121	0.997832	53.5783	0.988942	0.125526
CALD1	1	0.999999	1.01164	1.09089	1.20789	1.33508	0.955578	0.519246	0.423314	0.549257	1	0.999999	0.980938	1.04741	1.10762	1.19976	0.837513	0.492582	0.417625	0.537745	1	0.999999	1.00791	1.13371	1.25569	1.39233	0.953846	0.534759	0.454076	0.546069	1	0.999999	1.04029	1.13134	1.24758	1.28944	0.856305	0.453938	0.32954	0.420269	59.541	0.797823	56.9405	0.912291		0.733843	58.2216	0.847453	1.28108
CALD1	1	0.999999	0.981823	0.979287	0.936267	0.923875	0.571255	0.246657	0.195364	0.28116	1	0.999999	0.997845	1.02548	1.06063	1.22636	0.911332	0.475361	0.422765	0.487809											1	0.999999	0.962666	0.909405	0.916611	0.938114	0.548264	0.28222	0.130871	0.226238	56.3759	0.9912	58.2528	0.921871			56.4158	0.980944	-1.83698
CALM1	1	0.999999	1.1965	1.51546	1.75158	2.24023	1.34509	0.711466	0.533216	0.541007	1	0.999999	1.60189	1.79145	2.0713	2.83005	1.75638	1.04461	0.482322	0.656917	1	0.999999	1.08258	0.663074	1.59779	2.26436	1.34148	0.692729	0.445334	0.446072	1	0.999999	0.965661	0.675292	1.48392	0.910338	1.20217	0.499016	0.268694	0.253994		0.0648587		-0.307514	59.4767	0.236815	58.9986	0.727201	#DIV/0!
CALR	1	0.999999	0.707436	0.709148	0.553551	0.482388	0.196783	0.0805911	0.0486667	0.0549147	1	0.999999	0.66704	0.565074	0.422433	0.326671	0.134438	0.0528096	0.0327392	0.0383473	1	0.999999	0.695237	0.769676	0.606911	0.514422	0.219219	0.0810818	0.0511704	0.0538611	1	0.999999	0.71601	0.764344	0.559744	0.452197	0.188491	0.0698469	0.0370477	0.037813	50.4676	0.961988	48.284	0.976056	51.1848	0.951245	50.6245	0.966288	1.52881
CALU	1	0.999999	0.957851	1.02067	1.12062	1.32785	0.880263	0.467456	0.404056	0.505444	1	0.999999	1.04631	1.14887	1.19344	1.44342	0.912447	0.496754	0.451985	0.523199	1	0.999999	0.811564	1.00125	1.09076	1.24614	0.829447	0.489634	0.441316	0.468326	1	0.999999	0.987325	0.9337	1.14349	1.01862	0.765767	0.447431	0.274441	0.395041	56.9861	0.847443	57.4822	0.735227	57.1802	0.854626	58.0882	0.959203	0.400025
CALU	1	0.999999	0.960336	1.04443	1.11046	1.17127	0.794807	0.419483	0.33977	0.458672	1	0.999999	0.992347	1.00826	1.10011	1.10385	0.786424	0.425157	0.355091	0.47325	1	0.999999	1.02284	1.08758	1.15313	1.19309	0.814109	0.416601	0.336744	0.42673	1	0.999999	1.02039	1.13377	1.24151	1.29577	0.83533	0.442058	0.336721	0.433437	56.5487	0.939316	56.5306	0.964211	57.1392	0.92414	57.6972	0.845446	0.878554
CAMK1	1	0.999999	0.962575	0.994518	0.94497	0.63167	0.14306	0.0399596	0.0228525	0.0269785	1	0.999999	0.968297	1.05501	1.03664	0.631647	0.0977275	0.0197479	0	0.0054761	1	0.999999	0.906794	0.961653	0.904155	0.597133	0.150319	0.0384992	0.0201872	0.0186097	1	0.999999	0.944056	0.974169	0.928486	0.600215	0.216521	0.099379	0.0496839	0.0494309	53.6336	0.9991	53.5357	0.99655	53.4739	0.994053	53.6688	0.997858	-0.0133068
CAMK1D	1	0.999999	0.93463	0.821847	0.575107	0.337691	0.137968	0.065127	0.0323818	0.0259021	1	0.999999	1.05574	0.808506	0.512664	0.426057	0.20311	0.0286478	0	0.113705	1	0.999999	0.887656	0.835834	0.587169	0.311667	0.141429	0.0512019	0.0245586	0.0213526	1	0.999999	0.92512	0.724271	0.532931	0.456709	0.16403	0.0672882	0.0422963	0.0255483	50.8483	0.999308	51.0239	0.975686	50.8019	0.997083	50.8147	0.98737	-0.127764
CAMK2D	1	0.999999	0.877745	0.788088	0.451266	0.283328	0.112447	0.0467808	0.021828	0.0330331	1	0.999999	1.07401	0.836011	0.496679	0.336335	0.10221	0.0519981	0.044378	0.0594146											1	0.999999	0.862491	0.719703	0.339746	0.18339	0.094721	0.0493523	0.0215268	0.0178728	49.8308	0.996091	50.4574	0.987925			48.7322	0.996707	-1.7252
CAMK2D	1	0.999999	0.973802	0.742805	0.413859	0.215318	0.0854066	0.0345562	0.0204935	0.0204672	1	0.999999	0.948436	0.693528	0.372017	0.20537	0.0735694	0.0302069	0.0166284	0.0177305	1	0.999999	0.941716	0.862712	0.509739	0.304301	0.136282	0.0458781	0.0287892	0.0292431	1	0.999999	0.944242	0.811715	0.4306	0.237265	0.0913552	0.0318693	0.0169139	0.0159198	49.3681	0.998405	48.9401	0.998146	50.5035	0.997189	49.7189	0.997978	0.957139
CAMK2G	1	0.999999	0.830803	0.520257	0.261561	0.16518	0.0621028	0.0278893	0.0193386	0.0202467	1	0.999999	0.8374	0.545254	0.28176	0.202831	0.105459	0.0492314	0.0276277	0.0254856	1	0.999999	0.782812	0.520954	0.311213	0.186351	0.0768147	0.0278211	0.0222367	0.0161906	1	0.999999	0.914976	0.619328	0.343417	0.206389	0.0780146	0.0231686	0.0176006	0.0133513	47.397	0.997098	47.677	0.995575	47.527	0.995708	48.4732	0.996829	0.463165
CAMK4	1	0.999999	0.847223	0.669318	0.530523	0.316488	0.12913	0.0555253	0.0245247	0.0267045	1	0.999999	0.877851	0.751611	0.470918	0.398344	0.177333	0.0794969	0.0553772	0.0681464	1	0.999999	0.883544	0.695382	0.586028	0.345989	0.167496	0.0429877	0.0253218	0.0114558	1	0.999999	0.92811	0.807015	0.560903	0.417889	0.202498	0.0756767	0.0382097	0.0484285	49.7941	0.993603	50.3178	0.991422	50.4176	0.992233	51.2074	0.996066	0.756537
CAMKK2	1	0.999999	0.987441	0.762607	0.679404	0.457263	0.233917	0.0954805	0.0601811	0.0536732	1	0.999999	0.634754	0.718257	0.327951	0.626441	0.160212	0	0	0	1	0.999999	0.924317	0.726288	0.59713	0.386371	0.17542	0.0641593	0.0470371	0.0420008	1	0.999999	0.838563	0.552027	0.561491	0.412041	0.101952	0.0127571	0.036818	0	51.9904	0.991643	49.4184	0.871124	50.8823	0.994259	49.6	0.962123	-0.463256
CAMKMT	1	0.999999	0.887475	0.615266	0.507383	0.276014	0.127089	0.0463432	0.0373382	0.0269107											1	0.999999	0.940731	0.642211	0.434419	0.332721	0.126703	0.0421845	0.0418994	0.0378257	1	0.999999	0.74494	0.442353	0.251894	0.154106	0.0625504	0	0	0	49.4213	0.99225			49.4673	0.989563	46.7771	0.993323	0.0460159
CAMSAP1	1	0.999999	0.95397	0.753597	0.719321	0.642732	0.249268	0.0681507	0.105647	0.152506																															52.9301	0.953657							#DIV/0!
CAMSAP2	1	0.999999	0.813987	0.806141	0.755968	0.543266	0.13556	0.0470132	0.0462242	0.0801434	1	0.999999	0.911432	0.938095	0.744733	0.360517	0.124491	0.0675522	0.0209865	0.0334496	1	0.999999	0.978851	0.953257	1.01277	1.08836	0.609316	0.332888	0.234698	0.315474	1	0.999999	0.750564	0.675122	0.531421	0.421098	0.115195	0.0440956	0.028417	0.0210592	52.3621	0.958252	51.8784	0.995856	56.159	0.984678	49.8524	0.972189	0.885432
CAND1	1	0.999999	1.08563	1.31901	1.46951	1.65595	0.885759	0.16181	0.0447299	0.048795	1	0.999999	1.05742	1.14123	1.30933	1.39029	0.757876	0.124007	0.0304164	0.0430694	1	0.999999	1.06341	1.29444	1.44011	1.56703	0.863101	0.136968	0.0382863	0.0287492	1	0.999999	1.05303	1.2746	1.40815	1.5975	0.852903	0.147663	0.0367937	0.0269528	57.557	0.755655	56.8673	0.889646	57.3917	0.796848	57.4077	0.79635	0.187515
CANX	1	0.999999	0.794323	0.742088	0.684698	0.585193	0.297354	0.122734	0.0881305	0.092969	1	0.999999	0.763565	0.65557	0.619995	0.444407	0.20655	0.0882292	0.0550743	0.0541927	1	0.999999	0.692001	0.655612	0.559387	0.43046	0.19198	0.0746363	0.0454876	0.0480189	1	0.999999	0.730206	0.663681	0.5502	0.411739	0.166461	0.0681271	0.0412298	0.0388454	52.4389	0.96434	50.6222	0.972207	49.9548	0.964873	49.9383	0.974437	-1.58397
CAP1	1	0.999999	1.17926	1.48394	1.34518	0.400387	0.135477	0.0408634	0.0239026	0.0231903	1	0.999999	1.07497	1.26054	1.12377	0.342001	0.103056	0.0340645	0.0184988	0.0218691	1	0.999999	1.13052	1.37107	1.31621	0.361217	0.13568	0.0359666	0.0214565	0.0211511	1	0.999999	1.11523	1.36497	1.21447	0.364464	0.127682	0.0387035	0.0228374	0.0223566	52.9076	0.876255	52.8515	0.963491	52.8691	0.91068			-0.0385242
CAP1	1	0.999999	1.24756	2.13524	2.00436	0.605346	0.180755	0.0529987	0.0195921	0.0130611	1	0.999999	1.13198	1.0919	1.13866	0.294678	0.0563893	0.0299946	0.0185319	0.0170111	1	0.999999	1.10779	1.31093	1.32586	0.313604	0.108836	0.0209962	0.00918668	0.00642178	1	0.999999	1.1614	1.16893	1.06064	0.259492	0.0952723	0.0152374	0.0054245	0.00128105	53.0963	0.584036	52.8051	0.981726	52.8238	0.925284	52.765	0.975227	-0.156314
CAP2	1	0.999999	0.866447	0.713486	0.610365	0.402814	0.170965	0.0747902	0.042996	0.0330544	1	0.999999	0.936369	0.779902	0.725021	0.577629	0.312728	0.131619	0.0639001	0.0765961	1	0.999999	0.827278	0.728206	0.634369	0.461806	0.198769	0.105097	0.0763853	0.0744781	1	0.999999	0.928617	0.682349	0.643143	0.650229	0.263	0.0960673	0.0891372	0.0191874	50.8359	0.99062	53.0602	0.986043	51.3015	0.984044	52.4058	0.952033	-0.0944353
CAPG	1	0.999999	0.972279	1.05854	0.658774	0.225278	0.0787242	0.0264405	0.0153846	0.0153879	1	0.999999	0.98674	0.989738	0.612022	0.231797	0.0685565	0.0225122	0.01293	0.0118144	1	0.999999	1.08042	1.10165	0.760127	0.23688	0.0845971	0.0251934	0.0165569	0.0165813	1	0.999999	1.06967	1.12652	0.765184	0.285238	0.0985721	0.0301056	0.0159193	0.0141723	51.0503	0.994251	50.8611	0.998038	51.4664	0.989952	51.6993	0.987086	0.627151
CAPN1	1	0.999999	1.03862	1.18355	1.22911	1.37516	0.917803	0.457471	0.240011	0.0940159	1	0.999999	1.03436	1.0998	1.15296	1.1895	0.822642	0.414052	0.219504	0.0986219	1	0.999999	1.05932	1.27658	1.33655	1.46047	0.975998	0.470781	0.261314	0.0760687	1	0.999999	1.00478	1.18801	1.26717	1.26916	0.845387	0.412474	0.181372	0.0541558	58.798	0.860225	58.4037	0.944918	58.8956	0.785578	58.4817	0.893858	0.0878096
CAPN2	1	0.999999	1.06281	1.1808	1.28237	1.27562	0.57034	0.0903806	0.0318255	0.0366142	1	0.999999	1.03742	1.04896	1.16639	1.09294	0.473205	0.0766099	0.027783	0.040052	1	0.999999	1.02439	1.20989	1.29351	1.34156	0.626989	0.0926282	0.0381	0.0291856	1	0.999999	1.0136	1.10196	1.17567	1.12004	0.513855	0.0816893	0.0302207	0.024103	56.0667	0.920959	55.9746	0.98042	56.1244	0.901192	56.0136	0.973275	0.0483708
CAPN7	1	0.999999	0.890596	0.723863	0.375259	0.274742	0.124992	0.0441134	0.0292836	0.0356724	1	0.999999	0.917884	0.697626	0.349657	0.220412	0.0757847	0.0329044	0.0226204	0.0161049	1	0.999999	0.936216	0.758322	0.390553	0.257838	0.121124	0.0497446	0.0388581	0.0407731	1	0.999999	0.941261	0.763996	0.419852	0.305522	0.126434	0.0481847	0.0287082	0.0262367	49.2139	0.99501	48.8493	0.997492	49.3875	0.996433	49.7649	0.994912	0.544625
CAPNS1	1	0.999999	1.05482	1.2223	1.24985	1.29461	0.703463	0.263379	0.128506	0.0671115	1	0.999999	1.034	1.06582	1.13668	1.09507	0.620174	0.234807	0.118637	0.0615757	1	0.999999	1.09488	1.40508	1.43715	1.53948	0.907208	0.330262	0.178675	0.0718691	1	0.999999	1.0436	1.24953	1.3026	1.31783	0.725753	0.259245	0.1082	0.040692	57.1621	0.894874	56.7144	0.974309	58.214	0.73928	57.3375	0.877652	0.837463
CAPRIN1	1	0.999999	1.14493	1.52467	1.8304	2.17845	1.48529	0.761935	0.562973	0.670641	1	0.999999	1.05663	1.1748	1.44579	1.51578	1.0685	0.541299	0.406842	0.470926	1	0.999999	1.18381	1.70882	2.12706	2.70488	1.84494	0.942628	0.714267	0.835707	1	0.999999	1.0806	1.42558	1.73828	2.06638	1.37568	0.714883	0.469205	0.545643		-0.0463608	59.1434	0.621576		-0.40767		0.15378	#DIV/0!
CAPZA1	1	0.999999	1.08528	1.21091	1.30068	1.24081	0.60929	0.19349	0.0573591	0.0540833	1	0.999999	1.04364	1.08266	1.15807	1.05	0.532757	0.161114	0.0453448	0.0481857	1	0.999999	1.07953	0.995237	1.014	0.911006	0.461405	0.145289	0.0547875	0.0424236	1	0.999999	1.01629	1.07007	1.12328	1.01528	0.488104	0.156461	0.046018	0.0377782	56.2976	0.90678	56.1762	0.977658	55.8317	0.995873	56.0117	0.985646	-0.31518
CAPZA2	1	0.999999	1.08183	1.24678	1.32396	1.17228	0.398821	0.0862135	0.0326164	0.0303705	1	0.999999	0.993621	1.03506	1.07738	0.880623	0.327998	0.0888696	0.0389697	0.0435886	1	0.999999	0.980826	1.11492	1.1684	0.985774	0.359925	0.0934861	0.0328108	0.0246068	1	0.999999	1.06087	1.11127	1.07063	0.842723	0.298888	0.066965	0.0253724	0.0217719	55.9016	0.92098	55.1643	0.995604	55.5631	0.979071	54.9559	0.98917	-0.273463
CAPZB	1	0.999999	1.0883	1.29462	1.38003	1.33813	0.606253	0.196834	0.0699684	0.0678935	1	0.999999	1.04375	1.11093	1.17263	1.18896	0.533535	0.199176	0.0679113	0.0871622	1	0.999999	1.03898	1.31235	1.40018	1.41121	0.625812	0.190705	0.0600282	0.0482436	1	0.999999	1.02723	1.10189	1.19313	1.05745	0.484372	0.148545	0.0465812	0.0385073	56.1513	0.854523	56.0418	0.954354	56.1956	0.833462	55.9687	0.970948	-0.0144096
CARD8	1	0.999999	0.927488	0.902873	0.933278	0.657087	0.380547	0.119718	0.0294785	0.0359392	1	0.999999	0.94123	0.814324	0.867984	0.772154	0.381204	0.137222	0.0319699	0.0383642	1	0.999999	1.0004	0.872193	1.03279	0.925496	0.532183	0.179633	0.0687763	0.0114413	1	0.999999	0.941931	0.883458	0.886662	0.743686	0.426018	0.15476	0.0784423	0.0548809	54.6044	0.991039	54.9619	0.973453	56.2739	0.987998	55.1332	0.98866	0.920389
CARHSP1	1	0.999999	0.974143	1.36678	1.38171	1.44491	0.993088	0.493269	0.386689	0.509889	1	0.999999	1.0341	1.19108	1.18383	1.06371	0.75519	0.349281	0.288767	0.373251	1	0.999999	0.898634	1.53255	1.52244	1.78942	1.15438	0.569346	0.439716	0.558568	1	0.999999	1.24164	1.92573	2.14813	2.10267	1.37048	0.715183	0.49698	0.60785	58.929	0.634755	56.7038	0.930882	60.1014	0.352804		-0.0585493	1.17245
CARKD	1	0.999999	0.842061	0.773887	0.768808	0.716963	0.433629	0.218829	0.170879	0.211247	1	0.999999	1.00552	0.898893	0.85277	0.808842	0.503211	0.258136	0.209989	0.228039	1	0.999999	0.968685	0.867944	0.858666	0.814132	0.536439	0.239293	0.197382	0.229008	1	0.999999	0.924432	0.927649	0.929715	0.910917	0.572725	0.290405	0.209344	0.232503	54.7996	0.947158	55.9203	0.980464	56.0578	0.969528	56.5494	0.985211	0.943628
CARM1	1	0.999999	0.998507	0.951866	0.70911	0.350034	0.112473	0.0415282	0.0247929	0.0259789	1	0.999999	1.02554	0.906433	0.690956	0.320146	0.0947938	0.0278737	0.0142622	0.0145429	1	0.999999	1.12491	1.03502	0.814045	0.357708	0.110791	0.0329244	0.0181355	0.0195505	1	0.999999	0.992115	0.947922	0.707651	0.342776	0.100574	0.0304227	0.0174019	0.0163399	51.708	0.99975	51.4598	0.998927	52.1433	0.990836	51.6634	0.999788	0.319443
CARS	1	0.999999	0.983615	0.934823	0.496282	0.226885	0.0880666	0.0337851	0.0219051	0.0234419	1	0.999999	0.975078	0.846481	0.433529	0.193099	0.0829089	0.031947	0.0210163	0.0217396	1	0.999999	0.992464	0.978995	0.52594	0.227003	0.089114	0.0295859	0.0226973	0.0204207	1	0.999999	0.97519	0.918698	0.465536	0.205085	0.0782816	0.0251425	0.015176	0.0141747	50.2591	0.996812	49.7	0.998796	50.4462	0.995522	50.0337	0.996989	0.260397
CARS2	1	0.999999	0.936039	0.881523	0.760079	0.583712	0.213497	0.0524987	0.0258058	0.0281233	1	0.999999	1.05932	0.954681	0.827203	0.626	0.236186	0.0568797	0.0269724	0.0323061	1	0.999999	0.916129	0.899002	0.846506	0.626965	0.23504	0.0607043	0.0295979	0.0344992	1	0.999999	0.967593	0.985738	0.885113	0.642898	0.226638	0.0517404	0.0318266	0.0157783	53.0613	0.989528	53.6742	0.994306	53.6765	0.989619	53.8525	0.99833	0.39674
CASC3	1	0.999999	0.850635	0.736268	0.812215	0.964586	0.746813	0.430063	0.352968	0.481097	1	0.999999	1.10425	1.04388	1.26482	1.41551	1.16684	0.68472	0.638926	0.731882	1	0.999999	0.696702	0.78106	1.02282	1.11498	0.749229	0.502311	0.414162	0.530375	1	0.999999	1.09134	0.974421	1.04473	1.11428	0.910952	0.505426	0.405453	0.527572	61.9189	0.745926		0.507952	56.7725	0.706759	59.0292	0.951144	-5.14637
CASK	1	0.999999	1.00426	0.944294	0.774938	0.400574	0.133595	0.0415803	0.0205035	0.0160362	1	0.999999	1.04531	1.03186	0.840713	0.487828	0.188713	0.0626578	0.0352179	0.0284068	1	0.999999	0.927361	0.901912	0.740786	0.41565	0.157049	0.0457996	0.0284038	0.029303	1	0.999999	0.89279	0.915305	0.744121	0.432843	0.160475	0.0525994	0.0293321	0.0259383	52.2039	0.999827	52.9408	0.997076	52.1176	0.996822	52.2279	0.99385	-0.399611
CASP14	1	0.999999	0.793893	0.739552	0.736646	1.00767	0.457731	0.272722	0.139256	0.25073	1	0.999999	1.2211	0.669605	0.504882	1.52177	0.428785	0.323156	0.127251	0.270591	1	0.999999	0.941667	0.718432	0.708612	0.62255	0.403459	0.632358	0.217736	0.173547	1	0.999999	0.819978	0.910761	0.639248	0.591988	0.393074	0.175425	0.425225	0.116195	56.3207	0.794199	55.8981	0.63241	56.0434	0.894388	53.6876	0.911234	-1.24392
CASP2	1	0.999999	0.777317	0.616091	0.478895	0.281518	0.13244	0.0534436	0.0282011	0.0356971	1	0.999999	0.847245	0.749218	0.733229	0.529311	0.226318	0.117948	0.074672	0.115289	1	0.999999	0.81928	0.714511	0.591433	0.395148	0.206311	0.0633849	0.0441004	0.0384457	1	0.999999	0.927884	0.725139	0.559933	0.459413	0.142794	0.0669072	0.0225688	0.0219298	49.0124	0.991276	52.3269	0.9711	50.6722	0.988702	50.9012	0.986161	0.117076
CASP3	1	0.999999	0.976149	1.04974	1.10584	1.20742	0.802893	0.400864	0.297536	0.337409	1	0.999999	0.961166	0.975726	0.98903	0.961243	0.655684	0.343177	0.267047	0.317289	1	0.999999	1.05281	1.51599	1.76948	1.9635	1.27795	0.683462	0.542132	0.585398	1	0.999999	0.937145	0.988808	1.08751	0.982308	0.666505	0.305443	0.183766	0.201564	57.6892	0.942044	57.0378	0.996095		0.133355	57.0772	0.989206	0.0394389
CASP4	1	0.999999	0.937829	0.694211	0.505853	0.265036	0.105724	0.040484	0.019976	0.0276259	1	0.999999	0.885676	0.723169	0.554494	0.414605	0.104512	0.0377416	0.036211	0.0428864	1	0.999999	0.874701	0.758639	0.660322	0.515471	0.262499	0.123389	0.0847335	0.0860054	1	0.999999	0.828193	0.6523	0.413789	0.223775	0.11451	0.0253517	0.023181	0.0204895	49.7704	0.996834	50.5081	0.986391	52.1258	0.987851	48.8276	0.997425	0.337412
CASP6	1	0.999999	0.894043	0.981125	1.08045	1.11448	0.725125	0.379156	0.284421	0.272185	1	0.999999	0.883196	0.94716	1.0082	1.10859	0.660564	0.376177	0.271121	0.311397	1	0.999999	0.869475	0.969138	1.04578	1.07576	0.683664	0.334902	0.262281	0.264769	1	0.999999	0.86851	0.970821	1.03976	1.01791	0.618574	0.311556	0.221973	0.208475	57.3447	0.964409	56.4414	0.964157	56.8264	0.972026	56.729	0.9786	-0.115292
CASP7	1	0.999999	0.876952	0.877037	0.85514	0.764429	0.367732	0.128453	0.0516463	0.0523103	1	0.999999	0.822404	0.787695	0.805356	0.723984	0.353614	0.125557	0.0558939	0.0515561	1	0.999999	0.852816	0.808546	0.789908	0.708261	0.348802	0.114024	0.0512169	0.0383724	1	0.999999	0.900209	0.977423	0.914758	0.844704	0.397251	0.130561	0.0543593	0.0344432	54.8557	0.97553	54.223	0.948285	54.1115	0.961499	55.3619	0.990673	0.19738
CASP8	1	0.999999	0.81434	0.566171	0.351011	0.211082	0.087445	0.0326562	0.0201988	0.0197034	1	0.999999	0.790815	0.533541	0.34464	0.252236	0.117335	0.0500733	0.031301	0.0286752	1	0.999999	0.827605	0.581762	0.336424	0.232001	0.101524	0.0316133	0.0180514	0.0188894	1	0.999999	0.832503	0.596496	0.383511	0.260007	0.113282	0.0499523	0.0260942	0.0309101	48.0671	0.996511	47.9336	0.992526	48.1769	0.99577	48.5519	0.995703	0.364077
CASP9	1	0.999999	0.659789	0.293451	0.196945	0.180877	0.0656271	0.0380732	0.016659	0.0178005	1	0.999999	0.703116	0.555548	0.28776	0.297499	0.145303	0.0224753	0.0190513	0																					45.4709	0.983525	47.7116	0.978906					#DIV/0!
CAST	1	0.999999	0.97992	1.12625	1.1845	1.45651	1.03201	0.608333	0.49535	0.70764	1	0.999999	0.974458	1.0547	1.03383	1.25706	0.926455	0.591562	0.47667	0.730201	1	0.999999	0.943413	1.15643	1.30313	1.46864	1.00532	0.566091	0.491012	0.665149	1	0.999999	1.02526	1.25681	1.31452	1.4989	1.04424	0.572084	0.439216	0.618051		0.61669		0.793198		0.598365		0.589989	#DIV/0!
CAV1	1	0.999999	1.74343	1.73956	1.58078	1.14849	0.461852	0.198649	0.144495	0.11384	1	0.999999	1.44413	1.63863	1.57906	1.37724	0.552615	0.192859	0.127117	0.0699912	1	0.999999	1.46122	1.38607	1.16767	0.877105	0.384813	0.147742	0.106114	0.118957	1	0.999999	2.0274	2.04375	1.67359	1.32016	0.528861	0.216518	0.131224	0.140992	55.9574	0.618342	56.0548	0.684661	55.36	0.845176	56.0318	0.462009	-0.310207
CBFB	1	0.999999	0.985561	1.04331	1.06677	0.755863	0.295774	0.123863	0.0592671	0.080518	1	0.999999	1.00711	1.01856	1.06127	0.635139	0.218336	0.0813039	0.0435938	0.0717428	1	0.999999	1.10588	1.01084	1.04374	0.723185	0.334041	0.0842276	0.0368502	0.0372794	1	0.999999	1.0487	1.01756	1.02773	0.725556	0.29265	0.0999241	0.042219	0.0433562	54.6221	0.993822	53.83	0.993899	54.7099	0.989986	54.5321	0.996262	0.394978
CBFB	1	0.999999	0.910294	0.862874	0.697133	0.442033	0.152641	0.049881	0.0293137	0.0290926	1	0.999999	0.96813	0.901479	0.670016	0.383716	0.112493	0.0406499	0.0212899	0.0262689	1	0.999999	0.885138	0.933067	0.737641	0.475675	0.185622	0.0577129	0.031214	0.0290162	1	0.999999	0.9703	0.960116	0.752107	0.485176	0.170093	0.0551524	0.0303408	0.0297022	51.9403	0.994079	51.6209	0.998491	52.4773	0.99239	52.5891	0.998103	0.752602
CBL	1	0.999999	0.926135	0.791064	0.653283	0.403122	0.174685	0.0528791	0.0275063	0.0300822	1	0.999999	0.962868	0.794409	0.626105	0.34125	0.161836	0.0500216	0.0394252	0.0373331	1	0.999999	1.04257	0.869055	0.596915	0.37036	0.172595	0.0576978	0.028693	0.0301097	1	0.999999	0.963226	0.940523	0.701722	0.447302	0.168243	0.0485469	0.0597818	0.0379418	51.4266	0.995266	51.0787	0.997549	51.3263	0.995313	52.1702	0.997252	0.49557
CBR3											1	0.999999	0.906734	1.00502	0.755047	0.41115	0.133488	0.102209	0.0584948	0.0585438	1	0.999999	1.02606	0.928493	0.813537	0.492202	0.213795	0.0593532	0.0675667	0.0500159	1	0.999999	0.937675	0.851148	0.621386	0.482311	0.185646	0.0571631	0.04088	0.0309987			52.1663	0.993102	52.8735	0.997808	51.8361	0.992864	-0.330245
CBR4	1	0.999999	1.03857	1.00726	1.00047	1.00266	0.601797	0.290354	0.170399	0.133929	1	0.999999	1.02015	1.00579	1.10531	1.08062	0.757763	0.332724	0.226254	0.163772	1	0.999999	0.996364	1.05142	1.04503	1.03829	0.595951	0.29012	0.171585	0.136691	1	0.999999	0.960985	0.969397	0.980025	0.936307	0.574841	0.250583	0.135278	0.118416	56.7894	0.99487	57.594	0.982059	56.6795	0.98921	56.565	0.99768	-0.569469
CBX1	1	0.999999	0.989619	1.08069	1.13822	1.14664	0.6891	0.347603	0.240837	0.287871	1	0.999999	0.97348	0.978635	0.976739	0.89693	0.626312	0.291261	0.198326	0.294693	1	0.999999	0.927314	0.983668	1.14589	1.16821	0.680348	0.332249	0.225435	0.284996	1	0.999999	1.01959	1.08766	1.15889	1.11703	0.675221	0.29559	0.201531	0.222893	56.5955	0.956656	56.7949	0.991474	56.3998	0.949594	56.6848	0.963094	-0.152902
CBX3	1	0.999999	0.848743	0.978322	0.810581	0.627488	0.273926	0.0900058	0.0471467	0.0533418	1	0.999999	0.950216	1.06679	0.915949	0.75052	0.303148	0.10482	0.0545788	0.0710306	1	0.999999	1.03971	1.32262	1.13376	0.880379	0.375224	0.111644	0.0604159	0.0556804	1	0.999999	0.970589	1.13578	0.968524	0.795595	0.319236	0.10189	0.0644493	0.0458558	53.7576	0.982335	54.5924	0.994113	55.363	0.942409	54.8492	0.989104	0.931103
CBX5	1	0.999999	0.93023	0.919614	0.801015	0.625154	0.344008	0.151536	0.121357	0.148473	1	0.999999	0.870488	0.778634	0.601113	0.464522	0.204027	0.0927037	0.0776558	0.0924886	1	0.999999	0.93623	0.810991	0.645036	0.4525	0.24397	0.0954375	0.0771122	0.0927287	1	0.999999	0.899248	0.783462	0.63441	0.454551	0.211924	0.0873018	0.0571747	0.0673534	53.9336	0.991116	51.411	0.989424	51.8586	0.995495	51.6304	0.993427	-0.92778
CC2D1A	1	0.999999	0.799325	0.5442	0.42378	0.344285	0.182307	0.0697862	0.0422802	0.0534237	1	0.999999	0.827797	0.563712	0.445521	0.348804	0.166994	0.0640565	0.0441651	0.050364	1	0.999999	0.786502	0.54219	0.398973	0.298806	0.157147	0.0671388	0.0499719	0.0481659	1	0.999999	0.77904	0.575316	0.412161	0.281382	0.107564	0.0488833	0.0389354	0.024561	48.8151	0.984341	49.0871	0.986163	48.401	0.989285	48.4998	0.991862	-0.500697
CC2D1B	1	0.999999	0.67366	0.435165	0.255139	0.214624	0.120448	0.0456473	0.0370662	0.0400625											1	0.999999	0.610998	0.540233	0.449162	0.3942	0.217486	0.0585749	0.0517428	0.0540496	1	0.999999	0.934088	0.642975	0.385653	0.394723	0.168959	0.0930888	0.091241	0.0651299	46.5101	0.985656			48.4919	0.951909	49.4278	0.980054	1.98182
CCAR1	1	0.999999	1.01637	0.90212	0.564287	0.40088	0.186647	0.0833775	0.056024	0.0606064	1	0.999999	1.04636	0.903669	0.52892	0.350748	0.150994	0.0674807	0.0449106	0.0503874	1	0.999999	0.940898	0.9249	0.613309	0.423323	0.189033	0.0764783	0.0501449	0.0518231	1	0.999999	1.06235	0.930754	0.533695	0.347068	0.147041	0.0534292	0.0319652	0.0275479	51.3479	0.993219	50.8898	0.991435	51.7163	0.995156	50.9778	0.989307	0.228192
CCAR2	1	0.999999	1.52919	1.39949	0.83808	0.437078	0.148524	0.0519207	0.0278303	0.0270155	1	0.999999	1.49798	1.33833	0.777512	0.429975	0.155435	0.0514857	0.0288295	0.0332549	1	0.999999	1.38253	1.33323	0.860419	0.458419	0.156293	0.0525521	0.0312413	0.0281208	1	0.999999	1.6212	1.61609	0.942198	0.552585	0.190568	0.0598212	0.0316835	0.0259929	52.6628	0.851884	52.5098	0.867161	52.804	0.90144	53.3882	0.780545	0.509818
CCBL1	1	0.999999	0.990935	1.10942	1.13084	1.03961	0.650812	0.277092	0.170006	0.129887	1	0.999999	1.01188	1.02502	1.1347	1.16388	0.777999	0.333951	0.178695	0.16062	1	0.999999	1.04271	1.0858	1.12834	1.11014	0.757122	0.308452	0.158603	0.120268	1	0.999999	0.977083	1.05268	1.13002	1.06415	0.676264	0.293441	0.126354	0.10381	56.9303	0.975631	57.7124	0.964203	57.574	0.971941	57.222	0.97911	0.0766189
CCBL2	1	0.999999	0.98141	1.1149	1.18113	1.33188	0.893287	0.455512	0.314317	0.291321	1	0.999999	0.991486	1.03089	1.04398	1.0967	0.81536	0.42242	0.287223	0.289747	1	0.999999	1.00591	1.19451	1.2904	1.47092	0.986208	0.484248	0.347502	0.315767	1	0.999999	1.05345	1.40478	1.55098	1.69441	1.1837	0.618624	0.372882	0.350679	58.618	0.870902	58.1831	0.984879	58.9224	0.757785	59.2113	0.491846	0.666291
CCDC104	1	0.999999	0.894854	0.839934	0.642886	0.426157	0.160651	0.058237	0.0352704	0.025223	1	0.999999	0.94379	0.879741	0.704278	0.464325	0.19856	0.069518	0.0485124	0.0382178	1	0.999999	0.973744	0.868842	0.679682	0.435107	0.206239	0.0694892	0.0401019	0.0339111	1	0.999999	0.904444	0.854573	0.681053	0.438194	0.192242	0.0671622	0.0320421	0.0295935	51.5621	0.994431	52.2534	0.997384	52.0385	0.998843	51.9248	0.995746	0.0738857
CCDC117	1	0.999999	1.05993	0.788449	0.556771	0.481058	0.244459	0.153125	0.180371	0.289928	1	0.999999	1.04282	0.81282	0.509964	0.389012	0.243417	0.136297	0.178936	0.250375	1	0.999999	0.845867	0.864193	0.586725	0.449993	0.275708	0.152929	0.159989	0.193568	1	0.999999	1.05565	0.915186	0.670485	0.541763	0.310965	0.159422	0.151256	0.227963	51.1918	0.966893	50.4788	0.983471	51.608	0.983782	52.7634	0.983026	1.35037
CCDC12	1	0.999999	0.918472	1.29861	1.41209	1.75039	1.20197	0.704858	0.538797	0.707833	1	0.999999	0.888954	1.01678	1.00372	1.07443	0.738005	0.425955	0.338007	0.480562	1	0.999999	0.97377	1.26352	1.47884	1.59194	1.12707	0.576471	0.427538	0.559801	1	0.999999	1.01095	1.27348	1.37657	1.63437	1.07719	0.531152	0.420485	0.472096		0.279285	56.4467	0.959888	59.6574	0.506368	59.1243	0.569548	2.6776
CCDC124	1	0.999999	1.00841	1.04592	1.09525	1.13113	0.733757	0.37902	0.304244	0.39755	1	0.999999	1.04238	1.06346	1.03963	1.07077	0.727815	0.387842	0.332948	0.43276	1	0.999999	1.04938	1.28187	1.38916	1.66684	1.09344	0.596307	0.497034	0.652964	1	0.999999	1.00492	1.07177	1.10064	1.2916	0.849604	0.485356	0.37476	0.474133	56.3633	0.965613	56.3825	0.979908		0.426171	58.2294	0.877203	1.84694
CCDC132	1	0.999999	0.886913	0.574106	0.411108	0.238126	0.0992941	0.0362908	0.0163644	0.0163915	1	0.999999	0.630145	0.363742	0.118609	0.162619	0.0645915	0	0	0	1	0.999999	0.870652	0.516281	0.517744	0.3676	0.14793	0.0495774	0.0173214	0.00832368	1	0.999999	0.93732	0.613446	0.577599	0.391189	0.197155	0.0746724	0.0496722	0.0440253	48.6506	0.993725	45.5807	0.984483	49.3142	0.971031	50.4619	0.981441	2.77244
CCDC134	1	0.999999	0.821273	0.653502	0.300419	0.193617	0.0723916	0.0340408	0.0200486	0.0180044	1	0.999999	1.1776	0.915106	0.58373	0.591692	0.288954	0.054038	0.0368672	0.0573945	1	0.999999	0.923555	0.793505	0.524208	0.309917	0.150043	0.0579337	0.0285608	0.043304	1	0.999999	0.899814	0.745113	0.469124	0.253509	0.10098	0.0436796	0.0205773	0.0243579	48.2136	0.995752	52.8141	0.952054	50.4004	0.998987	49.6884	0.999219	-0.469531
CCDC170	1	0.999999	0.964699	1.10649	1.22037	1.32103	1.03421	0.331085	0.0265158	0.0383335																															58.8255	0.921296							#DIV/0!
CCDC174	1	0.999999	0.993933	0.910133	0.938631	0.891001	0.541346	0.26448	0.203465	0.25304	1	0.999999	0.941894	0.977544	1.01875	0.921043	0.612397	0.274376	0.244615	0.275913	1	0.999999	1.06774	0.956478	1.03193	0.890097	0.545345	0.23619	0.181576	0.237034	1	0.999999	0.852699	1.00291	0.841286	0.773372	0.563696	0.232605	0.157514	0.173472	56.2482	0.988113	56.6463	0.993497	56.2121	0.991198	56.0679	0.966165	-0.307251
CCDC22	1	0.999999	0.953243	0.711838	0.403084	0.232086	0.109421	0.0384991	0.0271876	0.0225893	1	0.999999	0.942044	0.711329	0.345536	0.280217	0.125016	0.0460901	0.033571	0.0321691	1	0.999999	0.916382	0.659839	0.276045	0.175954	0.0757952	0.0275994	0.0202663	0.015899	1	0.999999	0.94159	0.748347	0.418469	0.274217	0.11534	0.0383214	0.0288445	0.01812	49.2484	0.997823	49.0874	0.99172	48.2681	0.997088	49.5888	0.996926	-0.239413
CCDC23	1	0.999999	0.87404	0.881767	0.881975	0.956354	0.700488	0.343295	0.303064	0.365494	1	0.999999	0.78381	0.849049	0.84555	1.04585	0.346385	0.188342	0.281202	0.201721	1	0.999999	1.09326	0.990516	1.23213	1.07119	0.672584	0.326538	0.287267	0.371839	1	0.999999	0.888592	0.921088	0.967709	1.01438	0.616124	0.307854	0.264822	0.324762	57.1546	0.935778	55.7575	0.91179	56.2519	0.937927	56.2331	0.976219	-0.213533
CCDC25	1	0.999999	0.94682	1.11739	0.715977	0.41671	0.146927	0.0533917	0.0306604	0.0289277	1	0.999999	0.945748	0.907888	0.556992	0.25919	0.105244	0.0291424	0.0169829	0.0174809	1	0.999999	0.979994	1.25075	0.81067	0.337647	0.133901	0.0405154	0.0220341	0.0200181	1	0.999999	0.896265	0.826086	0.528233	0.317867	0.122262	0.0422398	0.0242165	0.0164845	52.1998	0.983272	50.6355	0.998298	52.1	0.966405	50.4891	0.997227	-0.123106
CCDC43	1	0.999999	0.981137	1.02967	1.15162	1.17625	0.679138	0.347962	0.26173	0.281909	1	0.999999	0.939117	0.95375	1.09818	1.10479	0.671492	0.356678	0.305288	0.318372	1	0.999999	1.02109	1.16872	1.27018	1.36478	0.945045	0.452274	0.349853	0.374161	1	0.999999	0.888127	0.963486	1.00559	1.04467	0.697486	0.325466	0.214234	0.218939	56.3477	0.950825	56.2838	0.971773	58.604	0.810167	57.2128	0.982383	1.59265
CCDC50	1	0.999999	0.982231	1.11623	1.21382	1.32833	0.914385	0.495549	0.409677	0.517681	1	0.999999	0.965001	0.989101	1.02088	1.13627	0.84537	0.434201	0.380656	0.490436	1	0.999999	0.945994	1.04452	1.14709	1.21307	0.844291	0.426356	0.343648	0.432734	1	0.999999	1.00297	1.06082	1.19767	1.24132	0.817819	0.441021	0.324394	0.426851	58.686	0.808397	56.6815	0.962614	57.6044	0.916717	57.7109	0.892424	-0.0260868
CCDC53	1	0.999999	1.02499	0.933544	0.962831	0.812586	0.449961	0.188605	0.0954504	0.0789191	1	0.999999	0.945052	0.913275	0.94845	0.830517	0.456008	0.158245	0.0780206	0.0645464	1	0.999999	0.997399	0.923738	0.83808	0.865888	0.499265	0.166742	0.0741146	0.0535944	1	0.999999	1.02391	0.901746	0.93789	0.78193	0.489261	0.174297	0.0879553	0.0623753	55.6004	0.996896	55.6271	0.992584	55.9046	0.98316	55.6793	0.992642	0.178195
CCDC58	1	0.999999	1.0165	1.33977	1.41119	1.9832	1.37831	0.846306	0.615083	0.677142	1	0.999999	1.04676	1.10884	1.19428	1.33311	0.880809	0.483139	0.398539	0.469995	1	0.999999	1.04153	1.33015	1.43549	1.6224	1.15104	0.554524	0.440022	0.474808	1	0.999999	1.00612	1.5094	1.75496	2.28927	1.70296	0.935756	0.634689	0.689888		0.0751283	58.3789	0.828301	59.224	0.525305		-0.15654	#DIV/0!
CCDC6	1	0.999999	1.02612	1.13	1.072	0.917665	0.359861	0.108417	0.0512291	0.0557176	1	0.999999	1.02564	1.04827	0.979129	0.785561	0.301753	0.0895546	0.0458158	0.0528154	1	0.999999	1.08567	1.22178	1.18428	1.07437	0.42988	0.121503	0.0563377	0.0538626	1	0.999999	1.00523	1.1805	1.09617	0.963303	0.372795	0.114547	0.0523145	0.0457007	55.3763	0.987816	54.744	0.998262	55.9299	0.955222	55.531	0.978419	0.670332
CCDC82											1	0.999999	0.828288	0.998618	0.506915	0.448405	0.413246	0.148631	0.0974567	0.263059	1	0.999999	1.0081	0.888355	0.822713	0.495499	0.418422	0.202444	0.0935044	0.0527143	1	0.999999	0.861506	0.816618	0.629469	0.35095	0.199622	0.0749959	0.0573325	0.0601306			51.8723	0.918734	53.9563	0.990595	51.1617	0.993549	-0.710546
CCDC85C	1	0.999999	1.07778	0.904989	1.20647	0.718944	0.350005	0	0.18231	0	1	0.999999	0.90063	0.915041	0.792527	0.90708	0.611232	0.239613	0.0955602	0.140576	1	0.999999	0.895024	0.819153	0.76195	0.661264	0.319415	0.112137	0.102378	0.0811858	1	0.999999	0.969021	0.755051	0.921707	0.659479	0.428986	0.155103	0.0637695	0.0993781	54.701	0.948463	56.6768	0.952213	53.7124	0.974062	54.7397	0.960554	-1.46281
CCDC86	1	0.999999	1.18389	1.30346	1.39211	1.25419	0.754173	0.41403	0.355391	0.503141	1	0.999999	1.21063	1.29145	1.36008	1.26668	0.798405	0.443408	0.405715	0.550281	1	0.999999	1.1649	1.28047	1.34609	1.22934	0.806669	0.400086	0.362071	0.49917	1	0.999999	1.0062	1.16564	1.13216	1.04242	0.701886	0.358273	0.279533	0.381869	56.4922	0.734818	56.7248	0.713311	56.5709	0.769449	56.6555	0.951204	0.00469145
CCDC88C	1	0.999999	0.960818	0.833802	0.816304	0.651675	0.336422	0.189644	0.153732	0.186062	1	0.999999	0.810955	0.831872	0.591182	0.770441	0.514342	0.131295	0.0931705	0.203392	1	0.999999	0.990835	0.888999	0.992284	1.065	0.486177	0.271644	0.230483	0.140465	1	0.999999	0.841006	0.775758	0.797319	0.715492	0.425494	0.192092	0.151899	0.120214	54.0589	0.980955	54.2847	0.885525	55.9828	0.979948	54.6678	0.954403	1.15343
CCDC9	1	0.999999	0.968743	1.0114	1.10221	1.19915	0.818016	0.429412	0.356185	0.430149	1	0.999999	1.06719	1.09729	1.17973	1.39485	1.02216	0.61736	0.527669	0.592176	1	0.999999	1.08098	1.17831	1.30004	1.5853	1.13066	0.601187	0.507236	0.593958	1	0.999999	1.01599	1.07202	1.17727	1.16656	0.77682	0.405983	0.30852	0.397057	57.2179	0.936664		0.712957		0.533725	57.1159	0.931495	#DIV/0!
CCDC91	1	0.999999	0.966325	0.961001	0.905304	0.738429	0.370259	0.166544	0.121529	0.163031	1	0.999999	1.02542	0.939175	0.997887	0.811834	0.431551	0.189139	0.137895	0.18471	1	0.999999	0.914206	0.946611	0.880615	0.720241	0.378285	0.169092	0.109331	0.126889	1	0.999999	0.971463	1.03494	0.977541	0.75239	0.363192	0.144919	0.0855852	0.0987963	54.7865	0.995495	55.3833	0.995166	54.7719	0.990932	54.8907	0.998195	-0.253612
CCDC93	1	0.999999	1.00583	0.758696	0.434001	0.306216	0.125118	0.0513452	0.0306816	0.0295264	1	0.999999	0.995853	0.770223	0.37091	0.321245	0.124571	0.0845262	0.0498665	0.0439979	1	0.999999	1.00641	0.751304	0.423922	0.292284	0.125159	0.0798135	0.0330465	0.0369507	1	0.999999	0.948892	0.74091	0.369447	0.265453	0.109231	0.041432	0.0294167	0.0244554	49.8657	0.992462	49.549	0.986909	49.717	0.992836	49.275	0.994477	-0.211383
CCDC94	1	0.999999	0.807137	0.744395	0.499836	0.356294	0.13822	0.0587561	0.0420604	0.0417576	1	0.999999	0.836934	0.704304	0.536568	0.347509	0.157466	0.0550265	0.0476328	0.0445389	1	0.999999	0.860948	0.738798	0.544786	0.338584	0.14938	0.0514326	0.0365358	0.0407341	1	0.999999	0.7756	0.68636	0.489927	0.312691	0.128761	0.0463411	0.0347611	0.0283468	50.038	0.990588	50.1209	0.993629	50.3053	0.995647	49.4648	0.990148	-0.194363
CCDC97	1	0.999999	0.971534	0.867369	0.875402	0.781078	0.44858	0.216142	0.190587	0.241774	1	0.999999	0.981652	0.974463	0.843489	0.727333	0.506869	0.230219	0.209617	0.209169											1	0.999999	0.912052	0.825044	0.881913	0.700695	0.435683	0.151459	0.0832009	0.0987434	55.3557	0.974663	55.533	0.990052			54.9019	0.973804	-0.631045
CCNA2	1	0.999999	1.02993	0.972336	0.996547	0.896962	0.52562	0.215412	0.127915	0.11385	1	0.999999	0.988868	0.954688	0.979624	0.852043	0.561862	0.247085	0.1392	0.132571	1	0.999999	0.96603	0.886771	0.872208	0.809173	0.460809	0.21516	0.125226	0.103598	1	0.999999	0.969515	0.928127	0.911351	0.780159	0.476293	0.192905	0.0944896	0.0855296	56.1813	0.998814	56.3905	0.997933	55.651	0.985662	55.6174	0.994946	-0.6517
CCNB1	1	0.999999	0.887235	0.898147	0.918036	0.942329	0.502916	0.214363	0.181171	0.128121	1	0.999999	0.946508	0.783247	0.593815	0.419313	0.242291	0.0942172	0.0681665	0.0648782											1	0.999999	0.847219	0.768294	0.744062	0.475789	0.213719	0.0807786	0.0455774	0.0382946	56.0522	0.974808	51.4233	0.9968			52.1051	0.978814	0.681741
CCND1	1	0.999999	0.922037	0.822298	0.755653	0.545161	0.211492	0.0866983	0.037852	0.0285924	1	0.999999	1.07926	0.80428	0.834998	0.460156	0.109308	0.083557	0.0804376	0	1	0.999999	1.04606	0.888313	0.746356	0.57751	0.262211	0.0780163	0.0343875	0.0218891	1	0.999999	0.864923	0.79719	0.676875	0.509005	0.202902	0.0623459	0.0332073	0.0201416	52.7467	0.98807	52.5066	0.977406	53.2075	0.992345	51.9903	0.983911	-0.0277871
CCNDBP1	1	0.999999	1.08365	0.641655	0.383379	0.292518	0.0917575	0	0	0	1	0.999999	1.16008	0.958923	0.147918	0.41135	0	0	0	0	1	0.999999	0.768114	0.753738	0.970202	0.457017	0.162451	0	0	0	1	0.999999	1.01931	0.794051	0.596198	0.424867	0.145301	0	0	0.0268919	49.2706	0.973593	48.6949	0.929156	52.9437	0.931318	51.2447	0.988227	3.11143
CCNE2	1	0.999999	0.929374	0.875786	0.747195	0.682217	0.257655	0.0609968	0.0264094	0.0511899	1	0.999999	0.834452	1.20024	0.778505	0.941898	0	0	0	0	1	0.999999	0.850205	0.714218	0.644925	0.558487	0.262557	0.0785426	0.0434297	0.0204562											53.6159	0.976563	53.6817	0.949714	51.8715	0.970717			-1.7444
CCNH	1	0.999999	0.815102	0.782648	0.66666	0.469166	0.145579	0.0447091	0.034033	0.0299613	1	0.999999	0.912076	0.859179	0.738857	0.506535	0.185844	0.0608871	0.0374425	0.0298202	1	0.999999	0.812826	0.79344	0.660682	0.427947	0.133748	0.0484683	0.028857	0.0198696	1	0.999999	0.823372	0.833345	0.691277	0.46852	0.129513	0.0472633	0.0219273	0.0247162	51.4721	0.975424	52.4867	0.991471	51.297	0.97946	51.7887	0.977691	-0.436531
CCNK	1	0.999999	0.964944	0.993373	0.845761	0.545405	0.273625	0.0921033	0.0622761	0.0564259	1	0.999999	1.13858	1.19847	1.09252	0.732564	0.372714	0.11253	0.0585199	0.058438	1	0.999999	1.04786	1.12202	0.96354	0.484271	0.238471	0.0934062	0.0624572	0.0715768	1	0.999999	1.01476	0.9366	0.775637	0.440277	0.226308	0.0800217	0.0510364	0.0431622	53.4511	0.998436	54.935	0.962126	53.1283	0.985625	52.568	0.999053	-1.3449
CCNL1											1	0.999999	0.575321	0.427099	0.335315	0.274847	0.137214	0.0464879	0.0419421	0.049858	1	0.999999	0.980866	0.774816	0.50458	0.321228	0.144228	0.041121	0.0173933	0.0187394	1	0.999999	0.892014	0.747581	0.554245	0.44428	0.27714	0.142034	0.0547783	0.0349888			46.5989	0.96172	50.37	0.996757	51.3347	0.995062	4.73579
CCNT1	1	0.999999	1.06922	0.966572	0.689861	0.47086	0.224497	0.1033	0.0783065	0.0950549	1	0.999999	1.04139	0.840543	0.58435	0.432301	0.20888	0.10536	0.0674097	0.0758559	1	0.999999	0.864382	0.699796	0.56666	0.364483	0.174331	0.0785373	0.0534374	0.0691791	1	0.999999	1.05948	0.903011	0.65446	0.447218	0.242283	0.0936147	0.096709	0.0800252	52.3837	0.992045	51.5313	0.991593	50.4374	0.993513	52.0967	0.992682	-0.690457
CCNY	1	0.999999	0.973689	0.995333	0.803812	0.581781	0.267655	0.110579	0.0571573	0.0772404	1	0.999999	1.36341	2.12849	1.6416	1.41711	0.614896	0.311824	0.203998	0.241061	1	0.999999	1.86857	9.54492	6.39802	8.1374	3.8908	1.7199	1.06531	1.291											53.5132	0.99716	56.1442	0.477458		-0.452137			#DIV/0!
CCS	1	0.999999	0.959863	0.985028	0.852988	0.697176	0.297293	0.105429	0.0560962	0.0641258	1	0.999999	0.96379	0.925806	0.795044	0.592294	0.259186	0.0921294	0.06315	0.0714379	1	0.999999	0.994538	1.00191	1.01636	0.93364	0.475297	0.185766	0.10939	0.0857457	1	0.999999	0.949842	1.01613	1.00992	0.916789	0.476162	0.182394	0.0956782	0.0786931	54.2792	0.995215	53.4454	0.995388	55.9223	0.998945	55.92	0.997549	2.05886
CCT2	1	0.999999	1.29334	1.62646	1.55547	0.901743	0.225189	0.0730758	0.0387571	0.0395662	1	0.999999	1.17255	1.42686	1.32518	0.72978	0.16206	0.0524325	0.0278155	0.0293275	1	0.999999	1.21778	1.63805	1.61317	0.902837	0.228892	0.0653285	0.0343262	0.0310446	1	0.999999	1.2563	1.65821	1.38758	0.860922	0.197659	0.0625006	0.029886	0.0269331	54.8762	0.78067	53.9876	0.889254	54.9105	0.772786	54.6378	0.810705	0.342306
CCT3	1	0.999999	1.35791	1.7486	1.6325	0.822726	0.188885	0.0601905	0.032138	0.0334908	1	0.999999	1.29667	1.44195	1.36481	0.64862	0.14316	0.0419561	0.0230343	0.0229243	1	0.999999	1.32464	1.72505	1.72827	0.886348	0.221725	0.064092	0.0338086	0.0296304	1	0.999999	1.33428	1.7209	1.58141	0.811911	0.190654	0.0593453	0.0263558	0.0233141	54.4678	0.731891	53.3993	0.86646	54.8387	0.718454	54.4531	0.752269	0.712338
CCT4	1	0.999999	1.15812	1.41454	1.32367	0.700282	0.164657	0.0529951	0.0274977	0.0299501	1	0.999999	1.10787	1.22882	1.15933	0.577698	0.137917	0.0458267	0.0224551	0.0252231	1	0.999999	1.09792	1.39197	1.33299	0.718668	0.186089	0.0541534	0.0312932	0.0299023	1	0.999999	1.14819	1.5583	1.41552	0.791987	0.183789	0.0540918	0.0283678	0.0253654	53.8581	0.892689	53.2437	0.960252	54.0496	0.898424	54.343	0.841121	0.645384
CCT5	1	0.999999	1.31108	1.68816	1.53796	0.912234	0.227901	0.0664197	0.0357559	0.0385778	1	0.999999	1.20755	1.35823	1.23625	0.674058	0.167949	0.0478009	0.0257419	0.0289591	1	0.999999	1.15272	1.53322	1.46777	0.89895	0.248612	0.0659796	0.0369857	0.0373463	1	0.999999	1.22206	1.55514	1.34492	0.783728	0.199933	0.0524327	0.0294957	0.0240559	54.9264	0.76803	53.7957	0.914504	54.9586	0.833464	54.3871	0.848117	0.311823
CCT6A	1	0.999999	1.33022	1.81632	1.74993	0.963366	0.215498	0.0737603	0.0392801	0.0400923	1	0.999999	1.30086	1.49435	1.47617	0.720226	0.141386	0.0407479	0.021784	0.0234017	1	0.999999	1.24763	1.57622	1.61768	0.879904	0.211928	0.0621695	0.0306532	0.0308176	1	0.999999	1.37672	1.72222	1.55476	0.850351	0.189188	0.0568281	0.030202	0.0271668	55.0826	0.691762	53.7994	0.834149	54.772	0.785112	54.5771	0.752967	0.233554
CCT7	1	0.999999	1.30051	1.58724	1.51506	0.738147	0.164078	0.0490603	0.0257562	0.0263622	1	0.999999	1.25835	1.43772	1.41043	0.71394	0.146133	0.0448194	0.0229164	0.0218053	1	0.999999	1.24006	1.53259	1.51565	0.765121	0.181808	0.0480816	0.023363	0.0215757	1	0.999999	1.26736	1.60856	1.45114	0.755479	0.157349	0.044641	0.0203826	0.0201277	53.999	0.802676	53.8203	0.863874	54.2377	0.820688	54.0847	0.81523	0.251576
CCT8	1	0.999999	1.21262	1.39749	1.26753	0.667531	0.173331	0.0517323	0.027056	0.0274	1	0.999999	1.1665	1.21371	1.11666	0.620332	0.159348	0.0526984	0.0289971	0.0309057	1	0.999999	1.16253	1.35308	1.25496	0.709461	0.215695	0.0653967	0.0364892	0.0335733	1	0.999999	1.16483	1.37661	1.20861	0.693421	0.179139	0.0535529	0.0263055	0.0228896	53.7675	0.899835	53.5695	0.960757	54.1499	0.914342	53.9503	0.91833	0.381588
CCZ1	1	0.999999	0.953663	0.813844	0.599641	0.406552	0.147211	0.0496861	0.0287566	0.0261809	1	0.999999	0.955839	0.769313	0.560383	0.320998	0.0941173	0.0300287	0.0173662	0.0139229	1	0.999999	0.954557	0.781665	0.573569	0.369793	0.136863	0.040676	0.0251655	0.0314724	1	0.999999	0.933869	0.804155	0.570351	0.403843	0.142378	0.0492552	0.0281704	0.0316669	51.2326	0.996389	50.4803	0.996865	50.8391	0.996515	51.0176	0.9954	0.0719287
CD109	1	0.999999	0.959715	0.974755	0.875904	0.738929	0.347103	0.134225	0.0752015	0.0732719	1	0.999999	1.11789	1.07382	1.03325	0.903844	0.495685	0.198751	0.118971	0.121937	1	0.999999	1.03254	1.00709	0.989004	0.853412	0.47718	0.207466	0.124103	0.126402	1	0.999999	1.03865	0.990089	0.929923	0.838103	0.391778	0.175237	0.0810767	0.0898957	54.7109	0.995746	55.9896	0.986871	55.8243	0.999127	55.3291	0.996921	0.226459
CD151	1	0.999999	1.23868	1.46577	1.33098	1.11244	0.521255	0.247934	0.15013	0.150163	1	0.999999	1.35371	1.44178	1.27923	1.0804	0.498209	0.210414	0.142783	0.0959426	1	0.999999	1.14031	1.41398	1.26389	1.09925	0.541379	0.224617	0.159724	0.175505	1	0.999999	1.39648	1.67474	1.43329	1.29531	0.635483	0.294472	0.170386	0.1834	56.0259	0.826342	55.9975	0.833606	56.0472	0.868533	56.1982	0.678499	0.110954
CD276	1	0.999999	1.10683	1.13991	0.989379	0.679838	0.221675	0.0793115	0.0443409	0.048626	1	0.999999	0.973057	0.945371	0.811955	0.585386	0.431175	0.150643	0.149986	0.116518	1	0.999999	1.12998	1.03821	0.980086	0.580716	0.246618	0.0807019	0.0482181	0.0465988	1	0.999999	0.985469	1.306	0.830562	0.638145	0.188293	0.158823	0.105808	0.163511	54.0465	0.984175	54.2222	0.992419	53.7116	0.987877	53.604	0.9371	-0.476587
CD2AP	1	0.999999	1.00978	1.00873	0.919639	0.603418	0.213962	0.0739761	0.0471192	0.0511513	1	0.999999	1.03172	1.01777	0.911987	0.594071	0.203508	0.0781325	0.0467926	0.0579771	1	0.999999	0.97145	1.11195	1.02398	0.688523	0.255878	0.0852189	0.0532883	0.0576365	1	0.999999	1.01854	1.05002	0.992213	0.658484	0.239006	0.0844631	0.0493715	0.0536024	53.6598	0.999734	53.5759	0.998939	54.2067	0.990521	54.0213	0.997375	0.496118
CD2BP2	1	0.999999	0.971446	0.953634	0.756291	0.501329	0.228317	0.10409	0.0875393	0.125334	1	0.999999	0.892367	1.04073	0.766923	0.648716	0.249611	0.1329	0.099624	0.133837	1	0.999999	1.06431	1.10508	0.890995	0.708152	0.371209	0.136999	0.109754	0.158435	1	0.999999	1.01614	1.01588	0.785158	0.574257	0.247877	0.116986	0.0933582	0.104026	52.7332	0.996945	53.6643	0.976895	54.6271	0.985003	53.3303	0.994792	0.779935
CD3EAP	1	0.999999	1.08035	1.16952	1.20394	1.01801	0.623592	0.277027	0.232214	0.294978	1	0.999999	1.2389	1.38484	1.55604	1.47964	0.93796	0.416277	0.370351	0.424856	1	0.999999	1.14815	1.27266	1.37062	1.19997	0.784485	0.345775	0.28114	0.356262	1	0.999999	1.04001	1.06854	1.09457	0.921531	0.588904	0.260332	0.170464	0.208358	56.2455	0.942897	57.8682	0.588432	56.5829	0.818424	56.5406	0.987262	-0.495087
CD44	1	0.999999	1.15515	1.2751	1.26363	1.24241	0.764773	0.404903	0.30947	0.3587	1	0.999999	1.10155	1.1648	1.21682	1.14732	0.71861	0.356712	0.275204	0.306754	1	0.999999	1.20776	1.51024	1.55297	1.74339	1.03233	0.539277	0.410154	0.509436	1	0.999999	1.18577	1.52689	1.5473	1.60308	1.00968	0.514767	0.355135	0.422411	56.8861	0.830922	56.6996	0.916515	59.182	0.397448	59.0367	0.500563	2.31647
CD46	1	0.999999	1.1388	1.1689	0.98476	0.772116	0.424136	0.19178	0.133483	0.119462	1	0.999999	1.01658	1.01676	1.02378	0.895	0.490958	0.241496	0.160892	0.12715	1	0.999999	1.07617	0.939588	0.956228	0.77156	0.382948	0.146684	0.117182	0.145148	1	0.999999	1.20538	1.14743	1.21231	1.03003	0.514607	0.185402	0.1468	0.111815	55.2903	0.970211	56.0147	0.998012	54.9854	0.99262	56.0403	0.9416	-0.139671
CD47											1	0.999999	1.27288	1.2167	1.18982	0.797265	0.43627	0.181399	0.116844	0.0962644											1	0.999999	1.23732	1.32969	1.18507	0.980294	0.479285	0.222489	0.121218	0.0873105			55.4807	0.918837			55.978	0.903016	0.497332
CD55	1	0.999999	1.14824	1.16543	1.23273	0.969968	0.456486	0.176951	0.09998	0.0942009	1	0.999999	1.23471	1.26952	1.34055	1.15929	0.665653	0.214803	0.143797	0.111032	1	0.999999	1.15803	0.811039	0.646663	0.576955	0.262526	0.13605	0.0551551	0.0731127	1	0.999999	1.34734	1.44177	1.06214	0.919114	0.644469	0.234162	0.126608	0.10149	55.8461	0.946996	56.5651	0.873855	52.8084	0.962927	56.8479	0.851163	-1.37741
CD58	1	0.999999	1.159	0.971343	1.05213	0.880958	0.541983	0.267842	0.258304	0.262065											1	0.999999	1.22928	1.26827	1.21591	1.03803	0.586453	0.329516	0.27446	0.300064											56.2055	0.974041			56.1543	0.883956			-0.0512529
CD59	1	0.999999	1.52767	1.6469	1.5958	1.27246	0.665411	0.283701	0.193296	0.175695	1	0.999999	1.44583	1.58183	1.66378	1.37506	0.785136	0.327196	0.231324	0.164265	1	0.999999	1.28618	1.25597	1.27686	0.915752	0.471792	0.195465	0.153469	0.15385	1	0.999999	1.54234	1.76052	1.57949	1.29876	0.710151	0.327699	0.170128	0.193821	56.2982	0.627426	57.5477	0.609614	55.8441	0.890629	57.1141	0.584649	-0.443858
CD81	1	0.999999	1.69787	1.77248	1.898	1.3831	0.764	0.4072	0.23871	0.239268	1	0.999999	1.25774	1.78088	2.11345	1.73445	0.633332	0.325115	0.330028	0.0904689											1	0.999999	1.65879	2.00908	1.60897	1.52859	0.824565	0.390015	0.190446	0.169553	57.8573	0.428334	56.1652	0.422191			58.2018	0.449487	2.03662
CD9	1	0.999999	1.72552	2.39921	2.37894	2.33531	1.21453	0.624562	0.466545	0.403284	1	0.999999	1.83324	2.39241	2.38123	2.23436	1.2067	0.603676	0.438701	0.284601	1	0.999999	1.53359	2.00078	1.91521	1.7063	0.879145	0.437268	0.329527	0.330465	1	0.999999	2.0988	2.49436	2.42995	2.18755	1.21597	0.586391	0.336785	0.387385	59.3226	-0.0835139	59.1878	-0.0280498	58.3245	0.294696	59.1604	-0.0630322	-0.512768
CD97	1	0.999999	1.01704	0.854135	0.638471	0.678898	0.334135	0.158732	0.171436	0.220268	1	0.999999	1.12548	1.09851	1.11375	1.11669	0.414648	0.192081	0.123354	0.164133	1	0.999999	0.867496	0.690618	0.859111	0.804142	0.338423	0.150917	0.186494	0.206531	1	0.999999	1.04556	1.02765	0.969457	0.814224	0.353337	0.185981	0.153488	0.180436	53.4702	0.957877	55.8998	0.969974			54.9509	0.997526	-0.948945
CD99	1	0.999999	1.03733	1.20847	0.961314	0.692672	0.383933	0.156509	0.126099	0.11893	1	0.999999	0.876824	1.04903	0.809406	0.596765	0.25751	0.150762	0.116055	0.199755	1	0.999999	1.2758	1.05282	0.942435	0.680156	0.426887	0.15344	0.0805383	0.165042											54.7237	0.970293	53.4746	0.977766	54.8498	0.947855			0.126075
CDA	1	0.999999	1.01615	1.0047	0.996659	0.687266	0.467694	0.204454	0.170704	0.197036	1	0.999999	1.03167	0.991605	1.05046	0.915557	0.730706	0.369563	0.295262	0.406248	1	0.999999	1.08472	1.03567	0.906912	0.835011	0.588649	0.229332	0.171894	0.203043	1	0.999999	1.03544	1.61202	1.68494	1.79639	1.21853	0.691777	0.509872	0.633907	55.153	0.99161	57.5375	0.982446	56.3723	0.983642		0.173269	1.21931
CDC123	1	0.999999	0.614883	0.468596	0.412854	0.286616	0.131191	0.0361394	0.0248635	0.0272716	1	0.999999	0.654722	0.616826	0.42953	0.307808	0.0833825	0.0215208	0.0123312	0	1	0.999999	0.718019	0.556469	0.412897	0.303198	0.109039	0.0409993	0.0218624	0.0192755											47.4377	0.965246	48.3179	0.970847	48.2538	0.984034			0.816143
CDC16	1	0.999999	1.1644	1.13501	0.983021	0.56917	0.268721	0.0831594	0.0508459	0.0410914	1	0.999999	1.18338	1.08147	0.911412	0.534594	0.20308	0.103899	0.0443444	0.012353	1	0.999999	1.05118	1.07165	0.841582	0.50793	0.20918	0.069639	0.0440198	0.0433099	1	0.999999	1.14932	1.13592	0.925544	0.523621	0.217335	0.0641361	0.043215	0.0355573	53.7422	0.973356	53.3407	0.978186	53.0873	0.993518	53.3132	0.977968	-0.341192
CDC23	1	0.999999	1.0809	1.00796	0.729772	0.517196	0.254155	0.110155	0.0623187	0.0825568	1	0.999999	1.14107	1.06019	0.709962	0.365474	0.127408	0.0655882	0.0316198	0.0566683	1	0.999999	1.22856	1.2939	0.797325	0.436554	0.189172	0.0922316	0.0585395	0.0626169	1	0.999999	1.22674	1.94113	1.22002	0.944493	0.378579	0.136556	0.0761135	0.0793968	52.9296	0.989755	51.8438	0.983126	52.5791	0.932454	55.5078	0.711561	1.65678
CDC25C	1	0.999999	0.950314	0.936902	0.925438	0.861301	0.385584	0.0865693	0.062625	0.0693487	1	0.999999	0.917039	1.00056	0.853739	0.688082	0.315695	0.116208	0.168699	0.07046	1	0.999999	1.11044	0.838117	0.895513	0.591982	0.254629	0.128391	0.056076	0.0381042	1	0.999999	1.03806	1.02859	0.985748	0.803539	0.309975	0.11887	0.0669325	0.101656	55.2957	0.993047	54.2721	0.987391	53.719	0.980444	54.803	0.998243	-0.522912
CDC26	1	0.999999	1.10577	1.14799	1.00953	1.32405	1.18716	0.673844	0.569449	0.690971	1	0.999999	1.0158	1.00409	0.999388	1.09197	1.11136	0.524956	0.387613	0.509276	1	0.999999	0.97609	0.983689	0.929261	0.991755	0.777595	0.49659	0.338434	0.521905	1	0.999999	0.983965	1.0467	1.0217	1.04369	0.938974	0.526793	0.35091	0.449941		0.67281	59.1062	0.957978	58.7011	0.960057	59.2315	0.985382	0.125247
CDC27	1	0.999999	1.27592	1.26362	0.960285	0.456792	0.174129	0.0640088	0.0544989	0.0610789	1	0.999999	1.28705	1.16512	0.882369	0.436077	0.157666	0.0854911	0.0464863	0.0431433	1	0.999999	1.18964	1.19976	0.936596	0.480621	0.179638	0.0705671	0.0590314	0.0740982	1	0.999999	1.31403	1.30774	1.01709	0.565477	0.250858	0.0772547	0.0694437	0.0709523	52.8768	0.937454	52.6923	0.950216	52.9763	0.96343	53.5804	0.914917	0.4938
CDC34	1	0.999999	0.647869	0.434166	0.274515	0.169427	0.0660168	0.0243336	0.0081004	0.0111193	1	0.999999	0.655225	0.412283	0.279797	0.167587	0.0653007	0.0233252	0.0108408	0.0106389	1	0.999999	0.607144	0.42685	0.279406	0.18335	0.0715698	0.020781	0.0112377	0.0116473	1	0.999999	0.607586	0.407194	0.255212	0.165242	0.0629567	0.0185028	0.00682313	0.00617049	46.4827	0.986529	46.411	0.98612	46.3356	0.980362	46.1196	0.982351	-0.219232
CDC37	1	0.999999	1.00464	1.30426	1.20314	1.31622	0.588349	0.124394	0.0384565	0.0402365	1	0.999999	1.02863	1.14746	1.16497	1.18138	0.530987	0.117177	0.0375509	0.0519945	1	0.999999	1.11151	1.28257	1.38579	1.45646	0.675407	0.143105	0.0518726	0.0412572	1	0.999999	1.05129	1.37699	1.26572	1.48485	0.629602	0.139477	0.0468551	0.0361851	56.0852	0.902543	56.0299	0.959989	56.2971	0.835133	56.1391	0.835522	0.160528
CDC37L1	1	0.999999	1.02363	0.958823	0.755762	0.529234	0.175015	0.0453701	0.0221677	0.0200527	1	0.999999	1.02973	0.924242	0.792912	0.574595	0.169839	0.0471734	0.0269786	0.0337689	1	0.999999	1.10739	1.17442	1.03333	0.815434	0.340577	0.128028	0.0802013	0.0638402	1	0.999999	0.979704	0.970232	0.758995	0.529194	0.187901	0.0601272	0.0282421	0.0217327	52.8297	0.996178	53.1209	0.993627	55.0132	0.976784	52.8882	0.997184	0.975377
CDC40	1	0.999999	1.01168	0.839859	0.580337	0.295152	0.101681	0.0413272	0.0321935	0.0265366											1	0.999999	1.19334	1.10904	0.859874	0.563937	0.211205	0.0938351	0.0586811	0.0594618											50.7381	0.998406			53.3928	0.972908			2.65463
CDC42	1	0.999999	0.929668	0.856594	0.454038	0.198717	0.0767514	0.0278539	0.0158133	0.0128601	1	0.999999	1.01494	0.935085	0.502774	0.262131	0.0988493	0.0435266	0.022818	0.0196116	1	0.999999	1.00797	0.993858	0.528804	0.269025	0.112529	0.0395639	0.024378	0.0180713	1	0.999999	0.92081	0.852674	0.388944	0.186305	0.0712511	0.0231183	0.0135129	0.0135788	49.8294	0.99802	50.4226	0.99499	50.6452	0.991961	49.4771	0.995694	-0.0648202
CDC42EP4	1	0.999999	0.94871	0.889786	0.804511	0.733978	0.446701	0.210093	0.169523	0.181664	1	0.999999	0.860773	0.731371	0.722043	0.665369	0.377025	0.179194	0.13671	0.160814	1	0.999999	1.00281	0.914755	0.896406	0.828296	0.566614	0.248184	0.213097	0.242362	1	0.999999	0.943579	0.930542	0.885646	0.844945	0.465382	0.23139	0.168922	0.195807	55.1076	0.981581	53.7198	0.958298	56.2789	0.982566	55.7127	0.985388	1.58208
CDC5L	1	0.999999	0.868498	0.922516	0.740248	0.625027	0.348353	0.225906	0.0955413	0.124077	1	0.999999	0.942093	0.861731	0.755882	0.573178	0.344029	0.209348	0.127189	0.146707	1	0.999999	0.798273	0.726015	0.61353	0.487007	0.226843	0.10057	0.0581645	0.0434106	1	0.999999	0.739166	0.740203	0.576329	0.492548	0.216665	0.0804509	0.0512723	0.0436438	53.9918	0.985153	53.6028	0.99562	51.2654	0.980286	50.9256	0.967947	-2.70186
CDC73	1	0.999999	0.623634	0.497381	0.395032	0.214293	0.080277	0.0320343	0.0207139	0.0193885	1	0.999999	0.571367	0.446744	0.349108	0.183821	0.0623577	0.0222824	0.0115518	0.0120558	1	0.999999	0.586823	0.499223	0.411935	0.22159	0.0902321	0.0381007	0.0284187	0.0308618	1	0.999999	0.679111	0.556997	0.478187	0.269703	0.106812	0.0408962	0.0214486	0.0226241	47.2594	0.975279	46.5461	0.969884	47.2263	0.96638	48.2842	0.975996	0.852476
CDCA2											1	0.999999	0.964386	0.856914	0.435211	0.437585	0.231363	0.0877237	0.0396663	0.0880512	1	0.999999	0.914835	0.719638	0.717987	0.683629	0.405827	0.171414	0.0914147	0.0333916	1	0.999999	0.983693	1.01542	0.672626	0.441475	0.193762	0.0976221	0.0897793	0.12827			50.8622	0.975417	53.7797	0.959756	52.0631	0.991404	1.20094
CDCA3	1	0.999999	0.984459	0.979627	0.921434	0.835511	0.484091	0.228951	0.205307	0.260144	1	0.999999	1.00051	1.10803	0.649349	0.88914	0.592598	0.291485	0.19444	0.0787715	1	0.999999	0.973971	0.870768	0.936278	0.810457	0.463356	0.20693	0.18232	0.174781	1	0.999999	1.06732	0.898114	0.6983	0.686891	0.487232	0.206243	0.121074	0.163625	55.7169	0.992722	56.8624	0.918705	55.5754	0.98395	54.8172	0.968957	-1.09335
CDCP1																					1	0.999999	0.993977	0.962573	1.02662	0.879774	0.455546	0.214121	0.195147	0.184211	1	0.999999	1.05112	1.04741	1.08545	0.900725	0.51854	0.204482	0.152491	0.155431					55.6764	0.997841	56.0782	0.990909	#DIV/0!
CDH1	1	0.999999	0.950193	0.955959	0.938573	0.951855	0.507329	0.215982	0.181052	0.239723	1	0.999999	1.06948	1.08638	0.982985	0.958936	0.507348	0.216253	0.156479	0.199846	1	0.999999	0.873145	0.935719	0.866427	0.770639	0.438977	0.172752	0.139189	0.168339	1	0.999999	1.02238	0.940453	1.01854	0.783636	0.415668	0.186855	0.229155	0.144835	56.0236	0.991495	56.0447	0.990463	55.221	0.975548	55.187	0.991989	-0.83019
CDH3	1	0.999999	0.948254	0.925746	0.880933	0.743362	0.39012	0.188713	0.138146	0.183378	1	0.999999	0.778666	0.797524	0.693991	0.556403	0.33201	0.160192	0.107137	0.119974	1	0.999999	1.05089	1.03395	0.854442	0.746486	0.454066	0.178453	0.159307	0.185693	1	0.999999	1.01481	0.958026	0.832601	0.675496	0.360567	0.165858	0.101241	0.134115	54.8991	0.989473	52.7913	0.971821	55.1892	0.987031	54.4045	0.995367	0.951653
CDK1	1	0.999999	0.574813	0.502688	0.395711	0.284382	0.131069	0.0509933	0.0332174	0.0326296	1	0.999999	0.490699	0.365667	0.294944	0.217083	0.0942328	0.0372758	0.0243488	0.0194351	1	0.999999	0.49615	0.403394	0.270494	0.20938	0.0928248	0.0344379	0.0202929	0.0184781	1	0.999999	0.470539	0.351217	0.266403	0.187349	0.0820134	0.0204437	0.0145229	0.00815111	47.3823	0.961841	45.5812	0.952402	45.7264	0.957659	45.2764	0.953918	-0.980335
CDK11B	1	0.999999	0.825981	0.696874	0.597959	0.513752	0.280509	0.122937	0.0965597	0.122296	1	0.999999	0.764009	0.67695	0.683728	0.527987	0.356808	0.201591	0.156117	0.207452	1	0.999999	0.779116	0.72031	0.621361	0.519609	0.360172	0.178107	0.149056	0.185503	1	0.999999	0.785868	0.732142	0.67008	0.565128	0.315698	0.133352	0.106542	0.131579	51.5531	0.978809	52.3838	0.959621	52.1359	0.973562	52.348	0.965477	0.273514
CDK12	1	0.999999	0.870604	0.795976	0.546874	0.418212	0.240508	0.099106	0.0718414	0.0740681	1	0.999999	1.0759	0.926758	0.66435	0.387359	0.231218	0.0735442	0.0841929	0.100779	1	0.999999	0.82459	0.850764	0.821314	0.552852	0.287823	0.130755	0.101747	0.112552	1	0.999999	1.01969	0.829337	0.631041	0.388211	0.230367	0.0846819	0.064955	0.0644866	51.1247	0.994166	51.793	0.991748	53.3122	0.971424	51.5631	0.995902	0.978842
CDK13																					1	0.999999	1.13782	0.825072	0.711316	0.314676	0.142867	0.0333043	0.0759893	0															51.4755	0.980582			#DIV/0!
CDK16																															1	0.999999	0.697967	0.558276	0.351629	0.266613	0.141247	0.0399155	0.0184327	0.022943							47.8909	0.98609	#DIV/0!
CDK2	1	0.999999	0.73767	0.651231	0.534188	0.427847	0.204997	0.0820164	0.039819	0.0289954	1	0.999999	0.80692	0.678652	0.545955	0.446911	0.220644	0.0891243	0.0482649	0.0374868	1	0.999999	0.802643	0.71852	0.558333	0.452081	0.226525	0.0781152	0.0397019	0.0331414	1	0.999999	0.792825	0.746122	0.619453	0.526873	0.262606	0.0987384	0.0432489	0.0373849	49.9978	0.976453	50.538	0.984924	50.7733	0.984234	51.628	0.974165	0.93275
CDK2AP1	1	0.999999	1.30827	1.97528	1.7999	1.62981	0.783217	0.34634	0.224448	0.253535	1	0.999999	1.44078	1.52493	1.37508	0.807681	0.306494	0	0	0	1	0.999999	1.1702	1.16837	1.10371	0.801854	0.450789	0.170162	0.114133	0.104857	1	0.999999	1.21105	1.58419	1.34593	1.09692	0.486909	0.206555	0.135001	0.142772	56.9741	0.435775	54.959	0.821666	55.5368	0.959302	55.9854	0.798465	-0.20545
CDK4	1	0.999999	0.846902	0.773248	0.651245	0.464111	0.208668	0.0801739	0.0350748	0.0374013	1	0.999999	0.884246	0.77941	0.638113	0.459588	0.174608	0.0832007	0.0467215	0.0363069	1	0.999999	0.859799	0.782126	0.604368	0.466135	0.18954	0.0991639	0.0448235	0.0277086	1	0.999999	0.739614	0.760957	0.564888	0.4614	0.226285	0.0661182	0.0340379	0.0315361	51.5803	0.987203	51.5147	0.990816	51.3967	0.990506	50.8293	0.970977	-0.434508
CDK5											1	0.999999	0.533601	0.30034	0.197892	0.152029	0.0720323	0.0270514	0.0158723	0.023237	1	0.999999	0.467691	0.280423	0.182175	0.128426	0.0611834	0.0237154	0.0147528	0.0109199	1	0.999999	0.592189	0.416778	0.277183	0.208655	0.0911904	0.028544	0.0131054	0.0128893			44.9657	0.977045	44.5027	0.9718	46.2639	0.975601	1.29814
CDK5RAP3	1	0.999999	0.880502	0.614109	0.456681	0.27927	0.110759	0.0423424	0	0											1	0.999999	0.708574	0.65918	0.573912	0.379813	0.185757	0.0899223	0.0265266	0											49.1346	0.993806			49.8926	0.972016			0.758033
CDK6	1	0.999999	0.783199	0.706715	0.659039	0.522033	0.228906	0.061601	0.0343469	0.0346665	1	0.999999	0.840516	0.69778	0.65078	0.561796	0.2121	0.0578954	0.0281864	0.0369883	1	0.999999	0.785619	0.756052	0.764455	0.570424	0.268837	0.07522	0.0384698	0.0323873	1	0.999999	0.807688	0.723084	0.656895	0.510634	0.232547	0.0592835	0.0281977	0.0216846	51.4472	0.96264	51.6395	0.962029	52.6315	0.954441	51.5324	0.970248	0.538602
CDK7	1	0.999999	0.867069	0.83808	0.717553	0.451632	0.138702	0.0502555	0.0288094	0.0250605	1	0.999999	1.03945	0.956593	0.774002	0.517245	0.14852	0.0626575	0.0407898	0.0371424	1	0.999999	0.972577	0.879082	0.794676	0.492282	0.177257	0.0557904	0.0388689	0.0400826	1	0.999999	0.806496	0.806958	0.65173	0.443961	0.153	0.0379742	0.0341463	0.0184403	51.9432	0.986256	52.7621	0.995842	52.69	0.995394	51.3861	0.978575	-0.314635
CDK9	1	0.999999	1.06708	0.902054	0.60973	0.312731	0.121118	0.0364518	0.0230892	0.0254434	1	0.999999	1.00514	0.833781	0.620023	0.302239	0.109407	0.0415123	0.0232599	0.0232332	1	0.999999	1.01944	0.901892	0.606945	0.281255	0.0973759	0.0386768	0.0185562	0.0197777	1	0.999999	1.04259	0.908925	0.5972	0.270472	0.108167	0.0408989	0.0234347	0.0245583	51.1052	0.99549	50.9529	0.998319	50.9372	0.999147	50.8706	0.997878	-0.125143
CDKN1A	1	0.999999	0.981923	1.0478	1.09211	0.963975	0.54313	0.205573	0.0743766	0.0479995	1	0.999999	0.973294	1.04112	1.23215	1.13227	0.563056	0.251889	0.0887063	0.0798722	1	0.999999	0.963263	0.923684	0.90645	0.821564	0.450018	0.166362	0.0780522	0.0564815	1	0.999999	0.845019	0.7668	0.802443	0.661323	0.41086	0.154294	0.0477044	0.0315937	56.3683	0.99122	56.3104	0.949123	55.5772	0.993064	54.0843	0.959655	-1.50861
CDKN1B	1	0.999999	0.891389	0.802901	0.896358	0.987744	0.721839	0.372455	0.249887	0.291582	1	0.999999	0.874265	0.878729	0.792777	0.756614	0.458269	0.221322	0.255393	0.331803	1	0.999999	0.549902	0.6823	1.02681	0.881702	0.52484	0.361115	0.223137	0.374911	1	0.999999	0.951722	1.00169	0.947731	0.928281	0.597052	0.277272	0.191755	0.209973	57.5786	0.923838	55.2791	0.937778	58.0595	0.606713	56.6567	0.995726	0.929277
CDKN2AIP	1	0.999999	0.874718	0.723747	0.549387	0.426801	0.192615	0.0818625	0.0545472	0.0517019	1	0.999999	1.00451	0.751079	0.583316	0.381898	0.2099	0.0619626	0.0477978	0.0399779	1	0.999999	0.898328	0.774559	0.584047	0.388223	0.17983	0.0759752	0.0515775	0.0532461	1	0.999999	0.924714	0.747934	0.578373	0.407117	0.207341	0.0747802	0.0550221	0.0489095	50.7714	0.992613	51.0818	0.992674	50.9811	0.996806	51.0542	0.995795	0.0910463
CDKN2AIPNL	1	0.999999	1.04696	1.24449	0.872364	0.691546	0.550447	0.17213	0.040493	0.0579015	1	0.999999	0.956517	1.31882	0.943363	0.731071	0.500528	0.156361	0.0513315	0.0868216	1	0.999999	1.01973	1.1722	1.24782	0.96949	0.583685	0.166027	0.0408356	0.0325939	1	0.999999	1.53388	1.72949	1.44246	1.67426	0.727759	0.158593	0.0494596	0.0435115	55.6652	0.949843	55.5496	0.935715	56.4788	0.954397	56.5755	0.633523	0.919791
CDKN3	1	0.999999	0.823266	0.505255	0.313909	0.209654	0.0911544	0.0254605	0.0139779	0.0158158											1	0.999999	0.872436	0.541518	0.367407	0.166581	0.0972595	0.0443952	0.0249374	0.012989	1	0.999999	0.853949	0.613613	0.371886	0.181207	0.120086	0.0274503	0.0423373	0.023827	47.641	0.993197			48.0573	0.995017	48.3982	0.997829	0.416259
CDR2L																					1	0.999999	0.883906	0.88153	0.894044	0.735674	0.313182	0.105844	0.0519059	0.0680254	1	0.999999	0.699823	0.535897	0.368111	0.278175	0.124724	0.0393154	0.0260169	0.0199221					54.5431	0.980256	47.8671	0.985132	#DIV/0!
CDSN											1	0.999999	1.11044	0.8745	0.795115	1.38637	0.296188	0.223254	0.0944188	0.107284	1	0.999999	0.889595	0.89448	0.650112	0.494454	0.241231	0.352241	0.0991776	0.0660334	1	0.999999	1.46562	0.677799	0.833279	0.555893	0.802456	0.169725	2.35761	0.275776			55.7347	0.883389	52.832	0.972084		0.0497315	#DIV/0!
CDV3	1	0.999999	1.01309	1.13058	1.25281	1.44104	1.01994	0.565594	0.46391	0.619888	1	0.999999	1.02611	1.11944	1.20794	1.29463	0.89468	0.501924	0.443799	0.566198	1	0.999999	1.1748	1.33916	1.51161	1.78638	1.33783	0.697278	0.561508	0.716247	1	0.999999	1.03666	1.26181	1.45648	1.60639	1.11516	0.591799	0.438828	0.566925		0.6696		0.812283		0.163988		0.497324	#DIV/0!
CDYL	1	0.999999	1.03808	0.988104	0.913926	0.83994	0.552433	0.26398	0.19943	0.218342	1	0.999999	1.01154	0.855929	1.00959	0.846172	0.586947	0.316478	0.209022	0.297342	1	0.999999	0.994011	0.955846	1.06519	0.870376	0.512915	0.244414	0.189996	0.195205	1	0.999999	1.04347	0.9899	0.914539	0.724398	0.523824	0.214016	0.124327	0.155816	56.2836	0.993619	56.621	0.971897	56.0404	0.993568	55.6669	0.992385	-0.598698
CEBPZ	1	0.999999	1.08898	1.12195	1.15293	1.04118	0.593312	0.283031	0.215675	0.259391	1	0.999999	1.02906	0.917113	0.950299	0.986399	0.723348	0.325273	0.24414	0.279724	1	0.999999	1.01575	1.0211	1.00596	0.981119	0.571773	0.278548	0.211269	0.249951	1	0.999999	1.0912	1.12959	1.14728	1.11327	0.707698	0.34097	0.250243	0.276695	56.2165	0.963821	57.2594	0.98897	56.3855	0.998347	56.9207	0.95061	-0.0848481
CECR5	1	0.999999	0.94258	0.843833	0.806772	0.487675	0.257916	0.119632	0.0517571	0.0337606											1	0.999999	0.899516	0.869156	0.923982	0.855877	0.269486	0.14307	0.0973956	0.148375	1	0.999999	0.961106	0.864093	0.83036	0.60106	0.29878	0.142266	0.074659	0.0643206	52.9462	0.993505			54.7259	0.976357	53.7542	0.993293	1.77973
CELF1	1	0.999999	0.719282	0.563182	0.384653	0.291422	0.120692	0.0478947	0.0306684	0.0374595	1	0.999999	0.890916	0.735607	0.691655	0.377122	0.147382	0.066453	0.0469478	0.0328254	1	0.999999	0.73857	0.629793	0.505746	0.327396	0.153547	0.0455089	0.0324026	0.0231618	1	0.999999	0.814418	0.651861	0.434326	0.321618	0.154097	0.0431951	0.0276463	0.0301977	48.1756	0.986737	51.2191	0.985815	49.2421	0.983721	49.2446	0.993322	-0.453943
CENPC1	1	0.999999	1.04232	0.926048	0.84253	0.825639	0.574716	0.232595	0.265232	0.329446											1	0.999999	0.963582	1.03782	1.11637	0.836253	0.902977	0.360285	0.251633	0.389978											56.2415	0.95757			57.8394	0.943921			1.59789
CENPF	1	0.999999	0.942345	0.907067	0.8949	0.827513	0.463974	0.233249	0.157695	0.138191	1	0.999999	0.837661	0.941286	0.672439	0.806988	0.599851	0.368512	0.184924	0.106699	1	0.999999	0.848243	0.98259	1.09837	0.992678	0.604794	0.298477	0.216245	0.196059	1	0.999999	1.0755	1.12184	1.14277	1.24183	0.714093	0.307469	0.215709	0.150528	55.743	0.986639	56.6392	0.936353	56.6644	0.969834	57.091	0.930555	0.686651
CENPM																					1	0.999999	1.11711	0.817712	0.600494	0.324999	0.114222	0.0749983	0	0.0400396	1	0.999999	1.16262	1.46844	0.702755	0.649559	0.40254	0	0.0306384	0					50.9763	0.98573	54.2737	0.868755	#DIV/0!
CEP170	1	0.999999	0.975807	0.891332	0.928809	0.747708	0.418886	0.17852	0.138144	0.174284	1	0.999999	0.93667	0.958908	0.753033	0.604877	0.316454	0.132686	0.103114	0.121764	1	0.999999	0.953369	0.938107	0.885717	0.711812	0.394079	0.160333	0.116719	0.14102	1	0.999999	0.994545	0.965537	0.8999	0.758887	0.360613	0.161353	0.12612	0.138663	55.0818	0.988747	53.6042	0.99142	54.7826	0.993616	54.8292	0.99647	0.462911
CEP41	1	0.999999	0.85854	0.706677	0.446969	0.269052	0.138068	0.0357927	0.0325202	0.0192493	1	0.999999	1.22413	0.650322	0.562152	0.143925	0.18786	0.0260134	0	0.0726199	1	0.999999	1.003	0.526763	0.562305	0.343686	0.10674	0.0938435	0.0477086	0.0469574	1	0.999999	0.936382	0.703116	0.565885	0.507602	0.16537	0.081073	0.0528575	0.0353527	49.4554	0.997849	49.8308	0.938996	49.7821	0.958291	51.1492	0.978863	0.822572
CEP55	1	0.999999	1.02427	0.91386	0.803011	0.662332	0.306514	0.134704	0.116036	0.160396	1	0.999999	0.815847	0.913916	0.668158	0.649864	0.239585	0.0597863	0.0536322	0	1	0.999999	0.917773	0.86616	0.768428	0.61505	0.338769	0.115323	0.115822	0.151796	1	0.999999	0.807835	0.74728	0.744884	0.69497	0.346886	0.185255	0.116535	0.156563	53.946	0.987747	53.0251	0.959083	53.6233	0.981992	53.7691	0.942283	0.210591
CEP97	1	0.999999	0.844536	0.667181	0.475292	0.386584	0.190692	0.0861096	0.0612333	0.057036											1	0.999999	0.661651	0.696845	0.489775	0.321704	0.205082	0.0657049	0.0404304	0.073139	1	0.999999	0.818738	0.683387	0.587122	0.417422	0.291217	0.0961078	0.0844147	0.0696096	49.9548	0.992159			49.3492	0.969413	50.9355	0.987107	-0.605608
CETN2	1	0.999999	1.06534	1.25245	1.49588	1.56469	1.15977	0.625537	0.504753	0.646264	1	0.999999	1.03858	1.16424	1.41801	1.58534	1.14373	0.633498	0.524707	0.66526	1	0.999999	1.27142	1.77202	2.24372	2.83708	1.99143	1.07498	0.890304	1.16755	1	0.999999	1.08899	1.45633	1.79947	2.07659	1.43515	0.802013	0.580093	0.76277		0.423382		0.443538		0.141274		-0.0701	#DIV/0!
CETN3	1	0.999999	0.882671	0.799269	0.994543	1.06448	0.646362	0.313367	0.25314	0.313065											1	0.999999	0.874718	0.837239	0.96068	0.882771	0.505568	0.259484	0.201913	0.241623	1	0.999999	0.833486	0.765204	0.966512	0.947023	0.623338	0.30724	0.198656	0.273049	56.2246	0.935301			56.0143	0.956744	56.8296	0.906338	-0.210264
CFDP1	1	0.999999	0.983975	1.19167	1.22592	1.73761	1.30238	0.823912	0.639404	0.876846	1	0.999999	0.958574	1.03297	1.0681	1.19057	0.905428	0.520982	0.416238	0.577441	1	0.999999	0.950865	1.29612	1.57163	1.95662	1.29087	0.774854	0.628907	0.831551	1	0.999999	0.989539	1.1221	1.21706	1.60704	1.16772	0.701446	0.517839	0.673091		0.103628		0.90877		0.0183573		0.469355	#DIV/0!
CFL1	1	0.999999	0.972073	1.73037	1.2121	1.73266	0.664608	0.262215	0.131431	0.149964	1	0.999999	0.945454	1.27108	0.921957	1.11393	0.481537	0.184091	0.0965793	0.117411	1	0.999999	0.911263	1.21246	1.11308	1.12454	0.519765	0.171583	0.0919367	0.0881711	1	0.999999	0.89974	1.31979	1.24879	1.30896	0.611859	0.20365	0.0934948	0.0923177	56.183	0.638955	55.9803	0.944688	56.0227	0.954593	56.151	0.87409	0.00518054
CFL2	1	0.999999	1.07263	1.26314	1.16408	0.89747	0.259879	0.0618029	0.0251607	0.029444	1	0.999999	0.961837	1.00319	0.909808	0.64759	0.185884	0.0471282	0.022515	0.0259961	1	0.999999	1.12843	1.3883	1.35188	1.047	0.314572	0.0772201	0.0346794	0.032011	1	0.999999	1.05764	1.50563	1.40105	1.18689	0.323316	0.0751976	0.0288185	0.0265479	54.978	0.9571	53.7879	0.998389	55.811	0.894562	55.8225	0.852109	1.43377
CGN	1	0.999999	1.00787	1.27802	0.882761	1.09533	0.597559	0.26733	0.175195	0.189537											1	0.999999	1.19371	0.91201	0.755782	0.492282	0.339232	0.186813	0.120106	0.130585	1	0.999999	1.01478	0.796291	0.616432	0.552082	0.2723	0.103741	0.100775	0.0790506	56.23	0.930308			53.111	0.968956	52.3883	0.982439	-3.11903
CHAC2	1	0.999999	0.872192	0.817526	0.731882	0.482451	0.111086	0.0356644	0.0174803	0.0187106	1	0.999999	0.880788	0.814589	0.786482	0.461225	0.143423	0.0322663	0.012027	0.0151392	1	0.999999	0.935527	0.952668	0.891733	0.535932	0.142315	0.0367525	0.0217884	0.0213463	1	0.999999	0.925918	0.964799	0.783147	0.513358	0.127603	0.0308323	0.0156624	0.0117639	52.0371	0.979671	52.2858	0.9814	53.156	0.996799	52.7324	0.994159	0.78277
CHAF1B	1	0.999999	1.04535	1.07241	1.08705	0.924615	0.377608	0.121316	0.0718746	0.0871837	1	0.999999	1.05521	1.04934	1.00947	0.827355	0.294113	0.0812401	0.0589052	0.0539145	1	0.999999	1.07898	1.07123	1.09763	0.863107	0.363705	0.0864064	0.0439549	0.0470975	1	0.999999	1.04611	1.03022	1.04767	0.799384	0.280223	0.0651455	0.02928	0.0273267	55.4496	0.991515	54.8419	0.996832	55.2684	0.988582	54.7378	0.996425	-0.142632
CHAMP1	1	0.999999	0.991313	0.729675	0.668722	0.448534	0.321738	0.130712	0.0717267	0.102515											1	0.999999	1.02364	0.963238	0.72909	0.595485	0.242448	0.0882158	0.0717588	0.0911194	1	0.999999	0.96152	0.905801	0.765609	0.570558	0.30147	0.0991659	0.0758036	0.0679396	52.1116	0.985455			53.2153	0.989777	53.3784	0.995667	1.10373
CHCHD10	1	0.999999	1.03848	0.934337	1.26313	1.21667	0.819958	0.395419	0.369286	0.436866	1	0.999999	1.16273	1.10456	1.26125	1.44448	0.92084	0.342911	0.316514	0.267573	1	0.999999	1.04034	1.0278	0.952286	0.83835	0.391397	0.155342	0.103433	0.111055	1	0.999999	0.911201	0.929981	0.913949	1.01753	0.605869	0.374135	0.226256	0.283018	56.5547	0.875948	57.8436	0.810185	55.2768	0.997745	56.8458	0.968835	-1.13784
CHCHD2	1	0.999999	0.985651	1.32575	1.61087	3.84939	2.58683	1.63882	1.26897	1.50059	1	0.999999	0.78121	0.51344	0.653162	0.777516	0.508662	0.245303	0.209251	0.205788	1	0.999999	1.20173	2.05062	2.32475	3.98258	2.82939	1.45767	1.1594	1.35125	1	0.999999	0.999521	1.02029	1.14782	1.40842	0.889444	0.458341	0.315374	0.369653		0.0663858	54.1053	0.826025		-0.0632074	58.5378	0.834739	4.43259
CHCHD4	1	0.999999	0.94957	0.964167	1.0177	1.12167	0.681953	0.322157	0.284029	0.324492	1	0.999999	0.91176	1.12876	0.843006	0.791907	0.471299	0.176933	0.108353	0.138002	1	0.999999	0.886732	1.03553	1.06228	0.919898	0.656538	0.308788	0.277397	0.240472											56.2529	0.980097	55.5017	0.970399	57.0187	0.980403			0.765812
CHCHD5	1	0.999999	1.00877	0.92758	0.799272	0.455375	0.202573	0.0777336	0.0500383	0.0755475											1	0.999999	1.0556	0.936761	0.808587	0.372891	0.222661	0.083016	0.0370279	0.0826284	1	0.999999	0.876768	0.89599	0.661065	0.378372	0.202948	0.0799088	0.0534307	0.0727404	52.6147	0.998696			52.2828	0.993779	51.6449	0.992925	-0.331895
CHD1L	1	0.999999	0.930036	0.937612	0.885216	0.680067	0.384703	0.15141	0.0404211	0.0393338	1	0.999999	0.901576	0.850068	0.892912	0.729191	0.431959	0.189968	0.0570574	0.0569323	1	0.999999	0.844508	0.85261	0.821669	0.669306	0.418659	0.165012	0.0537272	0.0279879	1	0.999999	0.950932	0.956067	0.882114	0.725944	0.435855	0.153979	0.0570429	0.0308579	54.7092	0.995596	55.1728	0.980925	54.4966	0.974635	55.143	0.996485	-0.12122
CHD4	1	0.999999	0.95816	0.895259	0.687243	0.590877	0.31013	0.16226	0.0905076	0.0976039	1	0.999999	1.09347	1.03518	0.759413	0.783703	0.503071	0.318039	0.106742	0.0991631											1	0.999999	0.918615	0.789503	0.674069	0.529254	0.233333	0.0732033	0.0654806	0.0918448	53.3007	0.992608	56.0974	0.972243			52.2399	0.984689	-3.85751
CHD7	1	0.999999	0.997426	1.04583	1.09668	1.07379	0.617475	0.251712	0.115391	0.0971088											1	0.999999	1.10047	1.1192	1.36691	1.04092	0.783322	0.278349	0.0992964	0.02831	1	0.999999	0.981689	0.991188	1.02684	1.00878	0.569692	0.227144	0.0757441	0.033334	56.738	0.98354			57.6585	0.918027	56.5974	0.994267	0.920521
CHEK1	1	0.999999	0.883496	0.726338	0.456027	0.268908	0.100764	0.0446184	0.0270214	0.0284272	1	0.999999	0.902091	0.727804	0.41785	0.274559	0.0986831	0.0506574	0.0200988	0.0211828	1	0.999999	0.940213	0.733289	0.453808	0.233449	0.104777	0.048538	0.0188441	0.0224833	1	0.999999	0.859183	0.727043	0.454466	0.297154	0.122421	0.0512323	0.0241665	0.0151681	49.5711	0.998418	49.4487	0.997569	49.5657	0.99945	49.6447	0.997258	0.0952697
CHEK2	1	0.999999	0.721614	0.540058	0.389699	0.295112	0.108577	0.0368391	0.0207635	0.0124594	1	0.999999	0.825205	0.576893	0.443161	0.282533	0.12505	0.0373609	0.022483	0.0087566	1	0.999999	0.716334	0.551283	0.488537	0.322577	0.143009	0.0520206	0.0372571	0.0307633	1	0.999999	0.75965	0.606691	0.424675	0.308791	0.116692	0.0356263	0.0261742	0.0186467	48.0655	0.984887	48.7951	0.991993	48.6907	0.978221	48.7084	0.98894	0.269269
CHERP	1	0.999999	0.91404	0.78624	0.640915	0.518745	0.324264	0.147791	0.114764	0.144286	1	0.999999	1.0135	0.822765	0.786233	0.703062	0.456206	0.246236	0.198278	0.24118	1	0.999999	0.894847	0.735805	0.586171	0.45281	0.257706	0.109984	0.0934774	0.104871	1	0.999999	0.904704	0.769538	0.687063	0.574915	0.314998	0.151376	0.113599	0.135713	52.4099	0.990225	55.0402	0.97322	51.3429	0.99206	52.8727	0.983022	-1.61724
CHID1	1	0.999999	0.857374	0.596141	0.340378	0.263919	0.14611	0.0617329	0.0431546	0.0522526	1	0.999999	0.874328	0.616119	0.299389	0.25905	0.103735	0.0546293	0.0300338	0.0385297	1	0.999999	0.832804	0.639638	0.359151	0.253238	0.138035	0.0558527	0.0344686	0.0395812	1	0.999999	0.888334	0.623421	0.33591	0.253378	0.113405	0.0474193	0.0278081	0.0294879	48.3811	0.993944	48.2802	0.992548	48.6155	0.996096	48.528	0.994754	0.241113
CHKA	1	0.999999	0.971523	0.801186	0.661756	0.456706	0.150409	0.0396405	0.013589	0.0185699	1	0.999999	0.835264	0.711482	0.434739	0.326648	0.152767	0.0572635	0.022048	0	1	0.999999	0.893398	0.71386	0.665707	0.466803	0.18035	0.0581545	0.0312845	0.0443233	1	0.999999	0.917326	0.709149	0.667185	0.507311	0.249454	0.0541482	0.0333175	0.0183425	51.7027	0.991498	49.5828	0.994257	51.4255	0.98132	51.8063	0.978549	0.973192
CHKB	1	0.999999	0.967038	0.947758	0.973907	0.955548	0.481665	0.138173	0.0491967	0.0529474	1	0.999999	1.03548	0.986939	1.15249	1.08324	0.651727	0.208385	0.0873107	0.125181	1	0.999999	0.973487	0.983263	1.11228	1.15767	0.71654	0.201526	0.0296864	0.0194022	1	0.999999	0.947058	1.03434	1.09174	1.20905	0.685025	0.140917	0.0201244	0.0201849	55.9559	0.996754	56.6894	0.977829	57.1609	0.975752	56.7678	0.968742	0.641735
CHM	1	0.999999	0.977604	0.984729	0.923612	0.579797	0.223732	0.101228	0.061691	0.040224	1	0.999999	0.894098	0.984997	0.828605	0.576364	0.269287	0.0771192	0.0604766	0.0718153	1	0.999999	0.999498	0.9353	0.869425	0.48923	0.193331	0.0730526	0.0477876	0.0349458	1	0.999999	0.998585	0.933082	0.921414	0.663062	0.26305	0.0877522	0.0612837	0.0464021	53.5943	0.999416	53.5148	0.991168	52.982	0.998716	54.0843	0.997701	-0.0213628
CHML	1	0.999999	0.895939	0.910985	0.768355	0.533262	0.138512	0.0582421	0.037566	0.0441727	1	0.999999	0.930196	0.856158	0.637413	0.469194	0.165063	0.0469425	0.0316168	0.025976	1	0.999999	0.812239	0.860307	0.678662	0.41303	0.112337	0.0367997	0.0223542	0.0138945	1	0.999999	1.07895	1.09199	1.0599	0.646323	0.206134	0.0743862	0.0969537	0.0341063	52.7159	0.987539	51.7983	0.993242	51.5492	0.979737	53.813	0.987174	0.423988
CHMP1A	1	0.999999	0.967038	1.19692	1.26401	1.58598	0.973827	0.454801	0.297987	0.373223	1	0.999999	0.970789	1.13612	1.09222	1.12074	0.659205	0.302144	0.207039	0.233892	1	0.999999	1.02446	1.02439	1.08714	1.01299	0.632591	0.24882	0.168656	0.191592	1	0.999999	1.00056	0.99213	1.07425	0.97023	0.530409	0.217957	0.137992	0.159097	58.737	0.707362	56.4966	0.964839	56.6349	0.992179	56.1807	0.995226	-1.20905
CHMP1B	1	0.999999	0.926075	1.07049	0.827373	0.545411	0.186344	0.0702194	0.0466312	0.0518113	1	0.999999	1.0596	0.893704	0.86175	0.476803	0.101623	0.069465	0.0280207	0.0491813	1	0.999999	1.05377	1.89628	1.71702	1.09105	0.347795	0.11773	0.0836349	0.092555	1	0.999999	0.957421	0.989241	0.804397	0.467452	0.131748	0.0478608	0.0266413	0.0288171	53.1735	0.991003	52.721	0.992213	55.8338	0.662588	52.6137	0.998211	1.27646
CHMP2A	1	0.999999	1.04685	1.1767	1.18244	1.05606	0.492612	0.114813	0.0447791	0.0554772	1	0.999999	0.906984	0.977042	0.948629	0.879853	0.371945	0.0948861	0.0373239	0.0812164	1	0.999999	1.11131	1.1816	1.31764	1.18584	0.563095	0.118766	0.0383877	0.0337159	1	0.999999	0.994747	1.13389	1.07877	1.12409	0.438065	0.118174	0.0371913	0.0282783	55.987	0.965623	55.3051	0.992567	56.0826	0.922972	55.9397	0.978581	0.365103
CHMP2B	1	0.999999	1.00221	1.14315	1.23168	1.2712	0.885588	0.440987	0.334828	0.37598	1	0.999999	0.975088	1.03128	1.08509	1.08259	0.750261	0.39422	0.296837	0.322706	1	0.999999	1.14836	1.28041	1.41514	1.46598	0.988996	0.5011	0.377833	0.397425	1	0.999999	1.07427	1.45482	1.62816	1.81882	1.12805	0.598342	0.409048	0.455324	58.3337	0.867594	57.5211	0.98056	59.0059	0.666732	59.2653	0.374121	1.20817
CHMP3	1	0.999999	0.855503	0.931019	0.84493	0.659584	0.181902	0.0514879	0.0232836	0.0256566	1	0.999999	0.93071	1.00684	0.828193	0.709756	0.335388	0.125495	0.0374628	0.0343568	1	0.999999	0.89806	0.955707	1.02583	0.728777	0.211926	0.0610524	0.0363384	0.043376	1	0.999999	0.931627	1.02973	0.973881	0.654573	0.173527	0.0438342	0.0258604	0.0181134	53.714	0.980149	54.5051	0.992037	54.209	0.991916	53.8192	0.996957	-0.0954712
CHMP4A	1	0.999999	0.983699	1.02335	1.10505	1.16952	0.819001	0.439246	0.349013	0.446411	1	0.999999	0.970443	1.00271	1.13939	1.10233	0.846303	0.451275	0.391052	0.468969	1	0.999999	1.01013	1.02841	1.12801	1.14474	0.823357	0.439273	0.367552	0.440056	1	0.999999	0.964922	1.01846	1.16476	1.16828	0.814096	0.432648	0.314215	0.403771	57.5185	0.94486	57.6879	0.954182	57.5458	0.950186	57.8714	0.932823	0.105394
CHMP4B	1	0.999999	1.05143	1.23768	1.33104	1.62847	1.15096	0.644508	0.50288	0.636297	1	0.999999	1.05527	1.29773	1.41703	1.6279	1.24445	0.677123	0.576281	0.71307	1	0.999999	1.08922	1.29171	1.38562	1.56388	1.10963	0.57882	0.447559	0.578358	1	0.999999	1.10507	1.57409	1.68374	2.03462	1.41142	0.796177	0.540351	0.733643		0.453226		0.304849		0.528947		-0.0237892	#DIV/0!
CHMP4C	1	0.999999	0.898435	1.00888	0.959343	0.948829	0.55711	0.309379	0.21057	0.278859	1	0.999999	1.04958	0.941026	1.07908	1.00889	0.547554	0.315687	0.277174	0.295351	1	0.999999	1.02574	0.927923	1.14111	0.951711	0.75824	0.332458	0.196781	0.271869	1	0.999999	0.986936	1.11103	1.12662	1.16081	0.603631	0.326796	0.215812	0.315906	56.4211	0.985648	56.147	0.98803	57.5207	0.97351	56.141	0.951824	0.54683
CHMP5	1	0.999999	1.01554	1.25288	1.32657	1.5305	1.01602	0.553226	0.442031	0.541054	1	0.999999	0.94072	0.964488	1.00601	0.989248	0.702841	0.366649	0.312261	0.38245	1	0.999999	1.00249	1.15068	1.16445	1.18808	0.775813	0.410618	0.333407	0.391784	1	0.999999	0.958537	1.01866	1.13491	1.14234	0.753155	0.388539	0.288574	0.36953	59.5037	0.606922	57.0775	0.990918	56.86	0.915571	57.0336	0.953963	-1.34375
CHMP7	1	0.999999	0.747733	0.379726	0.279355	0.176843	0.0714432	0.0258689	0.0147748	0.0104749	1	0.999999	0.749767	0.382324	0.249307	0.180117	0.0763073	0.0273646	0.00961425	0.0137984	1	0.999999	0.741034	0.456523	0.300948	0.224688	0.0843852	0.0320412	0.0165412	0.0145047	1	0.999999	0.752124	0.403985	0.294128	0.213829	0.0887226	0.0286676	0.0147017	0.009399	46.5609	0.986511	46.4665	0.988041	47.1337	0.98845	46.8471	0.984546	0.476712
CHORDC1	1	0.999999	0.908882	1.14104	0.827561	0.482972	0.13035	0.0427499	0.0199528	0.0183907	1	0.999999	0.995697	0.934986	0.729567	0.379372	0.106463	0.0353479	0.0170161	0.0183758	1	0.999999	1.08714	1.22976	0.968648	0.524693	0.1602	0.0451694	0.0231703	0.0185716	1	0.999999	0.992301	1.12102	0.835874	0.451285	0.123612	0.0381862	0.0170133	0.0138697	52.8085	0.98246	51.8951	0.999529	53.222	0.971587	52.6671	0.990499	0.592739
CHRAC1	1	0.999999	1.00768	1.08232	0.857349	0.532358	0.161539	0.0435649	0.0302867	0.031542	1	0.999999	1.01268	0.784164	0.583485	0.349166	0.0998078	0.0323267	0.013897	0.0230919	1	0.999999	0.959129	0.907814	0.761761	0.461186	0.167422	0.0502032	0.0341352	0.0207566	1	0.999999	0.894458	0.863738	0.729801	0.378659	0.139285	0.0430095	0.0216047	0.0193945	53.1352	0.994591	50.8106	0.99415	52.4483	0.998025	51.7978	0.99286	0.150164
CHTF8	1	0.999999	0.950837	0.914284	0.856718	0.845703	0.492983	0.250912	0.193161	0.213725	1	0.999999	0.976479	0.911208	0.882325	0.731244	0.439869	0.224888	0.18283	0.167421	1	0.999999	0.849709	0.811564	0.751221	0.638927	0.376716	0.152786	0.140909	0.130002	1	0.999999	0.887674	0.843181	0.737168	0.615546	0.388649	0.163184	0.123619	0.13121	55.9254	0.978169	55.2225	0.993039	53.8597	0.971315	53.8372	0.984025	-1.72544
CHTOP	1	0.999999	1.11483	0.931165	0.699484	0.481132	0.22431	0.0957378	0.0831068	0.108046																															52.4216	0.986527							#DIV/0!
CIAO1	1	0.999999	0.935696	0.849451	0.835128	0.72273	0.392089	0.16525	0.0815427	0.0726337	1	0.999999	0.965199	0.884628	0.818504	0.707678	0.342666	0.117598	0.0602284	0.0465727	1	0.999999	0.929791	0.865664	0.860965	0.762034	0.356688	0.147197	0.0816101	0.0567213	1	0.999999	0.905299	0.86861	0.828418	0.721135	0.380726	0.147368	0.0690718	0.0431944	54.7716	0.982729	54.4025	0.988285	54.8324	0.981226	54.6651	0.98256	0.161706
CIAPIN1	1	0.999999	0.957413	0.99777	0.81251	0.540588	0.21634	0.07581	0.0475472	0.0472708	1	0.999999	0.922413	0.879105	0.734609	0.497146	0.197871	0.0762196	0.0583022	0.0577634	1	0.999999	1.01143	1.0807	0.895305	0.585627	0.242735	0.0780501	0.0540925	0.0565212	1	0.999999	0.944861	0.936154	0.770303	0.496931	0.200729	0.065794	0.0389242	0.0363469	53.1729	0.997668	52.5016	0.99387	53.6379	0.994863	52.7512	0.997724	0.357267
CIC	1	0.999999	0.89018	0.73757	0.610171	0.447255	0.212056	0.0881216	0.0586164	0.0533941											1	0.999999	0.602362	0.440541	0.375872	0.268011	0.10337	0.0916215	0.0356454	0.0490192	1	0.999999	1.07028	1.00248	0.718007	0.479513	0.755361	0.131386	0.11404	0.0596912	51.2962	0.992294			46.9378	0.966263	55.1077	0.885768	-4.35844
CIRBP	1	0.999999	1.07988	1.12136	1.12511	0.994347	0.649453	0.290606	0.224799	0.293994	1	0.999999	1.09649	1.17658	1.18104	1.27237	0.833699	0.43814	0.352199	0.490607	1	0.999999	1.19591	1.29412	1.16478	1.10068	0.666936	0.319491	0.248729	0.31864	1	0.999999	1.06951	1.09205	1.04109	0.979633	0.590529	0.282157	0.200629	0.257239	56.6777	0.969028	56.6362	0.848192	56.2445	0.888116	56.4947	0.98653	-0.287362
CISD1											1	0.999999	0.82663	0.740148	0.666903	0.460699	0.320196	0.0865228	0.0511398	0.0273555																							51.7932	0.980779					#DIV/0!
CIZ1	1	0.999999	0.803197	0.85203	0.939741	1.03882	0.313683	0.158226	0.0899527	0.129553																															55.7744	0.954002							#DIV/0!
CKAP2	1	0.999999	0.982474	0.949888	0.902501	0.754141	0.475403	0.256739	0.175106	0.22445	1	0.999999	1.07809	1.17538	1.15121	0.861102	0.518322	0.2058	0.144286	0.224451	1	0.999999	0.896351	1.0011	0.804186	0.850548	0.449726	0.235004	0.172675	0.228071	1	0.999999	0.935764	0.945289	0.8924	0.853558	0.557443	0.271179	0.173412	0.281493	55.5511	0.994725	55.9908	0.956688	55.619	0.96197	56.3132	0.977311	0.195188
CKAP4	1	0.999999	0.85347	0.828214	0.740334	0.805522	0.575062	0.322424	0.167159	0.217527	1	0.999999	1.04238	1.01474	1.18934	1.40034	0.695445	0.455909	0.328964	0.470407	1	0.999999	1.01176	0.988589	0.944021	1.04613	0.731821	0.410841	0.277179	0.317559	1	0.999999	1.18781	0.993783	1.05264	0.807799	0.702545	0.342012	0.291851	0.278275	56.4838	0.938444	56.3877	0.812448	57.7319	0.988939	57.4766	0.949015	1.16849
CKAP5	1	0.999999	0.662348	0.406689	0.301492	0.216113	0.0973404	0.0402197	0.0245751	0.0237101	1	0.999999	0.743813	0.484204	0.32364	0.233098	0.102126	0.0432961	0.025877	0.0250105	1	0.999999	0.667254	0.413804	0.314251	0.22456	0.097099	0.0380236	0.0267459	0.0280681	1	0.999999	0.706125	0.486454	0.365213	0.293944	0.136677	0.0544197	0.0315975	0.0253726	46.558	0.981363	47.392	0.989804	46.6839	0.980781	47.7119	0.981051	0.222927
CKB	1	0.999999	0.679908	0.409007	0.269781	0.189332	0.0831364	0.032514	0.0200295	0.0193626	1	0.999999	0.698647	0.355766	0.233012	0.159746	0.0672353	0.0270479	0.0181734	0.019243	1	0.999999	0.83085	0.47836	0.303226	0.215342	0.0910925	0.0316545	0.019959	0.0205369	1	0.999999	0.709207	0.430612	0.246492	0.177272	0.0729788	0.0249635	0.0151007	0.0124575	46.4561	0.986804	46.0567	0.988597	47.4729	0.990721	46.5765	0.990928	0.768287
CKMT1A	1	0.999999	1.00293	1.0593	1.07812	1.11731	0.793839	0.387586	0.275426	0.262015	1	0.999999	0.98233	0.912086	0.94832	0.930934	0.621945	0.28662	0.220444	0.197079	1	0.999999	1.03889	1.06937	1.06977	1.10338	0.749814	0.352269	0.261015	0.248453	1	0.999999	0.951686	0.966971	0.968026	0.91877	0.594052	0.294681	0.19291	0.176089	57.8658	0.975888	56.834	0.990374	57.4315	0.97838	56.7499	0.996536	-0.259158
CKS1B	1	0.999999	0.799951	0.673284	0.632823	0.514464	0.300852	0.155685	0.118376	0.16044	1	0.999999	0.964931	0.86713	0.811915	0.744187	0.481388	0.214652	0.193568	0.214211	1	0.999999	0.879967	0.763639	0.677799	0.638287	0.399598	0.192352	0.159232	0.205998	1	0.999999	0.778669	0.763273	0.681762	0.654613	0.393303	0.219324	0.145571	0.190334	51.7179	0.97208	55.3566	0.974483	53.6389	0.96797	53.6837	0.953502	0.124034
CKS2	1	0.999999	0.722175	0.539748	0.409113	0.333554	0.177153	0.075581	0.0529948	0.0600226	1	0.999999	0.758403	0.636501	0.590739	0.405612	0.191025	0.108724	0.0940783	0.0753546	1	0.999999	0.793146	0.598014	0.512561	0.42613	0.21819	0.0742212	0.0797564	0.107505	1	0.999999	0.658385	0.552175	0.457599	0.369908	0.180655	0.0594992	0.0478368	0.049996	48.4074	0.981917	50.26	0.97761	49.8767	0.976163	48.6009	0.967486	-0.094884
CLASP1	1	0.999999	0.634361	0.406094	0.331545	0.290792	0.179443	0.0790426	0.0513845	0.0477435	1	0.999999	0.878187	0.926955	0.790616	0.437554	0.21695	0.060728	0.00689613	0.0152692	1	0.999999	0.498731	0.419682	0.305653	0.199624	0.119697	0.033824	0.0262002	0.0444731	1	0.999999	0.56322	0.345937	0.359875	0.251192	0.0574468	0.0473199	0.0272582	0.023344	46.7413	0.965587	52.5769	0.991444	45.9149	0.955655	46.1391	0.95125	-3.63207
CLASRP	1	0.999999	0.88186	0.798179	0.670109	0.413002	0.214426	0.100978	0.069438	0.0693897	1	0.999999	0.848965	0.601931	0.55016	0.463526	0.340099	0.186332	0.115565	0.158033											1	0.999999	0.751311	0.637456	0.55402	0.455515	0.324288	0.150428	0.196867	0.0972238	51.6517	0.993835	50.9588	0.975065			50.8722	0.974028	-0.0865949
CLEC16A	1	0.999999	1.22343	1.64841	1.74724	2.04724	1.21368	0.694296	0.505003	0.546308	1	0.999999	1.23178	1.42222	1.59285	1.64389	1.04337	0.575561	0.450764	0.451721	1	0.999999	1.14626	1.43694	1.52954	1.55066	0.994208	0.489952	0.368943	0.414751	1	0.999999	1.23086	1.84952	2.02066	2.43508	1.61017	0.842	0.583809	0.635097		0.113905	59.262	0.433581	58.9428	0.556334		-0.196719	#DIV/0!
CLIC1	1	0.999999	0.941873	1.0194	0.771401	0.307112	0.10749	0.0336988	0.0193276	0.0201013	1	0.999999	0.991304	1.0441	0.801694	0.335768	0.102794	0.0386249	0.0220998	0.0180384	1	0.999999	0.995333	1.13118	0.882426	0.357719	0.129876	0.0364821	0.0236234	0.0217818	1	0.999999	0.953824	1.09308	0.856963	0.357239	0.120346	0.037023	0.0198522	0.0171617	51.783	0.996864	52.0019	0.997697	52.3309	0.989528	52.2667	0.992831	0.406355
CLIC3	1	0.999999	1.02869	0.681385	0.611228	0.576183	0.18325	0.106859	0.0605821	0.0479153	1	0.999999	0.907244	0.649881	0.499703	0.291704	0.13692	0.0602425	0.0372099	0.0403817	1	0.999999	0.836253	0.723259	0.505649	0.421722	0.261391	0.0480451	0.0442607	0.0562735	1	0.999999	1.10973	0.953674	0.893344	0.720788	0.221576	0.0908512	0.0559012	0.0354095	51.8566	0.959511	49.6437	0.995107	50.5676	0.985542	54.1754	0.989257	1.62132
CLIC4	1	0.999999	0.914613	0.882898	0.680189	0.30472	0.0919061	0.0295552	0.017905	0.016067	1	0.999999	0.972815	0.918733	0.695475	0.311241	0.0971603	0.0328588	0.0154454	0.0162912	1	0.999999	0.933415	0.928137	0.726923	0.304984	0.101435	0.0302499	0.0165264	0.0138294	1	0.999999	0.905796	0.808619	0.620731	0.2889	0.0974318	0.0292608	0.0145174	0.0112906	51.2818	0.996189	51.45	0.999677	51.5626	0.997688	50.7387	0.995695	-0.215242
CLIC5																															1	0.999999	0.861043	0.787118	0.708281	0.309692	0.0615824	0.0320274	0.0240333	0.0190504							51.0849	0.980425	#DIV/0!
CLINT1	1	0.999999	0.945322	0.90931	0.868974	0.81305	0.420108	0.161434	0.0876341	0.0920728	1	0.999999	0.982409	0.796854	0.776075	0.647291	0.311797	0.120997	0.0665902	0.0679361	1	0.999999	0.865938	0.857316	0.791686	0.66357	0.354149	0.122823	0.0735855	0.0649664	1	0.999999	0.862881	0.86475	0.781562	0.68397	0.309312	0.11205	0.0585945	0.0576975	55.3364	0.985827	53.6995	0.980058	54.0484	0.977458	53.9385	0.973705	-0.524512
CLIP1	1	0.999999	0.993296	1.03348	1.05555	1.01865	0.612437	0.271257	0.183886	0.207915	1	0.999999	1.01926	1.02738	1.07764	0.999487	0.603804	0.271144	0.198741	0.214904	1	0.999999	0.989003	1.01576	1.05511	1.00101	0.602681	0.26076	0.181758	0.199625	1	0.999999	1.00635	1.03381	1.0512	0.987023	0.584487	0.251288	0.157296	0.17354	56.5632	0.994296	56.5315	0.993316	56.5312	0.996069	56.4918	0.995939	-0.0358027
CLIP2	1	0.999999	1.20816	0.949096	0.822211	0.550618	0.274221	0.123166	0.0885292	0.0993937	1	0.999999	1.17005	0.995643	0.75597	0.515937	0.208984	0.0751299	0.0564666	0.0600903	1	0.999999	1.04769	0.86657	0.83442	0.518739	0.289469	0.114396	0.0779625	0.0861753	1	0.999999	1.09344	1.05496	0.71685	0.561736	0.235417	0.0887157	0.0484829	0.0409829	53.3794	0.972646	52.8679	0.980085	53.2666	0.991725	53.1351	0.982283	0.077194
CLMN	1	0.999999	1.03556	1.02121	1.0104	0.797662	0.354228	0.144799	0.0903751	0.117663																															54.982	0.998015							#DIV/0!
CLN5	1	0.999999	0.975452	0.95932	0.858502	0.603567	0.166062	0.0324104	0.0163242	0.0087746	1	0.999999	0.624148	0.817777	0.608153	0.390334	0.111712	0.0230161	0.00707645	0.0177708	1	0.999999	1.10048	0.996129	0.920155	0.655057	0.212683	0.0498822	0.0248406	0.0170661	1	0.999999	0.92346	0.907801	0.867304	0.621712	0.182088	0.0390962	0.0107776	0.00866892	53.4581	0.997117	50.4144	0.929465	53.9108	0.994502	53.5768	0.991165	1.80753
CLNS1A	1	0.999999	1.01526	1.0134	1.04601	0.891576	0.495698	0.217639	0.167455	0.19621	1	0.999999	1.03358	1.00214	1.10463	0.985891	0.545742	0.257261	0.208694	0.253398	1	0.999999	0.972261	1.01945	1.06665	0.989692	0.573733	0.247523	0.171187	0.202685	1	0.999999	0.967229	1.00197	1.03078	0.91297	0.565794	0.226042	0.146097	0.17147	55.9316	0.997051	56.2008	0.989588	56.3727	0.994626	56.3738	0.997634	0.307013
CLPB	1	0.999999	0.912248	0.70363	0.37942	0.271971	0.110988	0.0425102	0.0234036	0.0233234	1	0.999999	0.988452	0.762514	0.524777	0.428415	0.19426	0.0855968	0.0689034	0.0583138	1	0.999999	0.899077	0.722853	0.41821	0.349729	0.15266	0.0630696	0.0442729	0.048696	1	0.999999	0.86621	0.6733	0.422946	0.289832	0.123127	0.0473561	0.029008	0.0257861	49.182	0.995844	50.9578	0.990057	49.7338	0.992368	49.2734	0.996968	-0.566323
CLPP	1	0.999999	0.979157	0.941107	0.858684	0.666264	0.280837	0.0614971	0.0280351	0.0264165	1	0.999999	0.948944	0.91063	0.86908	0.603473	0.25973	0.0628852	0.0230412	0.0190442	1	0.999999	0.960742	0.965145	0.912593	0.695665	0.294814	0.0903788	0.0266485	0.032188	1	0.999999	0.971183	1.00865	0.900071	0.733629	0.293126	0.0846596	0.0317529	0.0311874	54.0706	0.99616	53.716	0.995403	54.3645	0.99827	54.4979	0.997712	0.537944
CLSPN	1	0.999999	1.03374	1.01143	1.00202	0.922628	0.577682	0.286608	0.22156	0.265496	1	0.999999	1.11298	1.06061	1.15249	0.917526	0.577358	0.354244	0.243655	0.301258	1	0.999999	1.13241	1.04851	1.03144	0.987483	0.63487	0.291779	0.236278	0.300187	1	0.999999	1.01366	1.0477	1.12389	1.07907	0.573957	0.321959	0.223923	0.256819	56.5015	0.997672	56.6303	0.962866	56.6266	0.980591	56.1236	0.977015	-0.190799
CLTA	1	0.999999	1.18101	1.58576	1.6416	2.0401	1.48975	0.781849	0.614062	0.780465	1	0.999999	1.01474	1.0956	1.11516	1.316	0.88088	0.513535	0.385022	0.513143	1	0.999999	0.975648	1.06325	1.11074	1.21181	0.83741	0.49216	0.357393	0.38137	1	0.999999	1.01885	1.36467	1.34398	1.6192	1.13122	0.613681	0.434927	0.488817		-0.11342	58.9268	0.844783	58.6763	0.926221	59.391	0.527002	0.464164
CLTB	1	0.999999	1.03215	1.25045	1.29107	1.57482	1.18771	0.609065	0.483886	0.620135	1	0.999999	0.963743	0.984077	0.973878	1.10503	0.828693	0.47131	0.324116	0.431418	1	0.999999	1.00676	1.13335	1.24016	1.26371	0.877392	0.470586	0.355022	0.371582	1	0.999999	0.996582	1.22539	1.17451	1.31924	0.9126	0.453292	0.319155	0.370363		0.514183	58.4173	0.971096	58.5896	0.864537	58.5642	0.84516	0.146931
CLTB											1	0.999999	0.939012	0.753489	1.00425	1.05016	0.646423	0.406292	0.256377	0.236658																							57.3963	0.917548					#DIV/0!
CLTC	1	0.999999	1.07415	0.808705	0.300759	0.190944	0.0751333	0.028388	0.0169208	0.0176812	1	0.999999	1.01404	0.67653	0.243079	0.166006	0.0719323	0.0288406	0.0196125	0.0217725	1	0.999999	1.07394	0.862168	0.298231	0.191377	0.0737561	0.0247967	0.0152566	0.015239	1	0.999999	1.03306	0.791832	0.259171	0.172056	0.0637958	0.0230488	0.0132506	0.0121693	48.9545	0.989305	48.2257	0.993478	49.0599	0.988783	48.6945	0.992611	0.287079
CLTCL1	1	0.999999	1.41398	1.36985	1.10742	0.603846	0.153912	0.0577563	0.0288164	0.033303	1	0.999999	1.21449	1.0328	0.862057	0.467854	0.104836	0.0353243	0.0152446	0.0190777	1	0.999999	1.22625	0.583344	0.150799	0.0393727	0.0183388	0.0112309	0.0093583	0	1	0.999999	1.19026	1.28046	0.966279	0.516133	0.115656	0.0284959	0.00686315	0	53.4654	0.887668	52.7536	0.977869	47.3677	0.970671	53.1245	0.953905	-2.86342
CLUH	1	0.999999	0.796207	0.505115	0.313527	0.182073	0.0389346	0.0188653	0.00535096	0	1	0.999999	0.967084	0.517799	0.357998	0.181676	0.0737077	0.0244314	0.0154043	0	1	0.999999	0.884142	0.600772	0.415124	0.303687	0.113253	0.0346429	0.0455562	0.0185883	1	0.999999	0.836625	0.525549	0.322635	0.242115	0.121111	0.0386967	0.026961	0.0209476	47.4856	0.994549	48.1339	0.985625	48.9888	0.991521	47.8941	0.991659	0.631669
CLYBL	1	0.999999	0.951974	0.98777	0.926181	0.413411	0.0783241	0.0271043	0.0174204	0.0175239	1	0.999999	0.978455	0.952128	0.830573	0.424756	0.140989	0.0678313	0.0405773	0.0481396	1	0.999999	0.844981	0.94872	0.904138	0.402933	0.10765	0.032738	0.0177885	0.0174227	1	0.999999	1.00132	1.00302	0.886575	0.403538	0.115664	0.024348	0.0173729	0.0157962	52.6122	0.998748	52.4691	0.999408	52.5333	0.985451	52.521	0.999556	-0.0134645
CMAS	1	0.999999	0.850285	0.586209	0.689637	0.503726	0.217879	0.148885	0.0648983	0.0955689											1	0.999999	0.835184	0.641074	0.406191	0.273404	0.194304	0.119486	0.0799685	0.154817	1	0.999999	0.841314	0.514963	0.305156	0.513236	0.227403	0.132061	0.184383	0.108179	51.3451	0.953477			48.7809	0.994592	48.4385	0.92636	-2.56412
CMBL	1	0.999999	1.03037	1.29457	1.19752	0.899971	0.214358	0.0759631	0.0415777	0.0380619	1	0.999999	0.984427	1.07449	0.916456	0.620015	0.131935	0.0526821	0.0300332	0.0314785	1	0.999999	1.04849	1.69996	1.60256	1.31772	0.307139	0.0986326	0.0566653	0.0496708	1	0.999999	1.01667	1.1368	1.10627	0.781033	0.188237	0.064398	0.0405703	0.0288617	54.7993	0.947192	53.5434	0.99585	55.7942	0.741918	54.3059	0.984802	0.878708
CMC1	1	0.999999	1.00729	0.816874	0.659751	0.569395	0.284592	0.130782	0.0850594	0.0908097	1	0.999999	0.873794	0.849777	0.671808	0.584639	0.320637	0.150604	0.125205	0.134835											1	0.999999	0.979834	0.791932	0.645469	0.583783	0.311495	0.141608	0.104083	0.0974885	52.7975	0.987018	53.0463	0.983599			52.8674	0.984704	-0.178857
CMC4	1	0.999999	0.877894	0.968194	1.15238	1.37049	0.917566	0.532815	0.437615	0.562786	1	0.999999	1.05479	1.00056	1.21204	1.3445	0.871519	0.412	0.40305	0.501788	1	0.999999	1.01147	1.03505	1.0519	1.11561	0.747068	0.392233	0.316115	0.393209	1	0.999999	0.927152	0.960028	0.982557	0.997887	0.691914	0.378523	0.27021	0.355448		0.760021	56.7493	0.825565	56.6748	0.976596	57.2662	0.986161	0.516898
CMPK1	1	0.999999	0.87023	0.676456	0.418472	0.272332	0.11735	0.0397056	0.027811	0.0276147	1	0.999999	0.879363	0.7302	0.449765	0.290529	0.121684	0.0456518	0.0268783	0.0258541	1	0.999999	0.926356	0.853469	0.518884	0.31442	0.13345	0.0456731	0.0305655	0.0277522	1	0.999999	0.867639	0.649898	0.386859	0.241723	0.109297	0.0388084	0.0216694	0.0191808	49.2004	0.99755	49.6561	0.997796	50.5511	0.997324	48.838	0.997977	0.266292
CMSS1	1	0.999999	1.23373	1.11532	0.661991	0.334434	0.181072	0.0678821	0.041957	0.0318651	1	0.999999	1.30792	1.20508	0.682841	0.341927	0.158878	0.0609442	0.0537165	0.0321024	1	0.999999	1.09932	1.02607	0.6743	0.37177	0.172675	0.0690665	0.0452462	0.0425176	1	0.999999	1.24501	1.18318	0.822528	0.498863	0.236452	0.0916151	0.0615479	0.0456563	51.6173	0.957375	51.7121	0.931709	51.8073	0.988111	53.0879	0.950349	0.78297
CMTM6	1	0.999999	1.83627	1.78972	1.94293	1.66168	0.673693	0.329044	0.337646	0.149482	1	0.999999	1.01688	1.0849	1.41155	0.993312	0.302288	0.15767	0.0891282	0	1	0.999999	1.99688	1.76044	1.9752	1.93006	1.15726	0.553491	0.384819	0.171965	1	0.999999	1.35611	1.37079	1.33971	1.3534	0.807417	0.354446	0.0967308	0.0900499	56.2232	0.380902	55.4189	0.919061	59.078	0.201748	58.0798	0.790365	2.75785
CMTR1	1	0.999999	0.490514	0.29446	0.218822	0.154841	0.0825062	0.0326904	0.0185518	0.0155882	1	0.999999	0.562284	0.302149	0.229671	0.166922	0.0967159	0.0288586	0.0215871	0.0187231	1	0.999999	0.603707	0.384054	0.288088	0.180676	0.0959139	0.0344463	0.021876	0.0256223	1	0.999999	0.528469	0.298197	0.22771	0.175298	0.0914735	0.0390632	0.0200427	0.0215845	44.7648	0.968242	45.1912	0.97507	46.0784	0.977815	44.9923	0.970713	0.557357
CNBP	1	0.999999	1.03645	1.03093	1.15713	1.41527	1.0131	0.551686	0.432091	0.553649	1	0.999999	1.13473	1.0718	1.11438	1.43925	1.09133	0.514249	0.49104	0.607019	1	0.999999	1.32667	1.15911	1.36951	1.45886	1.06283	0.577089	0.485131	0.630392	1	0.999999	1.03773	1.06916	1.23762	1.27556	0.998536	0.506222	0.394305	0.452422	59.5328	0.758412		0.714185		0.535698	59.0358	0.851283	#DIV/0!
CNDP2	1	0.999999	0.994995	1.0517	0.941492	0.738309	0.41859	0.207259	0.153505	0.17451	1	0.999999	0.94036	0.888315	0.774916	0.579325	0.321774	0.159407	0.123772	0.135673	1	0.999999	1.05328	1.1198	1.02059	0.801664	0.448262	0.211164	0.157675	0.168685	1	0.999999	0.962942	1.0041	0.86834	0.673721	0.365077	0.17742	0.118595	0.129297	55.0906	0.996668	53.5221	0.994194	55.487	0.986209	54.503	0.997356	0.688697
CNKSR1	1	0.999999	0.713876	0.577735	0.402532	0.277422	0.100195	0.0305522	0.00892393	0											1	0.999999	0.739256	0.603578	0.421333	0.318953	0.121884	0.0861646	0.0258115	0.0291	1	0.999999	0.649582	0.492337	0.472921	0.288925	0.102199	0	0.04241	0	48.1909	0.985753			48.7059	0.987937	47.8476	0.962244	0.514966
CNN2	1	0.999999	0.939354	0.895657	0.666454	0.43776	0.180017	0.0687004	0.0451939	0.0546341	1	0.999999	0.921428	0.865572	0.645224	0.414489	0.161081	0.054954	0.0433472	0.0473543	1	0.999999	1.00801	0.888597	0.673004	0.414015	0.189264	0.0673034	0.0441995	0.0485286	1	0.999999	0.956449	0.971672	0.725144	0.477032	0.189559	0.0648978	0.038405	0.0432573	51.9327	0.997115	51.6165	0.996257	51.8931	0.998468	52.5021	0.996862	0.423002
CNN3	1	0.999999	0.96056	0.88144	0.638902	0.383482	0.166764	0.0684368	0.0457712	0.0487715	1	0.999999	0.989129	0.865843	0.652677	0.367393	0.151705	0.0543263	0.0310149	0.0383769	1	0.999999	1.02034	0.934289	0.739282	0.408605	0.152485	0.0524995	0.03218	0.0347454	1	0.999999	0.929406	0.876949	0.667399	0.431179	0.150157	0.0510338	0.0315391	0.0311585	51.5211	0.999157	51.4784	0.999121	52.1237	0.999223	51.8063	0.996258	0.465239
CNOT1	1	0.999999	0.93656	0.648708	0.391012	0.27246	0.126501	0.0493064	0.0282775	0.0264353	1	0.999999	0.907532	0.685485	0.443094	0.320008	0.171641	0.0731987	0.0492515	0.0513151	1	0.999999	0.871039	0.612135	0.356171	0.251198	0.110707	0.0425358	0.025696	0.0370099	1	0.999999	0.91475	0.665676	0.399557	0.276922	0.122962	0.0479788	0.0291452	0.0280812	49.0692	0.994176	49.6424	0.995876	48.5318	0.99571	49.1577	0.996001	-0.511052
CNOT10	1	0.999999	0.939625	0.719149	0.510928	0.306908	0.160546	0.0631934	0.0275124	0.0198273	1	0.999999	0.956061	0.743778	0.518433	0.352788	0.108485	0.0405718	0.0186154	0.0411524	1	0.999999	0.817783	0.658228	0.446325	0.298344	0.116901	0.0414997	0.0262171	0.0122659	1	0.999999	0.88861	0.671952	0.482499	0.298142	0.110655	0.035713	0.0216921	0	50.1467	0.997951	50.3368	0.994233	49.1915	0.994775	49.5758	0.99598	-0.85814
CNOT11	1	0.999999	0.846519	0.574087	0.213395	0.129158	0.040815	0.0210596	0.0110218	0.00988831	1	0.999999	0.883078	0.607438	0.365664	0.18895	0.114568	0.0458322	0.035365	0.0340829	1	0.999999	0.941299	0.463503	0.22729	0.129458	0	0.0141785	0	0.00782158	1	0.999999	0.922078	0.523011	0.372912	0.0909331	0.102337	0	0	0	47.483	0.997942	48.4032	0.998128	47.1886	0.990853	47.9889	0.988013	-0.35437
CNOT2	1	0.999999	0.945303	0.55638	0.283432	0.172451	0.0802686	0.0348511	0.0243188	0.0246094	1	0.999999	0.92702	0.55958	0.29274	0.196115	0.0980031	0.0532309	0.0369548	0.0317528	1	0.999999	0.915329	0.594683	0.300327	0.176976	0.0908107	0.0321922	0.023159	0.027466	1	0.999999	1.001	0.674356	0.290637	0.192442	0.0921482	0.0373221	0.0207345	0.024185	47.8618	0.993938	47.912	0.994019	48.0832	0.996956	48.4731	0.993093	0.391229
CNOT3	1	0.999999	0.900932	0.855562	0.822694	0.774265	0.494532	0.218149	0.153775	0.174728	1	0.999999	1.00152	0.947202	0.929202	0.862667	0.540755	0.235421	0.175777	0.191057	1	0.999999	0.899031	0.806629	0.8473	0.809743	0.453451	0.220495	0.161068	0.182647	1	0.999999	0.955299	0.897744	0.872491	0.874735	0.506493	0.227541	0.144389	0.153924	55.5995	0.965698	56.1897	0.99408	55.5506	0.948696	56.0435	0.979889	-0.0974763
CNOT4	1	0.999999	0.959928	0.870554	0.673874	0.460018	0.155766	0.048749	0.0318937	0.0288464	1	0.999999	0.971791	0.88638	0.723046	0.580823	0.180737	0.0697213	0.0434729	0.05345	1	0.999999	1.02612	0.923379	0.849317	0.618556	0.251572	0.0833633	0.0474544	0.0430104	1	0.999999	0.981524	0.965483	0.845733	0.621315	0.239227	0.0683632	0.0332814	0.0325366	51.9727	0.995792	52.8468	0.9881	53.723	0.996325	53.7089	0.997861	1.3062
CNOT7	1	0.999999	0.930179	0.633936	0.44353	0.390832	0.172787	0.0725888	0.044053	0.0626193	1	0.999999	0.92581	0.706716	0.526188	0.343971	0.234727	0.0728684	0.0278373	0.0593768	1	0.999999	0.953358	0.725292	0.429179	0.388954	0.176612	0.0680209	0.054212	0.0323346	1	0.999999	0.797583	1.06355	0.706587	0.341565	0.158887	0.0392517	0	0	49.77	0.984068	50.4477	0.993987	50.1134	0.987241	51.8495	0.969471	0.872663
CNP	1	0.999999	0.886901	0.832729	0.672572	0.603106	0.314119	0.144972	0.10928	0.138455											1	0.999999	0.90149	0.727446	0.578109	0.408858	0.201845	0.0883303	0.0567052	0.0591612	1	0.999999	0.89263	0.671211	0.583937	0.455038	0.24265	0.0916902	0.0617072	0.0654697	53.071	0.980674			50.9473	0.994961	51.0439	0.986394	-2.12377
CNPY2	1	0.999999	1.01594	1.31131	1.2727	1.4316	0.80897	0.353674	0.236303	0.182268	1	0.999999	1.03898	1.1323	1.12452	1.37895	0.802497	0.449158	0.236821	0.161595	1	0.999999	1.09499	1.83957	1.95829	2.20398	1.42667	0.76764	0.466785	0.365497	1	0.999999	0.930019	1.03655	1.16786	1.07112	0.604666	0.226023	0.134399	0.102681	57.8169	0.804423	58.5101	0.874115	59.5228	0.0801625	56.4949	0.971226	-0.154654
CNPY3	1	0.999999	0.852622	0.877589	0.817517	0.754993	0.421248	0.178568	0.131471	0.177072	1	0.999999	0.959942	0.895723	0.865399	0.821589	0.54589	0.254748	0.212489	0.257623	1	0.999999	0.992622	0.903629	0.968587	0.938185	0.607303	0.285226	0.218691	0.271698	1	0.999999	0.952358	0.999594	1.00434	1.08279	0.590493	0.348413	0.254393	0.287857	54.9784	0.958685	56.1684	0.97312	56.6581	0.988336	56.1474	0.986962	0.829336
COA4	1	0.999999	1.02669	0.79689	0.64552	0.58899	0.26472	0.154738	0.152719	0.15383	1	0.999999	0.876269	0.840057	0.740536	0.495857	0.203849	0.0938934	0.0439016	0.0988136	1	0.999999	0.814988	1.19816	0.738715	0.538984	0.349666	0.171723	0.0999175	0.17476	1	0.999999	0.82067	0.860507	0.714494	0.522487	0.301881	0.138897	0.0933204	0.12959	52.6556	0.975739	52.414	0.984829	53.4239	0.928032	52.7861	0.97947	0.570147
COA6	1	0.999999	0.940146	0.989443	1.1243	1.13229	0.755069	0.390802	0.329299	0.427832	1	0.999999	0.971363	1.06767	1.07959	1.08849	0.827709	0.385278	0.376465	0.45422	1	0.999999	1.02597	0.962107	1.01977	0.927611	0.638426	0.290611	0.219476	0.281984	1	0.999999	0.952082	0.937364	0.999464	0.926479	0.604198	0.320248	0.234419	0.283847	56.421	0.95272	56.5775	0.971292	56.8316	0.994509	56.7564	0.992104	0.294798
COA7	1	0.999999	0.843425	0.814276	0.839872	0.736752	0.38676	0.154104	0.113036	0.159008	1	0.999999	0.864019	0.829138	0.857848	0.693594	0.38544	0.162225	0.126825	0.16675	1	0.999999	0.85305	0.825919	0.85539	0.769626	0.439513	0.183243	0.136112	0.167283	1	0.999999	0.810111	0.796855	0.800694	0.703656	0.37831	0.159992	0.0979594	0.133863	54.6797	0.94761	54.5473	0.961799	55.209	0.949908	54.2785	0.946745	0.130234
COBLL1	1	0.999999	0.904912	0.828995	0.721267	0.664379	0.397167	0.213616	0.144098	0.191123	1	0.999999	0.954658	0.816018	0.787412	0.673602	0.355492	0.206028	0.182657	0.188826	1	0.999999	0.909109	0.852661	0.740166	0.754291	0.378899	0.1905	0.157471	0.164526	1	0.999999	0.890407	0.964066	0.840959	0.77058	0.391288	0.150193	0.153604	0.150172	54.1759	0.977342	54.2174	0.976579	54.608	0.961642	54.9359	0.97792	0.575289
COG1	1	0.999999	0.807714	0.545352	0.429349	0.292223	0.163895	0.0684332	0.0378552	0.0509452	1	0.999999	0.69011	0.49801	0.390573	0.255157	0.0584792	0.0450854	0.0148593	0	1	0.999999	0.667662	0.547698	0.444599	0.334961	0.14062	0.0511122	0.0309743	0.0293295	1	0.999999	0.949659	0.838444	0.652423	0.533815	0.244626	0.100646	0.0748071	0.0621111	48.6326	0.989442	47.5772	0.981109	48.3294	0.973299	52.4293	0.992189	2.27443
COG2	1	0.999999	0.632512	0.378212	0.289026	0.196435	0.0929922	0.0301248	0.0206274	0.0196549	1	0.999999	0.569386	0.356914	0.205317	0.126919	0.0733209	0.0133735	0.00527713	0	1	0.999999	0.714892	0.525148	0.475373	0.364709	0.128676	0.0728559	0.0817767	0.404448	1	0.999999	0.688714	0.519097	0.36389	0.255032	0.125173	0.0684762	0.0225087	0.0172915	46.2071	0.978831	45.4947	0.981623	48.0082	0.892411	47.6964	0.985899	2.00143
COG3	1	0.999999	0.949584	0.764106	0.594962	0.408095	0.150909	0.0476199	0.0207622	0.0171088	1	0.999999	0.648065	0.412472	0.319721	0.293076	0.160824	0.0922874	0.0270486	0.031902	1	0.999999	0.701884	0.518664	0.371486	0.287739	0.142689	0.0500325	0.0256858	0.0307855	1	0.999999	0.599816	0.507796	0.357588	0.295798	0.125644	0.0484779	0.0235103	0.0161499	51.0489	0.993984	46.8408	0.967768	47.8806	0.983555	47.3661	0.967875	-1.32148
COG4	1	0.999999	0.60407	0.38882	0.290987	0.220159	0.104574	0.0513289	0.0332947	0.0323498	1	0.999999	0.55865	0.300669	0.210426	0.187119	0.067072	0.0356652	0.031803	0.0308773	1	0.999999	0.506615	0.280779	0.209715	0.175161	0.0983454	0.0419363	0.0208016	0.0186066	1	0.999999	0.503533	0.28138	0.195064	0.153363	0.0776152	0.031313	0.0190474	0.0115716	46.1564	0.974633	45.0955	0.975885	44.7033	0.96971	44.7003	0.973186	-0.924144
COG5	1	0.999999	0.584477	0.370269	0.267671	0.195725	0.080756	0.0347594	0.0268458	0.0210646	1	0.999999	0.761679	0.556554	0.55744	0.384181	0.135988	0.0876782	0.0426843	0.0721071	1	0.999999	0.542612	0.248058	0.096281	0.115583	0.0629741	0.0175553	0.0182563	0.0176143	1	0.999999	0.531153	0.313372	0.234221	0.140895	0.0735306	0.0134432	0.0199057	0.0144249	45.8615	0.975099	49.4445	0.969308	44.5971	0.988427	45.1502	0.973336	-2.77933
COG6	1	0.999999	0.617235	0.331449	0.267261	0.217683	0.10715	0.0401121	0.0304455	0.0470502	1	0.999999	0.594277	0.293645	0.209338	0.161111	0.0542494	0.0220089	0	0.0176144	1	0.999999	0.683466	0.492631	0.34861	0.242011	0.0956222	0.0353207	0.0200711	0.0227156	1	0.999999	0.509343	0.257456	0.153974	0.118497	0.0474081	0.0127974	0.0100186	0.00474142	45.7271	0.973555	45.2765	0.980019	47.3872	0.984804	44.5822	0.980932	0.482879
COG7	1	0.999999	0.55394	0.352393	0.24017	0.164233	0.0678123	0.0242241	0.0163551	0.0134359	1	0.999999	0.855919	0.467122	0.409589	0.358303	0.0752701	0.0998387	0.0362745	0.0588604	1	0.999999	0.658507	0.450904	0.328381	0.236768	0.0821664	0.0294955	0.0254918	0.0304518	1	0.999999	0.654151	0.485601	0.367911	0.272725	0.11406	0.0324457	0.0142405	0.00742264	45.5178	0.975164	48.3454	0.965489	46.9416	0.980581	47.4144	0.977217	0.246372
COG8	1	0.999999	0.938848	0.767372	0.664549	0.30851	0.266089	0	0.101637	0	1	0.999999	0.97241	0.766162	0.746165	0.795101	0.279842	0	0	0.0976708	1	0.999999	1.10372	0.740514	0.587641	0.465374	0.335564	0.16264	0.104119	0	1	0.999999	0.998715	0.74374	0.672875	0.672206	0.329031	0.161427	0.0348443	0	51.2181	0.981246	54.2503	0.928852	52.2033	0.967818	53.3261	0.963728	0.0305051
COIL	1	0.999999	0.967075	0.927624	0.810151	0.677623	0.34683	0.155043	0.104165	0.13433	1	0.999999	0.942355	0.840706	0.716187	0.554102	0.237051	0.0776134	0.0603372	0.0645925	1	0.999999	1.01453	0.964022	0.826584	0.590116	0.286549	0.122236	0.072062	0.0705648	1	0.999999	0.927597	0.912617	0.746922	0.573082	0.267681	0.0874405	0.0506655	0.0401153	54.2686	0.991504	52.7431	0.989622	53.6781	0.998955	53.2101	0.993817	-0.0618015
COL18A1																															1	0.999999	0.990219	1.16453	1.1292	1.07064	0.570034	0.235965	0.130294	0.129451							56.2775	0.966427	#DIV/0!
COL1A2																															1	0.999999	1.05205	0.871251	2.26368	0.750582	0.381326	0.179882	0.104911	0.161051							55.0389	0.559127	#DIV/0!
COL4A3BP	1	0.999999	0.892551	0.795309	0.52595	0.292692	0.121679	0.0450303	0.027894	0.0288017	1	0.999999	0.850583	0.707032	0.477777	0.292853	0.125977	0.0521025	0.0344724	0.0403209	1	0.999999	0.873477	0.777859	0.547977	0.297654	0.138017	0.0477336	0.0270213	0.0236124	1	0.999999	0.846331	0.773784	0.504064	0.287906	0.119048	0.0453592	0.0228996	0.0180813	50.2822	0.99816	49.6453	0.99706	50.3335	0.997327	49.9964	0.995748	0.201231
COL6A1	1	0.999999	0.885267	0.771167	0.652563	0.471225	0.197835	0.0726005	0.0304026	0.0339043	1	0.999999	1.06616	0.969424	0.69962	0.559235	0.227001	0.0662801	0.0304326	0.0603879	1	0.999999	0.925672	0.840498	0.805831	0.594381	0.301122	0.0950611	0.0673818	0.0601989	1	0.999999	0.950166	0.882666	0.751494	0.632976	0.310723	0.0761598	0.0560042	0.0414551	51.6433	0.989118	52.931	0.987672	53.5361	0.987202	53.5978	0.988001	1.27981
COL6A2	1	0.999999	0.823984	0.520583	0.403315	0.394957	0.229155	0.108114	0.0964285	0.103729																					1	0.999999	0.975473	0.865058	0.667492	0.547358	0.174327	0.0931024	0.0594756	0.0462555	48.7814	0.972956					52.4197	0.988843	#DIV/0!
COMMD1	1	0.999999	0.980328	0.883804	0.782307	0.483925	0.160165	0.0440536	0.0109325	0.00337586	1	0.999999	0.918784	0.919884	0.744967	0.561176	0.160883	0.0454937	0.0191323	0.0252089	1	0.999999	1.0315	0.876561	0.819693	0.565245	0.157871	0.0602812	0	0.00758903	1	0.999999	0.912408	0.951636	0.718503	0.548843	0.172678	0.0484371	0.0202713	0.0326353	52.5814	0.9964	52.8187	0.98909	53.1041	0.991609	52.7308	0.988975	0.217378
COMMD10	1	0.999999	0.972048	0.91244	0.792147	0.552016	0.141189	0.0284173	0.0185133	0.0125421	1	0.999999	1.01989	0.840187	0.731204	0.439914	0.119504	0.0359156	0.0145237	0.0132872	1	0.999999	0.899964	0.9107	0.76223	0.528254	0.182839	0.055088	0.0385989	0.0322318	1	0.999999	1.01403	0.901548	0.912331	0.557131	0.216278	0.0603925	0.0397254	0.032135	52.9217	0.993433	52.0327	0.992893	52.7735	0.991088	53.4441	0.995424	0.63159
COMMD2	1	0.999999	0.896273	0.676333	0.359563	0.194634	0.0695531	0.0272384	0.0160538	0.0198142											1	0.999999	0.847663	0.710335	0.600436	0.403306	0.17643	0.0456078	0.038231	0.0371241	1	0.999999	0.939528	0.703696	0.393451	0.266745	0.103758	0.0356536	0.0201181	0.0166856	48.7157	0.99903			50.7074	0.987643	49.2741	0.996067	1.99171
COMMD3	1	0.999999	0.870962	0.701203	0.43137	0.289084	0.117348	0.0472651	0.0297027	0.0306664	1	0.999999	0.871897	0.674836	0.364384	0.21585	0.0985756	0.0237486	0.00990931	0.00554005	1	0.999999	0.910963	0.711045	0.429272	0.298202	0.136693	0.0451477	0.0321801	0.0288565	1	0.999999	0.956266	0.768494	0.486685	0.310637	0.118504	0.0353304	0.0200669	0.0163215	49.4184	0.997285	48.7815	0.998177	49.5721	0.996716	50.1475	0.997522	0.759871
COMMD4	1	0.999999	0.940271	0.821342	0.628951	0.375698	0.110671	0.029039	0.0164519	0.0189224	1	0.999999	0.95731	0.829328	0.604666	0.41942	0.0997902	0.0365232	0.0137319	0.0239661	1	0.999999	0.895112	0.790667	0.587495	0.396671	0.137176	0.0463479	0.0262038	0.0208532	1	0.999999	0.894224	0.759882	0.636175	0.410262	0.109976	0.0369563	0.0173341	0.0112537	51.1746	0.995936	51.2485	0.992969	50.9516	0.994229	51.0655	0.987721	-0.202961
COMMD5	1	0.999999	1.04125	0.981727	0.901795	0.536197	0.138696	0.0428903	0.0242082	0.0230765	1	0.999999	1.03902	1.04669	0.972441	0.634435	0.199209	0.0693985	0.0499952	0.0409603	1	0.999999	0.983527	0.889658	0.864263	0.460015	0.140904	0.0452039	0.028879	0.0188014	1	0.999999	0.987095	0.886764	0.764268	0.488112	0.116253	0.0520161	0.0165472	0.0258662	53.1721	0.998939	53.7846	0.997675	52.7182	0.99525	52.4529	0.994303	-0.892779
COMMD6	1	0.999999	0.944961	0.751016	0.56052	0.542368	0.147604	0.0745875	0.0283134	0.0644681	1	0.999999	0.895908	0.800716	0.486729	0.436441	0.152926	0.0509599	0.0234433	0.0260744	1	0.999999	0.950903	1.32161	1.28977	1.36111	0.638304	1.4308	0.40321	0.351389	1	0.999999	1.15648	2.12659	0.847596	1.36305	0.284727	0.17899	0.156254	0.197048	51.4003	0.973026	50.6963	0.986819	62.6761	0.547557	55.6727	0.608825	8.12616
COMMD7	1	0.999999	0.949939	0.935651	0.885134	0.526174	0.173931	0.0640427	0.0328013	0.0296293	1	0.999999	1.00648	0.962947	0.964376	0.679375	0.102795	0.0448896	0.0166909	0.0289671	1	0.999999	1.00552	0.950862	0.945643	0.635639	0.152907	0.0340015	0.0243053	0.0274492	1	0.999999	1.00685	0.962817	0.909553	0.642032	0.164792	0.0523271	0.041706	0.0416475	53.1532	0.997231	53.7027	0.998924	53.6729	0.998688	53.6922	0.998134	0.254607
COMMD8	1	0.999999	0.960484	0.839348	0.707806	0.467986	0.199696	0.0767637	0.0522545	0.0488473	1	0.999999	0.850035	0.719454	0.553951	0.297748	0.126527	0.0184561	0.0130004	0.0311519	1	0.999999	0.978342	0.774648	0.644477	0.384751	0.134805	0.0456595	0.0265926	0.0245943	1	0.999999	0.926614	0.829818	0.634319	0.456159	0.146606	0.0701434	0.0362619	0.0283852	52.2119	0.995898	50.0316	0.992506	51.2378	0.993855	51.6309	0.993554	0.312621
COMMD9	1	0.999999	1.01228	0.928603	0.924403	0.711927	0.210067	0.0673625	0.0425045	0.0414838	1	0.999999	1.00415	0.900725	0.881469	0.712239	0.214641	0.0667581	0.0298345	0.0507537	1	0.999999	0.943754	0.853806	0.882029	0.655715	0.207128	0.0664939	0.0403202	0.0460506	1	0.999999	0.978311	0.952883	0.90473	0.743698	0.266398	0.090624	0.0711011	0.068613	54.1165	0.996101	54.0982	0.990664	53.8027	0.984362	54.3988	0.995959	-0.00658285
COMT	1	0.999999	0.665446	0.465378	0.349938	0.237274	0.104101	0.0401844	0.0224043	0.0233124	1	0.999999	0.697739	0.508181	0.362198	0.245387	0.110566	0.039538	0.0213423	0.0205526	1	0.999999	0.668694	0.475038	0.345064	0.248905	0.118367	0.042199	0.0273721	0.0246176	1	0.999999	0.657095	0.477804	0.357186	0.269116	0.122131	0.0450055	0.0245525	0.0218434	47.1796	0.981751	47.5977	0.986497	47.259	0.981921	47.3695	0.978414	-0.0744234
COPA	1	0.999999	1.04555	0.912458	0.549926	0.300059	0.119127	0.0428432	0.0252071	0.0245732	1	0.999999	1.06372	0.876655	0.526564	0.311298	0.12388	0.044175	0.028501	0.0270562	1	0.999999	1.03536	0.901368	0.564097	0.322387	0.143091	0.048321	0.0309841	0.0360788	1	0.999999	0.998865	0.923007	0.53642	0.321458	0.124828	0.0434498	0.0229114	0.0220127	50.7869	0.995168	50.6675	0.992679	50.9455	0.995769	50.8353	0.995137	0.163239
COPB1	1	0.999999	0.985185	0.868126	0.586001	0.328887	0.131956	0.0507745	0.0306839	0.0342972	1	0.999999	1.01607	0.84952	0.535688	0.294083	0.112843	0.0400813	0.0223433	0.0263282	1	0.999999	0.951686	0.85144	0.574995	0.29274	0.11207	0.0354414	0.0200108	0.0197209	1	0.999999	1.00803	0.888988	0.562092	0.310064	0.113985	0.0407918	0.0246846	0.0237866	50.9835	0.999172	50.5672	0.997609	50.7279	0.999626	50.8325	0.99799	0.00485052
COPB2	1	0.999999	1.06	1.03079	0.734704	0.504337	0.168337	0.0591779	0.0355951	0.0339264	1	0.999999	1.02214	0.899604	0.628987	0.409266	0.125348	0.0409137	0.0217008	0.0196149	1	0.999999	1.03716	1.05094	0.743656	0.487635	0.173317	0.0539561	0.0336844	0.0287037	1	0.999999	1.02726	1.01127	0.69794	0.461995	0.159835	0.0526757	0.0287316	0.0237891	52.685	0.991186	51.5969	0.995859	52.6585	0.992106	52.33	0.993609	0.353304
COPE	1	0.999999	1.08216	0.943816	0.59468	0.329623	0.123284	0.0370158	0.0226555	0.0209619	1	0.999999	1.07473	0.911748	0.585216	0.327414	0.134867	0.0482493	0.0234625	0.0206026	1	0.999999	0.95766	0.929622	0.578773	0.322979	0.0999969	0.0364447	0.0220177	0.0167188	1	0.999999	1.03542	0.886329	0.589142	0.324738	0.128313	0.0298594	0.0140274	0.0147357	51.1754	0.992207	51.0982	0.99331	51.006	0.997051	51.0596	0.996964	-0.103992
COPG1	1	0.999999	1.02454	0.945174	0.684971	0.420415	0.17193	0.0686099	0.0432447	0.0494913	1	0.999999	0.979593	0.883593	0.561894	0.341003	0.122297	0.0453736	0.0272295	0.0279069	1	0.999999	0.910698	0.836787	0.602482	0.338939	0.13907	0.04493	0.0284059	0.0309176	1	0.999999	0.966443	0.873759	0.581544	0.346665	0.131176	0.0437767	0.0261278	0.025519	52.0109	0.997642	50.9436	0.997698	50.9936	0.997836	51.0499	0.998613	-0.455499
COPG2	1	0.999999	1.02776	0.918715	0.665602	0.400378	0.13321	0.0501653	0.0250653	0.0279979	1	0.999999	0.98296	0.852024	0.60153	0.368133	0.154576	0.0563254	0.0301794	0.0347083	1	0.999999	0.894719	0.843296	0.633904	0.369613	0.156407	0.0586551	0.0398815	0.0402654	1	0.999999	0.951132	0.893533	0.63097	0.404619	0.16035	0.0618123	0.032688	0.0325347	51.7549	0.997498	51.2301	0.998692	51.2961	0.996173	51.6099	0.998086	-0.0395404
COPRS																					1	0.999999	0.871074	0.883419	1.03563	0.937928	0.534948	0.299414	0.141309	0.108748	1	0.999999	0.987849	0.754293	0.755712	0.628447	0.344413	0.144935	0.0501307	0.0343549					56.5424	0.970214	53.5599	0.976871	#DIV/0!
COPS2	1	0.999999	0.934985	1.17699	1.00725	0.432107	0	0.100523	0	0											1	0.999999	1.15911	0.679594	0.792337	0.366439	0	0	0	0	1	0.999999	0.985839	1.69831	0.457445	0.420611	0	0	0	0	52.9403	0.981031			51.6394	0.944583	51.3369	0.796177	-1.30088
COPS2	1	0.999999	1.11909	1.30085	1.27302	0.831925	0.213273	0.0566075	0.0241365	0.0247498	1	0.999999	1.04475	1.08438	1.1142	0.688136	0.157889	0.04162	0.0177754	0.0194849	1	0.999999	1.14378	1.4954	1.47381	1.04401	0.285811	0.0728183	0.0301623	0.0291994	1	0.999999	1.08234	1.25521	1.23375	0.808975	0.201283	0.0532899	0.0189972	0.0154343	54.6075	0.930404	53.888	0.987712	55.778	0.843607	54.4924	0.948233	0.887486
COPS3	1	0.999999	1.08185	1.19483	1.22171	0.825567	0.396281	0.269928	0.0861315	0.0474329	1	0.999999	1.05974	1.06653	1.06665	0.758925	0.386986	0.240992	0.0999002	0.0869899	1	0.999999	1.02861	1.12149	1.20615	0.820466	0.395583	0.245239	0.0864459	0.0356679	1	0.999999	1.07782	1.15287	1.13287	0.784475	0.386585	0.255286	0.0713003	0.0303858	55.5308	0.939768	55.209	0.985372	55.4921	0.958362	55.4175	0.963273	0.0849268
COPS4	1	0.999999	1.09888	1.16056	1.22024	0.78357	0.23114	0.0699099	0.0369984	0.0386314	1	0.999999	1.06783	1.09086	1.12905	0.72289	0.19452	0.0553793	0.0245357	0.0292581	1	0.999999	1.15682	1.36597	1.37162	0.997399	0.302432	0.101517	0.060324	0.0631427	1	0.999999	1.09811	1.23793	1.25212	0.841234	0.244873	0.0806222	0.0407712	0.0431053	54.4928	0.961335	54.1429	0.984093	55.507	0.889155	54.7333	0.944702	0.802322
COPS5	1	0.999999	1.10584	1.24632	1.32937	0.849495	0.198751	0.0426281	0.0164293	0.016357	1	0.999999	1.04503	1.08144	1.11908	0.714	0.176488	0.0405988	0.0175128	0.017878	1	0.999999	1.13082	1.66549	1.76969	1.34331	0.349442	0.0832642	0.0404072	0.0358528	1	0.999999	1.05097	1.1351	1.17328	0.710473	0.187028	0.0394289	0.0159182	0.01234	54.6281	0.931557	54.0601	0.987432	55.8489	0.709568	54.0932	0.974868	0.626962
COPS6	1	0.999999	1.08216	1.15142	1.19755	0.827293	0.221018	0.0630581	0.0325189	0.0350252	1	0.999999	1.07389	1.0846	1.12282	0.670846	0.177725	0.0456308	0.0218679	0.0221421	1	0.999999	1.06215	1.15226	1.14375	0.794835	0.219269	0.0604369	0.0316004	0.0290487	1	0.999999	1.06334	1.10928	1.03435	0.740546	0.208164	0.0563682	0.0287167	0.0214367	54.6012	0.968952	53.8873	0.984288	54.4891	0.97721	54.2598	0.990925	0.130186
COPS7A	1	0.999999	1.18456	1.31745	1.34568	0.80117	0.183018	0.050786	0.0258933	0.0289348	1	0.999999	1.12935	1.1348	1.22171	0.738769	0.218802	0.0674029	0.0400296	0.034447	1	0.999999	1.21986	1.42583	1.48079	0.948916	0.215514	0.0503836	0.0238384	0.0224843	1	0.999999	1.13572	1.4047	1.3693	0.955305	0.235385	0.0603463	0.028162	0.0228152	54.3744	0.908083	54.2797	0.960511	55.0355	0.856069	55.1137	0.890229	0.747523
COPS7B	1	0.999999	1.095	1.09978	1.1211	0.711551	0.189826	0.0501479	0.0222877	0.0206894	1	0.999999	1.07124	1.0823	1.15245	0.71196	0.174347	0.0469028	0.0266089	0.030917	1	0.999999	1.03304	1.08075	1.08893	0.674905	0.198264	0.0520959	0.0259407	0.02482	1	0.999999	1.06899	1.12331	1.14407	0.75211	0.20754	0.0524418	0.0257364	0.0220583	54.094	0.982453	54.0149	0.981803	53.9814	0.989601	54.308	0.979653	0.090228
COPS8	1	0.999999	0.945449	0.977147	0.939815	0.744558	0.369848	0.226988	0.0950321	0.0793472	1	0.999999	1.02009	1.03158	1.10167	0.779131	0.416274	0.251526	0.0898465	0.0587236	1	0.999999	1.00672	1.05046	1.01886	0.812718	0.461291	0.266588	0.115868	0.0823874	1	0.999999	1.00545	1.30458	1.30377	1.24248	0.778758	0.416749	0.1204	0.0696164	55.0533	0.996091	55.5296	0.98404	55.8764	0.99432	58.3385	0.869058	1.81604
COPZ1	1	0.999999	1.07166	1.01432	0.808783	0.73394	0.357188	0.0676136	0.0217323	0.0210251	1	0.999999	1.00264	0.881533	0.709881	0.60321	0.296734	0.0521259	0.0100089	0.0249015	1	0.999999	1.00255	0.991387	0.757353	0.6587	0.31763	0.0570744	0.0224247	0.0154971	1	0.999999	1.01117	1.01898	0.746478	0.636863	0.307898	0.0508435	0.0121296	0.0106544	54.5897	0.986664	53.2114	0.986524	53.9071	0.988806	53.7531	0.987564	-0.0704693
COQ3	1	0.999999	0.919325	0.856287	0.783057	0.505782	0.229855	0.071966	0.051659	0.0513367	1	0.999999	0.93208	0.839057	0.641165	0.52117	0.186607	0.071388	0.0482826	0.0289418	1	0.999999	0.95837	0.867862	0.667551	0.44306	0.232867	0.111182	0.0792941	0.0477172	1	0.999999	1.06419	0.980477	0.757069	0.4717	0.276294	0.123183	0.0513006	0.0311785	52.7923	0.991709	52.0754	0.989741	52.0949	0.999383	52.9245	0.99424	0.0758203
COQ9	1	0.999999	0.931915	0.77734	0.732408	0.52973	0.23345	0.0968779	0.049057	0.0376053	1	0.999999	0.659226	0.452009	0.364868	0.260641	0.0947909	0.0423571	0.0274205	0.027062	1	0.999999	0.688076	0.666888	0.400197	0.300314	0.163588	0.0733006	0.0363239	0.03933	1	0.999999	0.672057	0.681683	0.463589	0.417457	0.175855	0.0629186	0.052815	0.0517426	52.5239	0.986901	47.2021	0.97676	48.7465	0.981097	49.4585	0.96486	-0.760559
CORO1A	1	0.999999	0.839536	0.545972	0.307756	0.236843	0.130256	0.0604157	0.0404957	0.0387843	1	0.999999	0.963031	0.70132	0.545438	0.366641	0.181231	0.0688223	0.0496491	0.0480181	1	0.999999	0.834283	0.557555	0.464887	0.365027	0.144862	0.0798144	0.0650338	0.106487	1	0.999999	1.12419	0.69582	0.529519	0.490274	0.242	0.102501	0.061219	0.0666857	47.8659	0.993623	50.54	0.992985	49.072	0.980624	51.387	0.955196	1.02658
CORO1B	1	0.999999	0.952541	0.861562	0.461795	0.242591	0.106337	0.0404767	0.0257898	0.0253544	1	0.999999	0.961665	0.86992	0.438182	0.229486	0.0888484	0.0339212	0.0202387	0.0221868	1	0.999999	0.979701	0.864759	0.448333	0.191037	0.072202	0.0271251	0.0175538	0.0188826	1	0.999999	0.940447	0.845976	0.411243	0.223222	0.0864641	0.0349477	0.0221864	0.0191956	50.0161	0.997466	49.8748	0.996738	49.8107	0.998915	49.6614	0.996315	-0.209426
CORO1C	1	0.999999	0.999679	1.0418	0.749006	0.336943	0.119882	0.0472213	0.0289201	0.0359104	1	0.999999	1.00968	0.948268	0.68315	0.278769	0.077932	0.0272001	0.0176338	0.0178974	1	0.999999	1.09437	1.26416	0.935069	0.426753	0.141166	0.0507067	0.0347078	0.0374882	1	0.999999	1.04424	1.25265	0.896752	0.426059	0.126993	0.0430716	0.0265049	0.0274108	51.8446	0.99675	51.2906	0.99982	52.7178	0.963962	52.6655	0.96901	1.12404
COTL1	1	0.999999	1.0402	1.51465	1.6471	1.87045	1.0163	0.294891	0.0993938	0.09182	1	0.999999	1.01171	1.11822	1.23934	1.28465	0.68638	0.193466	0.0574892	0.0641339	1	0.999999	1.10588	1.35794	1.48964	1.49897	0.811513	0.215324	0.0662001	0.0457943	1	0.999999	1.00152	1.16823	1.30201	1.28933	0.652537	0.183802	0.0495396	0.0325015	58.7517	0.594396	56.8056	0.923451	57.5003	0.77857	56.6265	0.905875	-0.715241
COX17	1	0.999999	0.988225	1.25637	0.907684	0.728571	0.501293	0.204557	0.161283	0.267897	1	0.999999	1.07777	1.29527	1.0831	0.976605	0.595928	0.298963	0.295543	0.338377	1	0.999999	1.32623	1.16495	0.959996	0.717877	0.505235	0.199874	0.137651	0.157885	1	0.999999	0.953465	1.06878	0.95862	0.882979	0.484388	0.209452	0.158128	0.22164	55.3953	0.937229	56.4234	0.920169	55.5254	0.917354	55.8301	0.991548	-0.23156
COX19	1	0.999999	1.05929	0.988781	0.958904	0.821159	0.525501	0.256829	0.189507	0.257928	1	0.999999	0.971529	0.921103	0.876848	0.836605	0.548125	0.287207	0.250515	0.307392	1	0.999999	1.17299	1.03666	1.07169	0.849551	0.570587	0.276457	0.213673	0.251454	1	0.999999	0.985218	0.961838	0.766692	0.759608	0.296408	0.102779	0.0626408	0.0831262	56.0121	0.992453	56.3034	0.977484	56.392	0.967549	54.3654	0.978267	-0.77903
COX4I1	1	0.999999	0.991851	1.01157	0.950727	0.99428	0.698847	0.365023	0.265195	0.395084	1	0.999999	0.916822	0.921845	0.795162	0.828741	0.675016	0.359316	0.243533	0.400901	1	0.999999	0.844572	0.975472	1.17008	1.2609	0.820013	0.430919	0.303783	0.448546	1	0.999999	1.0055	1.03	1.1082	1.18182	0.724979	0.374455	0.28079	0.352329	57.1173	0.986984	57.7985	0.918952	57.4701	0.86063	56.4922	0.952915	-0.476722
COX5A	1	0.999999	0.983096	1.16939	1.08583	1.18121	0.757549	0.364773	0.280515	0.352357	1	0.999999	1.02626	0.981858	0.869747	0.908982	0.420834	0.216414	0.138455	0.131117	1	0.999999	0.994062	0.943263	0.992392	0.884598	0.612967	0.267571	0.186797	0.205017	1	0.999999	0.991131	1.01249	0.976427	0.890293	0.525428	0.2389	0.151333	0.165698	56.7306	0.935437	55.6069	0.987094	56.7016	0.995338	56.1749	0.999491	0.269511
COX5B	1	0.999999	0.885093	0.836096	0.588623	0.634612	0.336483	0.180859	0.125708	0.160886	1	0.999999	0.882664	0.838452	0.775635	0.624177	0.337239	0.143381	0	0.0966501	1	0.999999	0.886543	0.762683	0.666873	0.642455	0.3705	0.163614	0.125213	0.1627	1	0.999999	0.805739	0.729864	0.665643	0.63372	0.314749	0.151894	0.116953	0.113726	53.0516	0.968682	53.6896	0.97755	53.3949	0.968235	52.7403	0.958704	-0.303048
COX6B1	1	0.999999	0.887274	0.803196	0.925006	0.834228	0.509153	0.251105	0.227045	0.273408	1	0.999999	0.868047	0.898418	0.724573	0.586801	0.296572	0.114062	0.0715659	0.104404	1	0.999999	0.914415	0.829263	0.833667	0.75336	0.458604	0.223759	0.158831	0.192803	1	0.999999	0.951161	0.909805	0.926921	0.787056	0.417403	0.181568	0.137965	0.156533	55.9265	0.938575	53.2285	0.983047	55.3351	0.965868	55.234	0.990392	0.707053
CPA4	1	0.999999	0.951625	0.90094	0.872612	0.687396	0.400937	0.167843	0.0831888	0.0396039	1	0.999999	0.945993	0.941579	1.03634	1.06845	0.697874	0.273931	0.0881793	0.0744707	1	0.999999	0.931326	0.858649	0.712173	0.611201	0.384606	0.247083	0.112483	0.05055	1	0.999999	0.998147	1.02165	0.738707	0.844188	0.359092	0.116303	0.0827607	0	54.8158	0.994796	57.2934	0.987633	54.0031	0.995778	55.0327	0.966394	-1.53672
CPNE1	1	0.999999	0.870504	0.678775	0.393765	0.24786	0.104442	0.0403226	0.0279113	0.0281498	1	0.999999	0.864141	0.642119	0.3071	0.181103	0.0700452	0.0251387	0.0143582	0.0161878	1	0.999999	0.907654	0.740917	0.388886	0.217167	0.0962106	0.0305247	0.0201485	0.0233742	1	0.999999	0.872381	0.690772	0.347751	0.228944	0.0896968	0.0331678	0.0171794	0.0157397	48.9945	0.998025	48.2601	0.998156	49.1879	0.998412	48.785	0.996886	0.359205
CPNE2	1	0.999999	0.844999	0.483201	0.290216	0.203684	0.0919959	0.0345329	0.0206995	0.0229563	1	0.999999	0.843763	0.503695	0.294787	0.203059	0.0990262	0.0344289	0.0251604	0.0196711	1	0.999999	0.763099	0.512014	0.386095	0.226085	0.0919052	0.0348313	0.0225991	0.0233908	1	0.999999	0.877663	0.584884	0.353531	0.263136	0.0988657	0.0348612	0.02576	0.0218917	47.4381	0.991852	47.5605	0.993338	47.8602	0.990618	48.4566	0.99319	0.659081
CPNE3	1	0.999999	1.00451	1.02325	0.649787	0.255709	0.0880189	0.0289258	0.0183317	0.0167426	1	0.999999	0.974635	0.897793	0.574617	0.223361	0.0709296	0.0260326	0.0155804	0.014831	1	0.999999	1.07037	1.20437	0.784224	0.31758	0.117503	0.0373822	0.0224932	0.0217187	1	0.999999	0.973626	0.975308	0.60527	0.255917	0.0868302	0.0296114	0.0179289	0.0156309	51.1261	0.996497	50.5622	0.999913	51.917	0.974659	50.9129	0.997836	0.570803
CPNE7	1	0.999999	0.870879	0.655523	0.447818	0.232497	0.0921745	0.0331501	0.0187528	0.0171924	1	0.999999	0.877611	0.650928	0.44023	0.244557	0.0946344	0.0385763	0.0283747	0.0247056	1	0.999999	0.856209	0.641476	0.437023	0.220754	0.0929982	0.0299267	0.0190327	0.0183991	1	0.999999	0.852441	0.681401	0.45896	0.281142	0.120463	0.0393126	0.0185599	0.0157812	49.0923	0.997842	49.0971	0.997716	48.9166	0.997598	49.3922	0.997255	0.0596764
CPNE8	1	0.999999	0.536765	0.404284	0.263212	0.19249	0.135008	0.0131657	0	0.0496996	1	0.999999	0.922146	0.650473	0.612696	0.341966	0.258188	0.0813402	0	0	1	0.999999	0.590212	0.215204	0.202527	0.0929473	0.0200929	0.00805943	0	0	1	0.999999	0.617611	0.416559	0.264474	0.190689	0.314384	0.0217734	0.0374225	0.0202157	45.8459	0.964427	50.6683	0.983023	44.8612	0.982106	46.3002	0.944094	-2.67645
CPOX	1	0.999999	1.02342	1.15293	1.20455	1.187	0.606879	0.182715	0.0663228	0.0701447	1	0.999999	0.998932	1.01297	1.07343	0.968633	0.511941	0.149846	0.0546575	0.0674308	1	0.999999	1.0546	1.21965	1.28105	1.32356	0.671615	0.201864	0.0723463	0.0635851	1	0.999999	0.987734	1.07585	1.14204	1.0346	0.532299	0.162942	0.0554356	0.0473501	56.2902	0.946177	56.0971	0.995933	56.6517	0.891665	56.1877	0.982016	0.226067
CPPED1	1	0.999999	0.97629	0.951315	0.999694	0.930424	0.555797	0.264874	0.19551	0.182654	1	0.999999	0.978168	0.954294	0.990932	0.89395	0.540511	0.268199	0.206918	0.195248	1	0.999999	0.886256	0.892711	0.894347	0.845914	0.481632	0.211388	0.169154	0.173981	1	0.999999	0.988274	0.948676	0.963971	0.801908	0.485812	0.226601	0.146372	0.149449	56.3966	0.997425	56.294	0.997805	55.7791	0.972083	55.7707	0.997728	-0.570399
CPS1	1	0.999999	0.839788	0.646922	0.413587	0.301736	0.131548	0.0465381	0.0295485	0.0272671	1	0.999999	0.944271	0.682244	0.445473	0.303284	0.143084	0.0548226	0.0394074	0.0444531	1	0.999999	0.836477	0.697628	0.493685	0.325666	0.131601	0.0525348	0.031477	0.0327353	1	0.999999	0.846219	0.764655	0.511651	0.370784	0.189303	0.0738971	0.0486577	0.0484654	49.1035	0.995222	49.5928	0.994977	49.7558	0.995029	50.456	0.994621	0.757727
CPSF1	1	0.999999	0.814321	0.655063	0.484143	0.367585	0.209526	0.0797594	0.0539237	0.0482757	1	0.999999	0.878405	0.744982	0.586916	0.486294	0.22065	0.0876748	0.0650934	0.0515918	1	0.999999	0.767849	0.640683	0.539139	0.421808	0.164788	0.0612594	0.0411224	0.0343105	1	0.999999	0.829147	0.682143	0.525011	0.386315	0.152508	0.0649897	0.0391672	0.0390212	49.8301	0.99227	51.3771	0.988589	49.9252	0.97763	50.0825	0.990317	-0.59978
CPSF2	1	0.999999	0.858835	0.871889	0.596755	0.340623	0.132508	0.0453575	0.026897	0.0221976	1	0.999999	0.849283	0.857948	0.581759	0.31837	0.113586	0.0395232	0.0220145	0.0162619	1	0.999999	0.87084	0.816338	0.598274	0.337497	0.131319	0.0440663	0.0248635	0.0210393	1	0.999999	0.85895	0.868579	0.589194	0.342744	0.123731	0.0419668	0.0221455	0.0197523	51.011	0.992557	50.772	0.991831	50.8322	0.994916	50.9548	0.9924	0.00197787
CPSF3	1	0.999999	0.873762	0.880458	0.715353	0.472098	0.164876	0.05563	0.0341579	0.0325368	1	0.999999	0.868459	0.852932	0.732053	0.481492	0.184546	0.0674259	0.0375176	0.0401168	1	0.999999	0.856619	0.828172	0.691669	0.456641	0.151814	0.0378282	0.0252374	0.016974	1	0.999999	0.758424	0.841682	0.643509	0.444359	0.147585	0.0507004	0.0283259	0.026106	52.1975	0.989475	52.2933	0.987737	51.8053	0.985082	51.3902	0.9689	-0.647672
CPSF3L	1	0.999999	1.01411	0.949491	0.796533	0.516935	0.180693	0.0728652	0.0394488	0.0405122	1	0.999999	1.05248	0.945705	0.836773	0.52751	0.173325	0.0738344	0.0480973	0.0229137	1	0.999999	0.9894	0.936779	0.896045	0.591489	0.291966	0.105521	0.0960889	0.0792097	1	0.999999	0.980991	0.895156	0.848577	0.555099	0.195613	0.0743153	0.0424803	0.0305735	52.9006	0.998523	53.0544	0.997139	53.7933	0.997807	53.238	0.995517	0.53812
CPSF6	1	0.999999	1.11893	1.09753	1.02455	0.749809	0.272731	0.0941289	0.057475	0.064129	1	0.999999	1.15916	1.12861	1.00568	0.717897	0.267134	0.0875736	0.0393176	0.0423678	1	0.999999	1.10275	1.12903	1.06	0.766229	0.287332	0.0864142	0.0595806	0.0601428	1	0.999999	1.13403	1.12604	1.01501	0.768774	0.267241	0.0800209	0.0521229	0.0423889	54.4975	0.986578	54.386	0.978651	54.623	0.983038	54.5557	0.982757	0.147623
CPSF7	1	0.999999	1.13865	1.03331	0.833163	0.557114	0.247284	0.0779403	0.0485397	0.0557017	1	0.999999	1.09529	1.02795	0.722069	0.465629	0.147002	0.0473984	0.0201119	0.0293329	1	0.999999	1.15405	1.06491	0.890826	0.551954	0.195897	0.0719292	0.0413206	0.0440305	1	0.999999	1.17886	1.10422	0.78231	0.534604	0.242609	0.054514	0.0365745	0.0377643	53.4098	0.986491	52.4198	0.98907	53.3486	0.985014	53.2092	0.971708	0.364098
CPVL	1	0.999999	0.809384	0.790602	0.740509	0.647923	0.340243	0.169721	0.125897	0.114583	1	0.999999	0.811234	0.707743	0.823731	0.595431	0.305132	0.172015	0.112952	0.0919409	1	0.999999	0.893764	0.911192	0.906522	0.796646	0.395518	0.141769	0.108319	0.0825652	1	0.999999	0.780819	0.756673	0.699598	0.587169	0.333713	0.147804	0.0976481	0.0885297	53.5819	0.963034	53.2712	0.947051	55.1575	0.98373	52.7489	0.965425	0.526648
CRABP2	1	0.999999	1.0322	1.27929	1.26313	0.841894	0.163985	0.0441355	0.0199191	0.0223791	1	0.999999	0.982925	1.05792	1.01946	0.638793	0.120653	0.0395376	0.0223988	0.0281561	1	0.999999	1.09361	1.23963	1.23536	0.775181	0.162374	0.0412821	0.0210669	0.0212857	1	0.999999	0.991403	1.10243	1.06159	0.668415	0.139564	0.0445646	0.0222113	0.0234458	54.4491	0.942003	53.5913	0.997337	54.2101	0.950717	53.749	0.991825	-0.0406735
CRADD	1	0.999999	0.820709	0.755166	0.789781	0.71471	0.303377	0.184221	0.143396	0.189373	1	0.999999	0.977447	0.747343	0.792682	0.240791	0	0	0	0	1	0.999999	0.657046	0.558127	0.734049	0.183491	0.0789414	0	0	0	1	0.999999	0.745248	0.37253	0.272474	0	0.153994	0	0	0	53.9583	0.9273	51.3785	0.971741	48.9939	0.90091	46.3084	0.977209	-5.01726
CRBN	1	0.999999	1.02644	1.00318	0.936695	0.560049	0.140805	0.0432917	0.024843	0.0206279	1	0.999999	0.939399	0.857316	0.72543	0.560298	0.245738	0.0942414	0.0487045	0.0461028	1	0.999999	0.965555	0.912032	0.9461	0.541063	0.171059	0.0416166	0.0176609	0.0124321	1	0.999999	1.01488	0.925489	0.824004	0.576186	0.166555	0.0519606	0.025885	0.0221185	53.3247	0.999604	52.8937	0.992454	53.321	0.995214	53.2246	0.99558	0.163642
CREB1	1	0.999999	1.08454	1.09044	1.1204	1.12275	0.745179	0.418656	0.322373	0.443296	1	0.999999	1.00504	1.01653	1.17475	1.16891	0.798769	0.454251	0.378399	0.511215	1	0.999999	1.03683	0.973205	0.998967	0.969285	0.674493	0.342453	0.263556	0.307881	1	0.999999	0.915684	0.95523	1.04266	1.0658	0.63995	0.308136	0.225141	0.313702	56.5516	0.943786	56.6371	0.914731	57.1203	0.996733	56.2525	0.980833	0.0920474
CREBBP	1	0.999999	1.05674	1.04946	1.05938	0.893176	0.561017	0.299935	0.207628	0.299925	1	0.999999	1.05305	1.07043	1.07955	0.937343	0.527628	0.314981	0.230485	0.235268	1	0.999999	0.811745	0.831663	0.846128	0.640713	0.218142	0.117799	0.0849673	0.103864	1	0.999999	0.663511	0.695272	0.766986	0.4117	0.250694	0.118236	0.111639	0.174693	56.4016	0.986944	56.2481	0.986895	53.5974	0.953277	51.3639	0.911072	-3.8442
CREG1	1	0.999999	1.00142	1.19234	0.990065	0.72535	0.40303	0.192465	0.114678	0.144871	1	0.999999	0.942961	0.812146	0.742835	0.622705	0.37887	0.17797	0.14326	0.15942	1	0.999999	0.967198	1.05844	0.922626	0.768525	0.475102	0.19599	0.157979	0.139475	1	0.999999	1.01579	1.05073	0.943169	0.770457	0.398713	0.204882	0.11805	0.108266	54.9971	0.973709	53.8335	0.984065	55.5213	0.99369	55.1878	0.997437	0.939298
CRELD2	1	0.999999	0.934906	0.992809	1.05944	1.01505	0.607523	0.276042	0.191245	0.269379	1	0.999999	0.975016	0.931027	1.04068	1.05895	0.592737	0.279746	0.222076	0.293627	1	0.999999	1.02082	1.0227	1.09199	1.15511	0.724387	0.321933	0.232964	0.267535	1	0.999999	0.95548	1.00571	1.05809	1.12106	0.617437	0.281573	0.192905	0.235718	56.4406	0.989568	56.1209	0.988044	56.8663	0.969632	56.1854	0.981224	0.245123
CRIP1	1	0.999999	0.884432	1.26724	1.25485	2.39298	1.54318	0.962614	0.7342	0.964259	1	0.999999	0.919149	0.945862	1.02747	0.999264	0.68348	0.365234	0.280044	0.355064	1	0.999999	1.00603	1.35413	1.41931	1.68187	1.05484	0.591665	0.441947	0.544356	1	0.999999	1.13521	2.17907	2.29858	3.19733	2.06676	1.08787	0.770156	0.965691		-0.188612	57.0771	0.984234	59.6888	0.467396		-0.553339	#DIV/0!
CRIP2	1	0.999999	0.851927	0.696702	0.658141	0.594484	0.322024	0.140261	0.100822	0.124153	1	0.999999	0.877491	0.707678	0.716869	0.693379	0.375355	0.137785	0.1711	0.154199	1	0.999999	0.913229	0.795413	0.723001	0.675362	0.345802	0.164833	0.128837	0.137344	1	0.999999	1.09425	1.01451	1.01784	1.1419	0.652238	0.235469	0.160541	0.152636	52.4811	0.967043	53.7046	0.941277	53.8182	0.971341	56.437	0.977836	2.03477
CRIPT	1	0.999999	0.954454	0.93922	0.914271	0.972354	0.738288	0.246507	0.175094	0.207877	1	0.999999	0.916413	1.06851	1.03873	1.39759	0.511565	0.271919	0.174929	0.168697	1	0.999999	0.814274	0.927626	0.855292	0.945869	0.499784	0.251774	0.195034	0.194086	1	0.999999	0.783143	0.744583	0.71467	0.823007	0.483851	0.237626	0.135257	0.167892	57.0764	0.987782	56.0139	0.895972	56.0498	0.943763	55.0799	0.895824	-0.980313
CRK	1	0.999999	0.981404	0.95438	0.717083	0.416013	0.169528	0.0576036	0.0323677	0.0363612	1	0.999999	0.952552	0.865407	0.6219	0.321089	0.13919	0.0434442	0.0199803	0.0218764	1	0.999999	1.06311	1.08291	0.826259	0.436115	0.198928	0.0632825	0.0318382	0.0339112	1	0.999999	0.956732	0.939203	0.669038	0.397876	0.173157	0.0623998	0.0300816	0.0283136	52.127	0.999206	51.1267	0.999594	52.6832	0.990822	51.8538	0.998427	0.641635
CRKL	1	0.999999	1.0213	1.20211	1.03706	0.938037	0.49422	0.18101	0.0788653	0.0765203	1	0.999999	0.958322	0.911582	0.73814	0.624875	0.323174	0.121355	0.0486554	0.048031	1	0.999999	0.922827	1.04779	0.854224	0.85535	0.464953	0.190534	0.0855478	0.0657292	1	0.999999	0.960585	0.948414	0.83153	0.65653	0.391236	0.13226	0.0553109	0.0390004	56.0336	0.975312	53.6816	0.992793	55.7723	0.984548	54.4775	0.996612	0.267354
CRLF3	1	0.999999	0.884655	0.596181	0.348844	0.204048	0.0873371	0.0342711	0.0258901	0.0257258	1	0.999999	0.958818	0.658897	0.391407	0.266617	0.13202	0.0604615	0.0512994	0.0594058	1	0.999999	0.882649	0.647687	0.390996	0.225542	0.0905004	0.040943	0.0264114	0.0243597	1	0.999999	0.888441	0.613284	0.365437	0.236544	0.101113	0.0398932	0.0279506	0.0244268	48.3192	0.997375	49.0473	0.993969	48.798	0.998508	48.5777	0.996554	0.00462289
CRNKL1	1	0.999999	0.562885	0.515829	0.433329	0.376334	0.232592	0.12677	0.0727776	0.125119	1	0.999999	0.539345	0.379391	0.360015	0.237684	0.100723	0.0249571	0.0163608	0.0243123	1	0.999999	0.50629	0.384667	0.29667	0.239122	0.108223	0.0448494	0.0274697	0.023746	1	0.999999	0.593923	0.473177	0.401584	0.307348	0.103039	0.0353656	0.0180333	0.0107039	47.9849	0.940182	46.2637	0.952689	45.8119	0.953377	47.3264	0.959716	-0.555187
CROCC	1	0.999999	1.02419	1.37942	1.27071	0.482536	0.164172	0.0405625	0.0220213	0.0194552	1	0.999999	0.983498	1.03588	0.944213	0.308804	0.0843806	0.0232576	0.0128594	0.0124368	1	0.999999	1.08069	1.18944	1.09934	0.387979	0.112448	0.0388235	0.0254791	0.025363	1	0.999999	1.07634	1.43793	1.39653	0.463003	0.108376	0.0396315	0.0119441	0.0132481	52.9829	0.914933	52.2763	0.998203	52.8963	0.976099	52.9669	0.884232	0.302073
CRTAP																					1	0.999999	0.661045	0.663886	0.572722	0.380288	0.190586	0.0894575	0.0419803	0.0440079															49.7727	0.962739			#DIV/0!
CRTC2																					1	0.999999	0.851089	0.896208	1.05412	0.906149	0.537515	0.138607	0.165854	0.24115	1	0.999999	1.29579	1.38698	0.918966	0.534878	0.246506	0.0940676	0.046482	0.0486549					56.0846	0.961408	53.4301	0.900495	#DIV/0!
CRTC3																															1	0.999999	0.804902	0.605142	0.576131	0.561469	0.293577	0.118535	0.1001	0.104079							51.2217	0.955547	#DIV/0!
CRYBG3																															1	0.999999	0.975567	0.853563	0.805943	0.747948	0.406891	0.160573	0.115591	0.138134							54.8294	0.975295	#DIV/0!
CRYL1	1	0.999999	1.02263	1.10616	0.722606	0.313466	0.104927	0.0350256	0.0223932	0.0194935	1	0.999999	0.937497	0.905093	0.559858	0.25859	0.0878644	0.0303059	0.018255	0.0184677	1	0.999999	1.03833	1.17986	0.780224	0.352759	0.124704	0.048259	0.0325083	0.0213843	1	0.999999	0.974893	0.97113	0.612897	0.26963	0.096615	0.0326711	0.0201838	0.0177596	51.6793	0.989561	50.6197	0.998251	52.0639	0.979473	50.9985	0.997985	0.38168
CRYM	1	0.999999	1.02171	1.03117	1.07408	0.975357	0.54473	0.200125	0.0891529	0.0467257	1	0.999999	1.05242	1.02025	0.927426	0.843806	0.652223	0.210269	0.108789	0.076098	1	0.999999	1.02001	0.982981	0.981962	0.994241	0.617886	0.26244	0.104214	0.0656762	1	0.999999	0.993707	0.981418	0.970695	0.948135	0.571426	0.23922	0.0854972	0.0324043	56.3534	0.993483	56.7483	0.989934	56.9116	0.996605	56.6407	0.997828	0.225315
CRYZ	1	0.999999	1.05742	1.14193	1.14464	0.953806	0.191852	0.054693	0.0228862	0.0270269	1	0.999999	1.00098	1.00048	1.03083	0.761409	0.150561	0.0462311	0.028564	0.0309552	1	0.999999	0.994321	1.01988	1.03811	0.812254	0.207318	0.0512259	0.0281557	0.0275803	1	0.999999	0.993307	1.03793	1.03089	0.770594	0.195166	0.0522911	0.0247224	0.0218846	54.9549	0.980757	54.1107	0.999168	54.4941	0.998675	54.3166	0.998228	-0.127411
CRYZL1	1	0.999999	1.02381	1.12344	1.29406	1.38604	0.88667	0.294557	0.0316845	0.039304	1	0.999999	1.06608	1.14311	1.30177	1.31978	0.799311	0.287873	0.0656035	0.103082	1	0.999999	1.01424	1.13531	1.26909	1.35065	0.871328	0.292134	0.0263881	0.0227452	1	0.999999	1.00006	1.0326	1.1887	1.21297	0.75209	0.261817	0.0294632	0.0245035	58.1047	0.887311	57.724	0.89116	58.0614	0.902529	57.548	0.953553	-0.109674
CS	1	0.999999	1.02304	1.09245	0.880432	0.475301	0.117424	0.0393046	0.0239572	0.0247683	1	0.999999	0.985533	0.980242	0.803976	0.441002	0.135286	0.0460389	0.0297606	0.0344788	1	0.999999	1.01999	1.05714	0.883665	0.501651	0.150422	0.0520126	0.0338781	0.0381375	1	0.999999	0.9716	0.97951	0.805716	0.451574	0.120963	0.0434163	0.0276221	0.0306249	52.8412	0.994583	52.4872	0.999576	53.003	0.99735	52.5194	0.998943	0.0969964
CSDE1	1	0.999999	0.483346	0.39455	0.296285	0.219404	0.0945368	0.0359736	0.0227614	0.0246013	1	0.999999	0.489553	0.360587	0.280613	0.195331	0.0890258	0.0328654	0.0214646	0.0228529	1	0.999999	0.477891	0.409973	0.313797	0.221724	0.0973318	0.0355917	0.0235016	0.0234365	1	0.999999	0.481427	0.399968	0.280523	0.205909	0.0869092	0.0317939	0.0171619	0.0171065	45.7315	0.951118	45.4407	0.956478	45.8894	0.947961	45.6843	0.953773	0.200734
CSE1L	1	0.999999	0.996181	0.887739	0.328058	0.206598	0.080422	0.0315838	0.0202	0.0218791	1	0.999999	1.00989	0.824349	0.289114	0.208172	0.0863505	0.03883	0.0215184	0.0254539	1	0.999999	1.00707	0.988634	0.364743	0.234102	0.0870171	0.0320932	0.0177379	0.0189424	1	0.999999	0.996245	0.892346	0.309496	0.217784	0.0846541	0.0304799	0.0188123	0.016415	49.2631	0.991459	48.9349	0.99103	49.5581	0.984841	49.1889	0.988693	0.274517
CSK	1	0.999999	0.761474	0.487719	0.267804	0.169215	0.068255	0.0241607	0.0165516	0.0167248	1	0.999999	0.785533	0.513022	0.30429	0.19198	0.0896411	0.0315781	0.0198055	0.0189865	1	0.999999	0.793358	0.546893	0.304613	0.197537	0.0788144	0.0268207	0.0175803	0.0162178	1	0.999999	0.768322	0.504807	0.274298	0.173008	0.0627391	0.0203841	0.0121523	0.0107258	47.0925	0.995234	47.4827	0.995203	47.6842	0.996051	47.2404	0.99553	0.174744
CSNK1A1	1	0.999999	0.890025	0.518383	0.347129	0.235888	0.108888	0.0476086	0.0291414	0.0288944	1	0.999999	0.879072	0.478297	0.255994	0.197895	0.0841432	0.0371714	0.0198389	0.0149374	1	0.999999	0.937696	0.66579	0.393957	0.243119	0.0942225	0.0320851	0.0169334	0.0192192	1	0.999999	0.810535	0.515485	0.291362	0.206406	0.0917034	0.0373294	0.019881	0.0198856	48.0475	0.989631	47.3217	0.990524	49.0457	0.996593	47.5333	0.994518	0.604877
CSNK1E	1	0.999999	0.684317	0.908501	0.955753	0.77004	0.612859	0.317626	0.290932	0.325822																					1	0.999999	1.0365	1.02459	0.919266	0.601187	0.638283	0.333968	0.167636	0.392319	56.8194	0.846094					56.0612	0.930417	#DIV/0!
CSNK2A1	1	0.999999	1.08077	1.13592	1.12769	0.75542	0.194991	0.0603584	0.0253284	0.0264318	1	0.999999	0.991568	0.934461	0.925639	0.608175	0.178706	0.0542804	0.0245531	0.0276404	1	0.999999	1.05522	1.21134	1.17153	0.854797	0.223534	0.0666194	0.0234712	0.0265055	1	0.999999	1.05979	1.11991	1.01975	0.718295	0.204611	0.0574563	0.0256342	0.018139	54.2622	0.979786	53.6074	0.997931	54.7083	0.966116	54.1709	0.990364	0.504797
CSNK2A2	1	0.999999	0.993456	0.788044	0.518034	0.353454	0.135256	0.0529871	0.0318813	0.0365775	1	0.999999	0.910663	0.623014	0.384077	0.274385	0.104502	0.035303	0.0194379	0.0201009	1	0.999999	0.888416	0.708216	0.464306	0.30652	0.10812	0.0343699	0.0201404	0.0184902	1	0.999999	0.891582	0.665689	0.431647	0.294694	0.102832	0.0386623	0.016127	0.0123564	50.5697	0.995133	48.8879	0.993771	49.6665	0.996762	49.3086	0.996018	-0.241287
CSNK2B	1	0.999999	1.0436	1.00957	0.97876	0.696006	0.190647	0.0461409	0.0191622	0.0219256	1	0.999999	0.982934	0.879848	0.833434	0.611449	0.169256	0.0411459	0.0187992	0.0234574	1	0.999999	1.05958	1.03085	0.978297	0.732363	0.206432	0.0517948	0.0237542	0.0254377	1	0.999999	0.955561	0.910271	0.839956	0.628662	0.181648	0.0502726	0.0226575	0.0264862	54.0352	0.998932	53.3879	0.989831	54.2165	0.997697	53.5422	0.991641	0.167838
CSPG4	1	0.999999	0.992353	0.891901	0.820398	0.758779	0.427453	0.158783	0.116217	0.121238	1	0.999999	0.929984	0.810574	0.71828	0.618991	0.358749	0.142245	0.134127	0.126171	1	0.999999	1.09574	0.941313	0.895382	0.746561	0.385382	0.154525	0.114425	0.0989636	1	0.999999	0.967388	0.895192	0.896986	0.656814	0.35547	0.151535	0.0870769	0.0885628	55.0453	0.982666	53.5491	0.982357	54.9258	0.990087	54.416	0.994036	0.373666
CSRP1	1	0.999999	1.01195	0.993498	0.733349	0.562011	0.3405	0.121041	0.0639909	0.0681897	1	0.999999	1.11518	0.995038	0.722822	0.639753	0.418757	0.15444	0.0965702	0.107363	1	0.999999	1.21082	0.995217	0.797963	0.678558	0.389333	0.204225	0.139659	0.17857	1	0.999999	1.04793	0.994812	0.809854	0.642033	0.33809	0.152078	0.114414	0.144724	53.5286	0.992631	54.2808	0.974669	54.5197	0.960822	54.0651	0.992845	0.387708
CSRP2																					1	0.999999	1.06914	1.16218	0.74335	0.734292	0.360742	0.147597	0.0970025	0.125746															54.5678	0.956518			#DIV/0!
CST3	1	0.999999	1.02735	1.15211	1.09362	1.21849	0.814435	0.374019	0.254532	0.240934	1	0.999999	0.862183	0.657497	0.667764	0.572697	0.362587	0.139195	0.104661	0.110322	1	0.999999	0.674366	0.629365	0.511123	0.451199	0.27327	0.348445	0.0918278	0.0802417	1	0.999999	0.875715	0.833621	0.917837	0.947752	0.597144	0.294361	0.184202	0.177221	57.8803	0.935458	52.438	0.964287	50.593	0.946872	56.7817	0.952963	-1.47186
CST6											1	0.999999	0.896537	0.992411	0.881148	1.32804	0.444359	0.173474	0.0963198	0.0682821	1	0.999999	0.923757	1.0062	0.928063	0.782283	0.39767	0.36032	0.112483	0.0903722	1	0.999999	0.880071	0.907372	0.779301	0.466522	0.169511	0.0757987	0.0428803	0.0350494			55.9416	0.9246	55.8105	0.981732	52.5184	0.990841	-3.42315
CSTA											1	0.999999	0.944236	0.772772	0.712947	0.828221	0.423383	0.336709	0.22221	0.263198	1	0.999999	0.993448	0.994449	0.915121	0.828717	0.514511	0.431026	0.290003	0.23808	1	0.999999	0.826656	1.17052	0.874893	0.864671	0.514478	0.246162	0.176307	0.159596			55.8605	0.924582	56.9736	0.992605	56.1009	0.944713	0.240448
CSTB	1	0.999999	0.9435	1.86046	2.1722	4.54508	2.75619	1.39884	0.819153	0.692672	1	0.999999	1.03521	1.07587	1.15902	1.14646	0.807747	0.361938	0.183952	0.248734	1	0.999999	0.8452	1.40511	1.40281	1.87612	1.07355	0.574344	0.302532	0.243975	1	0.999999	0.978429	1.03046	1.22223	1.10384	0.896255	0.350154	0.142114	0.137208		-0.391014	57.8581	0.955441	59.1052	0.522256	58.2145	0.958946	0.356345
CSTF1	1	0.999999	1.05475	0.989561	0.96223	0.805253	0.361038	0.0959578	0.0344632	0.0396278	1	0.999999	0.995077	0.902055	0.900094	0.752762	0.363516	0.0953339	0.0486202	0.0542573	1	0.999999	1.05901	0.900963	0.823111	0.728595	0.331178	0.0865112	0.0370417	0.0376481	1	0.999999	0.991043	0.906162	0.857698	0.763317	0.320102	0.0876154	0.0337413	0.0305876	55.0717	0.998088	54.8252	0.992258	54.4603	0.986099	54.6553	0.98946	-0.390654
CSTF2	1	0.999999	1.01354	1.12567	1.11957	1.09673	0.707407	0.362501	0.255082	0.305989	1	0.999999	1.01949	1.02634	1.08617	1.03903	0.71495	0.338218	0.266763	0.292537	1	0.999999	1.05559	1.10273	1.17061	1.12251	0.740481	0.341037	0.260158	0.293824	1	0.999999	0.990594	1.07467	1.0344	0.995099	0.611176	0.282865	0.18924	0.219018	57.0354	0.961487	57.0874	0.989117	57.0398	0.951053	56.6384	0.992986	-0.222333
CSTF2T	1	0.999999	0.922143	0.894838	0.751806	0.519963	0.284724	0.107041	0.049143	0.0864885	1	0.999999	0.932918	0.782346	0.602071	0.372104	0.173717	0.0572494	0.0394739	0.0430395	1	0.999999	0.968371	0.95511	0.867969	0.536861	0.255084	0.0952957	0.0643976	0.0979465	1	0.999999	0.976649	0.910183	0.831002	0.539983	0.239322	0.0948771	0.0665306	0.0544249	52.9873	0.994566	51.0516	0.997479	53.3399	0.998015	53.2351	0.997671	1.26802
CSTF3	1	0.999999	1.03244	0.887659	0.513686	0.277005	0.120738	0.0502747	0.0297091	0.0320101	1	0.999999	1.005	0.835777	0.458489	0.258183	0.113037	0.0510032	0.0320362	0.0314368	1	0.999999	0.978282	0.851259	0.505694	0.26738	0.120909	0.0486092	0.0311444	0.0353878	1	0.999999	0.991066	0.844465	0.452704	0.24024	0.0977633	0.0380652	0.0221701	0.0192492	50.4665	0.995873	50.0008	0.996726	50.3027	0.998765	49.9393	0.997516	-0.112623
CTBP1	1	0.999999	0.915254	0.773281	0.55496	0.38653	0.152585	0.0597129	0.0370081	0.0400951	1	0.999999	0.867949	0.659154	0.509392	0.359858	0.141329	0.0519881	0.0297177	0.0279059	1	0.999999	0.967835	0.894667	0.67532	0.503143	0.224288	0.0768481	0.0413773	0.0437633	1	0.999999	0.841388	0.668566	0.48047	0.322146	0.148706	0.0536726	0.0252182	0.0173038	50.7805	0.996208	49.8745	0.992103	52.4366	0.996031	49.5988	0.995444	0.690151
CTBP2	1	0.999999	0.84382	0.564099	0.373908	0.232821	0.0915451	0.0338062	0.0174407	0.0174513	1	0.999999	0.853849	0.612175	0.404026	0.271875	0.121395	0.0432231	0.0281295	0.0290988	1	0.999999	0.890359	0.626298	0.408143	0.263756	0.106345	0.0356691	0.0219718	0.0210219	1	0.999999	0.813843	0.580413	0.36509	0.248631	0.0964183	0.0340987	0.128917	0.0200078	48.305	0.995126	48.8229	0.995679	48.9486	0.995973	48.2005	0.989791	0.0105946
CTBS	1	0.999999	0.956908	0.977385	1.00237	0.785205	0.215114	0.0564511	0.0315623	0.0353382	1	0.999999	0.960037	0.987348	0.980107	0.758031	0.228524	0.0698393	0.051819	0.0513117	1	0.999999	0.966968	1.0624	1.01987	0.782488	0.249974	0.0647313	0.0374654	0.0258422	1	0.999999	0.971085	0.939994	0.971426	0.744395	0.204849	0.047438	0.0255375	0.0269905	54.4217	0.998608	54.3516	0.999025	54.5523	0.996657	54.2497	0.997625	0.0143483
CTDP1	1	0.999999	0.760482	0.625654	0.573728	0.404943	0.198828	0.0787848	0.0505988	0.0461749	1	0.999999	0.761759	0.640784	0.552936	0.417349	0.157286	0.0581096	0.0357825	0.0282168	1	0.999999	0.795798	0.701964	0.595658	0.426365	0.188022	0.0614534	0.0382507	0.0362198	1	0.999999	0.750681	0.632338	0.516421	0.40063	0.192049	0.0742553	0.0493491	0.0449338	50.052	0.977566	49.9283	0.975641	50.6422	0.981613	49.7387	0.981277	0.200308
CTH	1	0.999999	1.01595	1.01244	1.03909	0.95652	0.591075	0.291237	0.230162	0.237642	1	0.999999	1.00732	1.03911	1.16113	1.1619	0.781193	0.377613	0.288612	0.264073	1	0.999999	0.998388	1.17639	1.26114	1.38009	0.926853	0.455819	0.350603	0.369761	1	0.999999	1.00646	1.08375	1.16571	1.1518	0.776583	0.383373	0.231269	0.244315	56.5696	0.998069	57.6476	0.950535	58.5918	0.803812	57.8326	0.95018	1.10362
CTNNA1	1	0.999999	1.03524	1.03893	0.93062	0.564105	0.176396	0.0623833	0.0363371	0.0356739	1	0.999999	1.04233	1.03356	0.976958	0.618052	0.193353	0.0775756	0.0488575	0.0519352	1	0.999999	1.01568	0.981172	0.920687	0.591021	0.202668	0.0776996	0.0422982	0.0621432	1	0.999999	1.04225	1.04255	0.958223	0.598978	0.202311	0.0741364	0.0507723	0.0468814	53.4039	0.998238	53.6904	0.997938	53.5659	0.999616	53.6323	0.997587	0.0519203
CTNNB1	1	0.999999	1.03089	1.02047	0.935922	0.642485	0.197067	0.0642826	0.0351637	0.0384472	1	0.999999	1.0277	0.982409	0.914481	0.611619	0.161264	0.0483664	0.0249207	0.0286819	1	0.999999	0.969192	0.994183	0.898671	0.597212	0.171001	0.0573909	0.0325928	0.0279324	1	0.999999	1.04022	1.0729	1.03165	0.662633	0.187623	0.0594289	0.0280665	0.0234753	53.8077	0.999076	53.5707	0.99906	53.5102	0.998973	53.8949	0.99438	0.0133028
CTNNBL1	1	0.999999	0.531053	0.446336	0.354218	0.258298	0.114263	0.040187	0.0269239	0.0215949	1	0.999999	0.902679	0.815303	0.541909	0.277923	0.0899247	0.0294709	0.0122217	0.0219841	1	0.999999	0.4881	0.46229	0.36628	0.288836	0.111873	0.0400486	0.0261004	0.0274366	1	0.999999	0.72885	0.673153	0.451073	0.226123	0.105712	0.0378362	0.0167004	0.0157369	46.6442	0.954806	50.3395	0.997772	46.6782	0.938395	48.7804	0.986664	-0.762508
CTNND1	1	0.999999	0.652674	0.617549	0.523619	0.401107	0.221909	0.0951368	0.0621511	0.0641	1	0.999999	0.701839	0.629069	0.47019	0.351647	0.22566	0.0913656	0.0697497	0.102115	1	0.999999	0.764948	0.674594	0.455979	0.345371	0.163699	0.065823	0.0440025	0.0551135	1	0.999999	0.666474	0.660133	0.542787	0.412093	0.220969	0.0825539	0.0578765	0.0491631	49.4798	0.963972	49.2426	0.979046	49.4318	0.988989	49.832	0.964559	0.270666
CTPS1	1	0.999999	0.768637	0.547032	0.372703	0.253612	0.0940977	0.029705	0.0157942	0.0178624	1	0.999999	0.773158	0.518355	0.336067	0.236573	0.0869009	0.0265485	0.0139451	0.0167921	1	0.999999	0.774101	0.579775	0.413056	0.278261	0.109218	0.0316415	0.0181199	0.01946	1	0.999999	0.794818	0.617712	0.41441	0.289665	0.110409	0.0294646	0.0141651	0.0128206	48.0515	0.991761	47.737	0.991894	48.4762	0.991227	48.7514	0.992655	0.71952
CTPS2	1	0.999999	0.968364	0.910862	0.828133	0.631378	0.261398	0.0747289	0.029866	0.0351855	1	0.999999	0.893171	0.846111	0.805435	0.623098	0.251271	0.0797113	0.0291324	0.0368475	1	0.999999	0.950863	0.944064	0.870795	0.669277	0.275375	0.0809779	0.0295249	0.0253169	1	0.999999	0.977382	0.918564	0.862788	0.619802	0.265371	0.077598	0.0374631	0.0303017	53.7514	0.994421	53.4886	0.981261	54.107	0.996102	53.8083	0.996827	0.337633
CTR9	1	0.999999	0.597334	0.516797	0.38889	0.259269	0.0971036	0.0364169	0.01968	0.0201218	1	0.999999	0.665528	0.519242	0.422773	0.285316	0.115989	0.0377007	0.022229	0.0206461	1	0.999999	0.671205	0.561757	0.456913	0.323619	0.153864	0.052595	0.0325664	0.0334893	1	0.999999	0.675364	0.587134	0.465278	0.328053	0.142603	0.0511882	0.0294491	0.0301787	47.3616	0.969163	47.8818	0.976673	48.4579	0.975374	48.6169	0.975726	0.915712
CTSA	1	0.999999	1.00798	0.990495	0.974739	0.586865	0.155402	0.0454014	0.024958	0.0253872	1	0.999999	0.981548	0.969381	0.951952	0.611155	0.16517	0.0494248	0.0271888	0.030031	1	0.999999	1.07519	1.08516	1.00862	0.631363	0.176609	0.0492226	0.0262203	0.0239621	1	0.999999	0.940938	0.935119	0.853221	0.502566	0.140005	0.0350908	0.0199682	0.0158668	53.4883	0.999555	53.6033	0.999409	53.734	0.99248	52.9074	0.996652	-0.225138
CTSB	1	0.999999	0.956562	0.945619	0.810812	0.517337	0.169818	0.0503248	0.0263871	0.0262226	1	0.999999	0.93862	0.863338	0.731931	0.463409	0.155549	0.0523207	0.0296653	0.0280281	1	0.999999	0.991682	0.97904	0.864538	0.544835	0.181021	0.0585185	0.0342185	0.0280162	1	0.999999	0.907485	0.854556	0.758063	0.477103	0.149861	0.0464643	0.0219099	0.0167998	52.9188	0.997778	52.2192	0.99468	53.229	0.999686	52.3439	0.99022	0.217477
CTSC	1	0.999999	0.983841	1.34569	1.38728	1.67014	0.867745	0.467286	0.285713	0.24167	1	0.999999	1.01423	1.0671	1.18985	1.14064	0.600169	0.295879	0.185101	0.168514	1	0.999999	1.03208	1.14175	1.25907	1.62802	0.890081	0.456647	0.286353	0.309204	1	0.999999	1.06907	1.33483	1.31126	1.97739	1.22363	0.593965	0.422621	0.303114	58.6987	0.645637	56.2242	0.954022	58.6163	0.709851	59.1732	0.441971	1.43329
CTSD	1	0.999999	1.01594	1.07233	1.11332	0.938943	0.389532	0.100918	0.0478686	0.0521258	1	0.999999	1.01408	1.09342	1.12442	0.976702	0.399683	0.106642	0.0495526	0.0578983	1	0.999999	1.07484	1.21396	1.22277	1.04677	0.430981	0.117457	0.0483803	0.040752	1	0.999999	0.933875	0.966939	1.02272	0.808702	0.34631	0.0797193	0.0309588	0.0227039	55.5451	0.990133	55.6554	0.986984	55.9	0.952451	55.0416	0.995932	-0.129443
CTSH	1	0.999999	0.973344	0.893315	0.95848	0.768654	0.398669	0.20046	0.13424	0.143895	1	0.999999	0.940383	0.908532	0.975841	0.988701	0.538247	0.282136	0.183954	0.175296	1	0.999999	0.988227	0.964666	0.947195	0.853344	0.52955	0.238753	0.16256	0.147261	1	0.999999	1.00039	0.984055	0.955274	0.88176	0.538203	0.234255	0.146891	0.133774	55.1334	0.991324	56.3016	0.985999	56.1658	0.997983	56.2592	0.99911	0.495048
CTSL	1	0.999999	0.995614	0.915009	0.920741	0.915569	0.524363	0.228761	0.159718	0.163873	1	0.999999	0.96993	1.0234	0.952103	0.835216	0.465618	0.205185	0.151551	0.150177	1	0.999999	0.929939	0.987818	0.933493	0.843451	0.507372	0.224828	0.15544	0.1504	1	0.999999	0.8866	0.970194	0.923455	0.905377	0.554184	0.258381	0.132288	0.134208	56.171	0.989961	55.6783	0.998124	55.9777	0.994179	56.4598	0.985404	0.294055
CTSZ	1	0.999999	1.07808	1.22652	1.33067	1.3795	0.984311	0.492984	0.358108	0.391005	1	0.999999	0.994392	1.00684	1.18144	1.2463	0.915215	0.459763	0.379761	0.416548	1	0.999999	1.08676	1.13189	1.25183	1.37398	0.955098	0.469844	0.356807	0.399639	1	0.999999	1.03542	1.19662	1.25164	1.36772	0.917963	0.478903	0.322826	0.344729	58.9559	0.759274	58.4853	0.897119	58.7428	0.807319	58.7998	0.813461	0.0507396
CTTN	1	0.999999	1.02494	1.2806	1.38558	1.71061	1.32489	0.72942	0.574352	0.779933	1	0.999999	0.995271	1.07871	1.17396	1.26384	0.948361	0.499337	0.428811	0.531843	1	0.999999	1.13193	1.39676	1.64702	2.00035	1.35524	0.77259	0.622476	0.874248	1	0.999999	1.04264	1.19549	1.29534	1.41366	0.947025	0.505142	0.375308	0.474163		0.20082	58.9099	0.858594		-0.0908141	59.0189	0.737359	0.10894
CTTNBP2NL	1	0.999999	0.957612	0.894235	0.782625	0.682365	0.406804	0.176408	0.147216	0.16818	1	0.999999	1.00319	0.912198	0.880766	0.653494	0.315221	0.145053	0.125996	0.160073	1	0.999999	0.816784	0.804114	0.727212	0.542474	0.252022	0.105943	0.0801705	0.0825282	1	0.999999	0.952105	0.889215	0.723005	0.643618	0.299643	0.141655	0.0918433	0.0891021	54.4945	0.985673	54.1073	0.993555	52.5583	0.974373	53.6146	0.987492	-1.21446
CTU1	1	0.999999	0.955475	0.787945	0.664168	0.512366	0.271677	0.115202	0.0880977	0.0787559	1	0.999999	0.791226	0.60686	0.563115	0.522384	0.348894	0.197615	0.0897476	0.09582	1	0.999999	0.933712	0.790076	0.649478	0.484016	0.271362	0.0603644	0.0810864	0.0931293	1	0.999999	1.08547	0.837025	0.710086	0.566128	0.307641	0.0948711	0.0672377	0.0671676	52.3545	0.992457	51.3323	0.967762	52.021	0.988565	53.1236	0.982514	0.728917
CTU2	1	0.999999	0.962088	0.767612	0.586169	0.360278	0.138662	0.0513627	0.0309116	0.0267467	1	0.999999	0.954037	0.793479	0.607023	0.49417	0.190943	0.0746393	0.0324048	0.0347283	1	0.999999	0.860154	0.795536	0.615376	0.411763	0.174198	0.060061	0.0410335	0.0204338	1	0.999999	0.838846	0.729125	0.443898	0.210706	0.114051	0.0275543	0.0247096	0.0070428	50.841	0.996674	51.6935	0.990236	51.1971	0.992473	49.2851	0.996605	-1.02612
CUEDC1	1	0.999999	1.10958	0.934919	0.996013	1.02915	0.59378	0.242758	0.120648	0.1789											1	0.999999	0.938089	0.955564	1.14402	0.943403	0.635143	0.314029	0.221032	0.308292	1	0.999999	0.978412	0.864748	0.823485	0.942474	0.481024	0.183663	0.215098	0.179743	56.4801	0.983971			56.8308	0.970787	55.8734	0.956422	0.350707
CUEDC2	1	0.999999	0.899899	0.939995	0.943127	0.858075	0.468488	0.1911	0.112856	0.120796	1	0.999999	0.948652	0.953601	0.972944	0.873843	0.546698	0.224189	0.15514	0.158695	1	0.999999	1.06456	0.944189	0.955275	0.775483	0.475443	0.178834	0.113398	0.128001	1	0.999999	0.895633	0.92306	0.963776	0.901397	0.480111	0.196352	0.117946	0.11948	55.7598	0.98864	56.2406	0.995384	55.5433	0.99332	55.9045	0.986825	-0.276285
CUL1	1	0.999999	1.0571	1.1778	1.25765	1.22964	0.733652	0.212865	0.0352592	0.0391609	1	0.999999	1.0448	1.06813	1.12607	1.03961	0.613174	0.174157	0.0336833	0.0427576	1	0.999999	1.06987	1.19936	1.28881	1.27294	0.763485	0.223862	0.0399317	0.0306497	1	0.999999	1.06636	1.21299	1.26421	1.22294	0.738745	0.21723	0.0393517	0.0268552	57.2381	0.925981	56.6172	0.984449	57.4083	0.90778	57.291	0.92059	0.422012
CUL2	1	0.999999	1.04649	1.07487	1.0322	0.694855	0.16293	0.0649907	0.0358853	0.0377437	1	0.999999	0.992767	1.00269	0.92485	0.593373	0.143694	0.0481136	0.0236948	0.0241246	1	0.999999	1.02059	1.13061	1.12388	0.778729	0.197029	0.0639833	0.0351114	0.036456	1	0.999999	1.04945	1.12013	1.04068	0.681764	0.15384	0.0479247	0.0270129	0.0207817	53.9066	0.994775	53.4651	0.999725	54.3323	0.983454	53.8514	0.990277	0.405972
CUL3	1	0.999999	1.02558	1.09394	0.906408	0.36258	0.111167	0.0356818	0.0193827	0.0208433	1	0.999999	1.03793	1.05466	0.853693	0.3415	0.0910159	0.0307234	0.0166375	0.0188262	1	0.999999	0.986244	1.08119	0.944618	0.375121	0.125614	0.0346397	0.0190358	0.0171023	1	0.999999	1.05327	1.08317	0.857393	0.333553	0.0942843	0.0301593	0.0161696	0.0168835	52.3882	0.994209	52.1671	0.997076	52.5119	0.994542	52.1518	0.994304	0.0541885
CUL4A	1	0.999999	1.01183	0.735932	0.462433	0.300897	0.136793	0.0532157	0.0309691	0.0332748	1	0.999999	0.991407	0.772192	0.516052	0.34973	0.165421	0.0633133	0.0301142	0.0285616	1	0.999999	0.974383	0.72863	0.464427	0.307249	0.135461	0.0532386	0.0311491	0.0309149	1	0.999999	1.01032	0.756405	0.431054	0.320487	0.134749	0.0519142	0.0342356	0.0316989	49.9408	0.992982	50.5755	0.995414	49.9209	0.995489	49.9102	0.990595	-0.342589
CUL4B	1	0.999999	1.08544	1.15934	1.0453	0.645276	0.155199	0.0491295	0.0276965	0.0309301	1	0.999999	1.04338	0.992944	0.911347	0.541489	0.146714	0.0517717	0.0283864	0.0323451	1	0.999999	1.02996	1.07035	1.03528	0.590424	0.148864	0.0426274	0.0224562	0.0203817	1	0.999999	1.06406	1.08885	0.981274	0.582349	0.143131	0.0450477	0.025061	0.0223502	53.7031	0.982729	53.2192	0.998957	53.482	0.994365	53.4386	0.993698	-0.000834427
CUL5	1	0.999999	0.971798	0.957816	0.97853	0.793947	0.22643	0.0564156	0.0296576	0.0322536	1	0.999999	0.993504	0.961281	1.01282	0.774918	0.226817	0.0492343	0.0281796	0.0254894	1	0.999999	0.979993	0.983172	0.93551	0.71684	0.221826	0.0562149	0.0311427	0.0279664	1	0.999999	0.946379	0.913332	0.856054	0.665628	0.180051	0.0453202	0.0262212	0.0245107	54.4922	0.998579	54.4416	0.998783	54.1918	0.999108	53.7612	0.989975	-0.490422
CUTA	1	0.999999	1.00497	1.09284	1.06699	0.919674	0.600512	0.278532	0.228656	0.303236	1	0.999999	0.951508	1.03321	1.04493	0.912344	0.593361	0.28941	0.253822	0.352189	1	0.999999	1.13802	1.09955	1.09195	1.01907	0.614092	0.277814	0.234714	0.269852	1	0.999999	1.03887	1.02972	0.92748	0.934576	0.487878	0.210784	0.184538	0.210371	56.5745	0.984341	56.548	0.986434	56.3421	0.970565	55.9172	0.993962	-0.431573
CUTC	1	0.999999	1.05579	1.07655	1.05845	0.727967	0.254914	0.0741441	0.0454849	0.0377159	1	0.999999	1.08187	1.1243	1.14977	0.866944	0.270489	0.0735713	0.0333721	0.046298	1	0.999999	1.09421	1.03453	1.04911	0.744817	0.263097	0.0717484	0.0430417	0.0304277	1	0.999999	0.993886	0.999616	0.98162	0.661891	0.227985	0.0621849	0.0355919	0.0251748	54.3791	0.991717	54.9085	0.978681	54.4782	0.992127	54.0207	0.999466	-0.394386
CWC15	1	0.999999	0.891165	1.12182	1.19326	1.46167	1.09104	0.615381	0.477395	0.649158	1	0.999999	0.873035	0.981358	0.857929	0.87991	0.729403	0.414977	0.286143	0.496847	1	0.999999	1.019	1.33717	1.47091	1.65291	1.14276	0.60476	0.505393	0.585246	1	0.999999	1.10543	1.34199	1.48036	1.6713	1.11785	0.591755	0.437122	0.572103		0.626923	58.3232	0.894821		0.41596		0.437465	#DIV/0!
CWC22	1	0.999999	0.895249	0.974661	1.08479	1.0011	0.663744	0.351224	0.256667	0.351593	1	0.999999	1.10193	1.16578	1.14541	1.32173	0.555617	0.469494	0.448897	0.573702	1	0.999999	1.0288	1.15128	1.1939	1.28896	0.845421	0.374076	0.342813	0.4374	1	0.999999	0.960014	1.0108	1.05752	1.08997	0.680538	0.338322	0.258357	0.322702	56.8998	0.974453	56.7349	0.824781	56.5767	0.867745	56.4285	0.983951	-0.314739
CWC27	1	0.999999	0.686125	0.455689	0.319851	0.248919	0.123493	0.0561025	0.0382709	0.0450031	1	0.999999	0.717259	0.493017	0.33653	0.265142	0.144874	0.0693528	0.050912	0.0680362	1	0.999999	0.560503	0.422936	0.325744	0.260294	0.132191	0.0568048	0.0459014	0.0534943	1	0.999999	0.739056	0.494409	0.340206	0.270676	0.121951	0.0487571	0.046565	0.0353973	47.0349	0.983358	47.4301	0.986349	46.3918	0.961988	47.5927	0.986691	-0.240281
CWF19L1	1	0.999999	1.09319	0.998228	0.742683	0.530529	0.194421	0.0970703	0.0507063	0.0754657	1	0.999999	1.05123	0.889018	0.516392	0.519734	0.155667	0.0529285	0	0	1	0.999999	1.20059	0.961848	0.815485	0.570176	0.33394	0.0673538	0.0699856	0.0885828	1	0.999999	1.10608	0.987975	0.762314	0.530303	0.240386	0.0906902	0.037453	0.0605516	52.8565	0.989165	51.628	0.972543	53.6576	0.970478	53.0662	0.98991	1.11964
CXorf38	1	0.999999	0.65557	0.49522	0.386582	0.202684	0.0884007	0.0331582	0.0225572	0.0229558	1	0.999999	0.695211	0.458748	0.403786	0.238715	0.0987571	0.049847	0.0467076	0.0648696	1	0.999999	0.838936	0.518131	0.388487	0.244597	0.107171	0.0338697	0.0222519	0.012573	1	0.999999	0.668585	0.432476	0.331099	0.278148	0.0995192	0.0330007	0.0215887	0.015255	47.3293	0.981429	47.397	0.978838	48.204	0.990344	47.0562	0.97484	0.266933
CXorf56	1	0.999999	0.713157	0.561813	0.491951	0.363538	0.189331	0.0492451	0.0302954	0.0522558											1	0.999999	0.783206	0.636879	0.435199	0.278476	0.140109	0.0452395	0.0317988	0.0433608	1	0.999999	0.90173	0.637224	0.456811	0.344096	0.13623	0.0595229	0.0360316	0.0301189	48.9767	0.973769			48.9356	0.993674	49.5755	0.991836	-0.0411418
CYB5B	1	0.999999	0.996394	0.876682	0.727498	0.577421	0.278309	0.114853	0.0865039	0.0949834	1	0.999999	0.920838	0.978291	0.938305	0.654155	0.6596	0.0990342	0.0458423	0.095271	1	0.999999	1.05986	0.832699	0.703347	0.563435	0.254886	0.118491	0.0797559	0.075638	1	0.999999	0.991222	0.877196	0.618397	0.583488	0.261219	0.10928	0.0620566	0.0648715	53.1518	0.992427	55.8268	0.950618	52.8878	0.985827	52.7226	0.984252	-1.68412
CYB5R2	1	0.999999	0.942982	0.932832	0.971943	1.04368	0.668194	0.265056	0.0362465	0.0320464	1	0.999999	0.928624	0.994322	1.04902	1.09698	0.727505	0.317423	0.037886	0.0419099	1	0.999999	1.02325	0.920648	0.981494	0.935854	0.560967	0.247947	0.0356536	0.022516	1	0.999999	0.90959	0.918149	0.977096	0.896651	0.576164	0.248439	0.0421295	0.0208541	57.2156	0.988886	57.6704	0.98399	56.6373	0.993934	56.6616	0.989916	-0.79356
CYB5R3	1	0.999999	1.02439	0.835507	0.846042	0.446716	0.232919	0.0669056	0.0466974	0.0336964	1	0.999999	1.2164	0.994673	0.754739	0.361236	0.121028	0.0529843	0.0278975	0.0379343	1	0.999999	0.972767	0.964067	0.721337	0.428366	0.200357	0.0653999	0.0414375	0.0438505											52.7649	0.988477	51.9586	0.976295	52.2726	0.998548			-0.492326
CYB5R4	1	0.999999	0.724892	0.375901	0.253095	0.171586	0.0827192	0.035896	0.024863	0.0267963	1	0.999999	0.687005	0.413794	0.252736	0.134784	0.092153	0.0225918	0.0152037	0.0208323	1	0.999999	0.76426	0.410098	0.286239	0.206082	0.0925433	0.0357211	0.0294047	0.0262794	1	0.999999	0.766139	0.392149	0.23825	0.173832	0.086556	0.0342573	0.0276275	0.01976	46.3137	0.988824	46.3652	0.990999	46.8137	0.987129	46.4823	0.990512	0.308536
CYCS	1	0.999999	0.781593	1.13018	1.17307	1.9116	1.37379	0.822338	0.661045	0.729329	1	0.999999	0.999882	1.02054	1.18961	1.61545	1.24686	0.782382	0.60537	0.711443	1	0.999999	0.922401	1.2962	1.19428	1.57023	1.07046	0.648773	0.562233	0.548713	1	0.999999	1.04583	1.49247	1.73654	1.91062	1.5084	0.765278	0.473637	0.578253		0.146599		0.365745		0.527313		0.128088	#DIV/0!
CYFIP1	1	0.999999	1.05299	1.09597	0.764086	0.305083	0.118572	0.0448403	0.028669	0.0309886	1	0.999999	1.06264	1.03351	0.72837	0.313852	0.112908	0.0430402	0.0244054	0.0273228	1	0.999999	1.03936	1.10615	0.824893	0.286375	0.111396	0.037578	0.0215846	0.0225495	1	0.999999	1.07473	1.14699	0.796241	0.324951	0.110671	0.0371589	0.0234933	0.0204515	51.7655	0.990931	51.6726	0.994975	51.8695	0.991703	51.9689	0.984344	0.200147
CYFIP2	1	0.999999	1.04096	1.05484	0.977193	0.67447	0.174679	0.0528092	0.0263158	0.0264375	1	0.999999	1.13429	1.1812	1.03649	0.612258	0.0876496	0.0289294	0.0119114	0.00883453	1	0.999999	0.925496	0.953336	0.86564	0.526961	0.135181	0.0382282	0.0230663	0.0214603	1	0.999999	0.975807	1.02306	0.839933	0.46185	0.108656	0.0357775	0.016611	0.0135439	53.8936	0.997527	53.4167	0.977625	53.0464	0.995749	52.6755	0.998506	-0.794216
CYHR1	1	0.999999	0.568404	0.766259	0.449968	0.374521	0.135514	0.0399646	0.0156277	0.0497545																					1	0.999999	1.0302	0.918225	0.8295	0.659675	0.203613	0.0569641	0.0440301	0.0575373	49.1279	0.926907					53.7143	0.989867	#DIV/0!
CYTH1	1	0.999999	0.861672	0.785332	0.510036	0.271194	0.119367	0.0487376	0.0280838	0.0327219	1	0.999999	1.05872	0.799177	0.510906	0.448169	0.152415	0.111095	0	0											1	0.999999	0.872384	0.909011	0.698875	0.454577	0.160535	0.0547774	0.0196453	0.0161731	50.0476	0.996574	51.1369	0.979966			52.1028	0.990888	0.96595
CYTH2	1	0.999999	0.589667	0.325365	0.257534	0.219454	0.0895595	0.0429692	0.0317259	0.0424305											1	0.999999	0.772856	0.529032	0.496334	0.422751	0.185677	0.0846833	0.0166553	0.016361	1	0.999999	0.639356	0.389968	0.382062	0.228707	0.123562	0.0285201	0.0172787	0.0224959	45.5415	0.9715			49.282	0.967921	46.8362	0.96753	3.74052
D2HGDH	1	0.999999	0.992567	1.03049	0.984756	0.633504	0.268556	0.0554449	0.0291355	0.027091	1	0.999999	1.00079	1.0425	0.854263	0.684081	0.26056	0.0988836	0.0674102	0.0598443	1	0.999999	0.902239	0.950669	0.919252	0.595981	0.207373	0.0547791	0.0259547	0.0162475	1	0.999999	0.977901	0.952699	0.866586	0.588329	0.212093	0.077459	0.0429841	0.0455111	54.0546	0.99726	54.0961	0.99454	53.6313	0.993685	53.5032	0.998533	-0.508068
D6RGI3_HUMAN	1	0.999999	1.06579	1.09893	1.23994	1.29599	0.848345	0.303926	0.0617494	0.0538907	1	0.999999	1.01305	1.00144	1.15264	1.20903	0.790083	0.297822	0.065722	0.0761489	1	0.999999	1.09312	1.08905	1.26643	1.44971	0.928833	0.321858	0.0737339	0.0409938	1	0.999999	1.06794	1.18207	1.30741	1.48626	0.82882	0.330554	0.0577238	0.0302784	57.9986	0.919532	57.7597	0.958107	58.3064	0.869417	58.1093	0.841618	0.328714
DAB2	1	0.999999	0.945428	0.786096	0.697978	0.547884	0.257209	0.113728	0.0488914	0.085806	1	0.999999	1.07616	0.901696	0.876973	0.610533	0.208733	0.109873	0.0663569	0.0997291	1	0.999999	0.869965	0.830099	0.711511	0.501589	0.29645	0.11944	0.109064	0.101853	1	0.999999	0.966232	0.841583	0.745816	0.525774	0.231004	0.114731	0.0649247	0.0665811	52.5974	0.98723	53.5771	0.989984	52.6073	0.989116	52.7675	0.994082	-0.399861
DAB2IP	1	0.999999	0.858552	0.932275	0.961957	1.09683	0.666686	0.316084	0.120428	0.116929	1	0.999999	0.981601	1.05446	1.20901	1.3306	0.987669	0.458432	0.136146	0.0979413	1	0.999999	0.942104	1.17656	1.37773	2.23874	1.48529	0.855073	0.252981	0.092276	1	0.999999	1.12246	1.09138	1.09488	1.1397	0.751834	0.302526	0.138019	0.067739	57.2899	0.964353	58.8711	0.907955	61.369	0.413542	57.6135	0.9643	1.41075
DAG1	1	0.999999	0.979255	0.991224	1.07526	1.08313	0.709204	0.348768	0.199919	0.122821	1	0.999999	0.992531	0.911374	0.912459	0.864209	0.535564	0.254832	0.162166	0.136528	1	0.999999	1.0286	1.12613	1.21446	1.23395	0.776248	0.384431	0.244732	0.155145	1	0.999999	0.915263	0.921596	1.03171	1.0058	0.682733	0.335935	0.184345	0.135726	57.6002	0.982409	56.295	0.990541	57.9746	0.913329	57.4282	0.984561	0.753815
DAGLB											1	0.999999	0.723439	0.629584	0.557264	0.383156	0.140173	0.0527837	0.0318441	0											1	0.999999	0.759381	0.658922	0.511751	0.418039	0.23267	0.08122	0.0459273	0			49.588	0.970816			50.0252	0.980954	0.437278
DAK	1	0.999999	0.94802	1.01741	0.969425	0.737962	0.132466	0.0406268	0.0200941	0.0239631	1	0.999999	0.943767	0.969959	0.962101	0.700121	0.118322	0.0345171	0.0166826	0.0192252	1	0.999999	1.02779	1.12037	1.1191	0.92445	0.234875	0.0672271	0.0346895	0.0296026	1	0.999999	0.940599	0.948035	0.988217	0.723387	0.155992	0.0367814	0.0155383	0.0113357	53.9895	0.99824	53.8285	0.997625	54.966	0.986133	54.0321	0.996736	0.590062
DAP	1	0.999999	0.955763	0.975509	1.02483	0.919628	0.570588	0.298538	0.243708	0.315904	1	0.999999	1.01622	1.13605	1.02704	1.18608	0.847663	0.452543	0.343841	0.641913	1	0.999999	0.968004	1.3311	1.34986	1.31473	0.789222	0.413313	0.319299	0.367336	1	0.999999	0.908178	0.90771	0.962595	1.11049	0.753897	0.405245	0.325723	0.430101	56.4472	0.993353	56.9243	0.867841	57.0181	0.768381	56.5519	0.950808	0.0992826
DAP3																					1	0.999999	1.02371	1.08084	0.993985	0.666547	0.333178	0.0593964	0.0365227	0.0114733															54.4704	0.992477			#DIV/0!
DARS	1	0.999999	0.513748	0.343391	0.26261	0.185724	0.0838394	0.0326971	0.0198042	0.0201097	1	0.999999	0.533935	0.374204	0.307203	0.251909	0.130896	0.0534666	0.0325255	0.0304548	1	0.999999	0.492978	0.338829	0.261002	0.191434	0.0912886	0.0305574	0.0192765	0.018017	1	0.999999	0.532135	0.374414	0.269695	0.197776	0.0907728	0.0321228	0.0183658	0.0162127	45.3667	0.96409	45.9268	0.955289	45.2451	0.959082	45.699	0.966036	-0.174741
DAXX	1	0.999999	1.06328	1.03936	1.01003	0.901951	0.666532	0.24993	0.18637	0.273261	1	0.999999	0.94619	0.973549	0.883594	0.891404	0.536901	0.215787	0.229385	0.284936	1	0.999999	1.01567	0.930498	0.948674	0.725328	0.388008	0.211021	0.183774	0.199773	1	0.999999	1.069	1.03936	0.834608	0.728198	0.385672	0.179048	0.148408	0.162201	56.8549	0.987093	56.0959	0.978076	54.8367	0.995877	54.7688	0.986975	-1.67263
DAZAP1	1	0.999999	1.04581	0.981749	0.98858	0.908001	0.508601	0.181382	0.0672647	0.0596875	1	0.999999	0.987634	0.960607	1.00957	0.952596	0.515008	0.175292	0.054039	0.0496771	1	0.999999	1.00777	1.04517	0.972292	0.887343	0.516435	0.206178	0.0921492	0.082411	1	0.999999	0.904956	0.944031	0.874157	0.810371	0.417572	0.149691	0.0614109	0.0522152	56.1013	0.998331	56.1698	0.997798	56.1415	0.998382	55.3381	0.986923	-0.395686
DBI	1	0.999999	0.904875	1.02182	1.04546	1.041	0.655158	0.274967	0.23164	0.33454	1	0.999999	0.845329	0.95767	0.95999	0.993023	0.62469	0.27912	0.177671	0.358518	1	0.999999	0.933836	1.12461	0.994642	1.08132	0.688215	0.386052	0.207453	0.313886	1	0.999999	0.973305	1.08215	1.05327	0.990588	0.668643	0.348192	0.168483	0.243561	56.2036	0.98262	56.4857	0.955853	57.2911	0.963359	57.2593	0.986387	0.930546
DBN1	1	0.999999	1.09674	1.42592	1.39462	1.33688	0.755635	0.340946	0.254503	0.335333	1	0.999999	1.10396	1.20823	1.12637	1.0283	0.584826	0.261929	0.201269	0.273096	1	0.999999	1.20517	1.58044	1.65247	1.49828	0.878818	0.387588	0.301817	0.365202	1	0.999999	1.16457	1.43473	1.49285	1.32989	0.767083	0.336031	0.223078	0.2879	56.3912	0.747382	56.1451	0.949542	57.7503	0.546948	56.9521	0.724105	1.083
DBNDD1	1	0.999999	1.04449	1.18678	1.06041	1.11119	0.549854	0.287702	0.234812	0.318342																					1	0.999999	0.883358	0.808662	1.06116	0.727389	0.408214	0.202639	0.0859203	0.0957074	56.0696	0.957435					55.1784	0.955408	#DIV/0!
DBNL	1	0.999999	0.958012	0.971417	0.933748	0.83508	0.43611	0.201576	0.20983	0.334022	1	0.999999	0.909749	0.848292	0.777784	0.725241	0.467015	0.227622	0.24051	0.305654	1	0.999999	0.905678	0.922156	0.808696	0.725664	0.428559	0.231432	0.187924	0.260941	1	0.999999	0.885481	0.875276	0.729452	0.650607	0.430264	0.231716	0.160657	0.242548	55.33	0.982071	55.1664	0.954543	54.9793	0.974091	54.3812	0.975235	-0.567947
DBNL	1	0.999999	0.942764	0.879827	0.791501	0.64894	0.381516	0.179376	0.153302	0.203564	1	0.999999	0.913872	0.806444	0.754143	0.6565	0.38745	0.198849	0.175773	0.236724	1	0.999999	1.0017	0.924441	0.857334	0.714586	0.420398	0.200531	0.178051	0.226106	1	0.999999	0.942822	0.921941	0.808889	0.688382	0.382435	0.181215	0.130154	0.17526	54.176	0.984631	54.0827	0.969497	54.8807	0.989244	54.4881	0.987661	0.555016
DBR1	1	0.999999	0.859371	0.847468	0.802065	0.63622	0.307372	0.111495	0.0706916	0.0769653	1	0.999999	0.85716	0.800304	0.737409	0.571386	0.262985	0.0826461	0.0327236	0.0322448	1	0.999999	0.798267	0.764783	0.752071	0.644692	0.307561	0.101122	0.0543143	0.0503964	1	0.999999	0.832309	0.755598	0.745809	0.574374	0.267361	0.0836107	0.0341796	0.0301292	53.7409	0.975811	52.7771	0.977308	53.1606	0.950901	52.644	0.966301	-0.356726
DCAF11	1	0.999999	0.980812	0.832068	0.788986	0.394535	0.15837	0.0609645	0.0301604	0.0333719	1	0.999999	0.992545	0.754428	0.848966	0.552187	0.17857	0.0593683	0.0243949	0.0163544	1	0.999999	1.01708	0.853909	0.653718	0.526475	0.14712	0.0502843	0.0413604	0.0246779	1	0.999999	0.979266	0.927014	0.739854	0.489656	0.195419	0.0670538	0.046588	0.0587094	52.1346	0.992018	53.0178	0.972223	52.1528	0.986771	52.5674	0.997795	-0.216042
DCAF13											1	0.999999	0.919914	0.999478	0.672575	0.693048	0	0	0	0	1	0.999999	0.885339	0.908522	0.828197	0.618419	0.238856	0.087619	0.0506626	0.0568909	1	0.999999	0.960682	0.950885	0.744699	0.485469	0.188916	0.0700692	0.0452675	0.0416698			53.0857	0.945599	53.5934	0.986314	52.5889	0.998055	-0.496755
DCAF15	1	0.999999	0.952838	0.904433	0.745819	0.418401	0.165516	0.0662037	0.0505449	0.0678473	1	0.999999	1.09839	1.03311	0.86958	0.48034	0.244377	0.0977398	0.0130558	0	1	0.999999	0.974201	0.838004	0.779084	0.313649	0.0979673	0.0257366	0.0326427	0.0190415	1	0.999999	0.884557	0.854219	0.711019	0.310034	0.0902953	0.0486891	0.0222425	0	52.1403	0.997729	53.1877	0.990363	51.6949	0.991132	51.3641	0.990636	-1.13449
DCAF6	1	0.999999	0.950179	0.949308	0.903613	0.82448	0.314857	0.0755288	0.0392925	0.0430026	1	0.999999	1.02612	1.06518	1.11747	0.944389	0.29876	0.0553779	0.0164823	0.0418201	1	0.999999	0.902507	0.972321	0.955509	0.842036	0.373495	0.111224	0.057195	0.046829	1	0.999999	1.09139	1.19652	1.01479	0.908873	0.306602	0.0616626	0.0436307	0.031412	54.8977	0.993232	55.2601	0.990819	55.2298	0.993174	55.1566	0.97797	0.114294
DCAF7	1	0.999999	0.932063	0.859364	0.748941	0.509955	0.223004	0.0987957	0.0671349	0.0672994	1	0.999999	0.976749	0.844455	0.684947	0.442587	0.160127	0.060778	0.0369024	0.035413	1	0.999999	0.944691	0.954076	0.831776	0.553253	0.216303	0.0754611	0.0434992	0.0412499	1	0.999999	0.926964	0.896061	0.721257	0.566419	0.241001	0.105511	0.0633059	0.0603593	52.6719	0.99399	51.9215	0.996359	53.2663	0.997539	52.975	0.992335	0.823939
DCAF8	1	0.999999	0.960934	0.878089	0.696423	0.466016	0.190833	0.0628781	0.0374449	0.039987	1	0.999999	0.921013	0.864062	0.6268	0.406772	0.145384	0.0462419	0.0290749	0.032414	1	0.999999	0.90481	0.819973	0.721003	0.486152	0.253487	0.0914284	0.0502922	0.0495789	1	0.999999	0.985434	0.926749	0.750948	0.507655	0.228284	0.0785439	0.0464448	0.0381339	52.2121	0.99733	51.4668	0.996211	52.4189	0.992898	52.8178	0.998765	0.778859
DCBLD2	1	0.999999	0.846083	0.83318	0.844545	0.67307	0.347519	0.158879	0.150019	0.170788	1	0.999999	1.03331	0.964381	0.877306	0.724018	0.395632	0.176452	0.107013	0.159762	1	0.999999	1.01284	1.00766	0.913156	0.774314	0.441201	0.185777	0.123848	0.152933	1	0.999999	1.00934	0.982054	0.912653	0.830521	0.444806	0.200935	0.112021	0.133228	54.2305	0.959111	54.8514	0.994411	55.3266	0.996993	55.5732	0.996737	0.908956
DCD	1	0.999999	0.807941	0.765852	0.807385	0.810025	0.616048	0.285064	0.223831	0.279597	1	0.999999	0.883408	0.725747	0.763166	0.647933	0.468886	0.306733	0.276772	0.301502	1	0.999999	0.794543	1.67124	1.05645	1.71545	0.994088	1.65895	0.44815	0.667585	1	0.999999	0.873741	1.83685	0.798162	1.18512	0.591295	0.316195	0.201977	0.32496	57.0042	0.890225	55.1476	0.96175		0.140163	56.1236	0.630697	0.976073
DCK	1	0.999999	0.963582	1.08092	0.861337	0.445477	0.125934	0.0405789	0.0217058	0.0234247	1	0.999999	0.948923	0.928286	0.688719	0.355083	0.0955567	0.0330196	0.0187786	0.0205551	1	0.999999	0.977085	1.24802	0.966202	0.49461	0.136016	0.0399504	0.0230425	0.0235489	1	0.999999	0.983773	1.02796	0.791121	0.366448	0.092256	0.0280673	0.0175968	0.0166624	52.679	0.99482	51.5966	0.998433	53.0408	0.970646	52.0946	0.998371	0.429905
DCP1A	1	0.999999	0.827928	0.743649	0.598503	0.449961	0.220239	0.0798631	0.0516466	0.0650518	1	0.999999	0.890928	0.803361	0.500956	0.495112	0.238249	0.0870096	0.0803001	0.0923118	1	0.999999	0.690861	0.623672	0.499436	0.348074	0.14877	0.0543439	0.0358991	0.0371589	1	0.999999	0.799687	0.740972	0.517549	0.473355	0.128301	0.0466916	0.0209092	0.0209476	51.141	0.987212	51.2653	0.980666	49.0877	0.975352	50.4576	0.973051	-1.43054
DCP1B	1	0.999999	0.835789	0.567305	0.553305	0.388413	0.195837	0.0472532	0.0596548	0.0539803											1	0.999999	0.724538	0.481285	0.470151	0.167812	0.138339	0.0572115	0.0573686	0.0421984	1	0.999999	0.845206	0.718409	0.656886	0.595001	0.213362	0.123601	0.0509726	0.0382156	49.8248	0.975764			47.7985	0.975491	52.0427	0.964714	-2.02629
DCPS	1	0.999999	1.01572	1.15893	1.12759	0.888098	0.258591	0.0710538	0.0320714	0.0326918	1	0.999999	1.0033	1.00765	1.02415	0.741321	0.202669	0.0586907	0.0276492	0.0299938	1	0.999999	1.06849	1.15787	1.12818	0.855451	0.257871	0.0587176	0.0279835	0.0252601	1	0.999999	0.976954	1.02117	1.04253	0.759986	0.199429	0.0458698	0.0198508	0.0143094	54.9322	0.980217	54.2353	0.998974	54.8386	0.978607	54.3079	0.997792	-0.0105385
DCTD	1	0.999999	0.944301	0.934494	0.890506	0.703837	0.314354	0.0925802	0.038743	0.0347818	1	0.999999	0.969753	0.957435	0.894434	0.712326	0.315555	0.0950055	0.0376495	0.0412775	1	0.999999	0.937473	1.11151	1.10804	0.936713	0.414548	0.128641	0.0473051	0.0343301	1	0.999999	0.915563	0.874735	0.860978	0.684645	0.293032	0.0889573	0.0365523	0.022139	54.4328	0.995002	54.483	0.997416	55.6502	0.983982	54.1811	0.986211	0.457758
DCTN1	1	0.999999	1.00188	0.72878	0.621631	0.453817	0.194384	0.0678482	0.0385996	0.0386538	1	0.999999	0.956038	0.671332	0.579033	0.426241	0.18693	0.0730383	0.0412598	0.0398614	1	0.999999	0.973362	0.669014	0.564343	0.391437	0.174858	0.0605623	0.0351663	0.0304796	1	0.999999	1.02417	0.727514	0.569618	0.423737	0.167459	0.0576851	0.0472065	0.0265062	51.4542	0.986633	50.8414	0.985839	50.6107	0.986959	51.0394	0.985993	-0.322744
DCTN2	1	0.999999	1.08639	1.08588	0.859155	0.625785	0.257917	0.0944799	0.0565923	0.0636088	1	0.999999	1.09609	1.06121	0.841964	0.683251	0.275145	0.108892	0.0569035	0.0697556	1	0.999999	1.19861	1.44926	1.214	0.89992	0.373914	0.134836	0.0769296	0.0807094	1	0.999999	1.21114	1.379	1.06763	0.825331	0.342144	0.122915	0.0657553	0.0592108	53.8331	0.988902	54.1371	0.987393	55.3953	0.883029	55.0654	0.915953	1.24524
DCTN3	1	0.999999	1.06155	0.707219	0.400854	0.27629	0.100296	0.0406924	0.0240847	0.0255866	1	0.999999	0.95701	0.682225	0.393488	0.227788	0.102338	0.036851	0.0251985	0.0239547	1	0.999999	1.07205	0.775452	0.445682	0.276169	0.103924	0.0360736	0.0224114	0.0242927	1	0.999999	1.08072	0.748687	0.380782	0.252718	0.112246	0.0337487	0.0176597	0.0159348	49.4367	0.985141	49.0772	0.99695	49.8874	0.988738	49.4072	0.984823	0.390365
DCTN4	1	0.999999	1.12319	1.12217	1.07714	0.896776	0.545109	0.242741	0.0801444	0.0603358	1	0.999999	1.16727	1.10401	1.08968	0.910715	0.605554	0.284292	0.127592	0.135012	1	0.999999	1.0954	1.02584	0.92118	0.775349	0.456624	0.203923	0.0785062	0.0431771	1	0.999999	1.0745	1.08143	0.936189	0.792949	0.467248	0.198372	0.0664847	0.0444443	56.4383	0.977339	56.8078	0.968576	55.5967	0.993065	55.6993	0.991644	-0.975062
DCTN5	1	0.999999	1.27668	1.54065	1.40375	1.34452	0.806651	0.353714	0.0942484	0.0655092	1	0.999999	1.07744	1.06613	1.02855	0.89661	0.521632	0.234588	0.062159	0.0561628	1	0.999999	1.01977	1.10142	1.02157	0.913796	0.555697	0.225399	0.0806698	0.0489338	1	0.999999	1.08275	1.08953	1.08652	0.93029	0.535856	0.241717	0.0791488	0.0503718	58.0973	0.753278	56.3037	0.991584	56.4659	0.992388	56.4273	0.984232	-0.753869
DCTN6	1	0.999999	0.861648	0.75777	0.662393	0.707831	0.466328	0.210626	0.0555413	0.0328057	1	0.999999	0.954578	0.871044	0.671153	0.615697	0.436063	0.215473	0.0457402	0.0446464	1	0.999999	0.461308	0.688135	0.837761	0.841886	0.439081	0.178162	0.0397633	0.0112791	1	0.999999	1.30848	1.45236	1.14916	1.29895	0.726519	0.271064	0.0824857	0.021337	53.9716	0.947504	53.9292	0.98534	54.0123	0.710251	57.4714	0.831582	1.79143
DCTPP1	1	0.999999	0.93452	1.15392	1.09685	1.02455	0.376228	0.119739	0.0665233	0.0656164	1	0.999999	0.944112	0.931355	0.886326	0.656124	0.236642	0.0999726	0.0395318	0.0521732	1	0.999999	1.03112	1.14549	1.10107	0.971941	0.380004	0.127005	0.072303	0.0562536	1	0.999999	0.902683	0.936024	0.907884	0.665008	0.254375	0.0733951	0.0288733	0.0250543	55.8521	0.979512	53.9326	0.994704	55.5701	0.982516	54.068	0.992259	-0.073303
DCUN1D1	1	0.999999	1.00259	1.15548	0.912721	0.39879	0.112138	0.0330005	0.015521	0.0160335	1	0.999999	1.01796	1.06147	0.81055	0.318448	0.0799732	0.0220732	0.0117463	0.0100181	1	0.999999	0.917787	1.10283	0.884226	0.303945	0.0771582	0.025831	0.0112902	0.00888527	1	0.999999	0.971186	0.918729	0.751674	0.242045	0.0649588	0.0178638	0.00904366	0.00662057	52.5616	0.987465	51.9564	0.996823	52.1055	0.99079	51.4052	0.99812	-0.503659
DCUN1D5	1	0.999999	0.698744	0.73117	0.65915	0.555364	0.288828	0.152962	0.0584217	0.0452113											1	0.999999	0.410951	0.391623	0.251983	0.22585	0.11204	0.0332615	0.0369434	0.0294518											51.8161	0.948831			45.1186	0.933453			-6.69746
DCXR	1	0.999999	0.99182	1.11035	0.849058	0.502733	0.190352	0.0612922	0.0308631	0.03195	1	0.999999	0.961527	0.878665	0.665385	0.342129	0.132468	0.0427729	0.0249017	0.0271027	1	0.999999	0.983713	0.972807	0.784883	0.393686	0.123998	0.0416087	0.0212022	0.0172947	1	0.999999	0.942512	0.914175	0.715947	0.383176	0.136766	0.0459025	0.0274957	0.0234744	53.0504	0.991066	51.4174	0.999329	52.206	0.999866	51.8639	0.998479	-0.198934
DDA1	1	0.999999	1.07603	1.09377	1.00572	0.92137	0.466174	0.207459	0.110051	0.13042	1	0.999999	0.967361	0.827001	0.746048	0.587731	0.32616	0.131484	0.0749791	0.0957988	1	0.999999	0.999669	0.96474	0.928788	0.789395	0.400259	0.165961	0.0975836	0.0812309	1	0.999999	1.01124	1.31436	1.18162	1.11671	0.569916	0.242747	0.127051	0.0994494	55.8631	0.989871	53.4056	0.989774	55.2168	0.998567	56.2221	0.918713	1.0851
[truncated: 3,715 more rows]

## Sheet: Ranking of targets
Rank	Gene name	norm_FC_37C_DMSO_Rep1	norm_FC_41C_DMSO_Rep1	norm_FC_44C_DMSO_Rep1	norm_FC_47C_DMSO_Rep1	norm_FC_50C_DMSO_Rep1	norm_FC_53C_DMSO_Rep1	norm_FC_56C_DMSO_Rep1	norm_FC_59C_DMSO_Rep1	norm_FC_63C_DMSO_Rep1	norm_FC_67C_DMSO_Rep1	norm_FC_37C_DMSO_Rep2	norm_FC_41C_DMSO_Rep2	norm_FC_44C_DMSO_Rep2	norm_FC_47C_DMSO_Rep2	norm_FC_50C_DMSO_Rep2	norm_FC_53C_DMSO_Rep2	norm_FC_56C_DMSO_Rep2	norm_FC_59C_DMSO_Rep2	norm_FC_63C_DMSO_Rep2	norm_FC_67C_DMSO_Rep2	norm_FC_37C_Auranofin_Rep1	norm_FC_41C_Auranofin_Rep1	norm_FC_44C_Auranofin_Rep1	norm_FC_47C_Auranofin_Rep1	norm_FC_50C_Auranofin_Rep1	norm_FC_53C_Auranofin_Rep1	norm_FC_56C_Auranofin_Rep1	norm_FC_59C_Auranofin_Rep1	norm_FC_63C_Auranofin_Rep1	norm_FC_67C_Auranofin_Rep1	norm_FC_37C_Auranofin_Rep2	norm_FC_41C_Auranofin_Rep2	norm_FC_44C_Auranofin_Rep2	norm_FC_47C_Auranofin_Rep2	norm_FC_50C_Auranofin_Rep2	norm_FC_53C_Auranofin_Rep2	norm_FC_56C_Auranofin_Rep2	norm_FC_59C_Auranofin_Rep2	norm_FC_63C_Auranofin_Rep2	norm_FC_67C_Auranofin_Rep2	meltPoint_DMSO_Rep1	R_sq_DMSO_Rep1	meltPoint_DMSO_Rep2	R_sq_DMSO_Rep2	meltPoint_Auranofin_Rep1	R_sq_Auranofin_Rep1	meltPoint_Auranofin_Rep2	R_sq_Auranofin_Rep2
[truncated: 2,022 more rows]
[truncated: 1 more columns]
