# Supplementary material for: Comprehensive chemical proteomics for target deconvolution of the redox active drug auranofin
Source: Redox Biol. 2020 Mar 3;32:101491. doi: 10.1016/j.redox.2020.101491 (PMC7082630; doi:10.1016/j.redox.2020.101491)
Supplement: Multimedia component 5 [file mmc5.xlsx]

## Sheet: proteinGroups
Supplementary Table 6. The results of FITExP experiment
HCT116 (HCT), A375 and RKO cell lines were used
Methotrexate (MTX) and paclitaxel (PCTL) were used as control drugs
Cells were collected after 48 h treatment with IC50 concentrations
			Raw intensities																																				Normalized intensities
Protein IDs	Fasta headers	Peptides	HCT Control_Rep1	HCT Control_Rep2	HCT Control_Rep3	HCT MTX_Rep1	HCT MTX_Rep2	HCT MTX_Rep3	HCT PCTL_Rep1	HCT PCTL_Rep2	HCT PCTL_Rep3	HCT Auranofin_Rep1	HCT Auranofin_Rep2	HCT Auranofin_Rep3	A375 Control_Rep1	A375 Control_Rep2	A375 Control_Rep3	A375 MTX_Rep1	A375 MTX_Rep2	A375 MTX_Rep3	A375 PCTL_Rep1	A375 PCTL_Rep2	A375 PCTL_Rep3	A375 Auranofin_Rep1	A375 Auranofin_Rep2	A375 Auranofin_Rep3	RKO Control_Rep1	RKO Control_Rep2	RKO Control_Rep3	RKO MTX_Rep1	RKO MTX_Rep2	RKO MTX_Rep3	RKO PTCL_Rep1	RKO PTCL_Rep2	RKO PTCL_Rep3	RKO Auranofin_Rep1	RKO Auranofin_Rep2	RKO Auranofin_Rep3	HCT Control_Rep1	HCT Control_Rep2	HCT Control_Rep3	HCT MTX_Rep1	HCT MTX_Rep2	HCT MTX_Rep3	HCT PCTL_Rep1	HCT PCTL_Rep2	HCT PCTL_Rep3	HCT Auranofin_Rep1	HCT Auranofin_Rep2
sp|A0AV96-2|RBM47_HUMAN;sp|A0AV96|RBM47_HUMAN;tr|D6RBP6|D6RBP6_HUMAN;tr|D6RA49|D6RA49_HUMAN;tr|D6RFL5|D6RFL5_HUMAN;tr|D6R9M7|D6R9M7_HUMAN;tr|D6REZ6|D6REZ6_HUMAN;tr|D6RBS9|D6RBS9_HUMAN;tr|D6R9D6|D6R9D6_HUMAN;tr|B7Z8Z7|B7Z8Z7_HUMAN;tr|D6RCT1|D6RCT1_HUMAN	>sp|A0AV96-2|RBM47_HUMAN Isoform 2 of RNA-binding protein 47 OS=Homo sapiens GN=RBM47;>sp|A0AV96|RBM47_HUMAN RNA-binding protein 47 OS=Homo sapiens GN=RBM47 PE=1 SV=2;>tr|D6RBP6|D6RBP6_HUMAN RNA-binding protein 47 (Fragment) OS=Homo sapiens GN=RBM47 PE=4 S	4	5560400	0	0	0	0	0	0	0	0	2646800	2100000	3068500	0	5362600	3592400	5773200	7697100	7834700	3285000	0	3013200	6925300	0	5005900	0	0	0	0	0	0	0	0	0	0	0	0	0.0315433	0	0	0	0	0	0	0	0	0.0149234	0.0117438
sp|A0AVT1|UBA6_HUMAN;sp|A0AVT1-2|UBA6_HUMAN;sp|A0AVT1-3|UBA6_HUMAN;tr|H0Y8S8|H0Y8S8_HUMAN;sp|A0AVT1-4|UBA6_HUMAN;tr|H0Y9U5|H0Y9U5_HUMAN	>sp|A0AVT1|UBA6_HUMAN Ubiquitin-like modifier-activating enzyme 6 OS=Homo sapiens GN=UBA6 PE=1 SV=1;>sp|A0AVT1-2|UBA6_HUMAN Isoform 2 of Ubiquitin-like modifier-activating enzyme 6 OS=Homo sapiens GN=UBA6	52	150880000	152370000	154900000	167440000	168340000	147240000	142700000	146840000	165210000	128940000	149060000	132980000	152740000	142730000	130970000	123850000	128870000	136540000	133900000	144080000	134370000	121370000	128070000	136570000	188710000	223830000	223740000	260700000	233050000	258540000	215590000	219550000	227300000	235840000	224640000	226310000	0.855919	0.863154	0.873854	0.95423	0.953456	0.823959	0.789024	0.811503	0.947323	0.727	0.833588
sp|A0JLT2-2|MED19_HUMAN;tr|J3KR33|J3KR33_HUMAN;sp|A0JLT2|MED19_HUMAN	>sp|A0JLT2-2|MED19_HUMAN Isoform 2 of Mediator of RNA polymerase II transcription subunit 19 OS=Homo sapiens GN=MED19;>tr|J3KR33|J3KR33_HUMAN Mediator of RNA polymerase II transcription subunit 19 OS=Homo sapiens GN=MED19 PE=4 SV=1;>sp|A0JLT2|MED19_HUMAN M	4	8587400	10714000	8864600	7418800	8256600	10829000	18213000	9869900	7886700	9019200	7855600	5800900	15921000	14032000	14518000	7874100	17922000	14533000	11608000	13200000	9657200	18491000	15310000	10235000	13643000	15019000	10603000	8536000	10048000	9784100	21189000	8462500	6936700	6773900	5841100	19891000	0.048715	0.0606933	0.0500088	0.0422793	0.0467643	0.0605994	0.100704	0.0545454	0.0452227	0.0508528	0.0439309
sp|A0MZ66|SHOT1_HUMAN;sp|A0MZ66-3|SHOT1_HUMAN;sp|A0MZ66-6|SHOT1_HUMAN;sp|A0MZ66-4|SHOT1_HUMAN;sp|A0MZ66-5|SHOT1_HUMAN;sp|A0MZ66-8|SHOT1_HUMAN;sp|A0MZ66-2|SHOT1_HUMAN;sp|A0MZ66-7|SHOT1_HUMAN	>sp|A0MZ66|SHOT1_HUMAN Shootin-1 OS=Homo sapiens GN=KIAA1598 PE=1 SV=4;>sp|A0MZ66-3|SHOT1_HUMAN Isoform 3 of Shootin-1 OS=Homo sapiens GN=KIAA1598;>sp|A0MZ66-6|SHOT1_HUMAN Isoform 6 of Shootin-1 OS=Homo sapiens GN=KIAA1598;>sp|A0MZ66-4|SHOT1_HUMAN Isoform	35	227100000	252010000	238600000	189760000	167320000	166920000	147030000	186950000	172060000	228590000	240610000	280540000	10814000	6600000	17581000	34091000	23956000	31976000	27586000	29920000	31885000	20474000	23782000	18907000	39594000	46225000	46194000	11388000	22237000	30464000	33739000	40478000	23506000	41043000	50708000	16464000	1.2883	1.4276	1.34604	1.08143	0.947679	0.934089	0.812966	1.03317	0.986601	1.28885	1.34556
sp|A0PJW6|TM223_HUMAN	>sp|A0PJW6|TM223_HUMAN Transmembrane protein 223 OS=Homo sapiens GN=TMEM223 PE=1 SV=1	2	0	2523700	0	0	2577400	0	0	0	0	0	0	0	0	0	0	0	0	0	3523800	0	0	0	4398200	4352600	0	0	0	0	0	0	0	0	0	0	0	0	0	0.0142964	0	0	0.0145981	0	0	0	0	0	0
sp|A1L0T0|ILVBL_HUMAN;tr|M0R026|M0R026_HUMAN;tr|E9PJS0|E9PJS0_HUMAN;tr|M0R1B5|M0R1B5_HUMAN;tr|M0QZX5|M0QZX5_HUMAN;tr|E9PL44|E9PL44_HUMAN	>sp|A1L0T0|ILVBL_HUMAN Acetolactate synthase-like protein OS=Homo sapiens GN=ILVBL PE=1 SV=2;>tr|M0R026|M0R026_HUMAN Acetolactate synthase-like protein OS=Homo sapiens GN=ILVBL PE=3 SV=1	22	96475000	105890000	85382000	127350000	117000000	123770000	119050000	102370000	95710000	95348000	84140000	90714000	99369000	120600000	102400000	103360000	97163000	112620000	101410000	105590000	101680000	110850000	114510000	107880000	62635000	68634000	55034000	77570000	90930000	81175000	58001000	52702000	62398000	65338000	53410000	49949000	0.547288	0.599852	0.481675	0.725759	0.662673	0.69262	0.658257	0.565742	0.548806	0.537599	0.470536
sp|A1L390-3|PKHG3_HUMAN;sp|A1L390|PKHG3_HUMAN;tr|G3V311|G3V311_HUMAN;sp|A1L390-2|PKHG3_HUMAN	>sp|A1L390-3|PKHG3_HUMAN Isoform 3 of Pleckstrin homology domain-containing family G member 3 OS=Homo sapiens GN=PLEKHG3;>sp|A1L390|PKHG3_HUMAN Pleckstrin homology domain-containing family G member 3 OS=Homo sapiens GN=PLEKHG3 PE=1 SV=1;>tr|G3V311|G3V311_H	5	0	0	0	0	0	0	0	0	0	0	0	0	0	0	0	0	0	0	0	0	0	0	0	0	0	0	0	0	0	0	0	0	0	0	0	3678300	0	0	0	0	0	0	0	0	0	0	0
sp|A1X283|SPD2B_HUMAN;tr|G3V144|G3V144_HUMAN	>sp|A1X283|SPD2B_HUMAN SH3 and PX domain-containing protein 2B OS=Homo sapiens GN=SH3PXD2B PE=1 SV=3	13	34056000	29480000	34548000	31309000	26534000	20939000	19641000	17891000	27258000	38443000	29659000	35439000	22908000	21129000	21729000	21686000	34101000	24270000	19243000	24421000	16901000	23547000	29804000	24206000	0	20257000	16295000	14590000	18757000	21489000	15556000	10657000	15703000	12701000	16111000	17184000	0.193195	0.167	0.194899	0.178428	0.150285	0.117175	0.1086	0.0988736	0.156299	0.216752	0.165862
sp|A2RRP1-2|NBAS_HUMAN;sp|A2RRP1|NBAS_HUMAN;tr|H0Y5G7|H0Y5G7_HUMAN;tr|H7C007|H7C007_HUMAN;tr|H7BZU5|H7BZU5_HUMAN;tr|C9JCM7|C9JCM7_HUMAN	>sp|A2RRP1-2|NBAS_HUMAN Isoform 2 of Neuroblastoma-amplified sequence OS=Homo sapiens GN=NBAS;>sp|A2RRP1|NBAS_HUMAN Neuroblastoma-amplified sequence OS=Homo sapiens GN=NBAS PE=1 SV=2;>tr|H0Y5G7|H0Y5G7_HUMAN Neuroblastoma-amplified sequence (Fragment) OS=Ho	12	7182200	4009100	7003900	10171000	9163600	14434000	9665300	7990400	8450000	13105000	5205500	8026600	10766000	11095000	9451500	9003000	16231000	11523000	0	0	16992000	17198000	14621000	13353000	11796000	8012900	13485000	16153000	17634000	13970000	16179000	10233000	9244100	14274000	15220000	18141000	0.0407435	0.022711	0.0395118	0.0579639	0.0519015	0.0807731	0.0534419	0.0441585	0.0484527	0.0738897	0.0291107
sp|A3KMH1-3|VWA8_HUMAN;sp|A3KMH1|VWA8_HUMAN;sp|A3KMH1-2|VWA8_HUMAN	>sp|A3KMH1-3|VWA8_HUMAN Isoform 3 of von Willebrand factor A domain-containing protein 8 OS=Homo sapiens GN=VWA8;>sp|A3KMH1|VWA8_HUMAN von Willebrand factor A domain-containing protein 8 OS=Homo sapiens GN=VWA8 PE=1 SV=2;>sp|A3KMH1-2|VWA8_HUMAN Isoform 2 o	25	9570300	13049000	26485000	21106000	0	20435000	27140000	0	22404000	27572000	15586000	24089000	0	0	0	11423000	16873000	10863000	0	0	0	0	7723100	0	42737000	47119000	20783000	34988000	47358000	40367000	35003000	35282000	29498000	79686000	32804000	61598000	0.0542909	0.0739207	0.149413	0.120282	0	0.114355	0.150064	0	0.128466	0.155459	0.0871616
sp|A3KN83-3|SBNO1_HUMAN;sp|A3KN83-2|SBNO1_HUMAN;sp|A3KN83|SBNO1_HUMAN;sp|A3KN83-4|SBNO1_HUMAN	>sp|A3KN83-3|SBNO1_HUMAN Isoform 3 of Protein strawberry notch homolog 1 OS=Homo sapiens GN=SBNO1;>sp|A3KN83-2|SBNO1_HUMAN Isoform 2 of Protein strawberry notch homolog 1 OS=Homo sapiens GN=SBNO1;>sp|A3KN83|SBNO1_HUMAN Protein strawberry notch homolog 1 OS	16	11748000	8840400	11245000	5898700	0	3450700	12434000	16357000	12476000	0	5698700	5122800	19665000	39574000	13167000	14880000	14064000	20478000	25910000	17272000	16466000	44118000	12789000	10090000	32704000	28679000	18834000	8503400	8095800	10097000	9988700	25419000	10472000	33034000	10975000	14511000	0.0666446	0.0500796	0.0634376	0.0336163	0	0.0193102	0.0687507	0.090396	0.071538	0	0.0318688
sp|A4D1E9|GTPBA_HUMAN;sp|A4D1E9-2|GTPBA_HUMAN;tr|C9J8R7|C9J8R7_HUMAN;tr|C9JNI1|C9JNI1_HUMAN;tr|C9JEQ8|C9JEQ8_HUMAN;tr|F8WBY0|F8WBY0_HUMAN;tr|F8WCN4|F8WCN4_HUMAN;tr|F8WBB5|F8WBB5_HUMAN;sp|A4D1E9-3|GTPBA_HUMAN	>sp|A4D1E9|GTPBA_HUMAN GTP-binding protein 10 OS=Homo sapiens GN=GTPBP10 PE=1 SV=1;>sp|A4D1E9-2|GTPBA_HUMAN Isoform 2 of GTP-binding protein 10 OS=Homo sapiens GN=GTPBP10;>tr|C9J8R7|C9J8R7_HUMAN GTP-binding protein 10 (Fragment) OS=Homo sapiens GN=GTPBP10	12	28549000	20146000	16969000	18505000	23785000	27497000	24968000	18687000	46850000	27624000	22426000	22014000	0	16500000	15649000	14276000	21988000	13540000	12812000	10284000	7916100	16907000	19119000	18013000	31318000	21581000	10619000	14477000	14676000	16485000	21961000	21058000	16950000	29781000	20613000	21572000	0.161954	0.114124	0.095729	0.105459	0.134715	0.153874	0.138054	0.103273	0.26864	0.155752	0.125413
sp|A4D1P6-2|WDR91_HUMAN;sp|A4D1P6|WDR91_HUMAN;tr|C9J1X0|C9J1X0_HUMAN;sp|A4D1P6-3|WDR91_HUMAN	>sp|A4D1P6-2|WDR91_HUMAN Isoform 2 of WD repeat-containing protein 91 OS=Homo sapiens GN=WDR91;>sp|A4D1P6|WDR91_HUMAN WD repeat-containing protein 91 OS=Homo sapiens GN=WDR91 PE=1 SV=2;>tr|C9J1X0|C9J1X0_HUMAN Uncharacterized protein OS=Homo sapiens GN=WDR9	8	0	0	0	0	0	0	0	0	0	0	0	0	0	0	0	10608000	9043500	8174700	0	0	0	0	0	0	0	0	0	9315700	0	8351700	0	0	0	0	3535200	0	0	0	0	0	0	0	0	0	0	0	0
sp|A5PLN9-2|TPC13_HUMAN;sp|A5PLN9-4|TPC13_HUMAN;sp|A5PLN9|TPC13_HUMAN;sp|A5PLN9-5|TPC13_HUMAN;tr|F5GXC3|F5GXC3_HUMAN;sp|A5PLN9-7|TPC13_HUMAN;tr|D6RB83|D6RB83_HUMAN	>sp|A5PLN9-2|TPC13_HUMAN Isoform 2 of Trafficking protein particle complex subunit 13 OS=Homo sapiens GN=TRAPPC13;>sp|A5PLN9-4|TPC13_HUMAN Isoform 3 of Trafficking protein particle complex subunit 13 OS=Homo sapiens GN=TRAPPC13;>sp|A5PLN9|TPC13_HUMAN Traff	4	4602500	0	0	0	0	4641700	0	0	7936400	0	4406800	0	0	8682100	0	0	4802800	4939500	5935700	4927400	0	6194800	0	7255700	3980500	3322400	0	0	0	0	0	0	0	0	4185900	0	0.0261093	0	0	0	0	0.0259751	0	0	0.0455077	0	0.0246441
sp|A5YKK6|CNOT1_HUMAN;sp|A5YKK6-2|CNOT1_HUMAN;sp|A5YKK6-3|CNOT1_HUMAN;sp|A5YKK6-4|CNOT1_HUMAN;tr|B5MDN3|B5MDN3_HUMAN;tr|H3BVC9|H3BVC9_HUMAN;tr|H3BMZ2|H3BMZ2_HUMAN;tr|H3BNB1|H3BNB1_HUMAN;tr|H3BR89|H3BR89_HUMAN;tr|H3BTH2|H3BTH2_HUMAN;tr|H3BMH0|H3BMH0_HUMAN	>sp|A5YKK6|CNOT1_HUMAN CCR4-NOT transcription complex subunit 1 OS=Homo sapiens GN=CNOT1 PE=1 SV=2;>sp|A5YKK6-2|CNOT1_HUMAN Isoform 2 of CCR4-NOT transcription complex subunit 1 OS=Homo sapiens GN=CNOT1;>sp|A5YKK6-3|CNOT1_HUMAN Isoform 3 of CCR4-NOT transc	44	81773000	86752000	75132000	59991000	59810000	62616000	89266000	69645000	82210000	89670000	70995000	79822000	63572000	75032000	70669000	78299000	62000000	57596000	80434000	87328000	80240000	65280000	88459000	91907000	89029000	88461000	92558000	61579000	72174000	83671000	80141000	76573000	75234000	124330000	83883000	82897000	0.463886	0.491438	0.42385	0.341885	0.338756	0.350401	0.493574	0.384889	0.471396	0.505585	0.397025
sp|A6NDB9|PALM3_HUMAN;tr|K7EKN5|K7EKN5_HUMAN	>sp|A6NDB9|PALM3_HUMAN Paralemmin-3 OS=Homo sapiens GN=PALM3 PE=1 SV=2	7	0	0	0	0	0	0	0	0	0	0	0	0	0	0	0	0	0	0	0	0	0	0	0	0	8512700	9931400	9353900	9834900	0	8434700	9932500	7443200	8302400	9281200	12726000	11537000	0	0	0	0	0	0	0	0	0	0	0
sp|A6NDG6|PGP_HUMAN;tr|H3BV17|H3BV17_HUMAN	>sp|A6NDG6|PGP_HUMAN Phosphoglycolate phosphatase OS=Homo sapiens GN=PGP PE=1 SV=1	13	85544000	67408000	65831000	67665000	68004000	57710000	59236000	64497000	54283000	51966000	53382000	60804000	49698000	56207000	43771000	38440000	44626000	41427000	35048000	43724000	39933000	45232000	37138000	32686000	107740000	75986000	73780000	55226000	58778000	57962000	63488000	64604000	60743000	84551000	61068000	63480000	0.485278	0.381857	0.371379	0.385618	0.385166	0.322947	0.327531	0.356439	0.311261	0.292999	0.298528
sp|A6NDU8|CE051_HUMAN	>sp|A6NDU8|CE051_HUMAN UPF0600 protein C5orf51 OS=Homo sapiens GN=C5orf51 PE=1 SV=1	5	22134000	32376000	0	19303000	38649000	44722000	0	44336000	23677000	62313000	24732000	22830000	142940000	100300000	42176000	68525000	21123000	73016000	18733000	22146000	18629000	39405000	40314000	48693000	40387000	71675000	22809000	50903000	96147000	148440000	40435000	40854000	33076000	36661000	21645000	30058000	0.125563	0.183405	0	0.110007	0.218903	0.250266	0	0.24502	0.135765	0.351338	0.138309
sp|A6NFQ2-3|F115C_HUMAN;sp|A6NFQ2|F115C_HUMAN;sp|A6NFQ2-2|F115C_HUMAN;tr|Q8N1I1|Q8N1I1_HUMAN;tr|H0YC74|H0YC74_HUMAN	>sp|A6NFQ2-3|F115C_HUMAN Isoform 3 of Protein FAM115C OS=Homo sapiens GN=FAM115C;>sp|A6NFQ2|F115C_HUMAN Protein FAM115C OS=Homo sapiens GN=FAM115C PE=2 SV=2;>sp|A6NFQ2-2|F115C_HUMAN Isoform 2 of Protein FAM115C OS=Homo sapiens GN=FAM115C;>tr|Q8N1I1|Q8N1I1_	4	0	0	0	0	0	0	0	0	0	0	0	0	0	0	0	0	0	23412000	0	0	0	0	0	0	0	0	0	0	0	0	0	0	0	0	0	0	0	0	0	0	0	0	0	0	0	0	0
sp|A6NHQ2|FBLL1_HUMAN;tr|R4GMW7|R4GMW7_HUMAN	>sp|A6NHQ2|FBLL1_HUMAN rRNA/tRNA 2-O-methyltransferase fibrillarin-like protein 1 OS=Homo sapiens GN=FBLL1 PE=1 SV=1;>tr|R4GMW7|R4GMW7_HUMAN rRNA/tRNA 2-O-methyltransferase fibrillarin-like protein 1 OS=Homo sapiens GN=FBLL1 PE=3 SV=1	4	0	0	0	0	0	0	0	0	0	0	0	0	0	0	0	0	0	0	0	0	0	0	0	3797100	0	0	0	0	0	0	0	0	0	3565500	0	0	0	0	0	0	0	0	0	0	0	0	0
sp|A6NHR9|SMHD1_HUMAN;sp|A6NHR9-2|SMHD1_HUMAN;tr|J3KTL8|J3KTL8_HUMAN;sp|A6NHR9-3|SMHD1_HUMAN;tr|J3QSH1|J3QSH1_HUMAN	>sp|A6NHR9|SMHD1_HUMAN Structural maintenance of chromosomes flexible hinge domain-containing protein 1 OS=Homo sapiens GN=SMCHD1 PE=1 SV=2;>sp|A6NHR9-2|SMHD1_HUMAN Isoform 2 of Structural maintenance of chromosomes flexible hinge domain-containing protein	43	104730000	119040000	103290000	89780000	111170000	129440000	128600000	98441000	90568000	111640000	118110000	93249000	28855000	16237000	27952000	41918000	47369000	46689000	8103900	18650000	24887000	22926000	27441000	20715000	58248000	56315000	51488000	46203000	46699000	49367000	27109000	40947000	44462000	58382000	55190000	52448000	0.594117	0.674344	0.582701	0.51165	0.629653	0.72435	0.711062	0.544028	0.519322	0.629458	0.660506
sp|A6NIH7|U119B_HUMAN;tr|K7EJU3|K7EJU3_HUMAN;tr|K7EN86|K7EN86_HUMAN	>sp|A6NIH7|U119B_HUMAN Protein unc-119 homolog B OS=Homo sapiens GN=UNC119B PE=1 SV=1	7	0	21482000	20746000	46327000	21057000	26527000	0	13352000	20979000	13668000	13045000	13742000	24845000	16786000	14606000	0	0	0	12846000	13377000	0	0	0	0	18014000	17242000	23949000	24424000	21240000	35018000	0	0	20866000	31014000	22824000	19064000	0	0.121692	0.117037	0.264015	0.119264	0.148446	0	0.0737891	0.120295	0.077064	0.0729515
sp|A6NJ78|MET15_HUMAN;sp|A6NJ78-2|MET15_HUMAN;sp|P0C7V9|ME15P_HUMAN;sp|A6NJ78-4|MET15_HUMAN;tr|B5MC64|B5MC64_HUMAN;sp|A6NJ78-3|MET15_HUMAN;tr|F8WD83|F8WD83_HUMAN	>sp|A6NJ78|MET15_HUMAN Probable methyltransferase-like protein 15 OS=Homo sapiens GN=METTL15 PE=2 SV=1;>sp|A6NJ78-2|MET15_HUMAN Isoform 2 of Probable methyltransferase-like protein 15 OS=Homo sapiens GN=METTL15;>sp|P0C7V9|ME15P_HUMAN Putative methyltransfe	10	32627000	23135000	30544000	30193000	25953000	38971000	29005000	20386000	34907000	25774000	16382000	17172000	39637000	17109000	10032000	19323000	0	14154000	24625000	20554000	14823000	14444000	15385000	0	28301000	32709000	24115000	23176000	30517000	22872000	18923000	18356000	17916000	28274000	16595000	9885700	0.185088	0.131056	0.172311	0.172068	0.146995	0.218083	0.160376	0.112662	0.200159	0.145321	0.091613
sp|A6NKD9|CC85C_HUMAN;tr|H0YJE0|H0YJE0_HUMAN;tr|G3V5D5|G3V5D5_HUMAN;tr|G3V2D7|G3V2D7_HUMAN;tr|G3V4C8|G3V4C8_HUMAN;tr|H0YJY5|H0YJY5_HUMAN	>sp|A6NKD9|CC85C_HUMAN Coiled-coil domain-containing protein 85C OS=Homo sapiens GN=CCDC85C PE=1 SV=1	7	0	0	0	0	0	0	0	0	0	0	0	0	0	0	0	0	0	0	0	0	0	0	0	0	0	6142300	0	0	0	5297100	6099000	0	6484100	6665000	0	6697400	0	0	0	0	0	0	0	0	0	0	0
sp|A6NKF9|GPHRC_HUMAN;sp|B7ZAQ6-2|GPHRA_HUMAN;sp|B7ZAQ6-3|GPHRA_HUMAN;sp|P0CG08|GPHRB_HUMAN;sp|B7ZAQ6|GPHRA_HUMAN;tr|V9GY17|V9GY17_HUMAN;tr|H0YFP4|H0YFP4_HUMAN;tr|U3KPV2|U3KPV2_HUMAN;tr|E9PKY3|E9PKY3_HUMAN	>sp|A6NKF9|GPHRC_HUMAN Putative Golgi pH regulator C OS=Homo sapiens GN=GPR89C PE=5 SV=2;>sp|B7ZAQ6-2|GPHRA_HUMAN Isoform 2 of Golgi pH regulator A OS=Homo sapiens GN=GPR89A;>sp|B7ZAQ6-3|GPHRA_HUMAN Isoform 3 of Golgi pH regulator A OS=Homo sapiens GN=GPR8	2	0	0	0	0	0	0	0	0	0	0	0	0	0	0	0	0	0	0	0	0	0	0	0	0	0	0	0	0	0	0	0	0	0	2408600	0	0	0	0	0	0	0	0	0	0	0	0	0
sp|A6NKT7|RGPD3_HUMAN;tr|J3KNE0|J3KNE0_HUMAN	>sp|A6NKT7|RGPD3_HUMAN RanBP2-like and GRIP domain-containing protein 3 OS=Homo sapiens GN=RGPD3 PE=2 SV=2;>tr|J3KNE0|J3KNE0_HUMAN RanBP2-like and GRIP domain-containing protein 3 OS=Homo sapiens GN=RGPD3 PE=4 SV=1	36	14119000	16697000	16820000	16981000	17766000	0	16696000	0	14310000	15109000	16686000	0	13446000	12456000	11465000	12346000	10807000	10120000	14539000	12155000	13991000	12140000	13377000	11804000	13221000	16463000	19007000	16824000	15749000	15348000	14989000	14794000	17167000	14408000	17864000	14610000	0.080095	0.0945861	0.0948885	0.0967736	0.100624	0	0.0923164	0	0.0820543	0.0851888	0.0933131
sp|A6NNY8|UBP27_HUMAN;sp|Q9UPT9-2|UBP22_HUMAN;sp|Q9UPT9|UBP22_HUMAN	>sp|A6NNY8|UBP27_HUMAN Ubiquitin carboxyl-terminal hydrolase 27 OS=Homo sapiens GN=USP27X PE=2 SV=3;>sp|Q9UPT9-2|UBP22_HUMAN Isoform 2 of Ubiquitin carboxyl-terminal hydrolase 22 OS=Homo sapiens GN=USP22;>sp|Q9UPT9|UBP22_HUMAN Ubiquitin carboxyl-terminal h	2	0	0	0	0	0	0	0	0	0	0	0	0	0	0	0	0	0	0	0	0	0	0	0	0	0	0	0	0	0	0	0	0	0	0	3602400	0	0	0	0	0	0	0	0	0	0	0	0
sp|A8CG34|P121C_HUMAN;sp|A8CG34-2|P121C_HUMAN;sp|Q96HA1|P121A_HUMAN;sp|Q96HA1-2|P121A_HUMAN;sp|Q96HA1-3|P121A_HUMAN;tr|C9JFL1|C9JFL1_HUMAN;sp|Q6PJE2-5|POZP3_HUMAN;tr|C9JER0|C9JER0_HUMAN;sp|Q6PJE2|POZP3_HUMAN;tr|C9J370|C9J370_HUMAN;sp|A6NF01|P121B_HUMAN	>sp|A8CG34|P121C_HUMAN Nuclear envelope pore membrane protein POM 121C OS=Homo sapiens GN=POM121C PE=1 SV=2;>sp|A8CG34-2|P121C_HUMAN Isoform 2 of Nuclear envelope pore membrane protein POM 121C OS=Homo sapiens GN=POM121C;>sp|Q96HA1|P121A_HUMAN Nuclear enve	13	19777000	16827000	21916000	29599000	19180000	22021000	24132000	16736000	24208000	20337000	15762000	16149000	14290000	17232000	20508000	22467000	25397000	17387000	20374000	21661000	21033000	22134000	35238000	17451000	18118000	23455000	19667000	22993000	25765000	26356000	14356000	13426000	24277000	19585000	24710000	22161000	0.112192	0.0953225	0.123637	0.168683	0.108633	0.12323	0.133432	0.0924905	0.13881	0.114666	0.0881458
sp|A8MPP1|D11L8_HUMAN;sp|Q92771|DDX12_HUMAN;sp|Q96FC9-4|DDX11_HUMAN;sp|Q96FC9-3|DDX11_HUMAN;sp|Q96FC9-2|DDX11_HUMAN;sp|Q96FC9|DDX11_HUMAN	>sp|A8MPP1|D11L8_HUMAN Putative ATP-dependent RNA helicase DDX11-like protein 8 OS=Homo sapiens GN=DDX11L8 PE=1 SV=1;>sp|Q92771|DDX12_HUMAN Putative ATP-dependent RNA helicase DDX12 OS=Homo sapiens GN=DDX12P PE=5 SV=3;>sp|Q96FC9-4|DDX11_HUMAN Isoform 4 of	3	0	0	0	0	0	0	0	0	1079400	0	0	0	0	0	0	0	0	0	0	0	0	0	0	0	0	0	0	0	0	0	0	0	0	0	0	0	0	0	0	0	0	0	0	0	0.00618933	0	0
sp|A8MQ03|CI169_HUMAN;tr|B8A4K4|B8A4K4_HUMAN	>sp|A8MQ03|CI169_HUMAN UPF0574 protein C9orf169 OS=Homo sapiens GN=C9orf169 PE=1 SV=1;>tr|B8A4K4|B8A4K4_HUMAN UPF0574 protein C9orf169 OS=Homo sapiens GN=C9orf169 PE=4 SV=1	2	0	0	0	0	0	0	0	0	0	0	0	0	0	0	0	0	0	0	0	0	0	0	0	0	0	0	0	0	0	0	0	0	1559600	0	0	0	0	0	0	0	0	0	0	0	0	0	0
sp|A8MT69-2|CENPX_HUMAN;sp|A8MT69|CENPX_HUMAN;sp|A8MT69-3|CENPX_HUMAN;tr|J3QR35|J3QR35_HUMAN;tr|J3QRS1|J3QRS1_HUMAN	>sp|A8MT69-2|CENPX_HUMAN Isoform 2 of Centromere protein X OS=Homo sapiens GN=STRA13;>sp|A8MT69|CENPX_HUMAN Centromere protein X OS=Homo sapiens GN=STRA13 PE=1 SV=1;>sp|A8MT69-3|CENPX_HUMAN Isoform 3 of Centromere protein X OS=Homo sapiens GN=STRA13;>tr|J3	2	0	0	0	0	0	0	0	0	0	0	0	0	0	0	0	0	0	0	0	0	0	0	0	0	0	0	0	0	0	0	0	0	0	0	0	0	0	0	0	0	0	0	0	0	0	0	0
sp|A8MXV4|NUD19_HUMAN	>sp|A8MXV4|NUD19_HUMAN Nucleoside diphosphate-linked moiety X motif 19, mitochondrial OS=Homo sapiens GN=NUDT19 PE=1 SV=1	12	15653000	20598000	22422000	20278000	19993000	17030000	18049000	18714000	18637000	15056000	14423000	12577000	15264000	11536000	12763000	19496000	14498000	17529000	10156000	10543000	13975000	15622000	14707000	12830000	23837000	24673000	32536000	35158000	28736000	30884000	40067000	37890000	43311000	23022000	25671000	33467000	0.0887971	0.116685	0.126492	0.115563	0.113238	0.0953004	0.0997974	0.103422	0.106866	0.08489	0.0806577
sp|B1AK53-2|ESPN_HUMAN;sp|B1AK53|ESPN_HUMAN;tr|H0Y7L4|H0Y7L4_HUMAN	>sp|B1AK53-2|ESPN_HUMAN Isoform 2 of Espin OS=Homo sapiens GN=ESPN;>sp|B1AK53|ESPN_HUMAN Espin OS=Homo sapiens GN=ESPN PE=1 SV=1;>tr|H0Y7L4|H0Y7L4_HUMAN Espin (Fragment) OS=Homo sapiens GN=ESPN PE=4 SV=1	2	3177800	5393000	4905200	0	0	2186300	3326000	0	2638000	0	0	0	0	0	0	0	0	0	0	0	0	0	0	0	0	0	0	0	0	0	0	0	0	0	0	0	0.0180272	0.0305506	0.0276722	0	0	0.0122346	0.0183903	0	0.0151264	0	0
sp|B9A064|IGLL5_HUMAN;sp|P0CG06|LAC3_HUMAN;sp|P0CG05|LAC2_HUMAN;sp|P0CG04|LAC1_HUMAN;sp|P0CF74|LAC6_HUMAN;sp|A0M8Q6|LAC7_HUMAN	>sp|B9A064|IGLL5_HUMAN Immunoglobulin lambda-like polypeptide 5 OS=Homo sapiens GN=IGLL5 PE=2 SV=2;>sp|P0CG06|LAC3_HUMAN Ig lambda-3 chain C regions OS=Homo sapiens GN=IGLC3 PE=1 SV=1;>sp|P0CG05|LAC2_HUMAN Ig lambda-2 chain C regions OS=Homo sapiens GN=IGL	2	0	0	0	0	0	0	0	0	0	0	2960400	0	0	0	0	0	0	0	0	0	0	0	0	0	0	0	0	0	0	0	0	0	0	0	0	0	0	0	0	0	0	0	0	0	0	0	0.0165554
sp|C4AMC7|WASH3_HUMAN;sp|Q6VEQ5|WASH2_HUMAN;sp|Q9NQA3|WASH6_HUMAN;sp|A8K0Z3|WASH1_HUMAN;sp|A8MWX3|WASH4_HUMAN;tr|H3BV49|H3BV49_HUMAN	>sp|C4AMC7|WASH3_HUMAN Putative WAS protein family homolog 3 OS=Homo sapiens GN=WASH3P PE=2 SV=2;>sp|Q6VEQ5|WASH2_HUMAN WAS protein family homolog 2 OS=Homo sapiens GN=WASH2P PE=2 SV=2	9	0	0	0	0	0	0	0	0	0	0	0	0	9084000	8575700	8282800	8707100	9186100	9020300	5645000	7212300	8032500	9947000	9340300	9813000	4923700	0	0	0	6176500	4965900	0	0	5944100	4464400	0	0	0	0	0	0	0	0	0	0	0	0	0
sp|C9JN71|ZN878_HUMAN;tr|M0R1P6|M0R1P6_HUMAN;tr|H3BVH4|H3BVH4_HUMAN	>sp|C9JN71|ZN878_HUMAN Zinc finger protein 878 OS=Homo sapiens GN=ZNF878 PE=3 SV=2;>tr|M0R1P6|M0R1P6_HUMAN Zinc finger protein 878 OS=Homo sapiens GN=ZNF878 PE=4 SV=1;>tr|H3BVH4|H3BVH4_HUMAN Uncharacterized protein OS=Homo sapiens PE=4 SV=1	2	0	0	0	0	0	0	0	0	0	0	0	0	0	0	0	0	0	0	0	0	0	0	0	0	0	0	0	0	0	0	0	0	0	2536300	0	0	0	0	0	0	0	0	0	0	0	0	0
sp|E9PAV3|NACAM_HUMAN;tr|F8VZJ2|F8VZJ2_HUMAN;tr|H0YHX9|H0YHX9_HUMAN;sp|Q13765|NACA_HUMAN;sp|E9PAV3-2|NACAM_HUMAN;tr|F8W0W4|F8W0W4_HUMAN;tr|F8W1N5|F8W1N5_HUMAN;tr|F8VNW4|F8VNW4_HUMAN;tr|F8VZ58|F8VZ58_HUMAN	>sp|E9PAV3|NACAM_HUMAN Nascent polypeptide-associated complex subunit alpha, muscle-specific form OS=Homo sapiens GN=NACA PE=2 SV=1;>tr|F8VZJ2|F8VZJ2_HUMAN Nascent polypeptide-associated complex subunit alpha OS=Homo sapiens GN=NACA PE=4 SV=1;>tr|H0YHX9|H0	10	373340000	341420000	431430000	199830000	253880000	226810000	399400000	364770000	387160000	316560000	352850000	345990000	561540000	519950000	490330000	328840000	306970000	394590000	496880000	429940000	524790000	414920000	457140000	493540000	468980000	354080000	496970000	260730000	249100000	287500000	311890000	342630000	446330000	579780000	431320000	481700000	2.1179	1.9341	2.43387	1.13882	1.43794	1.26924	2.20838	2.01588	2.22	1.78485	1.97324
sp|O00116|ADAS_HUMAN;tr|B8ZZ81|B8ZZ81_HUMAN	>sp|O00116|ADAS_HUMAN Alkyldihydroxyacetonephosphate synthase, peroxisomal OS=Homo sapiens GN=AGPS PE=1 SV=1	23	186140000	189770000	228670000	148970000	162760000	159870000	214160000	216850000	237560000	196540000	197800000	188500000	246140000	229480000	221200000	196740000	208030000	244870000	232990000	219800000	238140000	213760000	191160000	216430000	142600000	164920000	159000000	135510000	110110000	132240000	147400000	150760000	181900000	174640000	166970000	161110000	1.05594	1.07502	1.29002	0.84897	0.921852	0.894637	1.18414	1.19841	1.36218	1.10815	1.10616
sp|O00139-1|KIF2A_HUMAN;sp|O00139-5|KIF2A_HUMAN;sp|O00139|KIF2A_HUMAN;sp|O00139-4|KIF2A_HUMAN;sp|O00139-2|KIF2A_HUMAN;tr|D6R9M0|D6R9M0_HUMAN;tr|H0Y8H2|H0Y8H2_HUMAN;tr|D6RD93|D6RD93_HUMAN	>sp|O00139-1|KIF2A_HUMAN Isoform 1 of Kinesin-like protein KIF2A OS=Homo sapiens GN=KIF2A;>sp|O00139-5|KIF2A_HUMAN Isoform 5 of Kinesin-like protein KIF2A OS=Homo sapiens GN=KIF2A;>sp|O00139|KIF2A_HUMAN Kinesin-like protein KIF2A OS=Homo sapiens GN=KIF2A P	18	20602000	13512000	17214000	14684000	17272000	17292000	10715000	15131000	16644000	11472000	23155000	12683000	20322000	20620000	17130000	11681000	16341000	20538000	17184000	17769000	22731000	14482000	18589000	16323000	24412000	24276000	15029000	16663000	16879000	16007000	14735000	11147000	13853000	13662000	13394000	17691000	0.116872	0.0765435	0.0971112	0.0836832	0.0978264	0.0967665	0.0592459	0.0836206	0.0954375	0.0646824	0.12949
sp|O00148|DX39A_HUMAN;sp|O00148-2|DX39A_HUMAN;tr|B1Q2N1|B1Q2N1_HUMAN;tr|K7EQN7|K7EQN7_HUMAN;tr|K7EPJ3|K7EPJ3_HUMAN;tr|K7EN69|K7EN69_HUMAN;tr|K7ENP6|K7ENP6_HUMAN;tr|K7EL56|K7EL56_HUMAN;tr|K7EIL8|K7EIL8_HUMAN;tr|K7EN25|K7EN25_HUMAN	>sp|O00148|DX39A_HUMAN ATP-dependent RNA helicase DDX39A OS=Homo sapiens GN=DDX39A PE=1 SV=2;>sp|O00148-2|DX39A_HUMAN Isoform 2 of ATP-dependent RNA helicase DDX39A OS=Homo sapiens GN=DDX39A;>tr|B1Q2N1|B1Q2N1_HUMAN ATP-dependent RNA helicase DDX39A OS=Homo	33	81766000	79555000	75940000	72438000	104140000	89124000	119700000	117520000	116490000	85896000	78454000	83078000	76483000	99307000	99401000	106930000	103240000	112720000	137470000	138000000	147170000	150120000	159580000	143910000	102210000	148030000	133500000	114550000	129880000	113530000	113770000	114550000	150720000	203210000	160240000	163010000	0.463846	0.450668	0.428408	0.412819	0.589836	0.49874	0.661851	0.649467	0.66796	0.484306	0.438738
sp|O00151|PDLI1_HUMAN	>sp|O00151|PDLI1_HUMAN PDZ and LIM domain protein 1 OS=Homo sapiens GN=PDLIM1 PE=1 SV=4	18	126570000	122280000	135850000	138730000	146120000	151800000	119520000	126920000	123260000	111170000	127030000	129350000	172410000	198030000	161210000	104530000	110030000	107700000	217590000	220090000	216590000	222130000	218300000	237890000	0	0	0	0	0	0	0	0	0	0	0	0	0.718012	0.692699	0.766385	0.790613	0.827605	0.849477	0.660856	0.701416	0.706779	0.626808	0.71039
sp|O00154-4|BACH_HUMAN;sp|O00154-2|BACH_HUMAN	>sp|O00154-4|BACH_HUMAN Isoform 4 of Cytosolic acyl coenzyme A thioester hydrolase OS=Homo sapiens GN=ACOT7;>sp|O00154-2|BACH_HUMAN Isoform 2 of Cytosolic acyl coenzyme A thioester hydrolase OS=Homo sapiens GN=ACOT7	23	322080000	322510000	372960000	305490000	294450000	299730000	316360000	314070000	280950000	327720000	342700000	368530000	467050000	443140000	465700000	374450000	355100000	361610000	446830000	455850000	520610000	469960000	505690000	461630000	390690000	387810000	395780000	335340000	336190000	349510000	322770000	295170000	359770000	397250000	454530000	467000000	1.82711	1.82697	2.10402	1.74097	1.66773	1.6773	1.74923	1.73569	1.61098	1.84778	1.91648
sp|O00159-2|MYO1C_HUMAN;tr|F5H6E2|F5H6E2_HUMAN;sp|O00159-3|MYO1C_HUMAN;sp|O00159|MYO1C_HUMAN;tr|I3L204|I3L204_HUMAN;tr|I3L4D4|I3L4D4_HUMAN;tr|I3L3Y6|I3L3Y6_HUMAN;tr|I3L168|I3L168_HUMAN;tr|I3L3F5|I3L3F5_HUMAN;tr|I3L501|I3L501_HUMAN;tr|G3V342|G3V342_HUMAN;tr|F5GWY8|F5GWY8_HUMAN	>sp|O00159-2|MYO1C_HUMAN Isoform 2 of Unconventional myosin-Ic OS=Homo sapiens GN=MYO1C;>tr|F5H6E2|F5H6E2_HUMAN Unconventional myosin-Ic OS=Homo sapiens GN=MYO1C PE=4 SV=1;>sp|O00159-3|MYO1C_HUMAN Isoform 3 of Unconventional myosin-Ic OS=Homo sapiens GN=MY	44	156300000	166360000	189830000	207360000	162340000	195570000	143830000	133410000	218630000	191480000	167570000	206590000	171300000	141960000	149820000	127110000	143070000	119380000	149320000	158290000	139470000	203590000	175830000	162290000	152450000	129620000	141010000	103140000	116980000	118460000	121970000	127040000	139120000	158880000	115810000	131930000	0.886666	0.942405	1.07091	1.18173	0.919473	1.09442	0.795272	0.737283	1.25364	1.07962	0.937101
sp|O00161|SNP23_HUMAN;sp|O00161-2|SNP23_HUMAN;tr|H3BM38|H3BM38_HUMAN;tr|H3BNE1|H3BNE1_HUMAN;tr|H3BR18|H3BR18_HUMAN;tr|H3BPJ0|H3BPJ0_HUMAN;tr|H3BV99|H3BV99_HUMAN;tr|H3BP15|H3BP15_HUMAN;tr|H3BQY9|H3BQY9_HUMAN;tr|H3BNG6|H3BNG6_HUMAN;tr|H3BU94|H3BU94_HUMAN;tr|H3BR99|H3BR99_HUMAN	>sp|O00161|SNP23_HUMAN Synaptosomal-associated protein 23 OS=Homo sapiens GN=SNAP23 PE=1 SV=1;>sp|O00161-2|SNP23_HUMAN Isoform SNAP-23b of Synaptosomal-associated protein 23 OS=Homo sapiens GN=SNAP23;>tr|H3BM38|H3BM38_HUMAN Synaptosomal-associated protein	13	139970000	78755000	131900000	119660000	84077000	76538000	58711000	91660000	78661000	107580000	114340000	125420000	172980000	112040000	140280000	190880000	153850000	166710000	132100000	125630000	99445000	116700000	158340000	174230000	213320000	185370000	199620000	184480000	192380000	168430000	194560000	169290000	175900000	246170000	167450000	160730000	0.794029	0.446136	0.744101	0.681935	0.476201	0.428309	0.324628	0.506554	0.451046	0.606566	0.639423
sp|O00165-5|HAX1_HUMAN;sp|O00165|HAX1_HUMAN;sp|O00165-2|HAX1_HUMAN;sp|O00165-4|HAX1_HUMAN;tr|E9PIQ7|E9PIQ7_HUMAN;sp|O00165-6|HAX1_HUMAN;sp|O00165-3|HAX1_HUMAN;tr|Q5VYD6|Q5VYD6_HUMAN	>sp|O00165-5|HAX1_HUMAN Isoform 5 of HCLS1-associated protein X-1 OS=Homo sapiens GN=HAX1;>sp|O00165|HAX1_HUMAN HCLS1-associated protein X-1 OS=Homo sapiens GN=HAX1 PE=1 SV=2;>sp|O00165-2|HAX1_HUMAN Isoform 2 of HCLS1-associated protein X-1 OS=Homo sapiens	4	4154400	3155100	0	0	2441500	2979400	0	2023300	2674400	0	0	0	11861000	9865300	8762800	9937800	8601400	11994000	11843000	9394100	11197000	10123000	10895000	8441000	0	4713400	5970100	3963800	0	3395200	4510600	6258600	0	5110100	6518000	6766000	0.0235673	0.0178732	0	0	0.0138283	0.0166728	0	0.0111817	0.0153351	0	0
sp|O00170|AIP_HUMAN;tr|E9PMH2|E9PMH2_HUMAN;tr|V9GYQ3|V9GYQ3_HUMAN	>sp|O00170|AIP_HUMAN AH receptor-interacting protein OS=Homo sapiens GN=AIP PE=1 SV=2;>tr|E9PMH2|E9PMH2_HUMAN Peptidyl-prolyl cis-trans isomerase (Fragment) OS=Homo sapiens GN=AIP PE=4 SV=2	19	106330000	117060000	124340000	149660000	132390000	141190000	87004000	99838000	93304000	96604000	81863000	90513000	189280000	220010000	203560000	148570000	164400000	162460000	199410000	197540000	196940000	200510000	191060000	187770000	120270000	140900000	133710000	147120000	135020000	147950000	101760000	111090000	122810000	104050000	112160000	134580000	0.603194	0.663128	0.701452	0.852903	0.74984	0.790103	0.481067	0.551749	0.53501	0.544681	0.457802
sp|O00178|GTPB1_HUMAN;tr|F5H716|F5H716_HUMAN;tr|F5H257|F5H257_HUMAN;tr|B0QY59|B0QY59_HUMAN	>sp|O00178|GTPB1_HUMAN GTP-binding protein 1 OS=Homo sapiens GN=GTPBP1 PE=1 SV=3	15	41509000	35966000	37303000	43696000	45075000	43077000	37046000	33461000	40634000	43699000	41569000	44430000	39137000	45713000	43578000	30915000	38066000	50405000	47587000	51413000	48857000	46499000	52889000	48258000	95282000	96945000	95016000	74864000	77643000	78699000	60559000	63936000	74597000	80727000	91215000	94291000	0.235474	0.203742	0.210441	0.249021	0.255299	0.24106	0.204837	0.18492	0.232997	0.246387	0.232466
sp|O00186|STXB3_HUMAN	>sp|O00186|STXB3_HUMAN Syntaxin-binding protein 3 OS=Homo sapiens GN=STXBP3 PE=1 SV=2	14	10656000	11547000	5813400	13115000	8839000	10296000	13616000	18048000	14054000	14132000	15252000	17894000	30732000	40792000	25617000	48653000	62006000	49269000	34351000	30448000	28818000	41154000	43333000	33091000	39950000	29279000	41337000	48135000	47175000	39268000	41840000	40554000	29151000	21444000	22034000	21931000	0.0604499	0.0654121	0.0327958	0.0747415	0.050063	0.0576167	0.0752863	0.0997412	0.0805863	0.0796802	0.0852937
sp|O00194|RB27B_HUMAN	>sp|O00194|RB27B_HUMAN Ras-related protein Rab-27B OS=Homo sapiens GN=RAB27B PE=1 SV=4	2	0	0	0	0	0	0	0	0	0	0	0	0	0	0	0	0	0	0	0	0	0	0	0	0	0	0	0	0	0	0	0	0	0	0	0	0	0	0	0	0	0	0	0	0	0	0	0
sp|O00213-2|APBB1_HUMAN;tr|J3KPL8|J3KPL8_HUMAN;sp|O00213|APBB1_HUMAN;tr|V9GY97|V9GY97_HUMAN;sp|O00213-4|APBB1_HUMAN;tr|V9GYT4|V9GYT4_HUMAN;sp|O00213-3|APBB1_HUMAN;tr|V9GYK0|V9GYK0_HUMAN	>sp|O00213-2|APBB1_HUMAN Isoform 2 of Amyloid beta A4 precursor protein-binding family B member 1 OS=Homo sapiens GN=APBB1;>tr|J3KPL8|J3KPL8_HUMAN Amyloid beta A4 precursor protein-binding family B member 1 OS=Homo sapiens GN=APBB1 PE=4 SV=1;>sp|O00213|APB	4	0	0	0	0	0	0	0	0	0	0	0	0	8823400	0	0	0	0	0	0	0	0	0	0	0	0	0	0	0	0	0	0	0	0	6934300	2499500	0	0	0	0	0	0	0	0	0	0	0	0
sp|O00214-2|LEG8_HUMAN;tr|F6V2D4|F6V2D4_HUMAN;sp|O00214|LEG8_HUMAN;tr|E9PN19|E9PN19_HUMAN;tr|H7BXD8|H7BXD8_HUMAN;tr|Q5T3P9|Q5T3P9_HUMAN;tr|B1ANM0|B1ANM0_HUMAN;tr|E9PJ77|E9PJ77_HUMAN;tr|E9PRN3|E9PRN3_HUMAN	>sp|O00214-2|LEG8_HUMAN Isoform 2 of Galectin-8 OS=Homo sapiens GN=LGALS8;>tr|F6V2D4|F6V2D4_HUMAN Galectin OS=Homo sapiens GN=LGALS8 PE=4 SV=1;>sp|O00214|LEG8_HUMAN Galectin-8 OS=Homo sapiens GN=LGALS8 PE=1 SV=4;>tr|E9PN19|E9PN19_HUMAN Galectin OS=Homo sap	8	0	0	0	0	0	0	0	0	5602900	0	0	0	0	0	0	9153800	8586300	8295400	0	0	0	7676500	0	0	0	0	0	0	0	0	0	0	0	6350500	0	8673200	0	0	0	0	0	0	0	0	0.0321273	0	0
sp|O00220|TR10A_HUMAN;tr|E5RFH1|E5RFH1_HUMAN	>sp|O00220|TR10A_HUMAN Tumor necrosis factor receptor superfamily member 10A OS=Homo sapiens GN=TNFRSF10A PE=1 SV=3	7	0	0	0	0	0	7767700	7863200	8964900	10656000	17591000	10333000	0	8708800	0	9012200	0	0	0	0	0	8482500	11247000	10686000	0	8930400	0	5730300	0	8014200	0	0	0	0	6827000	0	0	0	0	0	0	0	0.0434683	0.0434776	0.049544	0.061102	0.099183	0.0577852
sp|O00221|IKBE_HUMAN;tr|H0Y4W4|H0Y4W4_HUMAN;tr|H3BNC2|H3BNC2_HUMAN	>sp|O00221|IKBE_HUMAN NF-kappa-B inhibitor epsilon OS=Homo sapiens GN=NFKBIE PE=1 SV=3	6	0	0	0	0	0	0	0	0	0	0	0	0	0	0	8300100	0	23604000	0	0	13229000	0	10370000	0	10606000	0	12293000	0	0	0	0	0	0	0	6398300	0	33698000	0	0	0	0	0	0	0	0	0	0	0
sp|O00231|PSD11_HUMAN;sp|O00231-2|PSD11_HUMAN;tr|J3QRY4|J3QRY4_HUMAN;tr|J3QS13|J3QS13_HUMAN;tr|J3KSW3|J3KSW3_HUMAN	>sp|O00231|PSD11_HUMAN 26S proteasome non-ATPase regulatory subunit 11 OS=Homo sapiens GN=PSMD11 PE=1 SV=3;>sp|O00231-2|PSD11_HUMAN Isoform 2 of 26S proteasome non-ATPase regulatory subunit 11 OS=Homo sapiens GN=PSMD11	38	1304200000	1422000000	1472000000	1355200000	1427700000	1279200000	1229300000	1320900000	1488900000	1683500000	1719400000	1648800000	1640200000	1667300000	1836100000	1605800000	1633100000	1710400000	1839000000	1648700000	1687200000	1694800000	1913900000	1694700000	1829300000	1946400000	1951000000	1708700000	1753300000	1817400000	1901900000	1733200000	1875300000	2011700000	2208300000	2030000000	7.39853	8.05543	8.30415	7.7232	8.08631	7.15844	6.79711	7.29988	8.53743	9.49205	9.6154
sp|O00232|PSD12_HUMAN;sp|O00232-2|PSD12_HUMAN;tr|J3KTJ5|J3KTJ5_HUMAN;tr|J3KSK1|J3KSK1_HUMAN	>sp|O00232|PSD12_HUMAN 26S proteasome non-ATPase regulatory subunit 12 OS=Homo sapiens GN=PSMD12 PE=1 SV=3;>sp|O00232-2|PSD12_HUMAN Isoform 2 of 26S proteasome non-ATPase regulatory subunit 12 OS=Homo sapiens GN=PSMD12	39	233560000	274290000	276910000	233050000	242930000	243220000	270470000	253440000	266730000	315850000	349900000	358290000	282480000	271420000	310780000	281650000	268700000	259410000	296220000	309360000	315800000	337450000	331440000	334050000	318990000	328440000	294440000	322870000	315180000	312210000	302840000	276560000	310870000	330260000	402950000	389780000	1.32495	1.55381	1.56216	1.32814	1.37592	1.36107	1.4955	1.40062	1.52944	1.78085	1.95675
sp|O00244|ATOX1_HUMAN;tr|E5RIM7|E5RIM7_HUMAN;tr|E5RGN3|E5RGN3_HUMAN	>sp|O00244|ATOX1_HUMAN Copper transport protein ATOX1 OS=Homo sapiens GN=ATOX1 PE=1 SV=1;>tr|E5RIM7|E5RIM7_HUMAN Copper transport protein ATOX1 OS=Homo sapiens GN=ATOX1 PE=4 SV=1;>tr|E5RGN3|E5RGN3_HUMAN Copper transport protein ATOX1 OS=Homo sapiens GN=ATO	11	238440000	314090000	344590000	339910000	338420000	337130000	304480000	271990000	279210000	386120000	394440000	331090000	1037500000	1135400000	954650000	1026000000	950360000	1162000000	1143600000	1197400000	1063500000	1310100000	1275000000	1255700000	235270000	160050000	192070000	261270000	255600000	317490000	305310000	279260000	253160000	239340000	268320000	252320000	1.35263	1.77927	1.94397	1.93713	1.91677	1.88659	1.68355	1.50314	1.601	2.17705	2.20583
sp|O00255-3|MEN1_HUMAN;sp|O00255-2|MEN1_HUMAN;sp|O00255|MEN1_HUMAN;tr|E7EN32|E7EN32_HUMAN	>sp|O00255-3|MEN1_HUMAN Isoform 3 of Menin OS=Homo sapiens GN=MEN1;>sp|O00255-2|MEN1_HUMAN Isoform 2 of Menin OS=Homo sapiens GN=MEN1;>sp|O00255|MEN1_HUMAN Menin OS=Homo sapiens GN=MEN1 PE=1 SV=4;>tr|E7EN32|E7EN32_HUMAN Menin OS=Homo sapiens GN=MEN1 PE=4 S	3	4840700	0	0	0	0	0	0	0	0	0	0	0	0	6739900	0	0	0	0	7103300	0	0	5184400	0	0	0	0	0	0	0	0	0	0	0	0	0	0	0.0274606	0	0	0	0	0	0	0	0	0	0
sp|O00257|CBX4_HUMAN;sp|O00257-3|CBX4_HUMAN;tr|F8WCW6|F8WCW6_HUMAN	>sp|O00257|CBX4_HUMAN E3 SUMO-protein ligase CBX4 OS=Homo sapiens GN=CBX4 PE=1 SV=3;>sp|O00257-3|CBX4_HUMAN Isoform 2 of E3 SUMO-protein ligase CBX4 OS=Homo sapiens GN=CBX4;>tr|F8WCW6|F8WCW6_HUMAN E3 SUMO-protein ligase CBX4 OS=Homo sapiens GN=CBX4 PE=4 SV	4	0	0	0	0	0	0	0	0	0	0	0	0	0	0	0	0	0	0	0	0	0	0	0	0	0	0	0	0	0	0	0	0	0	0	0	4782100	0	0	0	0	0	0	0	0	0	0	0
sp|O00264|PGRC1_HUMAN;tr|B7Z1L3|B7Z1L3_HUMAN	>sp|O00264|PGRC1_HUMAN Membrane-associated progesterone receptor component 1 OS=Homo sapiens GN=PGRMC1 PE=1 SV=3;>tr|B7Z1L3|B7Z1L3_HUMAN Membrane-associated progesterone receptor component 1 OS=Homo sapiens GN=PGRMC1 PE=2 SV=1	14	141160000	119990000	113730000	141330000	133920000	119310000	146980000	132170000	125890000	121120000	111990000	96489000	79899000	75694000	54596000	91309000	119200000	105160000	89273000	91218000	73050000	99572000	102380000	93012000	174210000	199980000	201290000	167250000	162750000	179420000	214540000	244900000	228060000	177470000	202570000	219840000	0.800779	0.679726	0.641597	0.805431	0.758506	0.667662	0.812689	0.73043	0.72186	0.682909	0.626282
sp|O00267-2|SPT5H_HUMAN;sp|O00267|SPT5H_HUMAN;tr|M0QYL9|M0QYL9_HUMAN	>sp|O00267-2|SPT5H_HUMAN Isoform 2 of Transcription elongation factor SPT5 OS=Homo sapiens GN=SUPT5H;>sp|O00267|SPT5H_HUMAN Transcription elongation factor SPT5 OS=Homo sapiens GN=SUPT5H PE=1 SV=1	32	29618000	38288000	37136000	51170000	39965000	36744000	40164000	43634000	45816000	35928000	31204000	33467000	56605000	59957000	60915000	77090000	85220000	88592000	72149000	84366000	81554000	81153000	83197000	90625000	59187000	68841000	69942000	77750000	71981000	72229000	78496000	75548000	84238000	58532000	73801000	83695000	0.168018	0.216896	0.209499	0.291615	0.226357	0.20562	0.222077	0.241141	0.262711	0.202572	0.174502
sp|O00268|TAF4_HUMAN;tr|V9GY14|V9GY14_HUMAN;tr|V9GY03|V9GY03_HUMAN	>sp|O00268|TAF4_HUMAN Transcription initiation factor TFIID subunit 4 OS=Homo sapiens GN=TAF4 PE=1 SV=2	14	11187000	16602000	13760000	10101000	0	12608000	0	23528000	0	11867000	8504900	9907900	13245000	12665000	12329000	12821000	8627700	0	11855000	11259000	16822000	15320000	0	15166000	29121000	16845000	12958000	17226000	17340000	17891000	19389000	11441000	13808000	21098000	24319000	26318000	0.0634622	0.0940479	0.0776257	0.0575649	0	0.0705547	0	0.130026	0	0.0669095	0.0475619
sp|O00273|DFFA_HUMAN;tr|K7ERT1|K7ERT1_HUMAN	>sp|O00273|DFFA_HUMAN DNA fragmentation factor subunit alpha OS=Homo sapiens GN=DFFA PE=1 SV=1	21	100030000	139520000	144540000	122480000	137890000	143600000	88435000	113230000	100820000	123900000	109040000	104410000	121100000	132740000	168370000	104490000	127680000	112520000	132100000	128540000	134860000	156950000	143310000	109730000	141260000	154540000	169160000	241180000	192160000	202150000	145120000	141430000	206370000	137290000	162940000	134910000	0.567455	0.790361	0.815409	0.698006	0.780991	0.80359	0.488979	0.625759	0.578107	0.698583	0.609784
sp|O00291|HIP1_HUMAN;sp|O00291-3|HIP1_HUMAN;tr|C9JMG5|C9JMG5_HUMAN	>sp|O00291|HIP1_HUMAN Huntingtin-interacting protein 1 OS=Homo sapiens GN=HIP1 PE=1 SV=5;>sp|O00291-3|HIP1_HUMAN Isoform 3 of Huntingtin-interacting protein 1 OS=Homo sapiens GN=HIP1	18	23147000	19157000	25775000	20391000	11120000	8539700	0	13591000	13881000	16469000	14645000	12652000	22585000	32380000	22548000	17453000	18876000	16793000	21074000	28211000	23559000	22230000	18161000	19601000	25832000	26213000	31096000	26095000	20927000	24966000	30485000	33802000	27069000	26321000	29991000	27597000	0.131309	0.108522	0.145407	0.116207	0.0629823	0.0477884	0	0.0751099	0.0795944	0.0928569	0.0818992
sp|O00299|CLIC1_HUMAN	>sp|O00299|CLIC1_HUMAN Chloride intracellular channel protein 1 OS=Homo sapiens GN=CLIC1 PE=1 SV=4	20	1580700000	1582400000	1623900000	1493900000	1602400000	1491500000	1634600000	1825400000	1670900000	1477300000	1596600000	1558500000	1208000000	1304300000	1223700000	984660000	954520000	1014500000	1328800000	1263900000	1253900000	1270800000	1187600000	1154500000	1361700000	1467700000	1379800000	1562600000	1530900000	1497300000	1590500000	1794500000	1790200000	1564800000	1542100000	1638200000	8.96707	8.96407	9.16108	8.51364	9.07579	8.34648	9.03811	10.088	9.58103	8.32943	8.92866
sp|O00303|EIF3F_HUMAN;tr|B3KSH1|B3KSH1_HUMAN;tr|B4DEW9|B4DEW9_HUMAN;tr|E9PQV8|E9PQV8_HUMAN;tr|H0YDT6|H0YDT6_HUMAN	>sp|O00303|EIF3F_HUMAN Eukaryotic translation initiation factor 3 subunit F OS=Homo sapiens GN=EIF3F PE=1 SV=1;>tr|B3KSH1|B3KSH1_HUMAN Eukaryotic translation initiation factor 3 subunit F OS=Homo sapiens GN=EIF3F PE=2 SV=1;>tr|B4DEW9|B4DEW9_HUMAN Eukaryoti	19	326930000	262220000	277180000	226790000	254880000	231080000	339330000	291650000	314820000	254360000	327660000	387720000	269020000	291580000	263400000	194510000	261290000	225550000	251190000	275680000	279790000	245400000	273950000	242750000	211220000	190990000	240920000	203450000	218380000	211750000	352600000	239900000	261350000	206540000	252590000	253160000	1.85462	1.48544	1.56368	1.29246	1.44361	1.29313	1.87624	1.61179	1.80519	1.43415	1.83237
sp|O00391-2|QSOX1_HUMAN;sp|O00391|QSOX1_HUMAN;tr|A8MXT8|A8MXT8_HUMAN	>sp|O00391-2|QSOX1_HUMAN Isoform 2 of Sulfhydryl oxidase 1 OS=Homo sapiens GN=QSOX1;>sp|O00391|QSOX1_HUMAN Sulfhydryl oxidase 1 OS=Homo sapiens GN=QSOX1 PE=1 SV=3	4	0	0	0	0	0	0	0	0	0	0	0	0	0	0	0	0	0	0	0	0	0	0	0	0	0	0	0	0	0	0	0	0	0	0	0	0	0	0	0	0	0	0	0	0	0	0	0
sp|O00399|DCTN6_HUMAN;tr|E5RK00|E5RK00_HUMAN	>sp|O00399|DCTN6_HUMAN Dynactin subunit 6 OS=Homo sapiens GN=DCTN6 PE=1 SV=1	3	12666000	0	18927000	0	18868000	0	0	0	0	0	0	0	19936000	0	0	0	0	0	0	0	0	0	0	0	0	0	18668000	0	43850000	33063000	0	0	0	0	0	0	0.0718523	0	0.106775	0	0.106866	0	0	0	0	0	0
sp|O00400|ACATN_HUMAN	>sp|O00400|ACATN_HUMAN Acetyl-coenzyme A transporter 1 OS=Homo sapiens GN=SLC33A1 PE=1 SV=1	2	0	0	0	0	0	0	0	0	0	0	0	0	0	0	0	0	0	0	0	0	0	0	0	0	0	0	0	0	0	0	0	0	6347200	0	0	0	0	0	0	0	0	0	0	0	0	0	0
sp|O00401|WASL_HUMAN	>sp|O00401|WASL_HUMAN Neural Wiskott-Aldrich syndrome protein OS=Homo sapiens GN=WASL PE=1 SV=2	10	23117000	17763000	13847000	16735000	8791500	24899000	19178000	18832000	14550000	13997000	17592000	12568000	22487000	26786000	23073000	28646000	28148000	29438000	22607000	21953000	19747000	27854000	34068000	28039000	10219000	14512000	0	0	17504000	15832000	0	10906000	15159000	9546000	0	15383000	0.131139	0.100625	0.0781166	0.0953717	0.0497939	0.139335	0.10604	0.104074	0.0834304	0.078919	0.0983797
sp|O00410|IPO5_HUMAN;sp|O00410-3|IPO5_HUMAN;tr|H0Y8C6|H0Y8C6_HUMAN;tr|B4E0R6|B4E0R6_HUMAN;tr|E7ETV3|E7ETV3_HUMAN;tr|E7EQT5|E7EQT5_HUMAN;tr|C9JMV5|C9JMV5_HUMAN;tr|H0Y3V4|H0Y3V4_HUMAN;tr|E7EV12|E7EV12_HUMAN;tr|C9JZD8|C9JZD8_HUMAN;tr|C9J875|C9J875_HUMAN;tr|C9JQT6|C9JQT6_HUMAN;tr|E7ESA1|E7ESA1_HUMAN;tr|E7ESZ1|E7ESZ1_HUMAN;tr|E7EWK4|E7EWK4_HUMAN;tr|E7EX05|E7EX05_HUMAN;tr|E7ETV8|E7ETV8_HUMAN;tr|C9JXE0|…	>sp|O00410|IPO5_HUMAN Importin-5 OS=Homo sapiens GN=IPO5 PE=1 SV=4;>sp|O00410-3|IPO5_HUMAN Isoform 3 of Importin-5 OS=Homo sapiens GN=IPO5;>tr|H0Y8C6|H0Y8C6_HUMAN Importin-5 (Fragment) OS=Homo sapiens GN=IPO5 PE=4 SV=1;>tr|B4E0R6|B4E0R6_HUMAN Importin-5 OS	54	869000000	895860000	786190000	723660000	781770000	664200000	802430000	755970000	776500000	679740000	726530000	746680000	748260000	809850000	817950000	560700000	576900000	559940000	741240000	759010000	774240000	652790000	739820000	724530000	766550000	702000000	621920000	618050000	611070000	722430000	805900000	718950000	671670000	726110000	766360000	756500000	4.92971	5.07492	4.43522	4.12409	4.42785	3.71688	4.43684	4.17782	4.45249	3.83257	4.06297
sp|O00411|RPOM_HUMAN;tr|K7EMH3|K7EMH3_HUMAN;tr|K7ESD1|K7ESD1_HUMAN	>sp|O00411|RPOM_HUMAN DNA-directed RNA polymerase, mitochondrial OS=Homo sapiens GN=POLRMT PE=1 SV=2	22	30158000	54160000	33709000	34022000	23167000	42775000	49483000	22122000	54063000	30778000	26633000	37815000	16191000	12223000	14485000	13455000	6672500	7105900	8823900	5275500	9819100	9436900	0	12089000	15045000	0	0	7225700	0	0	5243200	6718500	5031800	7548200	0	0	0.171082	0.306809	0.190166	0.193889	0.131215	0.23937	0.273604	0.122256	0.31	0.173535	0.14894
sp|O00418|EF2K_HUMAN;tr|H3BRH4|H3BRH4_HUMAN	>sp|O00418|EF2K_HUMAN Eukaryotic elongation factor 2 kinase OS=Homo sapiens GN=EEF2K PE=1 SV=2	9	4774900	0	4064700	0	4376700	3733400	0	3656500	0	0	0	0	4726700	4030200	0	0	0	0	0	0	3836500	0	0	0	0	5385100	3739000	0	6776000	5495600	6777700	5671000	0	4308100	7629400	5372400	0.0270873	0	0.0229306	0	0.0247891	0.0208922	0	0.0202074	0	0	0
sp|O00422|SAP18_HUMAN;tr|H7BZW6|H7BZW6_HUMAN;tr|U3KPY7|U3KPY7_HUMAN;tr|U3KQ12|U3KQ12_HUMAN	>sp|O00422|SAP18_HUMAN Histone deacetylase complex subunit SAP18 OS=Homo sapiens GN=SAP18 PE=1 SV=1;>tr|H7BZW6|H7BZW6_HUMAN Histone deacetylase complex subunit SAP18 (Fragment) OS=Homo sapiens GN=SAP18 PE=4 SV=2;>tr|U3KPY7|U3KPY7_HUMAN Histone deacetylase	11	148020000	158840000	157590000	160720000	164540000	174770000	108690000	176330000	176840000	137870000	135170000	135120000	117070000	117720000	120520000	117570000	122750000	119260000	128380000	103220000	102420000	123850000	108710000	115410000	159780000	171790000	142550000	163670000	158090000	166050000	130210000	135510000	140530000	158910000	171990000	158200000	0.839695	0.899806	0.889029	0.915933	0.931934	0.978018	0.600974	0.974478	1.01401	0.77735	0.755911
sp|O00425|IF2B3_HUMAN;sp|O00425-2|IF2B3_HUMAN;tr|F8WD15|F8WD15_HUMAN	>sp|O00425|IF2B3_HUMAN Insulin-like growth factor 2 mRNA-binding protein 3 OS=Homo sapiens GN=IGF2BP3 PE=1 SV=2	29	364140000	395690000	353730000	330130000	314850000	321080000	252370000	234120000	231120000	296420000	276310000	292070000	277680000	280530000	276580000	313720000	321600000	316830000	226640000	213760000	235660000	248420000	248450000	227120000	254690000	255880000	253430000	195750000	169190000	183950000	195290000	199580000	229120000	251930000	259420000	236030000	2.06571	2.24153	1.99553	1.88139	1.78327	1.79677	1.39542	1.29385	1.32525	1.6713	1.54521
sp|O00429|DNM1L_HUMAN;sp|O00429-3|DNM1L_HUMAN;sp|O00429-6|DNM1L_HUMAN;sp|O00429-5|DNM1L_HUMAN;tr|B4DGC9|B4DGC9_HUMAN;tr|F8VZ52|F8VZ52_HUMAN;tr|B4DPZ9|B4DPZ9_HUMAN;tr|B4DDQ3|B4DDQ3_HUMAN;tr|F8W1W3|F8W1W3_HUMAN;tr|F8VUJ9|F8VUJ9_HUMAN;tr|F8VR28|F8VR28_HUMAN;tr|F8VYL3|F8VYL3_HUMAN;tr|H0YHY4|H0YHY4_HUMAN;tr|H0YI79|H0YI79_HUMAN	>sp|O00429|DNM1L_HUMAN Dynamin-1-like protein OS=Homo sapiens GN=DNM1L PE=1 SV=2;>sp|O00429-3|DNM1L_HUMAN Isoform 2 of Dynamin-1-like protein OS=Homo sapiens GN=DNM1L;>sp|O00429-6|DNM1L_HUMAN Isoform 6 of Dynamin-1-like protein OS=Homo sapiens GN=DNM1L;>sp	54	0	0	0	0	0	0	0	0	0	0	0	0	0	0	0	0	0	0	0	0	0	0	0	0	0	0	0	0	0	0	0	0	0	0	0	0	0	0	0	0	0	0	0	0	0	0	0
sp|O00429-2|DNM1L_HUMAN;sp|O00429-4|DNM1L_HUMAN;tr|J3KPI2|J3KPI2_HUMAN;tr|G8JLD5|G8JLD5_HUMAN	>sp|O00429-2|DNM1L_HUMAN Isoform 4 of Dynamin-1-like protein OS=Homo sapiens GN=DNM1L;>sp|O00429-4|DNM1L_HUMAN Isoform 3 of Dynamin-1-like protein OS=Homo sapiens GN=DNM1L;>tr|J3KPI2|J3KPI2_HUMAN Dynamin-1-like protein OS=Homo sapiens GN=DNM1L PE=3 SV=1;>t	54	360780000	406770000	429770000	455840000	416660000	378550000	424520000	448560000	483660000	451010000	383630000	413340000	803670000	760240000	700170000	886120000	966880000	988230000	724160000	732510000	720360000	689130000	690380000	725660000	645250000	603540000	608020000	653600000	729290000	737990000	712560000	706570000	671050000	562900000	627600000	644700000	2.04665	2.30429	2.42451	2.5978	2.35991	2.11838	2.34728	2.47894	2.77333	2.54292	2.14537
sp|O00442|RTCA_HUMAN;sp|O00442-2|RTCA_HUMAN;tr|A6NIC1|A6NIC1_HUMAN	>sp|O00442|RTCA_HUMAN RNA 3-terminal phosphate cyclase OS=Homo sapiens GN=RTCA PE=1 SV=1;>sp|O00442-2|RTCA_HUMAN Isoform 2 of RNA 3-terminal phosphate cyclase OS=Homo sapiens GN=RTCA	14	44216000	33275000	29287000	24066000	36677000	35154000	59093000	62315000	38825000	47689000	51840000	46229000	77204000	77608000	97320000	109550000	128430000	138480000	68636000	61025000	67370000	115340000	74033000	95215000	51255000	34024000	33871000	56640000	47406000	45850000	45354000	57736000	41599000	51019000	31396000	54336000	0.250831	0.188498	0.16522	0.137151	0.207734	0.196723	0.32674	0.34438	0.222625	0.268884	0.289905
sp|O00443|P3C2A_HUMAN;tr|F5H2B0|F5H2B0_HUMAN;tr|B4E2G4|B4E2G4_HUMAN	>sp|O00443|P3C2A_HUMAN Phosphatidylinositol 4-phosphate 3-kinase C2 domain-containing subunit alpha OS=Homo sapiens GN=PIK3C2A PE=1 SV=2;>tr|F5H2B0|F5H2B0_HUMAN Phosphatidylinositol 4-phosphate 3-kinase C2 domain-containing subunit alpha OS=Homo sapiens GN	17	10556000	7932500	0	6682200	10781000	0	0	0	0	9133600	7826400	0	0	7707800	0	6478700	0	0	0	0	9132400	0	0	0	9820100	13032000	7817900	8919600	15404000	6695900	8898100	8356800	11752000	14507000	12537000	13778000	0.0598826	0.0449365	0	0.0380814	0.0610622	0	0	0	0	0.0514978	0.0437676
sp|O00459|P85B_HUMAN;tr|E9PFP1|E9PFP1_HUMAN	>sp|O00459|P85B_HUMAN Phosphatidylinositol 3-kinase regulatory subunit beta OS=Homo sapiens GN=PIK3R2 PE=1 SV=2;>tr|E9PFP1|E9PFP1_HUMAN Phosphatidylinositol 3-kinase regulatory subunit beta OS=Homo sapiens GN=PIK3R2 PE=4 SV=1	9	9605400	8775500	8704900	5016000	10622000	9025100	6143000	6941100	6883500	11279000	9463100	7068900	7267200	6979000	6377000	0	0	0	6507600	0	0	6606200	0	0	0	3882100	2911700	7577700	6101000	5103500	3456100	3523300	0	4407600	5265200	0	0.05449	0.0497119	0.0491079	0.0285859	0.0601617	0.0505047	0.0339662	0.0383596	0.0394703	0.0635942	0.0529205
sp|O00461|GOLI4_HUMAN;tr|F8W785|F8W785_HUMAN	>sp|O00461|GOLI4_HUMAN Golgi integral membrane protein 4 OS=Homo sapiens GN=GOLIM4 PE=1 SV=1;>tr|F8W785|F8W785_HUMAN Golgi integral membrane protein 4 OS=Homo sapiens GN=GOLIM4 PE=4 SV=1	5	0	0	0	0	0	0	0	0	0	0	0	0	8827200	8051900	7278500	13220000	15241000	14860000	7819500	13942000	12743000	10995000	11688000	9028800	6966800	0	0	7588400	0	6536900	0	0	0	0	0	0	0	0	0	0	0	0	0	0	0	0	0
sp|O00468-2|AGRIN_HUMAN;sp|O00468-6|AGRIN_HUMAN;sp|O00468-3|AGRIN_HUMAN;sp|O00468-5|AGRIN_HUMAN;sp|O00468-4|AGRIN_HUMAN;sp|O00468-7|AGRIN_HUMAN;sp|O00468|AGRIN_HUMAN;tr|H0Y5U1|H0Y5U1_HUMAN	>sp|O00468-2|AGRIN_HUMAN Isoform 2 of Agrin OS=Homo sapiens GN=AGRN;>sp|O00468-6|AGRIN_HUMAN Isoform 6 of Agrin OS=Homo sapiens GN=AGRN;>sp|O00468-3|AGRIN_HUMAN Isoform 3 of Agrin OS=Homo sapiens GN=AGRN;>sp|O00468-5|AGRIN_HUMAN Isoform 5 of Agrin OS=Homo	19	0	0	0	0	0	0	0	0	0	0	0	0	0	1607300	0	3327000	0	0	0	0	9915500	2810700	0	0	0	1253600	0	6431300	0	0	1892900	8345600	10634000	6249500	2269900	0	0	0	0	0	0	0	0	0	0	0	0
sp|O00471|EXOC5_HUMAN;tr|F8W9B8|F8W9B8_HUMAN;tr|G3V377|G3V377_HUMAN;tr|G3V4Z7|G3V4Z7_HUMAN	>sp|O00471|EXOC5_HUMAN Exocyst complex component 5 OS=Homo sapiens GN=EXOC5 PE=1 SV=1;>tr|F8W9B8|F8W9B8_HUMAN Exocyst complex component 5 OS=Homo sapiens GN=EXOC5 PE=4 SV=1	15	15760000	12055000	13856000	0	0	0	0	0	14790000	0	6477900	0	13423000	10230000	13223000	15534000	14767000	11548000	12697000	0	10518000	12562000	6833800	9397200	0	9107900	9332200	16744000	18621000	9083400	13589000	10051000	10860000	22544000	7862700	10919000	0.0894041	0.0682898	0.0781673	0	0	0	0	0	0.0848066	0	0.0362264
sp|O00479|HMGN4_HUMAN	>sp|O00479|HMGN4_HUMAN High mobility group nucleosome-binding domain-containing protein 4 OS=Homo sapiens GN=HMGN4 PE=1 SV=3	2	0	0	0	0	0	0	0	0	0	0	0	0	0	0	0	0	0	0	0	0	0	0	0	0	0	0	0	0	908650	0	0	0	0	0	0	0	0	0	0	0	0	0	0	0	0	0	0
sp|O00483|NDUA4_HUMAN	>sp|O00483|NDUA4_HUMAN NADH dehydrogenase [ubiquinone] 1 alpha subcomplex subunit 4 OS=Homo sapiens GN=NDUFA4 PE=1 SV=1	4	73642000	94071000	80855000	108470000	125090000	116000000	131890000	105920000	92051000	65403000	52163000	63789000	66920000	54571000	41761000	69669000	52747000	57282000	0	38809000	66446000	65968000	50666000	50973000	77632000	76734000	66658000	87433000	63581000	71143000	59595000	77733000	89753000	63430000	77839000	76045000	0.41776	0.532899	0.456136	0.618164	0.708494	0.649139	0.729253	0.585361	0.527825	0.368761	0.291711
sp|O00487|PSDE_HUMAN;tr|C9JW37|C9JW37_HUMAN	>sp|O00487|PSDE_HUMAN 26S proteasome non-ATPase regulatory subunit 14 OS=Homo sapiens GN=PSMD14 PE=1 SV=1	15	203150000	184120000	201550000	211470000	181780000	183570000	194690000	178450000	167640000	205390000	202950000	185900000	211690000	214260000	196270000	240440000	209190000	234920000	217900000	218540000	238010000	267770000	236510000	224430000	190960000	249290000	244700000	204750000	210420000	223590000	206720000	246930000	244720000	176370000	244200000	203260000	1.15244	1.04301	1.13703	1.20515	1.02958	1.02726	1.07649	0.986194	0.961256	1.15805	1.13496
sp|O00488|ZN593_HUMAN;tr|A9J4F5|A9J4F5_HUMAN	>sp|O00488|ZN593_HUMAN Zinc finger protein 593 OS=Homo sapiens GN=ZNF593 PE=1 SV=2;>tr|A9J4F5|A9J4F5_HUMAN Zinc finger protein 593 OS=Homo sapiens GN=ZNF593 PE=4 SV=1	2	0	0	0	0	0	0	0	6353100	4098200	4181200	4160400	0	0	0	6316900	5902100	0	4564300	7181500	6588100	7201100	0	7758400	6475100	0	0	13034000	0	0	0	0	4964200	5986800	7060000	0	0	0	0	0	0	0	0	0	0.03511	0.0234993	0.0235748	0.0232662
sp|O00499-9|BIN1_HUMAN;sp|O00499-10|BIN1_HUMAN;sp|O00499-7|BIN1_HUMAN;sp|O00499-8|BIN1_HUMAN;sp|O00499-4|BIN1_HUMAN;sp|O00499-6|BIN1_HUMAN;sp|O00499-11|BIN1_HUMAN;sp|O00499-3|BIN1_HUMAN;sp|O00499-2|BIN1_HUMAN;sp|O00499-5|BIN1_HUMAN;sp|O00499|BIN1_HUMAN	>sp|O00499-9|BIN1_HUMAN Isoform BIN1-10-13 of Myc box-dependent-interacting protein 1 OS=Homo sapiens GN=BIN1;>sp|O00499-10|BIN1_HUMAN Isoform BIN1-13 of Myc box-dependent-interacting protein 1 OS=Homo sapiens GN=BIN1;>sp|O00499-7|BIN1_HUMAN Isoform II3 of	14	36169000	29971000	17814000	18913000	20478000	24661000	21078000	43298000	36268000	59343000	59053000	49374000	0	0	0	0	0	0	0	0	0	0	0	0	59306000	99516000	54029000	49858000	45254000	63001000	59935000	53537000	57267000	81274000	74195000	72200000	0.205181	0.169781	0.100496	0.107784	0.115985	0.138004	0.116546	0.239284	0.207963	0.334593	0.330242
sp|O00505|IMA4_HUMAN;tr|H0Y4S9|H0Y4S9_HUMAN	>sp|O00505|IMA4_HUMAN Importin subunit alpha-4 OS=Homo sapiens GN=KPNA3 PE=1 SV=2	20	232150000	242390000	239160000	177500000	189930000	156590000	206190000	208340000	213230000	182530000	192770000	215690000	235550000	212830000	286180000	192690000	203700000	203300000	197660000	199360000	232110000	190540000	196380000	188440000	309670000	281740000	248000000	230000000	184180000	292630000	252630000	186270000	248250000	244520000	283720000	252660000	1.31695	1.3731	1.3492	1.01156	1.07574	0.876282	1.14008	1.15138	1.22267	1.02916	1.07803
sp|O00515|LAD1_HUMAN;tr|E9PDI4|E9PDI4_HUMAN;tr|H0Y901|H0Y901_HUMAN	>sp|O00515|LAD1_HUMAN Ladinin-1 OS=Homo sapiens GN=LAD1 PE=1 SV=2;>tr|E9PDI4|E9PDI4_HUMAN Ladinin-1 OS=Homo sapiens GN=LAD1 PE=4 SV=1	16	44306000	45304000	48220000	43637000	49270000	48582000	41358000	45285000	43478000	34900000	47895000	46573000	0	0	0	0	0	0	0	0	0	0	0	0	0	0	0	0	0	0	0	0	0	0	0	0	0.251341	0.256641	0.272029	0.248684	0.279059	0.271866	0.228679	0.250265	0.249305	0.196776	0.267843
sp|O00560|SDCB1_HUMAN;tr|B4DHN5|B4DHN5_HUMAN;tr|E9PBU7|E9PBU7_HUMAN;sp|O00560-3|SDCB1_HUMAN	>sp|O00560|SDCB1_HUMAN Syntenin-1 OS=Homo sapiens GN=SDCBP PE=1 SV=1;>tr|B4DHN5|B4DHN5_HUMAN Syntenin-1 OS=Homo sapiens GN=SDCBP PE=2 SV=1;>tr|E9PBU7|E9PBU7_HUMAN Syntenin-1 OS=Homo sapiens GN=SDCBP PE=4 SV=1;>sp|O00560-3|SDCB1_HUMAN Isoform 3 of Syntenin-	13	48637000	32658000	41826000	13856000	11477000	14097000	41177000	30049000	39752000	33478000	34236000	33123000	64151000	59060000	66213000	109470000	117060000	116980000	68008000	70423000	68982000	79023000	70353000	68620000	108960000	89671000	97098000	60425000	49728000	72929000	75548000	90760000	85335000	77262000	90178000	84177000	0.27591	0.185003	0.235957	0.0789644	0.0650043	0.0788872	0.227678	0.166064	0.22794	0.188758	0.191458
sp|O00560-2|SDCB1_HUMAN;tr|G5EA09|G5EA09_HUMAN	>sp|O00560-2|SDCB1_HUMAN Isoform 2 of Syntenin-1 OS=Homo sapiens GN=SDCBP;>tr|G5EA09|G5EA09_HUMAN Syndecan binding protein (Syntenin), isoform CRA_a OS=Homo sapiens GN=SDCBP PE=4 SV=1	13	0	0	0	0	0	0	0	0	0	0	0	0	0	0	0	0	0	0	0	0	0	0	0	0	0	0	0	0	0	0	0	0	0	0	0	0	0	0	0	0	0	0	0	0	0	0	0
sp|O00566|MPP10_HUMAN;tr|U3KQ48|U3KQ48_HUMAN	>sp|O00566|MPP10_HUMAN U3 small nucleolar ribonucleoprotein protein MPP10 OS=Homo sapiens GN=MPHOSPH10 PE=1 SV=2	19	90685000	111720000	71671000	92371000	90336000	102230000	123570000	109440000	102120000	109570000	108720000	102790000	98097000	69651000	97109000	86554000	104020000	87670000	86581000	91551000	90990000	106790000	108610000	103970000	118020000	118120000	113060000	123000000	115180000	135300000	83341000	78242000	87469000	108280000	121570000	105440000	0.514442	0.632878	0.404325	0.526416	0.511652	0.572082	0.683249	0.604814	0.585561	0.617787	0.607995
sp|O00567|NOP56_HUMAN;tr|Q5JXT2|Q5JXT2_HUMAN;tr|H0YDU4|H0YDU4_HUMAN;tr|H0Y653|H0Y653_HUMAN	>sp|O00567|NOP56_HUMAN Nucleolar protein 56 OS=Homo sapiens GN=NOP56 PE=1 SV=4	46	338940000	399310000	397470000	459250000	462760000	471610000	471010000	432060000	423550000	405320000	413400000	398930000	320590000	341380000	363360000	365590000	428510000	411260000	359780000	399160000	398450000	351200000	376640000	391840000	387150000	389510000	426360000	364920000	376500000	398120000	437390000	443790000	462400000	320270000	443800000	438290000	1.92276	2.26203	2.24229	2.61724	2.62101	2.63914	2.60433	2.38775	2.42866	2.28531	2.31186
sp|O00571|DDX3X_HUMAN;sp|O00571-2|DDX3X_HUMAN;tr|B4DXX7|B4DXX7_HUMAN;sp|O15523|DDX3Y_HUMAN;tr|B4E3C4|B4E3C4_HUMAN;tr|B4DLA0|B4DLA0_HUMAN;tr|C9J081|C9J081_HUMAN;tr|C9J8G5|C9J8G5_HUMAN;tr|D6RCM4|D6RCM4_HUMAN;sp|Q9NQI0-3|DDX4_HUMAN;sp|Q9NQI0-2|DDX4_HUMAN;sp|Q9NQI0-4|DDX4_HUMAN;sp|Q9NQI0|DDX4_HUMAN;tr|H0Y960|H0Y960_HUMAN	>sp|O00571|DDX3X_HUMAN ATP-dependent RNA helicase DDX3X OS=Homo sapiens GN=DDX3X PE=1 SV=3;>sp|O00571-2|DDX3X_HUMAN Isoform 2 of ATP-dependent RNA helicase DDX3X OS=Homo sapiens GN=DDX3X;>tr|B4DXX7|B4DXX7_HUMAN Uncharacterized protein OS=Homo sapiens GN=DD	68	800780000	829080000	791140000	631510000	625590000	582870000	807140000	764190000	748320000	884970000	906590000	916550000	1030300000	1061500000	1107700000	1133600000	1170500000	1171300000	1180400000	1201300000	1122300000	1093900000	1165000000	1100100000	1039700000	1143100000	1212600000	689030000	671680000	766500000	901820000	959060000	1049000000	905750000	1220400000	1026300000	4.5427	4.69662	4.46314	3.59893	3.54326	3.26176	4.46288	4.22325	4.2909	4.98971	5.06992
sp|O00622|CYR61_HUMAN	>sp|O00622|CYR61_HUMAN Protein CYR61 OS=Homo sapiens GN=CYR61 PE=1 SV=1	11	0	0	0	5612400	0	10165000	0	4918900	9486000	0	0	0	0	0	0	0	0	0	13542000	15249000	15711000	0	0	0	44706000	46746000	34098000	26359000	26027000	28158000	34543000	31563000	33614000	35216000	52283000	59344000	0	0	0	0.0319847	0	0.0568836	0	0.027184	0.0543932	0	0
sp|O00625|PIR_HUMAN	>sp|O00625|PIR_HUMAN Pirin OS=Homo sapiens GN=PIR PE=1 SV=1	14	55671000	64607000	74855000	44064000	39275000	48387000	56400000	46209000	39669000	137700000	107600000	145850000	104600000	83256000	81443000	51288000	71958000	61393000	90790000	85920000	92634000	152800000	134330000	146760000	66429000	61485000	55826000	42122000	38168000	29161000	37412000	46113000	45867000	57650000	88864000	80494000	0.315813	0.365989	0.422287	0.251118	0.222449	0.270775	0.31185	0.255371	0.227464	0.776391	0.601731
sp|O00629|IMA3_HUMAN;tr|H7C4F6|H7C4F6_HUMAN	>sp|O00629|IMA3_HUMAN Importin subunit alpha-3 OS=Homo sapiens GN=KPNA4 PE=1 SV=1	16	115780000	128270000	109870000	122210000	138830000	101890000	153810000	91383000	144020000	123910000	145350000	166530000	194170000	209740000	248940000	327390000	393980000	297420000	279460000	237680000	292740000	236240000	242110000	239990000	157020000	196270000	147670000	115120000	110290000	126810000	115450000	139230000	114070000	169840000	127040000	108920000	0.656802	0.726631	0.619821	0.696467	0.786316	0.570179	0.850454	0.505023	0.825818	0.69864	0.812841
sp|O00712|NFIB_HUMAN;sp|O00712-4|NFIB_HUMAN;tr|Q5VW27|Q5VW27_HUMAN;sp|O00712-5|NFIB_HUMAN;tr|Q5VW30|Q5VW30_HUMAN;tr|Q5VW26|Q5VW26_HUMAN;tr|U3KPY9|U3KPY9_HUMAN;sp|O00712-2|NFIB_HUMAN;tr|Q5W0Y9|Q5W0Y9_HUMAN	>sp|O00712|NFIB_HUMAN Nuclear factor 1 B-type OS=Homo sapiens GN=NFIB PE=1 SV=2;>sp|O00712-4|NFIB_HUMAN Isoform 4 of Nuclear factor 1 B-type OS=Homo sapiens GN=NFIB;>tr|Q5VW27|Q5VW27_HUMAN Nuclear factor 1 OS=Homo sapiens GN=NFIB PE=3 SV=1;>sp|O00712-5|NFI	3	0	0	0	0	0	0	0	0	0	0	0	0	0	0	0	0	0	0	0	0	0	0	0	0	0	0	0	0	0	0	0	0	0	0	0	5385900	0	0	0	0	0	0	0	0	0	0	0
sp|O00743-2|PPP6_HUMAN;sp|O00743|PPP6_HUMAN;sp|O00743-3|PPP6_HUMAN;tr|B7Z3E2|B7Z3E2_HUMAN;tr|Q5T1S7|Q5T1S7_HUMAN	>sp|O00743-2|PPP6_HUMAN Isoform 2 of Serine/threonine-protein phosphatase 6 catalytic subunit OS=Homo sapiens GN=PPP6C;>sp|O00743|PPP6_HUMAN Serine/threonine-protein phosphatase 6 catalytic subunit OS=Homo sapiens GN=PPP6C PE=1 SV=1;>sp|O00743-3|PPP6_HUMAN	8	23031000	15578000	10027000	17824000	14524000	16873000	10077000	17839000	13710000	14750000	19268000	25245000	18942000	13727000	9193500	15856000	15458000	9970300	12830000	12744000	13482000	15219000	10356000	8102500	31834000	20873000	22141000	20175000	22589000	10528000	26382000	14089000	16034000	38298000	14192000	28894000	0.130651	0.0882471	0.0565664	0.101578	0.0822621	0.0944218	0.0557183	0.0985862	0.0786138	0.0831647	0.107752
sp|O00748|EST2_HUMAN;tr|J3QSC0|J3QSC0_HUMAN;sp|O00748-2|EST2_HUMAN	>sp|O00748|EST2_HUMAN Cocaine esterase OS=Homo sapiens GN=CES2 PE=1 SV=1;>tr|J3QSC0|J3QSC0_HUMAN Cocaine esterase (Fragment) OS=Homo sapiens GN=CES2 PE=4 SV=1;>sp|O00748-2|EST2_HUMAN Isoform 2 of Cocaine esterase OS=Homo sapiens GN=CES2	2	0	0	0	0	0	0	0	0	0	0	0	0	0	0	0	0	0	0	0	0	0	0	0	0	0	0	0	2475500	4277900	0	0	0	0	0	0	0	0	0	0	0	0	0	0	0	0	0	0
sp|O00754-2|MA2B1_HUMAN;sp|O00754|MA2B1_HUMAN;tr|M0QZ24|M0QZ24_HUMAN;tr|M0R174|M0R174_HUMAN;tr|M0QYZ1|M0QYZ1_HUMAN;tr|M0R2P5|M0R2P5_HUMAN	>sp|O00754-2|MA2B1_HUMAN Isoform 2 of Lysosomal alpha-mannosidase OS=Homo sapiens GN=MAN2B1;>sp|O00754|MA2B1_HUMAN Lysosomal alpha-mannosidase OS=Homo sapiens GN=MAN2B1 PE=1 SV=3	25	5790200	8031100	8256400	10853000	7950200	14786000	16240000	12646000	6887800	6034400	9302400	11512000	41245000	32077000	42998000	156870000	145200000	128770000	30472000	33849000	38033000	37445000	36493000	32786000	22815000	20181000	13544000	37232000	44263000	47683000	18225000	15513000	17171000	21926000	14376000	8756400	0.0328469	0.045495	0.0465777	0.0618505	0.0450289	0.0827429	0.089795	0.0698874	0.039495	0.0340237	0.0520218
sp|O00762|UBE2C_HUMAN;CON__sp|UBE2C_HUMAN|;sp|O00762-2|UBE2C_HUMAN;sp|O00762-3|UBE2C_HUMAN;sp|O00762-4|UBE2C_HUMAN;tr|K4DI81|K4DI81_HUMAN	>sp|O00762|UBE2C_HUMAN Ubiquitin-conjugating enzyme E2 C OS=Homo sapiens GN=UBE2C PE=1 SV=1;>CON__sp|UBE2C_HUMAN|;>sp|O00762-2|UBE2C_HUMAN Isoform 2 of Ubiquitin-conjugating enzyme E2 C OS=Homo sapiens GN=UBE2C;>sp|O00762-3|UBE2C_HUMAN Isoform 3 of Ubiquit	9	31469000	56254000	36555000	37400000	45432000	45785000	24404000	32194000	29309000	68178000	46598000	61349000	54203000	71633000	73936000	19413000	12871000	12015000	33717000	31178000	33431000	46511000	68682000	43249000	80022000	48691000	57728000	27263000	49263000	45033000	44776000	40877000	22567000	137460000	59005000	41718000	0.178519	0.318671	0.206222	0.21314	0.257321	0.256214	0.134936	0.177918	0.168059	0.384407	0.26059
sp|O00764|PDXK_HUMAN;tr|F2Z2Y4|F2Z2Y4_HUMAN;sp|O00764-3|PDXK_HUMAN;sp|O00764-2|PDXK_HUMAN;tr|A8MV33|A8MV33_HUMAN	>sp|O00764|PDXK_HUMAN Pyridoxal kinase OS=Homo sapiens GN=PDXK PE=1 SV=1;>tr|F2Z2Y4|F2Z2Y4_HUMAN Pyridoxal kinase OS=Homo sapiens GN=PDXK PE=4 SV=1;>sp|O00764-3|PDXK_HUMAN Isoform 3 of Pyridoxal kinase OS=Homo sapiens GN=PDXK;>sp|O00764-2|PDXK_HUMAN Isofor	13	96375000	107870000	91786000	124310000	128030000	88342000	118510000	101100000	80719000	116490000	96576000	81329000	128150000	87426000	89915000	148030000	160280000	116530000	105440000	63033000	102030000	124310000	108010000	81640000	114800000	110400000	109170000	127040000	94433000	117320000	132420000	165750000	145700000	115210000	139510000	108510000	0.546721	0.611068	0.517802	0.708435	0.725146	0.494364	0.655271	0.558723	0.462847	0.656804	0.540082
sp|O00767|ACOD_HUMAN	>sp|O00767|ACOD_HUMAN Acyl-CoA desaturase OS=Homo sapiens GN=SCD PE=1 SV=2	5	55612000	42604000	66119000	13009000	0	20833000	27454000	19906000	39770000	118040000	107420000	154890000	30345000	16465000	9670600	0	0	0	5928300	10861000	11688000	9451100	6290000	0	24345000	39412000	32133000	0	0	6364100	9724100	9182000	4592100	21616000	9312000	18202000	0.315478	0.241346	0.373004	0.0741374	0	0.116582	0.1518	0.110009	0.228043	0.665543	0.600725
sp|O14497|ARI1A_HUMAN;sp|O14497-2|ARI1A_HUMAN;sp|O14497-3|ARI1A_HUMAN;tr|H0Y488|H0Y488_HUMAN;tr|Q96SM7|Q96SM7_HUMAN;tr|H0YEW5|H0YEW5_HUMAN;tr|H0YCU6|H0YCU6_HUMAN	>sp|O14497|ARI1A_HUMAN AT-rich interactive domain-containing protein 1A OS=Homo sapiens GN=ARID1A PE=1 SV=3;>sp|O14497-2|ARI1A_HUMAN Isoform 2 of AT-rich interactive domain-containing protein 1A OS=Homo sapiens GN=ARID1A;>sp|O14497-3|ARI1A_HUMAN Isoform 3	36	130200000	145360000	133420000	112830000	106500000	107640000	132800000	137740000	143460000	136830000	93444000	123170000	171180000	162170000	165520000	128170000	129650000	135600000	179410000	194650000	162710000	153420000	164440000	153630000	0	0	0	53524000	0	0	0	0	0	0	0	0	0.738605	0.823443	0.752676	0.643011	0.603202	0.602356	0.734284	0.761212	0.822607	0.771486	0.522567
sp|O14519|CDKA1_HUMAN;tr|F5GZF0|F5GZF0_HUMAN;sp|O14519-2|CDKA1_HUMAN	>sp|O14519|CDKA1_HUMAN Cyclin-dependent kinase 2-associated protein 1 OS=Homo sapiens GN=CDK2AP1 PE=1 SV=1;>tr|F5GZF0|F5GZF0_HUMAN Cyclin-dependent kinase 2-associated protein 1 (Fragment) OS=Homo sapiens GN=CDK2AP1 PE=4 SV=1;>sp|O14519-2|CDKA1_HUMAN Isofo	3	13958000	0	6966100	7414500	0	5605300	12980000	9554300	0	0	9793900	13541000	0	15646000	12694000	0	0	0	22785000	15560000	0	0	0	0	18829000	0	11744000	18623000	16618000	0	24358000	18495000	0	0	7501800	18664000	0.0791816	0	0.0392986	0.0422548	0	0.0313674	0.0717697	0.0528013	0	0	0.0547704
sp|O14523|C2C2L_HUMAN;sp|O14523-2|C2C2L_HUMAN;tr|E9PK05|E9PK05_HUMAN	>sp|O14523|C2C2L_HUMAN C2 domain-containing protein 2-like OS=Homo sapiens GN=C2CD2L PE=1 SV=3;>sp|O14523-2|C2C2L_HUMAN Isoform 2 of C2 domain-containing protein 2-like OS=Homo sapiens GN=C2CD2L;>tr|E9PK05|E9PK05_HUMAN C2 domain-containing protein 2-like O	8	0	0	0	0	0	0	0	0	0	0	163730000	0	0	0	0	253230000	274940000	386620000	0	0	0	50690000	15306000	192510000	180870000	204390000	0	179180000	0	0	0	184910000	294780000	47362000	149200000	209330000	0	0	0	0	0	0	0	0	0	0	0.915627
sp|O14545|TRAD1_HUMAN;tr|F8VNX8|F8VNX8_HUMAN;tr|F8VWK2|F8VWK2_HUMAN;tr|F8VVF3|F8VVF3_HUMAN;tr|B4DI89|B4DI89_HUMAN;tr|S4R2Z9|S4R2Z9_HUMAN	>sp|O14545|TRAD1_HUMAN TRAF-type zinc finger domain-containing protein 1 OS=Homo sapiens GN=TRAFD1 PE=1 SV=1;>tr|F8VNX8|F8VNX8_HUMAN TRAF-type zinc finger domain-containing protein 1 (Fragment) OS=Homo sapiens GN=TRAFD1 PE=4 SV=1	9	17889000	12932000	14424000	6694400	7341900	0	13185000	16557000	14933000	14815000	0	13997000	14172000	20527000	13455000	17447000	25011000	25386000	21994000	19509000	20401000	11559000	13568000	13056000	15519000	18206000	21662000	17622000	13427000	11000000	15779000	16494000	18594000	22223000	19362000	14988000	0.101482	0.0732579	0.0813716	0.038151	0.0415836	0	0.0729032	0.0915013	0.0856266	0.0835312	0
sp|O14548|COX7R_HUMAN;tr|E5RJZ1|E5RJZ1_HUMAN;tr|H0YBD2|H0YBD2_HUMAN;tr|E5RFH8|E5RFH8_HUMAN	>sp|O14548|COX7R_HUMAN Cytochrome c oxidase subunit 7A-related protein, mitochondrial OS=Homo sapiens GN=COX7A2L PE=1 SV=2;>tr|E5RJZ1|E5RJZ1_HUMAN Cytochrome c oxidase subunit 7A-related protein, mitochondrial OS=Homo sapiens GN=COX7A2L PE=4 SV=1;>tr|H0YBD	3	0	0	0	6869800	0	0	0	0	0	0	0	0	0	0	0	0	0	0	0	4019800	0	5872700	0	5150600	0	0	0	0	0	4722100	0	0	0	4160400	0	0	0	0	0	0.0391505	0	0	0	0	0	0	0
sp|O14561|ACPM_HUMAN;tr|H3BNK3|H3BNK3_HUMAN	>sp|O14561|ACPM_HUMAN Acyl carrier protein, mitochondrial OS=Homo sapiens GN=NDUFAB1 PE=1 SV=3;>tr|H3BNK3|H3BNK3_HUMAN Acyl carrier protein (Fragment) OS=Homo sapiens GN=NDUFAB1 PE=3 SV=1	6	237350000	262150000	304610000	238090000	250670000	269500000	318270000	284580000	310790000	273240000	253120000	279410000	265620000	266930000	314680000	227850000	246570000	206210000	348700000	326030000	360380000	275640000	308820000	288990000	383930000	327060000	346020000	421250000	474990000	389950000	358180000	423140000	407180000	459420000	442140000	466340000	1.34645	1.48504	1.71843	1.35686	1.41976	1.50813	1.75979	1.57271	1.78209	1.5406	1.41552
sp|O14578|CTRO_HUMAN;sp|O14578-4|CTRO_HUMAN;tr|H7BYJ3|H7BYJ3_HUMAN;sp|O14578-3|CTRO_HUMAN;sp|O14578-2|CTRO_HUMAN	>sp|O14578|CTRO_HUMAN Citron Rho-interacting kinase OS=Homo sapiens GN=CIT PE=1 SV=2;>sp|O14578-4|CTRO_HUMAN Isoform 4 of Citron Rho-interacting kinase OS=Homo sapiens GN=CIT;>tr|H7BYJ3|H7BYJ3_HUMAN Citron Rho-interacting kinase (Fragment) OS=Homo sapiens	11	0	0	27027000	27269000	0	0	0	0	0	18456000	0	18014000	25298000	0	0	22799000	8969200	22236000	0	0	24768000	18946000	0	0	21840000	26318000	26895000	25597000	23458000	26259000	0	0	19639000	8849700	18905000	26075000	0	0	0.15247	0.155404	0	0	0	0	0	0.10406	0
sp|O14579|COPE_HUMAN;tr|M0QXB4|M0QXB4_HUMAN;sp|O14579-2|COPE_HUMAN;sp|O14579-3|COPE_HUMAN;tr|M0R061|M0R061_HUMAN	>sp|O14579|COPE_HUMAN Coatomer subunit epsilon OS=Homo sapiens GN=COPE PE=1 SV=3;>tr|M0QXB4|M0QXB4_HUMAN Coatomer protein complex, subunit epsilon, isoform CRA_g OS=Homo sapiens GN=COPE PE=4 SV=1;>sp|O14579-2|COPE_HUMAN Isoform 2 of Coatomer subunit epsilo	18	230820000	227660000	218350000	213650000	246650000	220650000	240800000	215960000	250680000	246210000	257900000	253340000	406570000	342730000	324510000	434590000	495380000	492570000	386480000	364470000	346250000	393040000	413010000	371430000	206330000	175710000	169160000	180930000	177690000	201870000	210440000	202210000	160180000	182720000	180700000	153720000	1.30941	1.28966	1.2318	1.21758	1.39699	1.23476	1.33144	1.19349	1.43741	1.3882	1.44225
sp|O14593|RFXK_HUMAN;sp|O14593-2|RFXK_HUMAN;tr|Q24JQ1|Q24JQ1_HUMAN;tr|K7ENE6|K7ENE6_HUMAN;tr|H0YGQ6|H0YGQ6_HUMAN;tr|F5GY33|F5GY33_HUMAN	>sp|O14593|RFXK_HUMAN DNA-binding protein RFXANK OS=Homo sapiens GN=RFXANK PE=1 SV=2;>sp|O14593-2|RFXK_HUMAN Isoform 2 of DNA-binding protein RFXANK OS=Homo sapiens GN=RFXANK;>tr|Q24JQ1|Q24JQ1_HUMAN DNA-binding protein RFXANK OS=Homo sapiens GN=RFXANK PE=2	4	0	0	0	0	0	0	0	0	0	0	0	0	0	0	0	0	0	10285000	4621700	7223700	8014500	8529800	5310300	0	0	0	0	0	0	0	0	0	0	5450700	0	0	0	0	0	0	0	0	0	0	0	0	0
sp|O14617|AP3D1_HUMAN;sp|O14617-5|AP3D1_HUMAN;sp|O14617-4|AP3D1_HUMAN;tr|G5E988|G5E988_HUMAN;sp|O14617-2|AP3D1_HUMAN;tr|E7EMM2|E7EMM2_HUMAN;sp|O14617-3|AP3D1_HUMAN;tr|K7ELX8|K7ELX8_HUMAN	>sp|O14617|AP3D1_HUMAN AP-3 complex subunit delta-1 OS=Homo sapiens GN=AP3D1 PE=1 SV=1;>sp|O14617-5|AP3D1_HUMAN Isoform 5 of AP-3 complex subunit delta-1 OS=Homo sapiens GN=AP3D1;>sp|O14617-4|AP3D1_HUMAN Isoform 4 of AP-3 complex subunit delta-1 OS=Homo sa	22	53349000	83277000	90763000	58619000	47612000	55780000	54659000	66039000	66595000	75351000	47678000	61542000	44481000	39297000	42711000	50665000	57491000	65418000	46947000	39784000	48322000	61456000	40695000	34497000	24327000	15798000	25247000	26938000	18049000	17337000	14681000	11629000	14839000	17393000	8625700	16887000	0.302641	0.471752	0.512031	0.334066	0.269668	0.312146	0.302223	0.364961	0.381859	0.42485	0.26663
sp|O14639-4|ABLM1_HUMAN;sp|O14639-3|ABLM1_HUMAN;tr|J3QSX6|J3QSX6_HUMAN;sp|O14639-5|ABLM1_HUMAN;tr|Q5JVV3|Q5JVV3_HUMAN;tr|F8W8M4|F8W8M4_HUMAN;sp|O14639-2|ABLM1_HUMAN;sp|O14639|ABLM1_HUMAN;tr|Q5T6N4|Q5T6N4_HUMAN;tr|H0Y3K7|H0Y3K7_HUMAN;tr|Q5T6N2|Q5T6N2_HUMAN;tr|H0Y7N6|H0Y7N6_HUMAN;tr|F6XFR5|F6XFR5_HUMAN	>sp|O14639-4|ABLM1_HUMAN Isoform 4 of Actin-binding LIM protein 1 OS=Homo sapiens GN=ABLIM1;>sp|O14639-3|ABLM1_HUMAN Isoform 3 of Actin-binding LIM protein 1 OS=Homo sapiens GN=ABLIM1;>tr|J3QSX6|J3QSX6_HUMAN Actin-binding LIM protein 1 OS=Homo sapiens GN=A	6	10565000	12670000	12354000	8831700	10481000	9009100	10507000	14544000	12184000	10595000	16228000	11196000	0	0	0	0	0	0	0	0	0	0	0	0	0	4209300	0	0	0	0	0	0	4687100	2737400	0	0	0.0599336	0.0717737	0.0696939	0.0503313	0.0593631	0.0504152	0.0580958	0.0803766	0.0698637	0.0597376	0.0907518
sp|O14640|DVL1_HUMAN;sp|O14640-2|DVL1_HUMAN	>sp|O14640|DVL1_HUMAN Segment polarity protein dishevelled homolog DVL-1 OS=Homo sapiens GN=DVL1 PE=1 SV=2;>sp|O14640-2|DVL1_HUMAN Isoform 2 of Segment polarity protein dishevelled homolog DVL-1 OS=Homo sapiens GN=DVL1	2	0	0	0	0	0	0	0	0	0	0	0	0	0	0	0	0	0	0	0	0	0	0	0	0	0	0	0	0	0	0	0	0	0	0	0	2128300	0	0	0	0	0	0	0	0	0	0	0
sp|O14641|DVL2_HUMAN;tr|I3L2W9|I3L2W9_HUMAN;tr|I3L2N2|I3L2N2_HUMAN;tr|I3L0M7|I3L0M7_HUMAN;tr|I3L0Z8|I3L0Z8_HUMAN	>sp|O14641|DVL2_HUMAN Segment polarity protein dishevelled homolog DVL-2 OS=Homo sapiens GN=DVL2 PE=1 SV=1;>tr|I3L2W9|I3L2W9_HUMAN Segment polarity protein dishevelled homolog DVL-2 (Fragment) OS=Homo sapiens GN=DVL2 PE=4 SV=1;>tr|I3L2N2|I3L2N2_HUMAN Segme	7	13735000	16493000	16261000	15509000	15426000	11271000	0	8979000	18837000	12558000	0	15448000	11577000	14133000	0	16059000	9835000	14184000	14663000	0	12314000	9362700	17486000	15329000	21564000	25842000	21982000	19969000	23620000	25081000	15663000	21046000	22261000	41626000	19924000	16257000	0.0779166	0.0934305	0.0917349	0.0883848	0.0873709	0.0630728	0	0.0496219	0.108012	0.0708056	0
sp|O14646-2|CHD1_HUMAN;sp|O14646|CHD1_HUMAN;tr|H0Y8V4|H0Y8V4_HUMAN;tr|H3BTW3|H3BTW3_HUMAN	>sp|O14646-2|CHD1_HUMAN Isoform 2 of Chromodomain-helicase-DNA-binding protein 1 OS=Homo sapiens GN=CHD1;>sp|O14646|CHD1_HUMAN Chromodomain-helicase-DNA-binding protein 1 OS=Homo sapiens GN=CHD1 PE=1 SV=2	24	36312000	53177000	36312000	34167000	35083000	30293000	41102000	43534000	43820000	42608000	46333000	53422000	35666000	53586000	35919000	33536000	30752000	46112000	39525000	47527000	41174000	36208000	39689000	39082000	59762000	53512000	50223000	31166000	33090000	41555000	45249000	47206000	46647000	59002000	68198000	70878000	0.205992	0.30124	0.204851	0.194716	0.198706	0.16952	0.227263	0.240588	0.251266	0.240236	0.259108
sp|O14647-2|CHD2_HUMAN;sp|O14647|CHD2_HUMAN;tr|G3V418|G3V418_HUMAN	>sp|O14647-2|CHD2_HUMAN Isoform 2 of Chromodomain-helicase-DNA-binding protein 2 OS=Homo sapiens GN=CHD2;>sp|O14647|CHD2_HUMAN Chromodomain-helicase-DNA-binding protein 2 OS=Homo sapiens GN=CHD2 PE=1 SV=2	10	0	0	4209100	0	9112700	13099000	0	0	0	0	4532900	0	0	0	0	0	0	7307500	0	0	0	0	0	0	4034300	0	0	0	0	0	0	0	4871000	0	0	0	0	0	0.0237452	0	0.0516132	0.0733024	0	0	0	0	0.0253493
sp|O14653|GOSR2_HUMAN;sp|O14653-2|GOSR2_HUMAN;tr|E7EQ34|E7EQ34_HUMAN;tr|I3L0K1|I3L0K1_HUMAN;tr|I3L4Z6|I3L4Z6_HUMAN;sp|O14653-3|GOSR2_HUMAN;tr|I3L3V4|I3L3V4_HUMAN;tr|I3NI02|I3NI02_HUMAN;tr|I3L1K7|I3L1K7_HUMAN	>sp|O14653|GOSR2_HUMAN Golgi SNAP receptor complex member 2 OS=Homo sapiens GN=GOSR2 PE=1 SV=2;>sp|O14653-2|GOSR2_HUMAN Isoform B of Golgi SNAP receptor complex member 2 OS=Homo sapiens GN=GOSR2;>tr|E7EQ34|E7EQ34_HUMAN Golgi SNAP receptor complex member 2	6	15073000	13489000	14096000	13053000	14351000	16822000	24755000	32106000	27281000	22140000	22963000	20771000	39811000	13518000	21737000	25729000	31130000	24673000	31509000	27645000	23674000	55700000	36361000	41527000	19426000	19448000	8332600	0	45242000	22559000	22553000	21437000	0	27965000	18199000	20638000	0.0855069	0.0764132	0.0795213	0.0743882	0.0812822	0.0941364	0.136877	0.177432	0.156431	0.124832	0.128416
sp|O14656|TOR1A_HUMAN;sp|O14656-2|TOR1A_HUMAN	>sp|O14656|TOR1A_HUMAN Torsin-1A OS=Homo sapiens GN=TOR1A PE=1 SV=1	10	8487700	11478000	0	7078200	8464000	0	8214100	7495700	6750000	0	0	7795700	16190000	12213000	17708000	20343000	25590000	33388000	14823000	15070000	21815000	12975000	15699000	16215000	12002000	13983000	23081000	27193000	26431000	25684000	22535000	21181000	23794000	23140000	16807000	14575000	0.0481494	0.0650212	0	0.0403382	0.047939	0	0.0454178	0.0414246	0.0387048	0	0
sp|O14657|TOR1B_HUMAN;tr|H0Y7C8|H0Y7C8_HUMAN	>sp|O14657|TOR1B_HUMAN Torsin-1B OS=Homo sapiens GN=TOR1B PE=1 SV=2	10	0	9440400	12272000	21263000	11223000	0	13166000	14938000	23540000	0	13234000	12388000	9970100	17245000	20135000	17363000	30754000	37330000	12346000	23036000	18452000	10497000	15864000	17561000	24519000	23687000	20991000	28125000	30179000	37373000	38174000	25960000	28645000	17517000	18900000	18161000	0	0.0534785	0.0692313	0.121176	0.0635656	0	0.0727981	0.082554	0.13498	0	0.0740085
sp|O14672|ADA10_HUMAN;tr|B4DU28|B4DU28_HUMAN;tr|H0YNC5|H0YNC5_HUMAN;tr|H3BS53|H3BS53_HUMAN;tr|H0YK87|H0YK87_HUMAN;tr|C9J9B4|C9J9B4_HUMAN	>sp|O14672|ADA10_HUMAN Disintegrin and metalloproteinase domain-containing protein 10 OS=Homo sapiens GN=ADAM10 PE=1 SV=1;>tr|B4DU28|B4DU28_HUMAN Disintegrin and metalloproteinase domain-containing protein 10 OS=Homo sapiens GN=ADAM10 PE=2 SV=1	18	22794000	32019000	20947000	17048000	20335000	33035000	14738000	18802000	19646000	23347000	26342000	16552000	14730000	20610000	24343000	12362000	10681000	12396000	16676000	27790000	25671000	16235000	16202000	17180000	20952000	32256000	19255000	16305000	22846000	19035000	15763000	20326000	21909000	14580000	18254000	15824000	0.129307	0.181383	0.118171	0.0971554	0.115175	0.184865	0.0814901	0.103908	0.112651	0.131637	0.147312
sp|O14686|KMT2D_HUMAN;sp|O14686-3|KMT2D_HUMAN	>sp|O14686|KMT2D_HUMAN Histone-lysine N-methyltransferase 2D OS=Homo sapiens GN=KMT2D PE=1 SV=2;>sp|O14686-3|KMT2D_HUMAN Isoform 3 of Histone-lysine N-methyltransferase 2D OS=Homo sapiens GN=KMT2D	4	0	0	0	0	0	0	0	0	0	0	0	0	0	0	5007700	0	3780200	0	0	0	0	0	0	0	0	0	0	0	0	0	0	0	0	0	0	0	0	0	0	0	0	0	0	0	0	0	0
sp|O14733|MP2K7_HUMAN;sp|O14733-4|MP2K7_HUMAN;sp|O14733-3|MP2K7_HUMAN;tr|F6WCX7|F6WCX7_HUMAN;sp|O14733-2|MP2K7_HUMAN	>sp|O14733|MP2K7_HUMAN Dual specificity mitogen-activated protein kinase kinase 7 OS=Homo sapiens GN=MAP2K7 PE=1 SV=2;>sp|O14733-4|MP2K7_HUMAN Isoform 4 of Dual specificity mitogen-activated protein kinase kinase 7 OS=Homo sapiens GN=MAP2K7;>sp|O14733-3|MP	3	0	0	0	0	0	0	0	0	0	0	0	0	0	0	0	0	0	0	0	0	0	0	0	0	0	0	0	0	0	0	3524600	0	0	0	0	0	0	0	0	0	0	0	0	0	0	0	0
sp|O14737|PDCD5_HUMAN;tr|B4DE64|B4DE64_HUMAN;tr|K7EQA1|K7EQA1_HUMAN;tr|K7ESJ4|K7ESJ4_HUMAN;tr|Q3HM38|Q3HM38_HUMAN	>sp|O14737|PDCD5_HUMAN Programmed cell death protein 5 OS=Homo sapiens GN=PDCD5 PE=1 SV=3;>tr|B4DE64|B4DE64_HUMAN Programmed cell death protein 5 OS=Homo sapiens GN=PDCD5 PE=2 SV=1;>tr|K7EQA1|K7EQA1_HUMAN Programmed cell death protein 5 OS=Homo sapiens GN=	13	433270000	395070000	452960000	315510000	288040000	316060000	401200000	323970000	326850000	340010000	339260000	325540000	382040000	367040000	359720000	217670000	191700000	177070000	287250000	348180000	285200000	296250000	364870000	282970000	430980000	418440000	420750000	254500000	265530000	325430000	455300000	445540000	474290000	430980000	470180000	471350000	2.45788	2.23801	2.55533	1.79807	1.63142	1.76868	2.21834	1.7904	1.87417	1.91707	1.89724
sp|O14744|ANM5_HUMAN;sp|O14744-2|ANM5_HUMAN;tr|G3V5W5|G3V5W5_HUMAN;tr|A8MTP3|A8MTP3_HUMAN;tr|B4DX49|B4DX49_HUMAN;tr|B4DV00|B4DV00_HUMAN;tr|G3V2L6|G3V2L6_HUMAN;tr|G3V580|G3V580_HUMAN;tr|H0YJX6|H0YJX6_HUMAN;tr|C9JSX3|C9JSX3_HUMAN;tr|G3V5L5|G3V5L5_HUMAN;tr|G3V2X6|G3V2X6_HUMAN;tr|H0YJ77|H0YJ77_HUMAN;tr|H0YJD3|H0YJD3_HUMAN;tr|G3V507|G3V507_HUMAN;tr|G3V2F5|G3V2F5_HUMAN;tr|G3V5T6|G3V5T6_HUMAN;tr|H7BZ44|…	>sp|O14744|ANM5_HUMAN Protein arginine N-methyltransferase 5 OS=Homo sapiens GN=PRMT5 PE=1 SV=4;>sp|O14744-2|ANM5_HUMAN Isoform 2 of Protein arginine N-methyltransferase 5 OS=Homo sapiens GN=PRMT5;>tr|G3V5W5|G3V5W5_HUMAN Protein arginine N-methyltransferas	24	242630000	266080000	268960000	293120000	278440000	284450000	287610000	326710000	315510000	280480000	251480000	294220000	186450000	191350000	196230000	163540000	139610000	174290000	172230000	186880000	197210000	170270000	171620000	178060000	246980000	233780000	209910000	211340000	208760000	236350000	223510000	219780000	231390000	314040000	238830000	219330000	1.3764	1.5073	1.51731	1.67047	1.57705	1.59179	1.59027	1.80554	1.80915	1.58143	1.40635
sp|O14745|NHRF1_HUMAN;tr|B3KY21|B3KY21_HUMAN;tr|J3QRP6|J3QRP6_HUMAN;tr|J3QRA3|J3QRA3_HUMAN	>sp|O14745|NHRF1_HUMAN Na(+)/H(+) exchange regulatory cofactor NHE-RF1 OS=Homo sapiens GN=SLC9A3R1 PE=1 SV=4;>tr|B3KY21|B3KY21_HUMAN Na(+)/H(+) exchange regulatory cofactor NHE-RF1 OS=Homo sapiens GN=SLC9A3R1 PE=2 SV=1	27	252770000	257390000	258560000	224000000	212650000	201290000	249660000	251910000	271240000	249550000	254350000	238430000	71893000	66665000	80034000	94288000	98352000	110300000	85236000	92574000	85663000	79433000	85624000	78019000	149200000	167750000	197430000	175050000	177060000	173820000	185110000	194870000	195920000	140550000	172940000	181930000	1.43393	1.45808	1.45864	1.27656	1.20442	1.12642	1.38043	1.39217	1.5553	1.40703	1.4224
sp|O14757-2|CHK1_HUMAN;tr|J3KN87|J3KN87_HUMAN;sp|O14757-3|CHK1_HUMAN;sp|O14757|CHK1_HUMAN;tr|E7EPP6|E7EPP6_HUMAN;tr|E9PJI4|E9PJI4_HUMAN;tr|E9PPA5|E9PPA5_HUMAN;tr|E9PKQ3|E9PKQ3_HUMAN	>sp|O14757-2|CHK1_HUMAN Isoform 2 of Serine/threonine-protein kinase Chk1 OS=Homo sapiens GN=CHEK1;>tr|J3KN87|J3KN87_HUMAN Serine/threonine-protein kinase Chk1 OS=Homo sapiens GN=CHEK1 PE=4 SV=1;>sp|O14757-3|CHK1_HUMAN Isoform 3 of Serine/threonine-protein	4	0	4396900	3487000	2492800	2918100	0	0	0	0	4758800	4975000	3258900	0	3905400	3818600	0	0	0	0	1900900	0	0	0	0	9058200	6892400	6806100	2934600	0	2768500	0	0	3777600	7450600	9239600	5961600	0	0.0249078	0.0196716	0.0142063	0.0165277	0	0	0	0	0.0268315	0.0278217
sp|O14763-2|TR10B_HUMAN;sp|O14763|TR10B_HUMAN;tr|B7Z588|B7Z588_HUMAN;sp|O14763-3|TR10B_HUMAN	>sp|O14763-2|TR10B_HUMAN Isoform Short of Tumor necrosis factor receptor superfamily member 10B OS=Homo sapiens GN=TNFRSF10B;>sp|O14763|TR10B_HUMAN Tumor necrosis factor receptor superfamily member 10B OS=Homo sapiens GN=TNFRSF10B PE=1 SV=2;>tr|B7Z588|B7Z5	9	0	0	0	0	16039000	11202000	9621800	9711000	9333600	6083900	6777000	6870400	0	10303000	7272400	0	30429000	9874100	31775000	13733000	16288000	14851000	15529000	11285000	0	0	0	0	13352000	0	12969000	12716000	0	0	0	0	0	0	0	0	0.0908429	0.0626867	0.0532013	0.0536673	0.0535193	0.0343027	0.037899
sp|O14773|TPP1_HUMAN;sp|O14773-2|TPP1_HUMAN;tr|E7EV34|E7EV34_HUMAN	>sp|O14773|TPP1_HUMAN Tripeptidyl-peptidase 1 OS=Homo sapiens GN=TPP1 PE=1 SV=2;>sp|O14773-2|TPP1_HUMAN Isoform 2 of Tripeptidyl-peptidase 1 OS=Homo sapiens GN=TPP1	8	23804000	27871000	33979000	29335000	31403000	39130000	29381000	38106000	28464000	30003000	23722000	27244000	26768000	32586000	23947000	33914000	52229000	47902000	33232000	34185000	25472000	29493000	28679000	32752000	9169300	22682000	17771000	35424000	45256000	36604000	25854000	35646000	30158000	20726000	19343000	24075000	0.135036	0.157885	0.191689	0.167178	0.177863	0.218973	0.162455	0.210591	0.163214	0.169165	0.132661
sp|O14776-2|TCRG1_HUMAN;sp|O14776|TCRG1_HUMAN;tr|G3V220|G3V220_HUMAN	>sp|O14776-2|TCRG1_HUMAN Isoform 2 of Transcription elongation regulator 1 OS=Homo sapiens GN=TCERG1;>sp|O14776|TCRG1_HUMAN Transcription elongation regulator 1 OS=Homo sapiens GN=TCERG1 PE=1 SV=2;>tr|G3V220|G3V220_HUMAN Transcription elongation regulator	31	84216000	86310000	87829000	86071000	107330000	83002000	74175000	81861000	98848000	87067000	81237000	92684000	94072000	84402000	94651000	96741000	85244000	99106000	93067000	125400000	117400000	100400000	105740000	101880000	79490000	82921000	88406000	90031000	93564000	96175000	90080000	83203000	85828000	77532000	88874000	99906000	0.477745	0.488934	0.495479	0.490513	0.607904	0.464482	0.410132	0.4524	0.566799	0.490908	0.454302
sp|O14777|NDC80_HUMAN;tr|V9GYM9|V9GYM9_HUMAN;tr|I3L4G3|I3L4G3_HUMAN	>sp|O14777|NDC80_HUMAN Kinetochore protein NDC80 homolog OS=Homo sapiens GN=NDC80 PE=1 SV=1	11	12133000	7856600	7995800	8520500	6877600	0	5781900	0	5414600	8916200	10274000	9352800	11072000	9352900	7193500	0	0	0	0	0	0	5081700	3276700	0	9953400	8732900	7463500	6070400	8136600	13129000	9522800	9618900	14026000	14342000	9465500	5662500	0.0688287	0.0445065	0.0451076	0.0485578	0.0389539	0	0.0319696	0	0.0310476	0.0502721	0.0574553
sp|O14787-2|TNPO2_HUMAN;sp|O14787|TNPO2_HUMAN;tr|K7ENW1|K7ENW1_HUMAN;tr|K7ESC1|K7ESC1_HUMAN;tr|K7EMA3|K7EMA3_HUMAN	>sp|O14787-2|TNPO2_HUMAN Isoform 2 of Transportin-2 OS=Homo sapiens GN=TNPO2;>sp|O14787|TNPO2_HUMAN Transportin-2 OS=Homo sapiens GN=TNPO2 PE=1 SV=3	11	7233100	6221900	9485400	10911000	8742700	6638900	15456000	7459500	15050000	6725200	7991300	0	29031000	16489000	13498000	18046000	19637000	28021000	24211000	9564500	15966000	6131200	8452200	11966000	0	9777300	11425000	9744600	11715000	9021200	23379000	23351000	14250000	6599200	11116000	17485000	0.0410323	0.0352462	0.053511	0.0621811	0.0495175	0.0371515	0.0854601	0.0412245	0.0862975	0.0379186	0.0446897
sp|O14792|HS3S1_HUMAN	>sp|O14792|HS3S1_HUMAN Heparan sulfate glucosamine 3-O-sulfotransferase 1 OS=Homo sapiens GN=HS3ST1 PE=1 SV=1	2	0	0	0	0	0	0	0	0	0	0	0	0	0	0	0	0	0	0	0	0	0	0	0	0	0	0	0	0	0	0	0	0	0	0	0	0	0	0	0	0	0	0	0	0	0	0	0
sp|O14802|RPC1_HUMAN;tr|R4GMX2|R4GMX2_HUMAN	>sp|O14802|RPC1_HUMAN DNA-directed RNA polymerase III subunit RPC1 OS=Homo sapiens GN=POLR3A PE=1 SV=2	20	19282000	19463000	26252000	16907000	22333000	26529000	45477000	28840000	25919000	34055000	39198000	23762000	40342000	55252000	48485000	66846000	46596000	51490000	39270000	46415000	33369000	59449000	50089000	31610000	34808000	16145000	15558000	12965000	36302000	24099000	14038000	22125000	16106000	40911000	16675000	15043000	0.109384	0.110255	0.148098	0.0963519	0.126491	0.148457	0.251454	0.159383	0.148621	0.192012	0.219207
sp|O14818|PSA7_HUMAN;sp|O14818-2|PSA7_HUMAN;tr|H0Y586|H0Y586_HUMAN;sp|O14818-4|PSA7_HUMAN;sp|Q8TAA3-2|PSA7L_HUMAN;sp|Q8TAA3-5|PSA7L_HUMAN;sp|Q8TAA3|PSA7L_HUMAN;tr|F5GY34|F5GY34_HUMAN	>sp|O14818|PSA7_HUMAN Proteasome subunit alpha type-7 OS=Homo sapiens GN=PSMA7 PE=1 SV=1;>sp|O14818-2|PSA7_HUMAN Isoform 2 of Proteasome subunit alpha type-7 OS=Homo sapiens GN=PSMA7;>tr|H0Y586|H0Y586_HUMAN Proteasome subunit alpha type-7 (Fragment) OS=Hom	25	608260000	630390000	612900000	656800000	707680000	649570000	591630000	611140000	633990000	634870000	664130000	655780000	544470000	555450000	614440000	657330000	616360000	640790000	600260000	534160000	606770000	685270000	703230000	637790000	637230000	723700000	714050000	720060000	691350000	726870000	836040000	825140000	815900000	730290000	737710000	633560000	3.45057	3.57107	3.45762	3.74306	4.00821	3.63501	3.27127	3.37743	3.63533	3.57958	3.71401
sp|O14828|SCAM3_HUMAN	>sp|O14828|SCAM3_HUMAN Secretory carrier-associated membrane protein 3 OS=Homo sapiens GN=SCAMP3 PE=1 SV=3	8	57945000	59645000	55976000	65109000	61627000	59043000	62922000	66742000	58203000	67247000	60418000	65494000	143350000	130710000	132300000	159430000	177600000	179900000	143720000	150830000	157910000	150590000	142850000	157550000	83578000	80989000	86178000	72685000	67741000	84371000	68116000	87501000	82936000	97345000	95095000	85129000	0.328713	0.33788	0.315783	0.371052	0.349048	0.330406	0.347911	0.368846	0.333739	0.379158	0.337875
sp|O14841|OPLA_HUMAN	>sp|O14841|OPLA_HUMAN 5-oxoprolinase OS=Homo sapiens GN=OPLAH PE=1 SV=3	37	0	0	5545600	0	8307700	6346900	4790900	7096600	0	0	6288400	8861400	0	0	0	0	0	0	0	0	0	0	0	0	74992000	66927000	111340000	56971000	81906000	99498000	66668000	102950000	134210000	98878000	86829000	88408000	0	0	0.031285	0	0.0470538	0.0355174	0.0264901	0.0392189	0	0	0.0351666
sp|O14867|BACH1_HUMAN;tr|C9JMP6|C9JMP6_HUMAN;tr|C9IYR0|C9IYR0_HUMAN;tr|M0QZP0|M0QZP0_HUMAN;tr|C9IYH8|C9IYH8_HUMAN;tr|H7C4B6|H7C4B6_HUMAN	>sp|O14867|BACH1_HUMAN Transcription regulator protein BACH1 OS=Homo sapiens GN=BACH1 PE=1 SV=2;>tr|C9JMP6|C9JMP6_HUMAN Transcription regulator protein BACH1 (Fragment) OS=Homo sapiens GN=BACH1 PE=4 SV=1;>tr|C9IYR0|C9IYR0_HUMAN Transcription regulator prot	4	0	0	0	0	0	0	0	0	0	0	0	0	0	0	0	0	0	0	0	0	0	0	0	0	0	0	0	0	0	0	0	0	0	6441300	0	0	0	0	0	0	0	0	0	0	0	0	0
sp|O14880|MGST3_HUMAN;tr|Q5VV89|Q5VV89_HUMAN;tr|Q5VV87|Q5VV87_HUMAN	>sp|O14880|MGST3_HUMAN Microsomal glutathione S-transferase 3 OS=Homo sapiens GN=MGST3 PE=1 SV=1;>tr|Q5VV89|Q5VV89_HUMAN Microsomal glutathione S-transferase 3 OS=Homo sapiens GN=MGST3 PE=4 SV=1;>tr|Q5VV87|Q5VV87_HUMAN Microsomal glutathione S-transferase	5	9079800	9274500	8191700	9371800	11836000	12742000	12758000	0	7871100	0	10531000	8634200	0	0	0	0	14856000	0	0	0	0	0	0	0	0	13921000	12188000	14441000	12900000	13202000	12697000	15425000	20988000	0	15402000	14820000	0.0515083	0.0525387	0.0462127	0.0534093	0.0670376	0.0713046	0.0705422	0	0.0451333	0	0.0588925
sp|O14907|TX1B3_HUMAN	>sp|O14907|TX1B3_HUMAN Tax1-binding protein 3 OS=Homo sapiens GN=TAX1BP3 PE=1 SV=2	5	30484000	20747000	21624000	29550000	31932000	27544000	34910000	24167000	23383000	23990000	27094000	35242000	20082000	25839000	23770000	28542000	22123000	23054000	34307000	20646000	20031000	22945000	26292000	0	19435000	32619000	24704000	43491000	55060000	39133000	0	24831000	35955000	31043000	35984000	26779000	0.172931	0.117529	0.12199	0.168404	0.180859	0.154137	0.193026	0.133558	0.134079	0.135262	0.151518
sp|O14908|GIPC1_HUMAN;sp|O14908-2|GIPC1_HUMAN;tr|K7EM11|K7EM11_HUMAN;tr|K7ESN1|K7ESN1_HUMAN;tr|K7EIT0|K7EIT0_HUMAN	>sp|O14908|GIPC1_HUMAN PDZ domain-containing protein GIPC1 OS=Homo sapiens GN=GIPC1 PE=1 SV=2;>sp|O14908-2|GIPC1_HUMAN Isoform 2 of PDZ domain-containing protein GIPC1 OS=Homo sapiens GN=GIPC1	10	18619000	15350000	11326000	12222000	13934000	0	18466000	19187000	17561000	23836000	14886000	27220000	47903000	41399000	31304000	39736000	35894000	30446000	52235000	47864000	54383000	64101000	57642000	40999000	32700000	23975000	31200000	23148000	24952000	22215000	45683000	37776000	42561000	24786000	29309000	29989000	0.105623	0.0869555	0.0638946	0.0696524	0.0789204	0	0.102103	0.106036	0.100696	0.134394	0.083247
sp|O14920|IKKB_HUMAN;sp|O14920-4|IKKB_HUMAN;sp|O14920-2|IKKB_HUMAN;tr|B3KRB7|B3KRB7_HUMAN;tr|G3V105|G3V105_HUMAN;tr|E5RGW5|E5RGW5_HUMAN;sp|O14920-3|IKKB_HUMAN;tr|J3KNS5|J3KNS5_HUMAN	>sp|O14920|IKKB_HUMAN Inhibitor of nuclear factor kappa-B kinase subunit beta OS=Homo sapiens GN=IKBKB PE=1 SV=1;>sp|O14920-4|IKKB_HUMAN Isoform 4 of Inhibitor of nuclear factor kappa-B kinase subunit beta OS=Homo sapiens GN=IKBKB;>sp|O14920-2|IKKB_HUMAN I	14	0	0	6551300	9192300	6529600	11748000	0	7361300	10071000	0	0	0	6891000	7636700	11184000	9048200	17192000	11153000	0	11043000	8170600	10386000	8731600	9759700	26256000	17232000	18842000	27260000	28048000	29218000	38459000	31039000	24459000	21988000	15217000	15787000	0	0	0.0369585	0.0523863	0.0369828	0.0657421	0	0.0406818	0.0577476	0	0
sp|O14925|TIM23_HUMAN;sp|Q5SRD1|TI23B_HUMAN;tr|E9PB91|E9PB91_HUMAN;tr|B1APJ0|B1APJ0_HUMAN;tr|H0Y6X5|H0Y6X5_HUMAN;tr|S4R2X5|S4R2X5_HUMAN;tr|E7EP42|E7EP42_HUMAN	>sp|O14925|TIM23_HUMAN Mitochondrial import inner membrane translocase subunit Tim23 OS=Homo sapiens GN=TIMM23 PE=1 SV=1;>sp|Q5SRD1|TI23B_HUMAN Putative mitochondrial import inner membrane translocase subunit Tim23B OS=Homo sapiens GN=TIMM23B PE=5 SV=2;>tr	8	0	8003300	9366700	0	0	0	10783000	7638200	10888000	10199000	17936000	0	11993000	11780000	11610000	16536000	5227600	0	12434000	15439000	14289000	12015000	12555000	10865000	15512000	14883000	22149000	14576000	18051000	17540000	12952000	10211000	18237000	38793000	29384000	23871000	0	0.0453375	0.0528414	0	0	0	0.0596219	0.0422121	0.0624323	0.0575048	0.100303
sp|O14929|HAT1_HUMAN;sp|O14929-2|HAT1_HUMAN;tr|F8W9G7|F8W9G7_HUMAN;tr|F8WEW1|F8WEW1_HUMAN	>sp|O14929|HAT1_HUMAN Histone acetyltransferase type B catalytic subunit OS=Homo sapiens GN=HAT1 PE=1 SV=1;>sp|O14929-2|HAT1_HUMAN Isoform B of Histone acetyltransferase type B catalytic subunit OS=Homo sapiens GN=HAT1	13	139700000	140100000	119360000	151250000	172650000	144590000	110280000	94511000	104340000	124660000	125240000	106400000	94340000	92593000	106660000	79642000	72419000	74352000	65499000	71058000	82168000	96321000	105540000	88838000	123190000	109930000	95596000	145000000	154230000	182120000	84035000	96526000	96652000	89735000	102540000	128930000	0.792497	0.793646	0.673358	0.861964	0.977868	0.80913	0.609766	0.52231	0.598291	0.702868	0.700379
sp|O14933|UB2L6_HUMAN;sp|O14933-2|UB2L6_HUMAN;tr|E9PQT7|E9PQT7_HUMAN;tr|E9PKW8|E9PKW8_HUMAN	>sp|O14933|UB2L6_HUMAN Ubiquitin/ISG15-conjugating enzyme E2 L6 OS=Homo sapiens GN=UBE2L6 PE=1 SV=4;>sp|O14933-2|UB2L6_HUMAN Isoform 2 of Ubiquitin/ISG15-conjugating enzyme E2 L6 OS=Homo sapiens GN=UBE2L6;>tr|E9PQT7|E9PQT7_HUMAN Ubiquitin/ISG15-conjugating	6	15935000	0	11838000	8917400	13514000	16668000	0	7833400	0	9277200	0	10163000	35010000	26852000	45611000	0	0	17086000	44343000	20420000	13739000	22015000	29998000	37221000	0	7340000	8963800	0	19107000	11289000	0	10967000	0	0	5185500	0	0.0903968	0	0.066783	0.0508197	0.0765416	0.0932746	0	0.0432908	0	0.0523075	0
sp|O14936-3|CSKP_HUMAN;sp|O14936-4|CSKP_HUMAN;tr|F8W998|F8W998_HUMAN;sp|O14936-6|CSKP_HUMAN;tr|H9KV37|H9KV37_HUMAN;sp|O14936-2|CSKP_HUMAN;sp|O14936|CSKP_HUMAN;tr|Q5JS74|Q5JS74_HUMAN;tr|Q5JS72|Q5JS72_HUMAN;sp|O14936-5|CSKP_HUMAN;tr|Q5JS79|Q5JS79_HUMAN	>sp|O14936-3|CSKP_HUMAN Isoform 3 of Peripheral plasma membrane protein CASK OS=Homo sapiens GN=CASK;>sp|O14936-4|CSKP_HUMAN Isoform 4 of Peripheral plasma membrane protein CASK OS=Homo sapiens GN=CASK;>tr|F8W998|F8W998_HUMAN Peripheral plasma membrane pro	9	0	26602000	39823000	10030000	21183000	13039000	0	15514000	10424000	0	19188000	10518000	8368100	6574300	0	10549000	0	0	7421900	0	9261100	8332800	0	12183000	6808600	7516100	0	8410600	11504000	8367400	0	7607700	4964400	7451800	0	0	0	0.150697	0.224658	0.0571603	0.119978	0.0729666	0	0.0857372	0.0597717	0	0.107305
sp|O14944|EREG_HUMAN	>sp|O14944|EREG_HUMAN Proepiregulin OS=Homo sapiens GN=EREG PE=1 SV=1	3	33638000	25086000	33877000	12887000	0	21704000	27054000	25774000	23355000	32834000	34824000	30073000	0	0	0	0	0	0	0	0	0	0	0	0	0	0	0	0	0	0	0	0	0	0	0	0	0.190823	0.142109	0.191114	0.0734422	0	0.121456	0.149588	0.142439	0.133919	0.185127	0.194746
sp|O14949|QCR8_HUMAN	>sp|O14949|QCR8_HUMAN Cytochrome b-c1 complex subunit 8 OS=Homo sapiens GN=UQCRQ PE=1 SV=4	7	64863000	74315000	73533000	73285000	78802000	82787000	73575000	78573000	67363000	63535000	54782000	67172000	36145000	33663000	33202000	54508000	46371000	54610000	37070000	40122000	45319000	39859000	43122000	36264000	50407000	55642000	77371000	70948000	75743000	69166000	81440000	76612000	74409000	49097000	67373000	62593000	0.367958	0.420984	0.41483	0.417646	0.446325	0.463278	0.406815	0.434229	0.386263	0.358228	0.306357
sp|O14964|HGS_HUMAN;sp|O14964-2|HGS_HUMAN;tr|I3L1P5|I3L1P5_HUMAN;tr|I3L1E3|I3L1E3_HUMAN;tr|I3L165|I3L165_HUMAN;tr|I3L2H4|I3L2H4_HUMAN	>sp|O14964|HGS_HUMAN Hepatocyte growth factor-regulated tyrosine kinase substrate OS=Homo sapiens GN=HGS PE=1 SV=1;>sp|O14964-2|HGS_HUMAN Isoform 2 of Hepatocyte growth factor-regulated tyrosine kinase substrate OS=Homo sapiens GN=HGS;>tr|I3L1P5|I3L1P5_HUM	22	87036000	77080000	81467000	70916000	75593000	66942000	74400000	77078000	80601000	90149000	105190000	99258000	74745000	67397000	68558000	75900000	84846000	107130000	64373000	87453000	67535000	93377000	82145000	85459000	75097000	88199000	90300000	96842000	92025000	102720000	87714000	96383000	85476000	79968000	94738000	94221000	0.493742	0.436647	0.459588	0.404146	0.428149	0.374609	0.411376	0.425967	0.46217	0.508286	0.588254
sp|O14965|AURKA_HUMAN;tr|A3KFJ0|A3KFJ0_HUMAN;tr|Q5QPD4|Q5QPD4_HUMAN;tr|A3KFJ1|A3KFJ1_HUMAN;tr|Q5QPD2|Q5QPD2_HUMAN;tr|A3KFJ2|A3KFJ2_HUMAN;tr|Q5QPD1|Q5QPD1_HUMAN;tr|B4DXA6|B4DXA6_HUMAN	>sp|O14965|AURKA_HUMAN Aurora kinase A OS=Homo sapiens GN=AURKA PE=1 SV=2;>tr|A3KFJ0|A3KFJ0_HUMAN Aurora kinase A OS=Homo sapiens GN=AURKA PE=4 SV=1;>tr|Q5QPD4|Q5QPD4_HUMAN Aurora kinase A (Fragment) OS=Homo sapiens GN=AURKA PE=4 SV=1	10	0	0	0	0	0	0	0	0	0	7685100	0	9233800	7133300	0	0	0	0	0	0	0	0	7555500	0	0	6920500	12588000	10827000	0	8049700	0	12403000	12930000	14041000	11851000	13249000	10901000	0	0	0	0	0	0	0	0	0	0.0433308	0
sp|O14974|MYPT1_HUMAN;sp|O14974-2|MYPT1_HUMAN;sp|O14974-4|MYPT1_HUMAN;sp|O14974-5|MYPT1_HUMAN;tr|F8VZN8|F8VZN8_HUMAN;tr|H0YHI8|H0YHI8_HUMAN	>sp|O14974|MYPT1_HUMAN Protein phosphatase 1 regulatory subunit 12A OS=Homo sapiens GN=PPP1R12A PE=1 SV=1;>sp|O14974-2|MYPT1_HUMAN Isoform 2 of Protein phosphatase 1 regulatory subunit 12A OS=Homo sapiens GN=PPP1R12A;>sp|O14974-4|MYPT1_HUMAN Isoform 4 of P	32	122260000	121870000	127830000	124420000	119810000	115820000	122090000	127900000	119970000	117950000	119220000	120830000	119230000	122410000	138590000	187870000	140170000	175320000	158490000	176950000	143550000	146460000	144250000	142390000	94664000	112810000	112910000	116720000	115410000	121940000	92402000	109080000	117530000	86620000	109250000	99063000	0.693563	0.690376	0.721141	0.709062	0.678589	0.648132	0.675066	0.706832	0.687914	0.665035	0.666714
sp|O14974-3|MYPT1_HUMAN;tr|H0YIS4|H0YIS4_HUMAN;tr|H0YHL8|H0YHL8_HUMAN;tr|F8VW28|F8VW28_HUMAN;tr|H0YIM2|H0YIM2_HUMAN;tr|H0YIS3|H0YIS3_HUMAN;tr|H0YIL7|H0YIL7_HUMAN	>sp|O14974-3|MYPT1_HUMAN Isoform 3 of Protein phosphatase 1 regulatory subunit 12A OS=Homo sapiens GN=PPP1R12A	31	0	0	0	0	0	0	0	0	0	0	0	0	0	0	0	0	0	0	0	0	0	0	0	0	0	0	0	0	0	0	0	0	0	0	0	1699100	0	0	0	0	0	0	0	0	0	0	0
sp|O14975-2|S27A2_HUMAN;sp|O14975|S27A2_HUMAN;tr|G3V1R7|G3V1R7_HUMAN	>sp|O14975-2|S27A2_HUMAN Isoform 2 of Very long-chain acyl-CoA synthetase OS=Homo sapiens GN=SLC27A2;>sp|O14975|S27A2_HUMAN Very long-chain acyl-CoA synthetase OS=Homo sapiens GN=SLC27A2 PE=1 SV=2;>tr|G3V1R7|G3V1R7_HUMAN Solute carrier family 27 (Fatty aci	6	6894500	3616700	4273300	5283000	6547700	5142800	0	6166200	5376600	0	0	5084100	0	0	0	0	0	0	0	0	0	0	0	0	15112000	13273000	11695000	21683000	22187000	21638000	24310000	11133000	14741000	13700000	10561000	11497000	0.0391115	0.0204881	0.0241074	0.0301075	0.0370853	0.0287793	0	0.0340771	0.0308297	0	0
sp|O14976|GAK_HUMAN;tr|E9PGR2|E9PGR2_HUMAN;tr|H0Y8H5|H0Y8H5_HUMAN;tr|D6RAW3|D6RAW3_HUMAN;tr|D6RF16|D6RF16_HUMAN;tr|H0Y9M4|H0Y9M4_HUMAN;tr|D6RC24|D6RC24_HUMAN;tr|D6RAQ7|D6RAQ7_HUMAN;tr|D6RE78|D6RE78_HUMAN;tr|H0YA39|H0YA39_HUMAN	>sp|O14976|GAK_HUMAN Cyclin-G-associated kinase OS=Homo sapiens GN=GAK PE=1 SV=2;>tr|E9PGR2|E9PGR2_HUMAN Cyclin-G-associated kinase OS=Homo sapiens GN=GAK PE=4 SV=1	19	31140000	43575000	34121000	24427000	32513000	30895000	41083000	54728000	28924000	23113000	27688000	32318000	73866000	50039000	43538000	51260000	69560000	76877000	34647000	51980000	43707000	32029000	35161000	51398000	42865000	33794000	42205000	20208000	25648000	34182000	36186000	30848000	28769000	45264000	31543000	33858000	0.176653	0.246846	0.19249	0.139208	0.18415	0.172889	0.227158	0.302451	0.165852	0.130318	0.15484
sp|O14979|HNRDL_HUMAN	>sp|O14979|HNRDL_HUMAN Heterogeneous nuclear ribonucleoprotein D-like OS=Homo sapiens GN=HNRNPDL PE=1 SV=3	21	323780000	354390000	336780000	241280000	282620000	274840000	394230000	303020000	283480000	278310000	262460000	306950000	611650000	528220000	542000000	309170000	303610000	333050000	520560000	556930000	477510000	431100000	371090000	320470000	455480000	515210000	524900000	336990000	309480000	349720000	469580000	443370000	479250000	605210000	566380000	568210000	1.83676	2.00757	1.89991	1.37504	1.60072	1.53801	2.1798	1.67462	1.62549	1.56919	1.46775
sp|O14979-3|HNRDL_HUMAN;sp|O14979-2|HNRDL_HUMAN	>sp|O14979-3|HNRDL_HUMAN Isoform 3 of Heterogeneous nuclear ribonucleoprotein D-like OS=Homo sapiens GN=HNRNPDL;>sp|O14979-2|HNRDL_HUMAN Isoform 2 of Heterogeneous nuclear ribonucleoprotein D-like OS=Homo sapiens GN=HNRNPDL	20	11116000	0	0	0	11645000	0	0	0	0	0	0	0	0	0	0	0	0	18190000	0	0	0	23939000	0	0	0	0	0	12467000	0	0	16803000	0	115440000	0	0	0	0.0630594	0	0	0	0.0659558	0	0	0	0	0	0
sp|O14980|XPO1_HUMAN;tr|C9JKM9|C9JKM9_HUMAN;tr|C9J673|C9J673_HUMAN;tr|C9IZS4|C9IZS4_HUMAN;tr|C9JQ02|C9JQ02_HUMAN;tr|C9JV99|C9JV99_HUMAN;tr|F8WF71|F8WF71_HUMAN;tr|C9JF49|C9JF49_HUMAN;tr|C9IYM2|C9IYM2_HUMAN;tr|H7BZC5|H7BZC5_HUMAN	>sp|O14980|XPO1_HUMAN Exportin-1 OS=Homo sapiens GN=XPO1 PE=1 SV=1	50	474770000	489240000	495540000	484160000	534090000	449210000	505210000	532430000	534660000	488830000	531130000	568790000	621720000	672580000	704420000	538300000	591890000	587390000	702110000	637740000	709450000	595680000	603340000	609100000	585220000	601560000	479820000	485780000	511090000	551220000	549730000	506310000	478070000	644810000	558310000	647050000	2.6933	2.77147	2.79554	2.7592	3.02502	2.51379	2.79343	2.94244	3.06577	2.75616	2.97024
sp|O14981|BTAF1_HUMAN;tr|B4E0W6|B4E0W6_HUMAN	>sp|O14981|BTAF1_HUMAN TATA-binding protein-associated factor 172 OS=Homo sapiens GN=BTAF1 PE=1 SV=2	25	17509000	34080000	28259000	15910000	22837000	12900000	14702000	19882000	14162000	27378000	14503000	17186000	21058000	12293000	23836000	23472000	29325000	25359000	34234000	22428000	15358000	26484000	22030000	18377000	30476000	39432000	40134000	17020000	27453000	31566000	32637000	32535000	29730000	35063000	47148000	39141000	0.0993259	0.193058	0.15942	0.0906701	0.129346	0.0721888	0.081291	0.109877	0.0812056	0.154365	0.0811051
sp|O15013-4|ARHGA_HUMAN;sp|O15013-5|ARHGA_HUMAN;sp|O15013-6|ARHGA_HUMAN;sp|O15013|ARHGA_HUMAN;tr|H0YAN8|H0YAN8_HUMAN;sp|O15013-7|ARHGA_HUMAN;tr|E9PB39|E9PB39_HUMAN	>sp|O15013-4|ARHGA_HUMAN Isoform 4 of Rho guanine nucleotide exchange factor 10 OS=Homo sapiens GN=ARHGEF10;>sp|O15013-5|ARHGA_HUMAN Isoform 5 of Rho guanine nucleotide exchange factor 10 OS=Homo sapiens GN=ARHGEF10;>sp|O15013-6|ARHGA_HUMAN Isoform 2 of Rh	8	8721400	6529800	7752400	8755400	7342600	7252000	0	6926200	0	5839700	7266300	6292100	0	0	0	0	0	0	0	0	0	0	4245600	0	0	0	0	0	0	0	0	0	5701600	0	4111100	0	0.0494752	0.0369904	0.0437344	0.0498965	0.0415876	0.0405824	0	0.0382772	0	0.0329259	0.0406353
sp|O15014|ZN609_HUMAN;tr|E7ERY8|E7ERY8_HUMAN	>sp|O15014|ZN609_HUMAN Zinc finger protein 609 OS=Homo sapiens GN=ZNF609 PE=1 SV=2;>tr|E7ERY8|E7ERY8_HUMAN Zinc finger protein 609 OS=Homo sapiens GN=ZNF609 PE=4 SV=1	4	0	0	0	0	0	0	0	0	0	0	4216300	4581100	3896900	4516900	0	4025300	0	4805800	0	0	0	6163500	0	4647700	0	0	0	0	0	0	0	0	0	0	0	0	0	0	0	0	0	0	0	0	0	0	0.0235788
sp|O15020|SPTN2_HUMAN;sp|O15020-2|SPTN2_HUMAN	>sp|O15020|SPTN2_HUMAN Spectrin beta chain, non-erythrocytic 2 OS=Homo sapiens GN=SPTBN2 PE=1 SV=3;>sp|O15020-2|SPTN2_HUMAN Isoform 2 of Spectrin beta chain, non-erythrocytic 2 OS=Homo sapiens GN=SPTBN2	37	0	0	0	7497400	0	11599000	0	0	0	4218800	0	0	30992000	25545000	24925000	9365000	21587000	9208300	17268000	25260000	28739000	34254000	28085000	25207000	76236000	65582000	85538000	52981000	74097000	71530000	47987000	61846000	45644000	63226000	68719000	86642000	0	0	0	0.0427272	0	0.0649083	0	0	0	0.0237868	0
sp|O15027-5|SC16A_HUMAN;sp|O15027|SC16A_HUMAN;sp|O15027-4|SC16A_HUMAN;sp|O15027-3|SC16A_HUMAN;tr|Q8N9G1|Q8N9G1_HUMAN	>sp|O15027-5|SC16A_HUMAN Isoform 5 of Protein transport protein Sec16A OS=Homo sapiens GN=SEC16A;>sp|O15027|SC16A_HUMAN Protein transport protein Sec16A OS=Homo sapiens GN=SEC16A PE=1 SV=3;>sp|O15027-4|SC16A_HUMAN Isoform 4 of Protein transport protein Sec	47	0	0	0	0	0	0	0	0	0	0	0	0	0	0	0	0	0	0	0	0	0	0	0	0	0	3473400	0	0	0	0	0	0	0	0	0	0	0	0	0	0	0	0	0	0	0	0	0
sp|O15031|PLXB2_HUMAN;tr|E2PU09|E2PU09_HUMAN;tr|A6QRG9|A6QRG9_HUMAN;tr|A6QRH1|A6QRH1_HUMAN;tr|H0Y6J7|H0Y6J7_HUMAN;tr|H0Y7X5|H0Y7X5_HUMAN	>sp|O15031|PLXB2_HUMAN Plexin-B2 OS=Homo sapiens GN=PLXNB2 PE=1 SV=3	33	63589000	79244000	53253000	63714000	78820000	52010000	71526000	76978000	75974000	65708000	45714000	56608000	42446000	57412000	33146000	49577000	50296000	49868000	53130000	49442000	62208000	57878000	49004000	39939000	41898000	52830000	55513000	70235000	63650000	68233000	66453000	72989000	71515000	59064000	52903000	54765000	0.360731	0.448906	0.300422	0.363102	0.446426	0.291049	0.395485	0.425414	0.435639	0.37048	0.255646
sp|O15037|KHNYN_HUMAN;tr|G3V3G3|G3V3G3_HUMAN	>sp|O15037|KHNYN_HUMAN Protein KHNYN OS=Homo sapiens GN=KHNYN PE=2 SV=3;>tr|G3V3G3|G3V3G3_HUMAN Protein KHNYN OS=Homo sapiens GN=KHNYN PE=4 SV=1	2	0	0	0	0	0	0	0	0	0	0	0	0	0	0	0	0	0	0	0	0	0	0	0	0	0	0	0	0	0	0	0	0	1309500	0	0	0	0	0	0	0	0	0	0	0	0	0	0
sp|O15042-2|SR140_HUMAN;sp|O15042|SR140_HUMAN;tr|E7ET15|E7ET15_HUMAN;tr|H0Y8D9|H0Y8D9_HUMAN;tr|E7EW00|E7EW00_HUMAN;tr|C9JB80|C9JB80_HUMAN;sp|O15042-3|SR140_HUMAN;tr|C9J5L1|C9J5L1_HUMAN;tr|H7C4V2|H7C4V2_HUMAN;tr|C9JDJ7|C9JDJ7_HUMAN;tr|U3KPT1|U3KPT1_HUMAN	>sp|O15042-2|SR140_HUMAN Isoform 2 of U2 snRNP-associated SURP motif-containing protein OS=Homo sapiens GN=U2SURP;>sp|O15042|SR140_HUMAN U2 snRNP-associated SURP motif-containing protein OS=Homo sapiens GN=U2SURP PE=1 SV=2;>tr|E7ET15|E7ET15_HUMAN U2 snRNP-	25	131720000	125050000	139420000	116270000	134400000	121200000	130160000	129260000	134990000	141640000	139230000	150320000	98658000	110610000	93661000	87347000	87813000	89537000	103200000	106060000	96373000	105640000	107020000	89457000	103140000	116920000	129210000	95946000	86402000	90935000	103770000	108070000	102930000	98858000	126860000	129220000	0.747228	0.70839	0.786525	0.662615	0.761225	0.678239	0.719687	0.714348	0.77404	0.798606	0.778616
sp|O15047|SET1A_HUMAN;tr|C9J2Z9|C9J2Z9_HUMAN	>sp|O15047|SET1A_HUMAN Histone-lysine N-methyltransferase SETD1A OS=Homo sapiens GN=SETD1A PE=1 SV=3	6	7161400	5131000	9281900	6219300	10901000	6809500	8486200	5544800	0	0	6477500	7508600	11955000	10294000	7871700	9965900	6639400	0	0	6501300	5048200	0	0	7835900	6558500	7737700	6250200	9141900	13570000	4168700	5859800	9250000	3941900	11881000	7562700	10420000	0.0406255	0.0290664	0.052363	0.0354434	0.0617419	0.0381062	0.0469223	0.030643	0	0	0.0362241
sp|O15056-3|SYNJ2_HUMAN;tr|E7ER60|E7ER60_HUMAN;sp|O15056-2|SYNJ2_HUMAN;sp|O15056|SYNJ2_HUMAN;tr|B4DJU8|B4DJU8_HUMAN;tr|H0YEV8|H0YEV8_HUMAN	>sp|O15056-3|SYNJ2_HUMAN Isoform 2A of Synaptojanin-2 OS=Homo sapiens GN=SYNJ2;>tr|E7ER60|E7ER60_HUMAN Synaptojanin-2 OS=Homo sapiens GN=SYNJ2 PE=4 SV=1;>sp|O15056-2|SYNJ2_HUMAN Isoform 2B1 of Synaptojanin-2 OS=Homo sapiens GN=SYNJ2;>sp|O15056|SYNJ2_HUMAN	5	0	0	0	2685400	2638600	0	0	0	0	0	0	0	0	0	6738500	0	0	0	0	0	0	0	0	0	0	0	0	0	0	0	0	0	0	0	2430900	0	0	0	0	0.0153039	0.0149447	0	0	0	0	0	0
sp|O15061|SYNEM_HUMAN;tr|C9JIE4|C9JIE4_HUMAN;sp|O15061-2|SYNEM_HUMAN;tr|H0YL34|H0YL34_HUMAN;sp|O15061-3|SYNEM_HUMAN	>sp|O15061|SYNEM_HUMAN Synemin OS=Homo sapiens GN=SYNM PE=1 SV=2;>tr|C9JIE4|C9JIE4_HUMAN Synemin OS=Homo sapiens GN=SYNM PE=3 SV=1;>sp|O15061-2|SYNEM_HUMAN Isoform 2 of Synemin OS=Homo sapiens GN=SYNM;>tr|H0YL34|H0YL34_HUMAN Synemin OS=Homo sapiens GN=SYNM	38	0	0	0	0	0	0	0	0	0	0	0	0	49101000	53729000	48907000	114970000	124000000	110940000	59773000	67451000	60016000	56572000	52339000	57590000	0	0	0	0	0	0	0	0	0	0	0	0	0	0	0	0	0	0	0	0	0	0	0
sp|O15066|KIF3B_HUMAN;tr|B4DSR5|B4DSR5_HUMAN;tr|F8WAR6|F8WAR6_HUMAN;tr|F8WER6|F8WER6_HUMAN;sp|O14782|KIF3C_HUMAN	>sp|O15066|KIF3B_HUMAN Kinesin-like protein KIF3B OS=Homo sapiens GN=KIF3B PE=1 SV=1	11	8963000	0	13491000	0	0	0	0	11201000	2944200	7567100	16574000	0	15883000	6245100	0	36679000	49662000	28731000	19146000	12206000	11067000	10463000	15594000	8713100	0	6673700	5724000	6312100	9960200	15024000	11915000	7058300	0	6448700	0	0	0.0508457	0	0.0761082	0	0	0	0	0.0619017	0.0168822	0.0426654	0.0926868
sp|O15067|PUR4_HUMAN;tr|F5GWT9|F5GWT9_HUMAN;tr|H0YGH1|H0YGH1_HUMAN;tr|J3QSG0|J3QSG0_HUMAN;tr|J3QSH6|J3QSH6_HUMAN;tr|J3KTL4|J3KTL4_HUMAN;tr|J3KT98|J3KT98_HUMAN;tr|J3QL39|J3QL39_HUMAN;tr|J3KTQ5|J3KTQ5_HUMAN	>sp|O15067|PUR4_HUMAN Phosphoribosylformylglycinamidine synthase OS=Homo sapiens GN=PFAS PE=1 SV=4;>tr|F5GWT9|F5GWT9_HUMAN Phosphoribosylformylglycinamidine synthase OS=Homo sapiens GN=PFAS PE=4 SV=1	61	294230000	258720000	286580000	273210000	296720000	307310000	298590000	289470000	288700000	270990000	271730000	246190000	618080000	670070000	688780000	434980000	464430000	497650000	580750000	589880000	593620000	516400000	514440000	534840000	896500000	955480000	890520000	808920000	729690000	759160000	778570000	804280000	848800000	841860000	812930000	842140000	1.66912	1.46561	1.61671	1.55701	1.68058	1.71972	1.65098	1.59974	1.65542	1.52792	1.5196
sp|O15075-4|DCLK1_HUMAN;sp|O15075|DCLK1_HUMAN;sp|O15075-3|DCLK1_HUMAN;sp|O15075-2|DCLK1_HUMAN	>sp|O15075-4|DCLK1_HUMAN Isoform 4 of Serine/threonine-protein kinase DCLK1 OS=Homo sapiens GN=DCLK1;>sp|O15075|DCLK1_HUMAN Serine/threonine-protein kinase DCLK1 OS=Homo sapiens GN=DCLK1 PE=1 SV=2;>sp|O15075-3|DCLK1_HUMAN Isoform 3 of Serine/threonine-prot	11	18983000	0	0	0	0	0	0	0	0	0	0	0	0	0	0	0	0	0	0	0	0	0	0	0	35228000	35478000	35382000	28678000	23841000	25522000	27080000	30041000	35678000	26080000	35053000	31965000	0.107688	0	0	0	0	0	0	0	0	0	0
sp|O15084|ANR28_HUMAN;sp|O15084-4|ANR28_HUMAN;sp|O15084-1|ANR28_HUMAN;sp|O15084-2|ANR28_HUMAN;tr|B4DIW9|B4DIW9_HUMAN	>sp|O15084|ANR28_HUMAN Serine/threonine-protein phosphatase 6 regulatory ankyrin repeat subunit A OS=Homo sapiens GN=ANKRD28 PE=1 SV=5;>sp|O15084-4|ANR28_HUMAN Isoform 4 of Serine/threonine-protein phosphatase 6 regulatory ankyrin repeat subunit A OS=Homo	9	0	20065000	43924000	49049000	0	31806000	25522000	31277000	25573000	13650000	0	23344000	35656000	36641000	35027000	33888000	31835000	29817000	22029000	33803000	35944000	16998000	39878000	25905000	11403000	60917000	0	0	52738000	26893000	45959000	28077000	21875000	9797000	24425000	49098000	0	0.113665	0.247793	0.279527	0	0.177987	0.141118	0.172851	0.146637	0.0769626	0
sp|O15085-2|ARHGB_HUMAN;sp|O15085|ARHGB_HUMAN;tr|F8W8P9|F8W8P9_HUMAN	>sp|O15085-2|ARHGB_HUMAN Isoform 2 of Rho guanine nucleotide exchange factor 11 OS=Homo sapiens GN=ARHGEF11;>sp|O15085|ARHGB_HUMAN Rho guanine nucleotide exchange factor 11 OS=Homo sapiens GN=ARHGEF11 PE=1 SV=1;>tr|F8W8P9|F8W8P9_HUMAN Rho guanine nucleotid	8	2930900	1733700	2315500	4277300	0	0	0	0	0	0	2973300	4381200	4232500	4134100	8497400	5130200	7448600	12682000	0	3044500	0	12220000	0	7169600	0	0	0	1778200	0	0	0	0	0	0	0	0	0.0166266	0.00982116	0.0130627	0.0243761	0	0	0	0	0	0	0.0166276
sp|O15091-2|MRRP3_HUMAN;sp|O15091|MRRP3_HUMAN;sp|O15091-4|MRRP3_HUMAN;sp|O15091-3|MRRP3_HUMAN	>sp|O15091-2|MRRP3_HUMAN Isoform 2 of Mitochondrial ribonuclease P protein 3 OS=Homo sapiens GN=KIAA0391;>sp|O15091|MRRP3_HUMAN Mitochondrial ribonuclease P protein 3 OS=Homo sapiens GN=KIAA0391 PE=1 SV=2;>sp|O15091-4|MRRP3_HUMAN Isoform 4 of Mitochondrial	8	11276000	16660000	19657000	22919000	22011000	15822000	11500000	14815000	18180000	20490000	13615000	6501300	0	3733600	5986300	3707200	0	6837400	5003100	0	0	0	14653000	15001000	23951000	9146500	19961000	8940000	0	22834000	17856000	22780000	9024200	28421000	13534000	22592000	0.063967	0.0943765	0.110893	0.130614	0.124668	0.0885404	0.0635864	0.0818742	0.104245	0.115528	0.0761391
sp|O15111|IKKA_HUMAN	>sp|O15111|IKKA_HUMAN Inhibitor of nuclear factor kappa-B kinase subunit alpha OS=Homo sapiens GN=CHUK PE=1 SV=2	11	16294000	15878000	19766000	23083000	26494000	41653000	0	26588000	21919000	0	23074000	17274000	32777000	14605000	31975000	23174000	14514000	22463000	23332000	15952000	0	20450000	11491000	0	23440000	7436700	19104000	13597000	0	0	0	6386500	18575000	18872000	10535000	27590000	0.0924334	0.0899466	0.111508	0.131549	0.150059	0.233091	0	0.146937	0.125685	0	0.129037
sp|O15116|LSM1_HUMAN;tr|E5RJ47|E5RJ47_HUMAN;tr|E5RH18|E5RH18_HUMAN	>sp|O15116|LSM1_HUMAN U6 snRNA-associated Sm-like protein LSm1 OS=Homo sapiens GN=LSM1 PE=1 SV=1	8	33462000	41543000	41903000	46415000	55066000	46287000	53319000	56167000	60491000	42964000	46140000	34256000	0	0	42199000	0	44101000	38942000	28481000	0	17728000	27333000	43169000	0	57304000	76214000	27252000	67511000	68469000	70699000	58651000	60976000	53932000	115480000	38342000	61216000	0.189825	0.235335	0.236392	0.264516	0.311887	0.259023	0.294814	0.310404	0.346858	0.242243	0.258029
sp|O15118|NPC1_HUMAN;tr|B4DET3|B4DET3_HUMAN;tr|K7EQ23|K7EQ23_HUMAN	>sp|O15118|NPC1_HUMAN Niemann-Pick C1 protein OS=Homo sapiens GN=NPC1 PE=1 SV=2	6	59678000	63210000	45952000	48211000	65220000	69530000	57192000	54930000	51424000	71659000	82065000	52983000	67828000	81661000	57252000	134400000	100440000	110650000	47979000	64336000	44549000	65342000	66277000	51404000	66924000	73471000	53388000	128730000	98642000	80877000	52499000	60298000	48584000	35959000	69938000	45894000	0.338544	0.358076	0.259234	0.274751	0.369398	0.389092	0.316229	0.303567	0.294868	0.404034	0.458932
sp|O15119-2|TBX3_HUMAN;sp|O15119|TBX3_HUMAN;sp|O15119-3|TBX3_HUMAN;sp|Q13207|TBX2_HUMAN	>sp|O15119-2|TBX3_HUMAN Isoform I of T-box transcription factor TBX3 OS=Homo sapiens GN=TBX3;>sp|O15119|TBX3_HUMAN T-box transcription factor TBX3 OS=Homo sapiens GN=TBX3 PE=1 SV=4;>sp|O15119-3|TBX3_HUMAN Isoform III of T-box transcription factor TBX3 OS=H	2	0	0	0	0	0	0	0	0	0	0	0	0	0	2295400	0	0	0	0	0	2146500	0	1991300	0	2171900	0	0	0	0	0	0	0	0	0	0	0	0	0	0	0	0	0	0	0	0	0	0	0
sp|O15120|PLCB_HUMAN;sp|O15120-2|PLCB_HUMAN	>sp|O15120|PLCB_HUMAN 1-acyl-sn-glycerol-3-phosphate acyltransferase beta OS=Homo sapiens GN=AGPAT2 PE=1 SV=1;>sp|O15120-2|PLCB_HUMAN Isoform 2 of 1-acyl-sn-glycerol-3-phosphate acyltransferase beta OS=Homo sapiens GN=AGPAT2	2	0	0	0	0	0	0	0	0	0	0	0	0	0	0	0	0	0	0	0	0	0	0	0	0	0	0	0	0	3111900	0	0	0	0	0	0	0	0	0	0	0	0	0	0	0	0	0	0
sp|O15121|DEGS1_HUMAN	>sp|O15121|DEGS1_HUMAN Sphingolipid delta(4)-desaturase DES1 OS=Homo sapiens GN=DEGS1 PE=1 SV=1	5	0	5795900	5037400	4903500	0	7336300	0	4178000	0	0	8443300	9719300	10603000	6796200	9531900	6214400	0	8250900	7318700	13201000	10023000	15624000	14790000	19068000	19679000	16971000	15717000	12860000	12998000	10251000	19493000	21069000	19158000	15228000	19613000	18298000	0	0.0328329	0.028418	0.0279447	0	0.0410541	0	0.0230895	0	0	0.0472175
sp|O15127|SCAM2_HUMAN;tr|H3BV04|H3BV04_HUMAN;tr|H3BN93|H3BN93_HUMAN;tr|H3BUB6|H3BUB6_HUMAN;tr|H3BPL9|H3BPL9_HUMAN	>sp|O15127|SCAM2_HUMAN Secretory carrier-associated membrane protein 2 OS=Homo sapiens GN=SCAMP2 PE=1 SV=2	5	25451000	64688000	48474000	49166000	25711000	40261000	26597000	26000000	26854000	26090000	23301000	30505000	21137000	29157000	16387000	48885000	37438000	30048000	26949000	23595000	21712000	25904000	15799000	25444000	14693000	36052000	29046000	40436000	21550000	30912000	23482000	27712000	25067000	12241000	28124000	20836000	0.14438	0.366448	0.273462	0.280194	0.145624	0.225302	0.147061	0.143687	0.153982	0.147103	0.130306
sp|O15143|ARC1B_HUMAN;tr|C9J4Z7|C9J4Z7_HUMAN;tr|F8VXW2|F8VXW2_HUMAN;tr|C9JEY1|C9JEY1_HUMAN;tr|C9JQM8|C9JQM8_HUMAN;tr|C9JFG9|C9JFG9_HUMAN;tr|C9J6C8|C9J6C8_HUMAN;tr|C9JBJ7|C9JBJ7_HUMAN;tr|C9K057|C9K057_HUMAN;tr|C9JTT6|C9JTT6_HUMAN;tr|C9JM51|C9JM51_HUMAN;tr|F8WEB3|F8WEB3_HUMAN	>sp|O15143|ARC1B_HUMAN Actin-related protein 2/3 complex subunit 1B OS=Homo sapiens GN=ARPC1B PE=1 SV=3	17	127810000	171090000	159720000	153090000	128970000	116010000	88563000	110360000	123930000	115940000	152200000	142460000	102570000	112720000	117200000	163700000	151960000	157450000	135780000	138480000	128500000	125330000	121910000	122970000	84247000	85983000	89831000	100400000	94069000	98629000	78231000	99994000	113950000	117220000	125650000	93310000	0.725047	0.9692	0.901045	0.87245	0.73047	0.649195	0.489687	0.609898	0.710621	0.653702	0.851148
sp|O15144|ARPC2_HUMAN;tr|C9JTV5|C9JTV5_HUMAN;tr|G5E9J0|G5E9J0_HUMAN;tr|H7C3F9|H7C3F9_HUMAN;tr|G5E9S7|G5E9S7_HUMAN	>sp|O15144|ARPC2_HUMAN Actin-related protein 2/3 complex subunit 2 OS=Homo sapiens GN=ARPC2 PE=1 SV=1	18	94080000	107160000	99585000	111080000	93560000	76824000	82322000	90631000	81952000	71347000	80668000	79682000	77599000	66388000	78926000	102470000	101060000	98352000	102260000	103620000	104710000	104390000	108890000	110290000	79467000	91348000	87624000	94034000	92110000	98002000	87476000	93302000	99326000	74654000	109660000	95620000	0.533702	0.607046	0.561799	0.633038	0.529912	0.429909	0.455179	0.500867	0.469917	0.402275	0.45112
sp|O15145|ARPC3_HUMAN;tr|C9JZD1|C9JZD1_HUMAN;tr|F8VR50|F8VR50_HUMAN	>sp|O15145|ARPC3_HUMAN Actin-related protein 2/3 complex subunit 3 OS=Homo sapiens GN=ARPC3 PE=1 SV=3	15	135320000	128410000	112400000	147740000	153860000	141890000	141830000	139990000	153060000	129660000	146370000	140800000	128220000	141960000	138980000	183130000	201850000	199300000	146190000	154930000	151740000	160150000	143320000	173440000	145510000	150100000	126280000	161770000	163940000	158620000	183070000	202920000	196460000	183740000	177430000	168320000	0.76765	0.727424	0.634094	0.841961	0.871444	0.79402	0.784214	0.773647	0.877654	0.73106	0.818545
sp|O15155|BET1_HUMAN;tr|Q96EA0|Q96EA0_HUMAN;tr|C9JTT8|C9JTT8_HUMAN;tr|Q68DU7|Q68DU7_HUMAN;tr|H7C1N3|H7C1N3_HUMAN	>sp|O15155|BET1_HUMAN BET1 homolog OS=Homo sapiens GN=BET1 PE=1 SV=1;>tr|Q96EA0|Q96EA0_HUMAN BET1 homolog OS=Homo sapiens GN=BET1 PE=4 SV=1;>tr|C9JTT8|C9JTT8_HUMAN BET1 homolog OS=Homo sapiens GN=BET1 PE=4 SV=1;>tr|Q68DU7|Q68DU7_HUMAN BET1 homolog OS=Homo	3	5355800	22310000	15274000	13415000	0	0	0	0	6732700	10069000	15988000	14554000	0	19344000	0	16245000	0	16128000	0	0	13514000	16797000	19995000	20834000	23490000	26346000	18491000	13707000	15220000	28972000	20937000	22977000	19135000	19674000	32414000	0	0.0303826	0.126383	0.0861668	0.0764512	0	0	0	0	0.0386056	0.0567719	0.0894097
sp|O15156|ZBT7B_HUMAN;sp|O15156-2|ZBT7B_HUMAN	>sp|O15156|ZBT7B_HUMAN Zinc finger and BTB domain-containing protein 7B OS=Homo sapiens GN=ZBTB7B PE=1 SV=2;>sp|O15156-2|ZBT7B_HUMAN Isoform 2 of Zinc finger and BTB domain-containing protein 7B OS=Homo sapiens GN=ZBTB7B	2	0	0	0	0	0	0	0	0	0	0	0	0	0	0	0	0	0	0	0	0	0	0	0	0	0	0	0	0	0	0	0	3750200	0	0	0	0	0	0	0	0	0	0	0	0	0	0	0
sp|O15160|RPAC1_HUMAN;sp|O15160-2|RPAC1_HUMAN;tr|E7EQB9|E7EQB9_HUMAN;tr|D6RDJ3|D6RDJ3_HUMAN;tr|H0Y723|H0Y723_HUMAN	>sp|O15160|RPAC1_HUMAN DNA-directed RNA polymerases I and III subunit RPAC1 OS=Homo sapiens GN=POLR1C PE=1 SV=1;>sp|O15160-2|RPAC1_HUMAN Isoform 2 of DNA-directed RNA polymerases I and III subunit RPAC1 OS=Homo sapiens GN=POLR1C;>tr|E7EQB9|E7EQB9_HUMAN DNA	16	140620000	134180000	139650000	146430000	131110000	139240000	163610000	163570000	155570000	145310000	150510000	144060000	112630000	90328000	102800000	105170000	128510000	113520000	111110000	132670000	126110000	119230000	135590000	142960000	184270000	172370000	186010000	154760000	155320000	130620000	186080000	215170000	217730000	196340000	179730000	176750000	0.797716	0.76011	0.787822	0.834495	0.74259	0.779191	0.904641	0.90396	0.892046	0.819299	0.841697
sp|O15164-2|TIF1A_HUMAN;sp|O15164|TIF1A_HUMAN	>sp|O15164-2|TIF1A_HUMAN Isoform Short of Transcription intermediary factor 1-alpha OS=Homo sapiens GN=TRIM24;>sp|O15164|TIF1A_HUMAN Transcription intermediary factor 1-alpha OS=Homo sapiens GN=TRIM24 PE=1 SV=3	7	3512500	6740200	0	4862300	0	0	0	0	0	0	4273500	0	5029200	4828400	5122300	5013600	0	0	7400100	0	3656000	3399300	0	0	7957000	4167200	7111400	4899400	4947200	5479200	4891900	6321200	5598400	6219200	6757700	0	0.0199259	0.0381823	0	0.0277099	0	0	0	0	0	0	0.0238987
sp|O15169-2|AXIN1_HUMAN;sp|O15169|AXIN1_HUMAN	>sp|O15169-2|AXIN1_HUMAN Isoform 2 of Axin-1 OS=Homo sapiens GN=AXIN1;>sp|O15169|AXIN1_HUMAN Axin-1 OS=Homo sapiens GN=AXIN1 PE=1 SV=2	4	0	0	0	0	0	0	0	0	0	0	0	0	0	0	0	0	0	0	0	0	0	0	0	0	3016800	4157600	0	4439500	3879400	0	0	3903000	0	0	4823700	6834400	0	0	0	0	0	0	0	0	0	0	0
sp|O15173|PGRC2_HUMAN;sp|O15173-2|PGRC2_HUMAN;tr|U3KQM0|U3KQM0_HUMAN;tr|D3DNX8|D3DNX8_HUMAN	>sp|O15173|PGRC2_HUMAN Membrane-associated progesterone receptor component 2 OS=Homo sapiens GN=PGRMC2 PE=1 SV=1;>sp|O15173-2|PGRC2_HUMAN Isoform 2 of Membrane-associated progesterone receptor component 2 OS=Homo sapiens GN=PGRMC2	10	42046000	37560000	44545000	53977000	52063000	48846000	28563000	49043000	40402000	36256000	42051000	41170000	26882000	33671000	25101000	29049000	37552000	47915000	27033000	34745000	28185000	32005000	34341000	32542000	39254000	50964000	46373000	46751000	53021000	43340000	58057000	59041000	51651000	38647000	64375000	53970000	0.238521	0.212772	0.251296	0.307611	0.294878	0.273344	0.157932	0.271033	0.231667	0.204422	0.235162
sp|O15211|RGL2_HUMAN;tr|B4DG72|B4DG72_HUMAN	>sp|O15211|RGL2_HUMAN Ral guanine nucleotide dissociation stimulator-like 2 OS=Homo sapiens GN=RGL2 PE=1 SV=1;>tr|B4DG72|B4DG72_HUMAN Ral guanine nucleotide dissociation stimulator-like 2 OS=Homo sapiens GN=RGL2 PE=2 SV=1	5	0	0	0	0	0	0	0	0	0	0	0	0	0	0	0	0	0	0	0	0	0	0	0	0	0	0	0	0	0	0	0	0	0	0	0	0	0	0	0	0	0	0	0	0	0	0	0
sp|O15212|PFD6_HUMAN;tr|A2AB88|A2AB88_HUMAN	>sp|O15212|PFD6_HUMAN Prefoldin subunit 6 OS=Homo sapiens GN=PFDN6 PE=1 SV=1	11	107420000	110470000	110900000	103460000	105170000	122370000	88439000	99349000	113050000	103430000	117110000	95485000	134510000	154010000	128680000	103510000	111910000	109690000	125980000	127260000	122940000	128440000	130860000	133890000	103810000	108070000	118310000	103740000	103760000	93160000	132840000	117980000	129740000	86855000	114890000	112080000	0.609377	0.625797	0.625632	0.589612	0.59567	0.684786	0.489001	0.549047	0.648234	0.583168	0.654914
sp|O15213|WDR46_HUMAN;tr|H0Y6G3|H0Y6G3_HUMAN	>sp|O15213|WDR46_HUMAN WD repeat-containing protein 46 OS=Homo sapiens GN=WDR46 PE=1 SV=3	15	48595000	36003000	35222000	25781000	29174000	34662000	35123000	29930000	32729000	38472000	30478000	35455000	21037000	32557000	24605000	25100000	15140000	21990000	25136000	31269000	29857000	26321000	27333000	27774000	40841000	47599000	41552000	37135000	32255000	32798000	30524000	24714000	44074000	57412000	57771000	44747000	0.275672	0.203952	0.198702	0.146924	0.165238	0.19397	0.194204	0.165406	0.18767	0.216916	0.170442
sp|O15226|NKRF_HUMAN;sp|O15226-2|NKRF_HUMAN	>sp|O15226|NKRF_HUMAN NF-kappa-B-repressing factor OS=Homo sapiens GN=NKRF PE=1 SV=2;>sp|O15226-2|NKRF_HUMAN Isoform 2 of NF-kappa-B-repressing factor OS=Homo sapiens GN=NKRF	21	37162000	35188000	45983000	32928000	60107000	38154000	46198000	45045000	43840000	47909000	39484000	42236000	41377000	47825000	45157000	52299000	56708000	55585000	70502000	63214000	53538000	53025000	54446000	49607000	38596000	38776000	41297000	52325000	25450000	33119000	34502000	44013000	51463000	37854000	40225000	40592000	0.210814	0.199335	0.259409	0.187655	0.340438	0.213511	0.25544	0.248939	0.251381	0.270124	0.220806
sp|O15231-3|ZN185_HUMAN;tr|H0Y704|H0Y704_HUMAN;sp|O15231-2|ZN185_HUMAN;tr|J3KNL4|J3KNL4_HUMAN;sp|O15231|ZN185_HUMAN;sp|O15231-6|ZN185_HUMAN;sp|O15231-5|ZN185_HUMAN;sp|O15231-4|ZN185_HUMAN;tr|H0Y4M8|H0Y4M8_HUMAN	>sp|O15231-3|ZN185_HUMAN Isoform 3 of Zinc finger protein 185 OS=Homo sapiens GN=ZNF185;>tr|H0Y704|H0Y704_HUMAN Zinc finger protein 185 (Fragment) OS=Homo sapiens GN=ZNF185 PE=4 SV=2;>sp|O15231-2|ZN185_HUMAN Isoform 2 of Zinc finger protein 185 OS=Homo sap	10	0	14187000	9521000	31327000	31561000	21634000	0	11019000	0	10466000	11706000	9627700	0	0	0	0	0	0	0	0	0	0	0	0	0	0	0	0	0	0	0	0	0	0	0	0	0	0.0803673	0.0537118	0.178531	0.178758	0.121064	0	0.0608959	0	0.0590103	0.0654634
sp|O15234|CASC3_HUMAN;tr|J3KSY7|J3KSY7_HUMAN	>sp|O15234|CASC3_HUMAN Protein CASC3 OS=Homo sapiens GN=CASC3 PE=1 SV=2	4	3993100	0	3990600	4132000	5194000	0	0	5320700	0	4516100	0	0	3483300	5270100	0	0	0	0	5857200	5184000	6253500	4974900	4121900	5198200	6136300	7660800	8439200	5990300	5687500	0	0	6709100	6544000	5539300	6213200	8382600	0.0226523	0	0.0225126	0.023548	0.0294182	0	0	0.0294045	0	0.025463	0
sp|O15235|RT12_HUMAN	>sp|O15235|RT12_HUMAN 28S ribosomal protein S12, mitochondrial OS=Homo sapiens GN=MRPS12 PE=1 SV=1	3	16849000	0	13887000	16365000	13386000	0	0	0	0	0	18463000	19375000	0	0	0	0	0	0	0	0	0	0	0	0	0	0	0	0	0	0	0	10021000	13603000	0	0	0	0.0955818	0	0.0783422	0.0932631	0.0758166	0	0	0	0	0	0.103251
sp|O15240|VGF_HUMAN	>sp|O15240|VGF_HUMAN Neurosecretory protein VGF OS=Homo sapiens GN=VGF PE=1 SV=2	18	0	3085100	0	0	0	0	27618000	18028000	11012000	0	10336000	17106000	91550000	77434000	112390000	132590000	121190000	66947000	118240000	150420000	260640000	40099000	25073000	37940000	0	0	1207900	0	0	0	0	14484000	9722600	2637800	0	0	0	0.0174766	0	0	0	0	0.152707	0.0996307	0.0631434	0	0.057802
sp|O15254|ACOX3_HUMAN;sp|O15254-2|ACOX3_HUMAN;tr|D6RJ89|D6RJ89_HUMAN	>sp|O15254|ACOX3_HUMAN Peroxisomal acyl-coenzyme A oxidase 3 OS=Homo sapiens GN=ACOX3 PE=1 SV=2;>sp|O15254-2|ACOX3_HUMAN Isoform 2 of Peroxisomal acyl-coenzyme A oxidase 3 OS=Homo sapiens GN=ACOX3	7	16267000	0	0	13445000	0	13204000	0	0	0	9418300	0	0	0	32623000	19727000	37120000	35489000	39725000	23977000	0	16589000	27798000	24599000	26915000	26351000	0	0	0	10701000	0	0	15384000	13239000	17674000	15590000	0	0.0922802	0	0	0.0766222	0	0.07389	0	0	0	0.053103	0
sp|O15258|RER1_HUMAN;tr|Q5T092|Q5T092_HUMAN;tr|Q5T091|Q5T091_HUMAN;tr|Q5T093|Q5T093_HUMAN	>sp|O15258|RER1_HUMAN Protein RER1 OS=Homo sapiens GN=RER1 PE=1 SV=1;>tr|Q5T092|Q5T092_HUMAN Protein RER1 (Fragment) OS=Homo sapiens GN=RER1 PE=4 SV=1;>tr|Q5T091|Q5T091_HUMAN Protein RER1 OS=Homo sapiens GN=RER1 PE=4 SV=1	3	0	0	0	13822000	8948300	0	0	0	8865500	8339400	9760300	9077200	13536000	14969000	10864000	19265000	18000000	14642000	0	18256000	18804000	16833000	0	15087000	0	0	0	10688000	10525000	6358700	0	0	0	0	0	0	0	0	0	0.0787707	0.050682	0	0	0	0.0508352	0.0470199	0.0545825
sp|O15260-2|SURF4_HUMAN;tr|Q5T8U5|Q5T8U5_HUMAN;sp|O15260|SURF4_HUMAN;tr|B7Z6A4|B7Z6A4_HUMAN	>sp|O15260-2|SURF4_HUMAN Isoform 2 of Surfeit locus protein 4 OS=Homo sapiens GN=SURF4;>tr|Q5T8U5|Q5T8U5_HUMAN Surfeit 4 OS=Homo sapiens GN=SURF4 PE=4 SV=1;>sp|O15260|SURF4_HUMAN Surfeit locus protein 4 OS=Homo sapiens GN=SURF4 PE=1 SV=3;>tr|B7Z6A4|B7Z6A4_	7	88277000	66726000	33657000	74719000	56601000	44523000	84866000	58231000	49555000	92758000	38635000	54207000	76857000	58974000	70342000	218520000	148980000	74061000	110920000	80035000	71781000	89658000	91424000	62425000	159360000	220380000	193030000	198170000	167520000	159000000	171680000	274950000	218140000	124170000	131440000	157980000	0.500782	0.377993	0.189873	0.425819	0.320581	0.249152	0.469245	0.32181	0.284151	0.522996	0.216058
sp|O15269|SPTC1_HUMAN;sp|O15269-2|SPTC1_HUMAN	>sp|O15269|SPTC1_HUMAN Serine palmitoyltransferase 1 OS=Homo sapiens GN=SPTLC1 PE=1 SV=1	15	126570000	152630000	110890000	121380000	108960000	120080000	142260000	156300000	141940000	151680000	150910000	108630000	69354000	74285000	117880000	91959000	80929000	92470000	83441000	84944000	80192000	96407000	68108000	122580000	135190000	104350000	136420000	125410000	125710000	166650000	238680000	156570000	169060000	123790000	160170000	184100000	0.718012	0.864627	0.625576	0.691737	0.617136	0.671971	0.786591	0.863783	0.813891	0.855215	0.843934
sp|O15270|SPTC2_HUMAN;tr|H0YJV2|H0YJV2_HUMAN	>sp|O15270|SPTC2_HUMAN Serine palmitoyltransferase 2 OS=Homo sapiens GN=SPTLC2 PE=1 SV=1;>tr|H0YJV2|H0YJV2_HUMAN Serine palmitoyltransferase 2 (Fragment) OS=Homo sapiens GN=SPTLC2 PE=3 SV=1	20	31752000	30948000	32273000	15420000	20494000	21869000	24857000	25289000	20456000	44867000	32346000	42174000	16312000	12333000	16856000	9349300	17669000	19358000	18054000	18665000	14432000	17310000	22837000	14244000	35398000	46716000	43368000	39957000	39347000	38857000	24993000	38214000	30214000	38688000	38514000	47370000	0.180124	0.175316	0.182065	0.0878776	0.116075	0.12238	0.137441	0.139758	0.117296	0.252973	0.180888
sp|O15294|OGT1_HUMAN;sp|O15294-3|OGT1_HUMAN;sp|O15294-2|OGT1_HUMAN;sp|O15294-4|OGT1_HUMAN;tr|C9JZL3|C9JZL3_HUMAN;tr|H7C2T7|H7C2T7_HUMAN	>sp|O15294|OGT1_HUMAN UDP-N-acetylglucosamine--peptide N-acetylglucosaminyltransferase 110 kDa subunit OS=Homo sapiens GN=OGT PE=1 SV=3;>sp|O15294-3|OGT1_HUMAN Isoform 1 of UDP-N-acetylglucosamine--peptide N-acetylglucosaminyltransferase 110 kDa subunit OS	31	68995000	80196000	61816000	41977000	52349000	53812000	50785000	47397000	46039000	71413000	98192000	79259000	64996000	72464000	70678000	43156000	38226000	47726000	70710000	61918000	66804000	52812000	54621000	68806000	90772000	102840000	94835000	80178000	72577000	91454000	85189000	79820000	82708000	91994000	94267000	90464000	0.391398	0.454299	0.348729	0.239224	0.296498	0.301133	0.280803	0.261937	0.26399	0.402647	0.549119
sp|O15305|PMM2_HUMAN;tr|H3BV55|H3BV55_HUMAN;tr|H3BRM0|H3BRM0_HUMAN;tr|H3BPH4|H3BPH4_HUMAN;tr|F5H0W0|F5H0W0_HUMAN;tr|B7Z6R0|B7Z6R0_HUMAN;tr|B7Z419|B7Z419_HUMAN;tr|H3BR08|H3BR08_HUMAN;tr|H3BM92|H3BM92_HUMAN;tr|H3BV34|H3BV34_HUMAN;tr|H3BT06|H3BT06_HUMAN;tr|H3BNY9|H3BNY9_HUMAN	>sp|O15305|PMM2_HUMAN Phosphomannomutase 2 OS=Homo sapiens GN=PMM2 PE=1 SV=1;>tr|H3BV55|H3BV55_HUMAN Phosphomannomutase 2 OS=Homo sapiens GN=PMM2 PE=4 SV=1;>tr|H3BRM0|H3BRM0_HUMAN Phosphomannomutase 2 OS=Homo sapiens GN=PMM2 PE=4 SV=1;>tr|H3BPH4|H3BPH4_HUM	13	62361000	64251000	63500000	61937000	64908000	63568000	66896000	73787000	62941000	64989000	69929000	69034000	79246000	79390000	74666000	85340000	91006000	89765000	102320000	106460000	92794000	95413000	102770000	89825000	55065000	70132000	60358000	70046000	64573000	69522000	67255000	66644000	78664000	51253000	72846000	68265000	0.353765	0.363973	0.358229	0.352975	0.367631	0.355728	0.369885	0.40778	0.360907	0.366426	0.391064
sp|O15320-7|CTGE5_HUMAN;sp|O15320-2|CTGE5_HUMAN;sp|O15320-4|CTGE5_HUMAN;sp|O15320-3|CTGE5_HUMAN;sp|O15320-10|CTGE5_HUMAN;sp|O15320|CTGE5_HUMAN;tr|G3V599|G3V599_HUMAN;sp|O15320-8|CTGE5_HUMAN;sp|O15320-5|CTGE5_HUMAN;sp|O15320-9|CTGE5_HUMAN;sp|O15320-6|CTGE5_HUMAN;tr|G3V5K6|G3V5K6_HUMAN;tr|G3V3C4|G3V3C4_HUMAN;sp|Q8IX94|CTGE4_HUMAN;sp|Q86UF2|CTGE6_HUMAN;sp|P0CG41|CTGE8_HUMAN;sp|A4FU28|CTGE9_HUMAN;sp|…	>sp|O15320-7|CTGE5_HUMAN Isoform 8 of cTAGE family member 5 OS=Homo sapiens GN=CTAGE5;>sp|O15320-2|CTGE5_HUMAN Isoform MEA11 of cTAGE family member 5 OS=Homo sapiens GN=CTAGE5;>sp|O15320-4|CTGE5_HUMAN Isoform 5B of cTAGE family member 5 OS=Homo sapiens GN=	12	6924000	10343000	10422000	17145000	0	0	7801400	8005800	7539400	10767000	0	11083000	6109400	9527000	7252200	10802000	8027500	10194000	7360900	9763500	8680500	9410600	10330000	10887000	7814300	8691100	8197700	10575000	11679000	9815500	7574700	10984000	12163000	7405800	10746000	8268900	0.0392788	0.0585916	0.0587947	0.0977082	0	0	0.0431359	0.0442436	0.0432313	0.0607074	0
sp|O15355|PPM1G_HUMAN	>sp|O15355|PPM1G_HUMAN Protein phosphatase 1G OS=Homo sapiens GN=PPM1G PE=1 SV=1	26	317420000	335470000	340430000	278590000	271600000	243080000	273680000	323250000	302040000	288320000	271880000	273830000	406930000	414460000	425140000	308200000	328010000	322540000	422460000	428430000	423080000	378110000	351580000	350820000	346120000	403180000	387560000	304360000	304940000	289190000	348460000	380630000	355980000	281940000	397010000	403260000	1.80068	1.90039	1.9205	1.58767	1.53831	1.36028	1.51325	1.78642	1.73191	1.62563	1.52043
sp|O15357|SHIP2_HUMAN;sp|O15357-2|SHIP2_HUMAN;tr|H7BXR2|H7BXR2_HUMAN;tr|H0YFZ4|H0YFZ4_HUMAN;tr|F5GY16|F5GY16_HUMAN	>sp|O15357|SHIP2_HUMAN Phosphatidylinositol 3,4,5-trisphosphate 5-phosphatase 2 OS=Homo sapiens GN=INPPL1 PE=1 SV=2;>sp|O15357-2|SHIP2_HUMAN Isoform 2 of Phosphatidylinositol 3,4,5-trisphosphate 5-phosphatase 2 OS=Homo sapiens GN=INPPL1	12	10874000	13117000	9584600	0	6446700	0	0	0	0	0	0	0	18723000	14021000	16597000	16892000	25077000	15217000	13382000	17401000	15115000	15358000	11038000	0	0	0	0	0	0	0	0	0	0	0	0	0	0.0616866	0.0743059	0.0540706	0	0.0365133	0	0	0	0	0	0
sp|O15372|EIF3H_HUMAN;tr|B3KS98|B3KS98_HUMAN;tr|E5RJT0|E5RJT0_HUMAN;tr|E5RGU4|E5RGU4_HUMAN;tr|E5RFW7|E5RFW7_HUMAN;tr|E5RFH0|E5RFH0_HUMAN;tr|E5RHC7|E5RHC7_HUMAN;tr|E5RH59|E5RH59_HUMAN	>sp|O15372|EIF3H_HUMAN Eukaryotic translation initiation factor 3 subunit H OS=Homo sapiens GN=EIF3H PE=1 SV=1;>tr|B3KS98|B3KS98_HUMAN Eukaryotic translation initiation factor 3 subunit H OS=Homo sapiens GN=EIF3H PE=2 SV=1;>tr|E5RJT0|E5RJT0_HUMAN Eukaryoti	20	419040000	469790000	449470000	432850000	381930000	346830000	435360000	545310000	458630000	455550000	472100000	485530000	395290000	381270000	395660000	326770000	323180000	278890000	364170000	382780000	374580000	358340000	435800000	376590000	390500000	419120000	450960000	334350000	321140000	302690000	388540000	437000000	427300000	379430000	494760000	442970000	2.37715	2.66129	2.53564	2.46678	2.1632	1.94087	2.40721	3.01362	2.62981	2.56852	2.64012
sp|O15379|HDAC3_HUMAN;sp|O15379-2|HDAC3_HUMAN	>sp|O15379|HDAC3_HUMAN Histone deacetylase 3 OS=Homo sapiens GN=HDAC3 PE=1 SV=2;>sp|O15379-2|HDAC3_HUMAN Isoform 2 of Histone deacetylase 3 OS=Homo sapiens GN=HDAC3	6	0	0	0	0	0	0	0	0	0	0	0	0	0	0	0	0	2150400	0	0	2806300	0	0	0	0	0	0	0	0	0	0	0	0	0	0	0	0	0	0	0	0	0	0	0	0	0	0	0
sp|O15381|NVL_HUMAN;sp|O15381-5|NVL_HUMAN;tr|H0Y8B6|H0Y8B6_HUMAN;sp|O15381-2|NVL_HUMAN;tr|F8W938|F8W938_HUMAN;sp|O15381-3|NVL_HUMAN;sp|O15381-4|NVL_HUMAN;tr|E9PH71|E9PH71_HUMAN;tr|E7ERY0|E7ERY0_HUMAN;tr|E7EWK7|E7EWK7_HUMAN;tr|E9PGD8|E9PGD8_HUMAN;tr|C9J6P7|C9J6P7_HUMAN;tr|C9JP83|C9JP83_HUMAN;tr|F8WF01|F8WF01_HUMAN	>sp|O15381|NVL_HUMAN Nuclear valosin-containing protein-like OS=Homo sapiens GN=NVL PE=1 SV=1;>sp|O15381-5|NVL_HUMAN Isoform 5 of Nuclear valosin-containing protein-like OS=Homo sapiens GN=NVL;>tr|H0Y8B6|H0Y8B6_HUMAN Nuclear valosin-containing protein-like	17	10688000	7657100	9576800	0	8459600	9612000	16135000	8364400	15973000	7758600	10233000	9473600	37232000	17494000	24350000	15276000	15712000	24951000	12105000	15018000	21527000	16480000	8342100	15331000	23094000	31250000	9608200	9642500	9321500	10330000	14206000	13839000	18656000	21276000	19757000	17690000	0.0606314	0.0433764	0.0540266	0	0.0479141	0.053789	0.0892144	0.0462254	0.09159	0.0437452	0.057226
sp|O15392-5|BIRC5_HUMAN;sp|O15392-4|BIRC5_HUMAN;sp|O15392|BIRC5_HUMAN;tr|H3BLT4|H3BLT4_HUMAN;sp|O15392-2|BIRC5_HUMAN;sp|O15392-7|BIRC5_HUMAN;sp|O15392-6|BIRC5_HUMAN;tr|K7EMW2|K7EMW2_HUMAN;sp|O15392-3|BIRC5_HUMAN	>sp|O15392-5|BIRC5_HUMAN Isoform 5 of Baculoviral IAP repeat-containing protein 5 OS=Homo sapiens GN=BIRC5;>sp|O15392-4|BIRC5_HUMAN Isoform 4 of Baculoviral IAP repeat-containing protein 5 OS=Homo sapiens GN=BIRC5;>sp|O15392|BIRC5_HUMAN Baculoviral IAP rep	5	0	0	0	0	0	0	0	0	0	0	0	0	0	0	0	0	0	0	0	0	0	0	0	0	0	0	0	5002800	0	0	3398400	5459700	4868900	5483300	0	0	0	0	0	0	0	0	0	0	0	0	0
sp|O15397|IPO8_HUMAN;sp|O15397-2|IPO8_HUMAN;tr|F5H815|F5H815_HUMAN;tr|F5H244|F5H244_HUMAN	>sp|O15397|IPO8_HUMAN Importin-8 OS=Homo sapiens GN=IPO8 PE=1 SV=2;>sp|O15397-2|IPO8_HUMAN Isoform 2 of Importin-8 OS=Homo sapiens GN=IPO8	13	0	5301100	26754000	9546500	28996000	14701000	25225000	16677000	29381000	30393000	15543000	16868000	87938000	37546000	40447000	35641000	44396000	51003000	35623000	36923000	34440000	33409000	34772000	51030000	38752000	75168000	30392000	47735000	61598000	44988000	39283000	46610000	25829000	26909000	25867000	31942000	0	0.03003	0.15093	0.0544049	0.16423	0.0822672	0.139475	0.0921645	0.168472	0.171364	0.0869211
sp|O15400-2|STX7_HUMAN;sp|O15400|STX7_HUMAN	>sp|O15400-2|STX7_HUMAN Isoform 2 of Syntaxin-7 OS=Homo sapiens GN=STX7;>sp|O15400|STX7_HUMAN Syntaxin-7 OS=Homo sapiens GN=STX7 PE=1 SV=4	11	20718000	26820000	26106000	21462000	21581000	20667000	17179000	17630000	17845000	18301000	22937000	23303000	13674000	12746000	13362000	21891000	18470000	21459000	17904000	21027000	17687000	17907000	12810000	18763000	23637000	23390000	26989000	30321000	29310000	28060000	26523000	25025000	24349000	20267000	30846000	22286000	0.11753	0.151931	0.147275	0.122311	0.122232	0.115653	0.094987	0.0974312	0.102324	0.103186	0.128271
sp|O15427|MOT4_HUMAN;tr|J3QQS9|J3QQS9_HUMAN;tr|J3QQV2|J3QQV2_HUMAN;tr|J3QSC3|J3QSC3_HUMAN;tr|J3QLE3|J3QLE3_HUMAN;tr|J3KTM6|J3KTM6_HUMAN;tr|J3QRU2|J3QRU2_HUMAN;tr|J3KT83|J3KT83_HUMAN;tr|J3QRA0|J3QRA0_HUMAN;tr|J3QRP8|J3QRP8_HUMAN;tr|J3KTI8|J3KTI8_HUMAN	>sp|O15427|MOT4_HUMAN Monocarboxylate transporter 4 OS=Homo sapiens GN=SLC16A3 PE=1 SV=1	8	161650000	180350000	221300000	64980000	199550000	139810000	228960000	153880000	216440000	140420000	287390000	419520000	0	0	0	0	0	0	0	0	0	0	0	0	29049000	32292000	45543000	23138000	31748000	28463000	81700000	46965000	34782000	31559000	61480000	22518000	0.917016	1.02166	1.24844	0.370317	1.13023	0.782381	1.26598	0.850409	1.24108	0.791728	1.60717
sp|O15439|MRP4_HUMAN;sp|O15439-2|MRP4_HUMAN;tr|B7Z3Q7|B7Z3Q7_HUMAN;sp|O15439-3|MRP4_HUMAN	>sp|O15439|MRP4_HUMAN Multidrug resistance-associated protein 4 OS=Homo sapiens GN=ABCC4 PE=1 SV=3;>sp|O15439-2|MRP4_HUMAN Isoform 2 of Multidrug resistance-associated protein 4 OS=Homo sapiens GN=ABCC4	10	0	0	8733300	0	13303000	0	0	0	10315000	0	0	0	0	0	0	0	0	0	0	0	0	0	0	0	0	16725000	0	8816200	0	0	0	8408800	0	0	7667200	7772600	0	0	0.0492681	0	0.0753465	0	0	0	0.0591467	0	0
sp|O15446|RPA34_HUMAN;sp|O15446-2|RPA34_HUMAN	>sp|O15446|RPA34_HUMAN DNA-directed RNA polymerase I subunit RPA34 OS=Homo sapiens GN=CD3EAP PE=1 SV=1;>sp|O15446-2|RPA34_HUMAN Isoform 2 of DNA-directed RNA polymerase I subunit RPA34 OS=Homo sapiens GN=CD3EAP	16	26297000	40345000	37490000	51450000	45886000	54234000	49109000	49944000	45043000	44442000	41677000	41634000	28495000	33168000	26907000	22452000	27068000	23377000	30395000	38500000	35789000	33876000	35782000	37623000	18669000	20307000	22480000	25617000	19165000	22499000	20104000	25483000	23209000	21658000	24636000	28811000	0.149179	0.228549	0.211496	0.29321	0.259892	0.303495	0.271536	0.276013	0.258279	0.250577	0.23307
sp|O15460-2|P4HA2_HUMAN;sp|O15460|P4HA2_HUMAN;tr|E7ENX0|E7ENX0_HUMAN;tr|E7EPI9|E7EPI9_HUMAN;tr|C9JX45|C9JX45_HUMAN;tr|A8MXE0|A8MXE0_HUMAN;tr|E7ERI1|E7ERI1_HUMAN;tr|C9JCP0|C9JCP0_HUMAN;tr|C9JN43|C9JN43_HUMAN;tr|C9JIG4|C9JIG4_HUMAN;tr|C9JFJ1|C9JFJ1_HUMAN	>sp|O15460-2|P4HA2_HUMAN Isoform IIa of Prolyl 4-hydroxylase subunit alpha-2 OS=Homo sapiens GN=P4HA2;>sp|O15460|P4HA2_HUMAN Prolyl 4-hydroxylase subunit alpha-2 OS=Homo sapiens GN=P4HA2 PE=1 SV=1	17	21270000	13196000	12598000	7670900	8237400	9032500	18504000	8511000	11031000	9241700	11545000	9120100	20138000	19296000	26352000	37409000	42128000	41849000	37423000	33467000	34159000	27254000	27451000	23424000	11976000	8053200	14682000	17488000	20586000	16908000	16407000	11555000	11031000	10848000	11647000	0	0.120661	0.0747534	0.0710704	0.043716	0.0466556	0.0505461	0.102313	0.0470355	0.0632523	0.0521073	0.0645631
sp|O15479|MAGB2_HUMAN;sp|Q96LZ2|MAGBA_HUMAN;sp|P43366|MAGB1_HUMAN	>sp|O15479|MAGB2_HUMAN Melanoma-associated antigen B2 OS=Homo sapiens GN=MAGEB2 PE=1 SV=3	19	193200000	259280000	250630000	267740000	286900000	431930000	232410000	273730000	229900000	339540000	347850000	299640000	1669200	992900	855300	1352400	0	0	5226000	0	1536800	1285900	0	2003000	0	0	0	0	0	0	0	0	0	0	0	0	1.09599	1.46878	1.41391	1.52583	1.62497	2.41709	1.28505	1.51275	1.31826	1.91442	1.94528
sp|O15484|CAN5_HUMAN;tr|E7EV01|E7EV01_HUMAN;tr|K7EP62|K7EP62_HUMAN;tr|E9PS73|E9PS73_HUMAN	>sp|O15484|CAN5_HUMAN Calpain-5 OS=Homo sapiens GN=CAPN5 PE=1 SV=2;>tr|E7EV01|E7EV01_HUMAN Calpain-5 OS=Homo sapiens GN=CAPN5 PE=4 SV=2	7	0	0	0	0	0	0	0	0	0	0	0	0	10371000	9305700	11324000	15240000	18971000	17662000	8402400	6576600	9415800	0	9673200	0	0	0	0	0	0	0	0	0	0	0	0	0	0	0	0	0	0	0	0	0	0	0	0
sp|O15498|YKT6_HUMAN;tr|B4DR94|B4DR94_HUMAN;tr|H7C3K7|H7C3K7_HUMAN	>sp|O15498|YKT6_HUMAN Synaptobrevin homolog YKT6 OS=Homo sapiens GN=YKT6 PE=1 SV=1;>tr|B4DR94|B4DR94_HUMAN Synaptobrevin homolog YKT6 OS=Homo sapiens GN=YKT6 PE=2 SV=1	10	87796000	81528000	47531000	42915000	61522000	38532000	49870000	63900000	65439000	38696000	54193000	55297000	75458000	81637000	89552000	92333000	78107000	78784000	83293000	60063000	60807000	84022000	101720000	77830000	53738000	54506000	45291000	61392000	41782000	76410000	65616000	66934000	43740000	33404000	43372000	48436000	0.498053	0.461844	0.268142	0.24457	0.348453	0.215626	0.275744	0.35314	0.375231	0.218179	0.303063
sp|O15504|NUPL2_HUMAN;tr|C9JYA1|C9JYA1_HUMAN;tr|B4DT96|B4DT96_HUMAN;sp|O15504-3|NUPL2_HUMAN;sp|O15504-2|NUPL2_HUMAN;tr|F8WC66|F8WC66_HUMAN	>sp|O15504|NUPL2_HUMAN Nucleoporin-like protein 2 OS=Homo sapiens GN=NUPL2 PE=1 SV=1;>tr|C9JYA1|C9JYA1_HUMAN Nucleoporin-like protein 2 (Fragment) OS=Homo sapiens GN=NUPL2 PE=4 SV=1	5	15146000	11812000	0	21504000	23321000	19956000	0	0	0	23207000	12219000	26058000	0	0	17369000	15593000	0	19932000	19300000	19292000	0	23194000	20856000	0	25864000	33018000	17353000	0	0	0	0	0	0	33062000	15390000	16163000	0.085921	0.0669133	0	0.12255	0.132087	0.111674	0	0	0	0.130848	0.0683323
sp|O15511|ARPC5_HUMAN;tr|B1ALC0|B1ALC0_HUMAN;sp|O15511-2|ARPC5_HUMAN	>sp|O15511|ARPC5_HUMAN Actin-related protein 2/3 complex subunit 5 OS=Homo sapiens GN=ARPC5 PE=1 SV=3;>tr|B1ALC0|B1ALC0_HUMAN Actin-related protein 2/3 complex subunit 5 OS=Homo sapiens GN=ARPC5 PE=3 SV=1;>sp|O15511-2|ARPC5_HUMAN Isoform 2 of Actin-related	10	49260000	59140000	66061000	65254000	73003000	94430000	45887000	57937000	60035000	56402000	43226000	41204000	62915000	47736000	49373000	71947000	86201000	91655000	77695000	81113000	71798000	66484000	79330000	68957000	38480000	40572000	46055000	48716000	48738000	44668000	48866000	56004000	56894000	42897000	48342000	52244000	0.279445	0.33502	0.372677	0.371878	0.41348	0.528433	0.253721	0.320185	0.344244	0.31801	0.241733
sp|O15514|RPB4_HUMAN;tr|E9PB93|E9PB93_HUMAN	>sp|O15514|RPB4_HUMAN DNA-directed RNA polymerase II subunit RPB4 OS=Homo sapiens GN=POLR2D PE=1 SV=1	6	12593000	16277000	13509000	11304000	13442000	10257000	0	0	8535400	34822000	15932000	18290000	0	0	0	24268000	8563600	7962600	19849000	31135000	0	24286000	14946000	0	24610000	12063000	11942000	0	10980000	0	12529000	10455000	16119000	5631100	5818900	19627000	0.0714382	0.0922069	0.0762098	0.0644208	0.0761338	0.0573985	0	0	0.0489424	0.196336	0.0890965
sp|O15525|MAFG_HUMAN;tr|I3L2F8|I3L2F8_HUMAN	>sp|O15525|MAFG_HUMAN Transcription factor MafG OS=Homo sapiens GN=MAFG PE=1 SV=1	4	0	0	0	0	0	7454100	0	0	0	0	0	0	0	0	0	0	0	0	0	0	0	0	0	0	0	0	0	0	0	0	0	0	0	6110600	0	0	0	0	0	0	0	0.0417134	0	0	0	0	0
sp|O15533-2|TPSN_HUMAN;tr|D3YTI9|D3YTI9_HUMAN;sp|O15533|TPSN_HUMAN;tr|A2AB90|A2AB90_HUMAN;sp|O15533-3|TPSN_HUMAN;tr|C9JA35|C9JA35_HUMAN;sp|O15533-4|TPSN_HUMAN	>sp|O15533-2|TPSN_HUMAN Isoform 2 of Tapasin OS=Homo sapiens GN=TAPBP;>tr|D3YTI9|D3YTI9_HUMAN Tapasin OS=Homo sapiens GN=TAPBP PE=4 SV=1;>sp|O15533|TPSN_HUMAN Tapasin OS=Homo sapiens GN=TAPBP PE=1 SV=1;>tr|A2AB90|A2AB90_HUMAN Tapasin OS=Homo sapiens GN=TAP	4	0	0	10315000	0	8873100	11600000	9427500	12727000	9740700	11210000	9956100	8500800	9953900	6584700	11068000	11990000	14482000	15157000	8686600	12398000	13393000	10453000	8362300	10163000	10915000	13053000	11222000	21530000	17991000	21128000	12092000	17086000	17123000	8974100	14883000	15362000	0	0	0.0581911	0	0.0502561	0.0649139	0.052127	0.070335	0.0558537	0.0632051	0.0556775
sp|O15541|R113A_HUMAN;sp|Q8IZP6|R113B_HUMAN	>sp|O15541|R113A_HUMAN RING finger protein 113A OS=Homo sapiens GN=RNF113A PE=1 SV=1	8	0	7845200	0	0	10812000	0	8144300	0	6041500	6436600	7332800	0	11883000	11616000	10971000	20880000	16941000	17809000	18753000	15249000	23016000	22998000	20009000	14455000	12818000	12438000	16442000	15377000	25209000	19389000	19582000	17731000	25189000	11688000	14805000	13769000	0	0.0444419	0	0	0.0612378	0	0.0450319	0	0.0346423	0.0362914	0.0410072
sp|O43143|DHX15_HUMAN	>sp|O43143|DHX15_HUMAN Putative pre-mRNA-splicing factor ATP-dependent RNA helicase DHX15 OS=Homo sapiens GN=DHX15 PE=1 SV=2	46	445390000	431020000	482820000	414440000	430460000	405350000	434180000	428720000	414210000	404290000	412260000	412120000	453330000	490470000	517540000	388270000	357760000	379660000	526400000	583040000	562500000	502570000	493230000	469970000	493900000	543010000	598510000	484080000	500670000	460460000	534320000	578750000	573830000	512900000	627960000	574940000	2.52663	2.44167	2.72378	2.36187	2.43807	2.26835	2.40069	2.3693	2.3751	2.2795	2.30548
sp|O43148|MCES_HUMAN;sp|O43148-2|MCES_HUMAN;tr|K7EP06|K7EP06_HUMAN;tr|F5H2D9|F5H2D9_HUMAN;tr|K7EPP5|K7EPP5_HUMAN;tr|K7ERH6|K7ERH6_HUMAN	>sp|O43148|MCES_HUMAN mRNA cap guanine-N7 methyltransferase OS=Homo sapiens GN=RNMT PE=1 SV=1;>sp|O43148-2|MCES_HUMAN Isoform 2 of mRNA cap guanine-N7 methyltransferase OS=Homo sapiens GN=RNMT;>tr|K7EP06|K7EP06_HUMAN mRNA cap guanine-N7 methyltransferase O	20	43821000	43882000	47359000	57584000	56651000	53162000	51489000	46929000	47869000	43713000	46208000	48587000	55011000	45825000	40095000	39417000	40942000	42074000	52235000	51989000	59344000	52765000	52968000	52951000	50973000	56912000	63749000	59699000	51203000	55580000	55710000	61368000	62086000	55055000	54245000	50695000	0.24859	0.248585	0.267171	0.328167	0.320864	0.297496	0.284696	0.25935	0.274483	0.246466	0.258409
sp|O43149|ZZEF1_HUMAN;sp|O43149-2|ZZEF1_HUMAN;tr|I3L141|I3L141_HUMAN;tr|I3L3Q3|I3L3Q3_HUMAN;sp|O43149-3|ZZEF1_HUMAN	>sp|O43149|ZZEF1_HUMAN Zinc finger ZZ-type and EF-hand domain-containing protein 1 OS=Homo sapiens GN=ZZEF1 PE=1 SV=6	7	0	0	0	0	0	0	0	0	0	0	0	0	0	0	0	7286300	0	3082700	0	3437900	3833100	0	0	0	0	0	1941500	2405700	0	3223400	0	0	3256600	1889100	2285800	0	0	0	0	0	0	0	0	0	0	0	0
sp|O43150-2|ASAP2_HUMAN;sp|O43150|ASAP2_HUMAN	>sp|O43150-2|ASAP2_HUMAN Isoform 2 of Arf-GAP with SH3 domain, ANK repeat and PH domain-containing protein 2 OS=Homo sapiens GN=ASAP2;>sp|O43150|ASAP2_HUMAN Arf-GAP with SH3 domain, ANK repeat and PH domain-containing protein 2 OS=Homo sapiens GN=ASAP2 PE=	6	34628000	0	0	0	52314000	0	0	0	0	0	0	0	0	0	0	0	11162000	131840000	0	0	89819000	0	47170000	40982000	0	0	0	0	0	0	43638000	0	0	79513000	0	0	0.196439	0	0	0	0.2963	0	0	0	0	0	0
sp|O43156|TTI1_HUMAN	>sp|O43156|TTI1_HUMAN TELO2-interacting protein 1 homolog OS=Homo sapiens GN=TTI1 PE=1 SV=3	15	36075000	26755000	37787000	30632000	28779000	37309000	29883000	27232000	35754000	47325000	32343000	50421000	56516000	74890000	44224000	71980000	52777000	45641000	29645000	32680000	50713000	53540000	40948000	39541000	33356000	37347000	22902000	27020000	32392000	37917000	23597000	35469000	22768000	18923000	23424000	25234000	0.204648	0.151563	0.213172	0.17457	0.163001	0.208782	0.165231	0.150496	0.205015	0.266832	0.180872
sp|O43159|RRP8_HUMAN;tr|E9PPY3|E9PPY3_HUMAN;tr|E9PPP6|E9PPP6_HUMAN;tr|E9PS87|E9PS87_HUMAN	>sp|O43159|RRP8_HUMAN Ribosomal RNA-processing protein 8 OS=Homo sapiens GN=RRP8 PE=1 SV=2;>tr|E9PPY3|E9PPY3_HUMAN Ribosomal RNA-processing protein 8 OS=Homo sapiens GN=RRP8 PE=4 SV=1	10	9940200	4873600	10185000	14517000	20241000	17068000	13147000	8434700	8733000	9063100	0	11111000	22013000	19943000	22310000	23974000	21925000	23247000	20409000	25304000	21779000	23429000	23893000	26539000	23943000	31423000	21390000	30915000	29229000	34001000	21251000	22454000	25492000	39071000	24677000	27212000	0.0563893	0.0276082	0.0574577	0.0827314	0.114642	0.095513	0.0726931	0.0466139	0.0500755	0.0511003	0
sp|O43164-2|PJA2_HUMAN;sp|O43164|PJA2_HUMAN;sp|Q8NG27-2|PJA1_HUMAN;sp|Q8NG27-3|PJA1_HUMAN;sp|Q8NG27|PJA1_HUMAN	>sp|O43164-2|PJA2_HUMAN Isoform 2 of E3 ubiquitin-protein ligase Praja-2 OS=Homo sapiens GN=PJA2;>sp|O43164|PJA2_HUMAN E3 ubiquitin-protein ligase Praja-2 OS=Homo sapiens GN=PJA2 PE=1 SV=4	4	0	0	0	0	0	0	0	0	0	0	0	0	0	6233500	0	0	0	0	0	0	0	0	0	0	0	0	0	0	0	0	0	0	0	0	0	0	0	0	0	0	0	0	0	0	0	0	0
sp|O43172-2|PRP4_HUMAN;sp|O43172|PRP4_HUMAN	>sp|O43172-2|PRP4_HUMAN Isoform 2 of U4/U6 small nuclear ribonucleoprotein Prp4 OS=Homo sapiens GN=PRPF4;>sp|O43172|PRP4_HUMAN U4/U6 small nuclear ribonucleoprotein Prp4 OS=Homo sapiens GN=PRPF4 PE=1 SV=2	26	183140000	208590000	175090000	164670000	166140000	178990000	151460000	183790000	175850000	169600000	185200000	182340000	182740000	215620000	189300000	137640000	154340000	169140000	200310000	237270000	217070000	168380000	191390000	187700000	175270000	170680000	211150000	140650000	161510000	155340000	223470000	195080000	199080000	176740000	216880000	190420000	1.03893	1.18163	0.987754	0.938444	0.940996	1.00163	0.83746	1.0157	1.00833	0.956253	1.03569
sp|O43175|SERA_HUMAN;tr|Q5SZU1|Q5SZU1_HUMAN	>sp|O43175|SERA_HUMAN D-3-phosphoglycerate dehydrogenase OS=Homo sapiens GN=PHGDH PE=1 SV=4;>tr|Q5SZU1|Q5SZU1_HUMAN D-3-phosphoglycerate dehydrogenase OS=Homo sapiens GN=PHGDH PE=3 SV=1	37	793970000	858840000	763860000	624100000	628360000	624310000	481770000	476530000	445050000	1076000000	1131600000	1023200000	2555700000	3057800000	2618600000	1542300000	1449400000	1545700000	1822100000	1966200000	2056600000	2373200000	2374500000	2214500000	1144200000	1251400000	1230600000	1296400000	1188500000	1124700000	1148200000	1134300000	1180100000	1054200000	1184800000	1237700000	4.50407	4.86521	4.30924	3.55671	3.55895	3.49366	2.66383	2.63352	2.55194	6.06679	6.32824
sp|O43181|NDUS4_HUMAN;tr|H0Y9M8|H0Y9M8_HUMAN	>sp|O43181|NDUS4_HUMAN NADH dehydrogenase [ubiquinone] iron-sulfur protein 4, mitochondrial OS=Homo sapiens GN=NDUFS4 PE=1 SV=1	4	17197000	17729000	18483000	17242000	32343000	22561000	19036000	21846000	18201000	11666000	18827000	19260000	0	14896000	12999000	17702000	18461000	24853000	11678000	14097000	13940000	15226000	12716000	13740000	7981500	10535000	10447000	10882000	12615000	12914000	16819000	10767000	11500000	23010000	11995000	10540000	0.097556	0.100432	0.10427	0.098261	0.183187	0.126252	0.105255	0.120731	0.104365	0.0657762	0.105286
sp|O43237|DC1L2_HUMAN;tr|B4DZP4|B4DZP4_HUMAN;tr|J3KRI4|J3KRI4_HUMAN;tr|B4E2E0|B4E2E0_HUMAN;tr|J3KRZ2|J3KRZ2_HUMAN;tr|H3BUM4|H3BUM4_HUMAN;tr|E7EPL8|E7EPL8_HUMAN;tr|J3KSD2|J3KSD2_HUMAN	>sp|O43237|DC1L2_HUMAN Cytoplasmic dynein 1 light intermediate chain 2 OS=Homo sapiens GN=DYNC1LI2 PE=1 SV=1;>tr|B4DZP4|B4DZP4_HUMAN Cytoplasmic dynein 1 light intermediate chain 2 OS=Homo sapiens GN=DYNC1LI2 PE=2 SV=1;>tr|J3KRI4|J3KRI4_HUMAN Cytoplasmic d	18	44339000	39532000	29129000	57924000	37758000	21539000	29683000	38967000	39952000	35740000	29479000	45271000	23927000	39140000	33104000	37142000	24791000	27953000	28229000	27578000	32791000	21949000	41065000	21149000	49823000	44688000	51906000	22120000	36712000	31580000	65855000	43272000	36315000	31869000	40414000	50633000	0.251528	0.223943	0.164329	0.330105	0.213857	0.120533	0.164125	0.215349	0.229087	0.201512	0.164855
sp|O43242|PSMD3_HUMAN;tr|B4DT72|B4DT72_HUMAN;tr|H0YGV8|H0YGV8_HUMAN;tr|F5H8K4|F5H8K4_HUMAN	>sp|O43242|PSMD3_HUMAN 26S proteasome non-ATPase regulatory subunit 3 OS=Homo sapiens GN=PSMD3 PE=1 SV=2;>tr|B4DT72|B4DT72_HUMAN 26S proteasome non-ATPase regulatory subunit 3 OS=Homo sapiens GN=PSMD3 PE=2 SV=1	36	400850000	352870000	320830000	375490000	384240000	305760000	358900000	380860000	368270000	476890000	439630000	463060000	379270000	396840000	398980000	395720000	336910000	390980000	441220000	502480000	435600000	466190000	509410000	486750000	400870000	417810000	404270000	446400000	407950000	451770000	372760000	399110000	430200000	436670000	529710000	479730000	2.27396	1.99896	1.80993	2.13989	2.17629	1.71104	1.98445	2.1048	2.11168	2.68884	2.45854
sp|O43251-6|RFOX2_HUMAN;sp|O43251-8|RFOX2_HUMAN;tr|B0QYV1|B0QYV1_HUMAN;sp|O43251-5|RFOX2_HUMAN;sp|O43251-10|RFOX2_HUMAN;sp|O43251-2|RFOX2_HUMAN;sp|O43251|RFOX2_HUMAN;tr|I3L1D4|I3L1D4_HUMAN;tr|B0QYY7|B0QYY7_HUMAN;tr|S4R469|S4R469_HUMAN;tr|F8VR27|F8VR27_HUMAN;tr|F8VZY7|F8VZY7_HUMAN;sp|O43251-9|RFOX2_HUMAN;tr|B0QYY4|B0QYY4_HUMAN;sp|Q9NWB1-3|RFOX1_HUMAN;sp|O43251-4|RFOX2_HUMAN;sp|Q9NWB1-4|RFOX1_HUMAN…	>sp|O43251-6|RFOX2_HUMAN Isoform 6 of RNA binding protein fox-1 homolog 2 OS=Homo sapiens GN=RBFOX2;>sp|O43251-8|RFOX2_HUMAN Isoform 8 of RNA binding protein fox-1 homolog 2 OS=Homo sapiens GN=RBFOX2;>tr|B0QYV1|B0QYV1_HUMAN RNA binding protein fox-1 homolo	6	11464000	10923000	13840000	14216000	13437000	13751000	13620000	12276000	11757000	12841000	13183000	19240000	16860000	12970000	12672000	14453000	11688000	15073000	13023000	16955000	12236000	12828000	10201000	11115000	21198000	25379000	17612000	19676000	15459000	17982000	11722000	18749000	20538000	20198000	15173000	17476000	0.0650335	0.0618772	0.0780771	0.0810161	0.0761055	0.076951	0.0753084	0.0678426	0.0674152	0.0724012	0.0737233
sp|O43252|PAPS1_HUMAN	>sp|O43252|PAPS1_HUMAN Bifunctional 3-phosphoadenosine 5-phosphosulfate synthase 1 OS=Homo sapiens GN=PAPSS1 PE=1 SV=2	21	145970000	127620000	126230000	111860000	131310000	113040000	127200000	113450000	102570000	110990000	116730000	103420000	89877000	96088000	91589000	112670000	115440000	109880000	86481000	75203000	95384000	60364000	70493000	77873000	84428000	79835000	97485000	143660000	154640000	136660000	85378000	74160000	78580000	73631000	84614000	68716000	0.828066	0.722949	0.712115	0.637483	0.743723	0.632575	0.703321	0.626975	0.588142	0.625793	0.652789
sp|O43264|ZW10_HUMAN;tr|A1A528|A1A528_HUMAN;tr|F5H3C1|F5H3C1_HUMAN	>sp|O43264|ZW10_HUMAN Centromere/kinetochore protein zw10 homolog OS=Homo sapiens GN=ZW10 PE=1 SV=3;>tr|A1A528|A1A528_HUMAN Centromere/kinetochore protein zw10 homolog OS=Homo sapiens GN=ZW10 PE=2 SV=1	20	81644000	71460000	100210000	55775000	84024000	79622000	96223000	78726000	99100000	101400000	81056000	80667000	163660000	140970000	121310000	86346000	85648000	87668000	106520000	94713000	92818000	94795000	107840000	106710000	105810000	70938000	69605000	62514000	87829000	90795000	85485000	82079000	90296000	108200000	89587000	84590000	0.463154	0.404811	0.565325	0.317858	0.475901	0.445567	0.532041	0.435075	0.568244	0.571722	0.453289
sp|O43278|SPIT1_HUMAN;tr|H3BNW5|H3BNW5_HUMAN	>sp|O43278|SPIT1_HUMAN Kunitz-type protease inhibitor 1 OS=Homo sapiens GN=SPINT1 PE=1 SV=2	19	64210000	56894000	72653000	39608000	35361000	43066000	31928000	43996000	48736000	45865000	45080000	47879000	0	0	0	0	0	0	0	0	0	0	0	0	50171000	55260000	56967000	33690000	35640000	30278000	29753000	36122000	46802000	40142000	48590000	38172000	0.364254	0.322296	0.409865	0.225723	0.20028	0.240999	0.176538	0.243141	0.279455	0.2586	0.252101
sp|O43286|B4GT5_HUMAN	>sp|O43286|B4GT5_HUMAN Beta-1,4-galactosyltransferase 5 OS=Homo sapiens GN=B4GALT5 PE=2 SV=1	2	0	0	0	0	0	0	0	0	0	0	0	0	0	0	0	0	0	0	0	0	0	0	0	0	0	0	0	0	0	0	0	0	0	0	0	0	0	0	0	0	0	0	0	0	0	0	0
sp|O43290|SNUT1_HUMAN;tr|E9PQI8|E9PQI8_HUMAN	>sp|O43290|SNUT1_HUMAN U4/U6.U5 tri-snRNP-associated protein 1 OS=Homo sapiens GN=SART1 PE=1 SV=1	25	114140000	150630000	118520000	126340000	130690000	129510000	107210000	107390000	107190000	125860000	120180000	130960000	124260000	122410000	120370000	93447000	94620000	97661000	119380000	130730000	130480000	132950000	145500000	146020000	109930000	119640000	99482000	93093000	94630000	86975000	81129000	80396000	92977000	101530000	126320000	107130000	0.647499	0.853297	0.668619	0.720003	0.740212	0.724742	0.592791	0.593485	0.614633	0.709634	0.672082
sp|O43291|SPIT2_HUMAN;tr|K7EM91|K7EM91_HUMAN;sp|O43291-2|SPIT2_HUMAN;tr|K7EKQ0|K7EKQ0_HUMAN;tr|K7ESI5|K7ESI5_HUMAN;tr|K7EQZ3|K7EQZ3_HUMAN;tr|K7EKZ2|K7EKZ2_HUMAN;tr|K7EKC8|K7EKC8_HUMAN;tr|K7ES27|K7ES27_HUMAN	>sp|O43291|SPIT2_HUMAN Kunitz-type protease inhibitor 2 OS=Homo sapiens GN=SPINT2 PE=1 SV=2;>tr|K7EM91|K7EM91_HUMAN Kunitz-type protease inhibitor 2 OS=Homo sapiens GN=SPINT2 PE=4 SV=1;>sp|O43291-2|SPIT2_HUMAN Isoform 2 of Kunitz-type protease inhibitor 2	11	29709000	34805000	33290000	26438000	26931000	27856000	31647000	29559000	31628000	36402000	30180000	32476000	0	0	0	0	0	0	0	0	0	0	0	0	0	0	0	0	0	0	0	0	0	0	0	0	0.168535	0.197165	0.187802	0.150668	0.152534	0.155883	0.174984	0.163356	0.181357	0.205245	0.168776
sp|O43293|DAPK3_HUMAN;sp|O43293-2|DAPK3_HUMAN;tr|M0QYW5|M0QYW5_HUMAN;tr|M0R0D0|M0R0D0_HUMAN;tr|M0QYY8|M0QYY8_HUMAN	>sp|O43293|DAPK3_HUMAN Death-associated protein kinase 3 OS=Homo sapiens GN=DAPK3 PE=1 SV=1;>sp|O43293-2|DAPK3_HUMAN Isoform 2 of Death-associated protein kinase 3 OS=Homo sapiens GN=DAPK3	7	0	0	0	0	0	0	0	0	0	0	0	0	0	0	27505000	0	0	0	0	0	0	0	0	34487000	30059000	35178000	0	27611000	0	27450000	0	0	31839000	0	0	0	0	0	0	0	0	0	0	0	0	0	0
sp|O43294|TGFI1_HUMAN;sp|O43294-2|TGFI1_HUMAN;tr|H3BQC4|H3BQC4_HUMAN;tr|I3L209|I3L209_HUMAN;tr|H3BSN4|H3BSN4_HUMAN	>sp|O43294|TGFI1_HUMAN Transforming growth factor beta-1-induced transcript 1 protein OS=Homo sapiens GN=TGFB1I1 PE=1 SV=2;>sp|O43294-2|TGFI1_HUMAN Isoform 2 of Transforming growth factor beta-1-induced transcript 1 protein OS=Homo sapiens GN=TGFB1I1	8	0	0	0	0	0	0	0	0	0	5026400	0	0	7714200	0	4753100	0	0	0	0	0	0	0	4148600	3181900	11729000	8527600	7371500	14103000	21716000	13469000	9015400	5224600	9146000	5937300	2510500	3668000	0	0	0	0	0	0	0	0	0	0.0283403	0
sp|O43301|HS12A_HUMAN;tr|K7ELE6|K7ELE6_HUMAN;tr|K7ENF6|K7ENF6_HUMAN	>sp|O43301|HS12A_HUMAN Heat shock 70 kDa protein 12A OS=Homo sapiens GN=HSPA12A PE=1 SV=2	8	7702100	14163000	11162000	14647000	11991000	9328000	9254200	10555000	11506000	24466000	24382000	22212000	0	0	4423200	8159900	11190000	8744500	8377700	4377800	0	0	0	0	10472000	17293000	8454700	9073700	8292200	10281000	10481000	11582000	7795500	15744000	13613000	11202000	0.0436928	0.0802314	0.0629694	0.0834723	0.0679155	0.0521997	0.0511688	0.0583316	0.065976	0.137946	0.136351
sp|O43303-2|CP110_HUMAN;sp|O43303|CP110_HUMAN;tr|H3BMS1|H3BMS1_HUMAN;tr|H3BVH3|H3BVH3_HUMAN;tr|I3L262|I3L262_HUMAN	>sp|O43303-2|CP110_HUMAN Isoform 2 of Centriolar coiled-coil protein of 110 kDa OS=Homo sapiens GN=CCP110;>sp|O43303|CP110_HUMAN Centriolar coiled-coil protein of 110 kDa OS=Homo sapiens GN=CCP110 PE=1 SV=3	5	0	0	0	0	0	0	0	0	0	0	0	0	0	0	0	0	0	0	0	0	0	0	0	0	0	0	0	5777600	0	0	0	0	0	0	0	0	0	0	0	0	0	0	0	0	0	0	0
sp|O43310|CTIF_HUMAN;sp|O43310-2|CTIF_HUMAN	>sp|O43310|CTIF_HUMAN CBP80/20-dependent translation initiation factor OS=Homo sapiens GN=CTIF PE=1 SV=1;>sp|O43310-2|CTIF_HUMAN Isoform 2 of CBP80/20-dependent translation initiation factor OS=Homo sapiens GN=CTIF	2	0	0	0	0	0	0	0	0	0	0	0	0	0	0	0	0	0	0	0	0	0	0	0	26138000	0	0	0	0	0	0	0	0	0	0	0	0	0	0	0	0	0	0	0	0	0	0	0
sp|O43314-2|VIP2_HUMAN;sp|O43314|VIP2_HUMAN;tr|D6RBU4|D6RBU4_HUMAN;tr|D6RFG4|D6RFG4_HUMAN	>sp|O43314-2|VIP2_HUMAN Isoform 2 of Inositol hexakisphosphate and diphosphoinositol-pentakisphosphate kinase 2 OS=Homo sapiens GN=PPIP5K2;>sp|O43314|VIP2_HUMAN Inositol hexakisphosphate and diphosphoinositol-pentakisphosphate kinase 2 OS=Homo sapiens GN=P	9	10683000	5420700	7340400	10106000	10163000	15528000	6492500	10185000	0	16958000	5274600	3352600	10092000	9435600	9654300	10699000	7531900	7465000	13419000	12310000	5115600	17896000	3811600	7124800	8033500	11740000	10132000	15633000	22386000	17065000	4534500	5077200	6899500	10000000	2652800	3068200	0.060603	0.0307075	0.0414102	0.0575934	0.0575619	0.0868951	0.0358987	0.0562868	0	0.095614	0.0294971
sp|O43318-2|M3K7_HUMAN;sp|O43318|M3K7_HUMAN;tr|Q9UG54|Q9UG54_HUMAN;sp|O43318-4|M3K7_HUMAN;sp|O43318-3|M3K7_HUMAN	>sp|O43318-2|M3K7_HUMAN Isoform 1A of Mitogen-activated protein kinase kinase kinase 7 OS=Homo sapiens GN=MAP3K7;>sp|O43318|M3K7_HUMAN Mitogen-activated protein kinase kinase kinase 7 OS=Homo sapiens GN=MAP3K7 PE=1 SV=1;>tr|Q9UG54|Q9UG54_HUMAN Mitogen-acti	5	6383100	7152700	0	0	0	7375000	4520500	6549800	5227800	0	14261000	9062700	7636300	7944200	8193300	4630600	5875700	9989200	8439800	5638700	8770400	5310300	10379000	6665300	9904100	6585400	0	0	7620000	4857900	2320200	3887400	5879800	9429300	0	4068300	0.0362104	0.040519	0	0	0	0.0412707	0.024995	0.0361971	0.0299765	0	0.0797518
sp|O43324|MCA3_HUMAN;sp|O43324-2|MCA3_HUMAN;tr|D6RBD7|D6RBD7_HUMAN;tr|C9J1V9|C9J1V9_HUMAN;tr|H0YAL7|H0YAL7_HUMAN;tr|D6RCQ0|D6RCQ0_HUMAN;tr|H0YAH9|H0YAH9_HUMAN	>sp|O43324|MCA3_HUMAN Eukaryotic translation elongation factor 1 epsilon-1 OS=Homo sapiens GN=EEF1E1 PE=1 SV=1;>sp|O43324-2|MCA3_HUMAN Isoform 2 of Eukaryotic translation elongation factor 1 epsilon-1 OS=Homo sapiens GN=EEF1E1;>tr|D6RBD7|D6RBD7_HUMAN Eukar	9	103580000	110520000	122940000	152350000	118570000	109700000	138710000	134140000	153850000	110700000	84844000	98500000	98255000	118600000	142790000	133570000	118750000	125140000	109930000	99264000	133030000	145330000	133700000	196350000	197280000	184290000	103810000	144640000	134020000	151140000	193290000	149960000	152970000	235390000	133740000	134560000	0.587594	0.62608	0.693554	0.868233	0.671565	0.613884	0.766962	0.741317	0.882184	0.624158	0.474473
sp|O43347|MSI1H_HUMAN;tr|H0YHB7|H0YHB7_HUMAN	>sp|O43347|MSI1H_HUMAN RNA-binding protein Musashi homolog 1 OS=Homo sapiens GN=MSI1 PE=1 SV=1;>tr|H0YHB7|H0YHB7_HUMAN RNA-binding protein Musashi homolog 1 (Fragment) OS=Homo sapiens GN=MSI1 PE=4 SV=1	9	24952000	13231000	6632900	6365300	10098000	11196000	0	0	6532600	6199100	0	0	0	0	0	0	0	0	0	0	0	0	0	0	35828000	36228000	37804000	35829000	36191000	31129000	21165000	22400000	32913000	35432000	34061000	19828000	0.141549	0.0749517	0.0374189	0.0362754	0.0571938	0.0626531	0	0	0.0374583	0.0349523	0
sp|O43353-2|RIPK2_HUMAN;sp|O43353|RIPK2_HUMAN	>sp|O43353-2|RIPK2_HUMAN Isoform 2 of Receptor-interacting serine/threonine-protein kinase 2 OS=Homo sapiens GN=RIPK2;>sp|O43353|RIPK2_HUMAN Receptor-interacting serine/threonine-protein kinase 2 OS=Homo sapiens GN=RIPK2 PE=1 SV=2	13	0	8656500	7160200	0	0	0	0	10882000	12766000	0	0	12636000	0	0	19812000	0	8402800	0	14744000	13954000	0	16616000	0	10414000	24853000	13795000	11697000	12780000	14352000	16985000	21198000	15565000	15770000	15674000	14675000	20731000	0	0.0490378	0.0403936	0	0	0	0	0.0601387	0.0732009	0	0
sp|O43379|WDR62_HUMAN;sp|O43379-4|WDR62_HUMAN;tr|H7C3R4|H7C3R4_HUMAN;sp|O43379-3|WDR62_HUMAN;sp|O43379-2|WDR62_HUMAN	>sp|O43379|WDR62_HUMAN WD repeat-containing protein 62 OS=Homo sapiens GN=WDR62 PE=1 SV=4;>sp|O43379-4|WDR62_HUMAN Isoform 4 of WD repeat-containing protein 62 OS=Homo sapiens GN=WDR62	4	0	0	0	0	0	0	0	0	0	0	0	0	0	0	0	0	0	0	0	0	0	0	0	0	0	0	5915000	0	0	0	0	0	0	0	6971500	0	0	0	0	0	0	0	0	0	0	0	0
sp|O43390|HNRPR_HUMAN;sp|O43390-3|HNRPR_HUMAN;tr|B4DT28|B4DT28_HUMAN;tr|E7ETM7|E7ETM7_HUMAN	>sp|O43390|HNRPR_HUMAN Heterogeneous nuclear ribonucleoprotein R OS=Homo sapiens GN=HNRNPR PE=1 SV=1;>sp|O43390-3|HNRPR_HUMAN Isoform 3 of Heterogeneous nuclear ribonucleoprotein R OS=Homo sapiens GN=HNRNPR;>tr|B4DT28|B4DT28_HUMAN Heterogeneous nuclear rib	43	942360000	929540000	991550000	801770000	842130000	750490000	958280000	874100000	1009000000	864640000	797340000	810590000	1401800000	1251400000	1242600000	1201100000	1232200000	1218400000	1275900000	1307400000	1288400000	1234700000	1182100000	1124000000	1194900000	1160200000	1249100000	1118500000	1076700000	1084100000	1347500000	1240900000	1324700000	1286500000	1232200000	1416500000	5.34587	5.26571	5.59374	4.56924	4.76972	4.19976	5.29857	4.83066	5.78566	4.87508	4.45896
sp|O43390-2|HNRPR_HUMAN;tr|S4R3J4|S4R3J4_HUMAN	>sp|O43390-2|HNRPR_HUMAN Isoform 2 of Heterogeneous nuclear ribonucleoprotein R OS=Homo sapiens GN=HNRNPR;>tr|S4R3J4|S4R3J4_HUMAN Heterogeneous nuclear ribonucleoprotein R OS=Homo sapiens GN=HNRNPR PE=4 SV=1	43	0	0	32815000	0	0	34048000	0	0	40321000	0	0	25168000	77953000	42935000	0	0	0	0	47146000	0	65716000	0	71571000	44074000	73647000	0	0	0	0	0	58362000	0	0	0	0	0	0	0	0.185123	0	0	0.190534	0	0	0.231203	0	0
sp|O43395|PRPF3_HUMAN;tr|E7EVD1|E7EVD1_HUMAN;tr|B4DSY9|B4DSY9_HUMAN	>sp|O43395|PRPF3_HUMAN U4/U6 small nuclear ribonucleoprotein Prp3 OS=Homo sapiens GN=PRPF3 PE=1 SV=2;>tr|E7EVD1|E7EVD1_HUMAN U4/U6 small nuclear ribonucleoprotein Prp3 OS=Homo sapiens GN=PRPF3 PE=4 SV=1	23	91805000	100690000	87894000	101420000	112890000	99798000	110450000	103850000	100400000	97938000	87239000	87656000	92349000	97734000	93620000	82039000	86260000	85224000	115490000	132730000	129540000	101090000	112280000	102240000	82360000	88228000	86470000	72016000	68368000	71070000	87933000	89345000	101400000	85632000	98575000	98300000	0.520796	0.570394	0.495846	0.577986	0.639395	0.558472	0.610706	0.573921	0.575699	0.552202	0.487867
sp|O43396|TXNL1_HUMAN;tr|K7ER96|K7ER96_HUMAN;tr|G3V1K0|G3V1K0_HUMAN;tr|K7EML9|K7EML9_HUMAN;tr|K7EPB7|K7EPB7_HUMAN;tr|K7EME7|K7EME7_HUMAN;tr|K7EKG2|K7EKG2_HUMAN	>sp|O43396|TXNL1_HUMAN Thioredoxin-like protein 1 OS=Homo sapiens GN=TXNL1 PE=1 SV=3;>tr|K7ER96|K7ER96_HUMAN Thioredoxin-like protein 1 (Fragment) OS=Homo sapiens GN=TXNL1 PE=4 SV=1;>tr|G3V1K0|G3V1K0_HUMAN Thioredoxin-like 1, isoform CRA_b OS=Homo sapiens	18	328490000	342660000	343980000	309870000	266210000	304050000	452080000	380180000	433760000	0	0	0	220180000	210660000	227380000	258950000	250000000	256040000	293280000	316360000	279260000	0	0	0	406590000	448810000	483000000	360170000	363020000	406670000	466280000	474760000	523490000	48552000	32934000	22841000	1.86347	1.94112	1.94053	1.76593	1.50778	1.70147	2.49966	2.10104	2.4872	0	0
sp|O43399-4|TPD54_HUMAN;sp|O43399-3|TPD54_HUMAN;sp|O43399-2|TPD54_HUMAN;sp|O43399-6|TPD54_HUMAN	>sp|O43399-4|TPD54_HUMAN Isoform 4 of Tumor protein D54 OS=Homo sapiens GN=TPD52L2;>sp|O43399-3|TPD54_HUMAN Isoform 3 of Tumor protein D54 OS=Homo sapiens GN=TPD52L2;>sp|O43399-2|TPD54_HUMAN Isoform 2 of Tumor protein D54 OS=Homo sapiens GN=TPD52L2;>sp|O43	18	14222000	13916000	13892000	13162000	0	11227000	11222000	14741000	0	15720000	0	0	0	0	13504000	0	0	0	18751000	0	0	15736000	12794000	13088000	12659000	16079000	0	13099000	14045000	12355000	0	0	14396000	16362000	24787000	0	0.0806793	0.0788321	0.0783704	0.0750094	0	0.0628266	0.0620492	0.0814653	0	0.0886338	0
sp|O43399-5|TPD54_HUMAN;sp|O43399-7|TPD54_HUMAN;sp|O43399|TPD54_HUMAN	>sp|O43399-5|TPD54_HUMAN Isoform 5 of Tumor protein D54 OS=Homo sapiens GN=TPD52L2;>sp|O43399-7|TPD54_HUMAN Isoform 7 of Tumor protein D54 OS=Homo sapiens GN=TPD52L2;>sp|O43399|TPD54_HUMAN Tumor protein D54 OS=Homo sapiens GN=TPD52L2 PE=1 SV=2	20	400520000	412260000	439230000	420850000	456800000	479490000	410410000	372970000	389600000	392610000	425570000	388690000	335400000	306590000	347460000	377330000	349520000	398290000	359940000	372680000	354580000	387980000	406890000	432700000	386860000	389610000	420110000	389780000	399850000	370480000	427360000	397510000	379320000	335190000	410920000	383610000	2.27209	2.33539	2.47787	2.3984	2.58726	2.68324	2.26926	2.0612	2.23399	2.21365	2.37991
sp|O43402|EMC8_HUMAN;tr|M0R1B0|M0R1B0_HUMAN;sp|O43402-2|EMC8_HUMAN	>sp|O43402|EMC8_HUMAN ER membrane protein complex subunit 8 OS=Homo sapiens GN=EMC8 PE=1 SV=1;>tr|M0R1B0|M0R1B0_HUMAN ER membrane protein complex subunit 8 (Fragment) OS=Homo sapiens GN=EMC8 PE=4 SV=1	6	8220900	10454000	11184000	9191700	11328000	16837000	12655000	11489000	14693000	18370000	17071000	10122000	12490000	9666800	9919300	19382000	13615000	17848000	10196000	12872000	6071500	17212000	17270000	8496700	19660000	22393000	22389000	15912000	14121000	25163000	22151000	17652000	20468000	16115000	15164000	13037000	0.0466359	0.0592204	0.0630935	0.0523829	0.0641604	0.0942203	0.0699727	0.0634933	0.0842504	0.103575	0.0954661
sp|O43414-3|ERI3_HUMAN;tr|B4DEX5|B4DEX5_HUMAN;tr|H0Y4B0|H0Y4B0_HUMAN;sp|O43414-2|ERI3_HUMAN;sp|O43414|ERI3_HUMAN;tr|F6QUN3|F6QUN3_HUMAN;tr|F6UGJ8|F6UGJ8_HUMAN	>sp|O43414-3|ERI3_HUMAN Isoform 3 of ERI1 exoribonuclease 3 OS=Homo sapiens GN=ERI3;>tr|B4DEX5|B4DEX5_HUMAN ERI1 exoribonuclease 3 OS=Homo sapiens GN=PRNPIP PE=2 SV=1;>tr|H0Y4B0|H0Y4B0_HUMAN ERI1 exoribonuclease 3 (Fragment) OS=Homo sapiens GN=ERI3 PE=4 SV	6	23174000	13354000	16685000	21888000	19631000	16824000	19159000	0	14334000	12017000	13064000	12967000	16395000	22532000	18179000	14693000	12154000	8128700	16826000	11018000	19330000	17167000	11476000	14744000	13754000	13236000	0	12218000	0	7533800	12028000	13676000	10095000	11560000	10197000	9163900	0.131463	0.0756485	0.0941269	0.124738	0.111187	0.0941476	0.105935	0	0.0821919	0.0677552	0.0730578
sp|O43422|P52K_HUMAN;sp|O43422-2|P52K_HUMAN	>sp|O43422|P52K_HUMAN 52 kDa repressor of the inhibitor of the protein kinase OS=Homo sapiens GN=PRKRIR PE=1 SV=2	3	0	4923200	2376900	4241900	0	0	0	0	4920900	0	0	0	0	0	0	0	5168100	0	0	0	0	0	0	0	7930100	0	0	0	0	0	3711300	0	0	0	0	0	0	0.0278892	0.0134091	0.0241743	0	0	0	0	0.0282167	0	0
sp|O43427-2|FIBP_HUMAN;sp|O43427|FIBP_HUMAN;tr|H0YCE7|H0YCE7_HUMAN;tr|E9PSD3|E9PSD3_HUMAN;tr|E9PJW6|E9PJW6_HUMAN	>sp|O43427-2|FIBP_HUMAN Isoform Short of Acidic fibroblast growth factor intracellular-binding protein OS=Homo sapiens GN=FIBP;>sp|O43427|FIBP_HUMAN Acidic fibroblast growth factor intracellular-binding protein OS=Homo sapiens GN=FIBP PE=1 SV=3;>tr|H0YCE7|	4	6219600	5065500	5611000	0	0	0	0	0	0	0	0	0	9039400	0	0	0	0	0	5526600	0	0	3969200	0	0	4448600	0	0	0	3917100	0	0	5728300	0	25967000	7130200	0	0.0352829	0.0286953	0.0316539	0	0	0	0	0	0	0	0
sp|O43432|IF4G3_HUMAN;sp|O43432-3|IF4G3_HUMAN;tr|F5H8J4|F5H8J4_HUMAN;tr|F5H564|F5H564_HUMAN;tr|Q504Z1|Q504Z1_HUMAN;tr|Q5SWD0|Q5SWD0_HUMAN	>sp|O43432|IF4G3_HUMAN Eukaryotic translation initiation factor 4 gamma 3 OS=Homo sapiens GN=EIF4G3 PE=1 SV=2;>sp|O43432-3|IF4G3_HUMAN Isoform 3 of Eukaryotic translation initiation factor 4 gamma 3 OS=Homo sapiens GN=EIF4G3;>tr|F5H8J4|F5H8J4_HUMAN Eukaryo	29	13662000	12946000	13385000	7624600	15688000	12800000	12600000	18228000	21211000	16355000	11529000	13303000	39368000	45500000	43941000	69345000	69791000	74350000	32067000	39722000	30619000	37901000	41517000	29539000	29046000	22440000	22982000	30988000	33129000	33291000	26882000	35015000	21240000	24661000	34312000	35540000	0.0775025	0.0733372	0.0755102	0.0434521	0.0888548	0.0716292	0.0696686	0.100736	0.121625	0.0922141	0.0644736
sp|O43447|PPIH_HUMAN;tr|C9JQD4|C9JQD4_HUMAN;tr|A6NNE7|A6NNE7_HUMAN;tr|H0YEL5|H0YEL5_HUMAN;tr|A6NM32|A6NM32_HUMAN;tr|C9JAN8|C9JAN8_HUMAN	>sp|O43447|PPIH_HUMAN Peptidyl-prolyl cis-trans isomerase H OS=Homo sapiens GN=PPIH PE=1 SV=1;>tr|C9JQD4|C9JQD4_HUMAN Peptidyl-prolyl cis-trans isomerase (Fragment) OS=Homo sapiens GN=PPIH PE=3 SV=1;>tr|A6NNE7|A6NNE7_HUMAN Peptidyl-prolyl cis-trans isomera	15	92624000	104010000	78525000	78018000	85720000	70416000	73977000	63687000	70352000	45982000	59476000	63438000	84796000	97827000	82523000	62234000	45422000	39167000	69868000	67345000	67661000	59995000	85083000	72737000	68547000	57333000	60523000	53732000	61745000	54141000	85669000	70979000	74763000	94803000	64324000	70424000	0.525442	0.589202	0.442991	0.44462	0.485507	0.39405	0.409037	0.351963	0.403402	0.25926	0.332608
sp|O43464-3|HTRA2_HUMAN;sp|O43464|HTRA2_HUMAN;sp|O43464-4|HTRA2_HUMAN;sp|O43464-2|HTRA2_HUMAN	>sp|O43464-3|HTRA2_HUMAN Isoform 3 of Serine protease HTRA2, mitochondrial OS=Homo sapiens GN=HTRA2;>sp|O43464|HTRA2_HUMAN Serine protease HTRA2, mitochondrial OS=Homo sapiens GN=HTRA2 PE=1 SV=2;>sp|O43464-4|HTRA2_HUMAN Isoform 4 of Serine protease HTRA2,	10	30819000	23779000	22012000	27007000	27198000	27335000	25381000	24722000	25955000	25192000	25173000	19119000	45270000	27743000	30135000	28951000	34417000	33417000	20936000	20969000	28192000	27252000	22951000	23896000	37366000	27631000	29655000	40803000	38055000	38333000	28210000	37641000	31915000	30219000	28030000	23807000	0.174832	0.134705	0.124179	0.153911	0.154046	0.152967	0.140338	0.136625	0.148827	0.14204	0.140775
sp|O43482|MS18B_HUMAN;tr|H0YKL4|H0YKL4_HUMAN	>sp|O43482|MS18B_HUMAN Protein Mis18-beta OS=Homo sapiens GN=OIP5 PE=1 SV=2;>tr|H0YKL4|H0YKL4_HUMAN Protein yippee-like (Fragment) OS=Homo sapiens GN=OIP5 PE=3 SV=1	3	0	0	0	4348900	0	0	0	0	0	0	0	0	0	0	0	0	0	0	0	0	0	0	0	0	0	0	4142500	0	4228200	5211300	0	5443700	0	4207100	4325600	3806100	0	0	0	0.0247841	0	0	0	0	0	0	0
sp|O43488|ARK72_HUMAN;tr|H3BLU7|H3BLU7_HUMAN;tr|H7C5H7|H7C5H7_HUMAN	>sp|O43488|ARK72_HUMAN Aflatoxin B1 aldehyde reductase member 2 OS=Homo sapiens GN=AKR7A2 PE=1 SV=3;>tr|H3BLU7|H3BLU7_HUMAN Aflatoxin B1 aldehyde reductase member 2 (Fragment) OS=Homo sapiens GN=AKR7A2 PE=4 SV=1	13	136420000	142050000	145030000	136450000	132060000	105580000	95280000	98579000	92987000	103710000	95298000	87082000	74196000	106340000	98339000	127170000	126890000	150270000	79740000	87659000	88278000	65496000	73150000	78482000	78671000	81972000	64139000	114110000	118380000	112340000	87436000	78008000	85028000	115180000	82497000	83849000	0.77389	0.804693	0.818173	0.77762	0.747971	0.590829	0.526827	0.544791	0.533192	0.584746	0.532935
sp|O43490-5|PROM1_HUMAN;sp|O43490-3|PROM1_HUMAN;sp|O43490-4|PROM1_HUMAN;sp|O43490-6|PROM1_HUMAN;sp|O43490-7|PROM1_HUMAN;sp|O43490-2|PROM1_HUMAN;sp|O43490|PROM1_HUMAN	>sp|O43490-5|PROM1_HUMAN Isoform 5 of Prominin-1 OS=Homo sapiens GN=PROM1;>sp|O43490-3|PROM1_HUMAN Isoform 3 of Prominin-1 OS=Homo sapiens GN=PROM1;>sp|O43490-4|PROM1_HUMAN Isoform 4 of Prominin-1 OS=Homo sapiens GN=PROM1;>sp|O43490-6|PROM1_HUMAN Isoform 6	6	15572000	13658000	23424000	12605000	9966300	0	0	12576000	23245000	35372000	19723000	31565000	0	0	0	0	0	0	0	0	0	0	0	0	0	0	0	0	0	0	0	0	0	0	0	0	0.0883376	0.0773706	0.132144	0.0718351	0.0564479	0	0	0.0695005	0.133288	0.199437	0.110297
sp|O43491|E41L2_HUMAN;sp|O43491-3|E41L2_HUMAN;sp|O43491-2|E41L2_HUMAN;tr|E9PII3|E9PII3_HUMAN;tr|Q6R5J7|Q6R5J7_HUMAN;tr|Q6ZSX4|Q6ZSX4_HUMAN;tr|E9PMV8|E9PMV8_HUMAN;tr|E9PQD2|E9PQD2_HUMAN;tr|E9PJP4|E9PJP4_HUMAN;tr|E9PQN0|E9PQN0_HUMAN;tr|E9PRG1|E9PRG1_HUMAN;tr|E9PIG0|E9PIG0_HUMAN;tr|E9PPC9|E9PPC9_HUMAN;tr|J3QS55|J3QS55_HUMAN	>sp|O43491|E41L2_HUMAN Band 4.1-like protein 2 OS=Homo sapiens GN=EPB41L2 PE=1 SV=1;>sp|O43491-3|E41L2_HUMAN Isoform 3 of Band 4.1-like protein 2 OS=Homo sapiens GN=EPB41L2;>sp|O43491-2|E41L2_HUMAN Isoform 2 of Band 4.1-like protein 2 OS=Homo sapiens GN=EP	44	172410000	183720000	182950000	132970000	140750000	129370000	138790000	156210000	138800000	171480000	171520000	143910000	166520000	179310000	193360000	161150000	151150000	153950000	175800000	175400000	171280000	173460000	158920000	158160000	234760000	271100000	255020000	211500000	219920000	213430000	205530000	235340000	257110000	229770000	305900000	254730000	0.978056	1.04075	1.0321	0.757787	0.79719	0.723958	0.767405	0.863286	0.795886	0.966853	0.959191
sp|O43493-2|TGON2_HUMAN;sp|O43493-5|TGON2_HUMAN;tr|F8WBK2|F8WBK2_HUMAN;sp|O43493-3|TGON2_HUMAN;tr|J3KQ45|J3KQ45_HUMAN;sp|O43493|TGON2_HUMAN;sp|O43493-4|TGON2_HUMAN;tr|F8W8W7|F8W8W7_HUMAN;sp|O43493-6|TGON2_HUMAN	>sp|O43493-2|TGON2_HUMAN Isoform TGN46 of Trans-Golgi network integral membrane protein 2 OS=Homo sapiens GN=TGOLN2;>sp|O43493-5|TGON2_HUMAN Isoform 5 of Trans-Golgi network integral membrane protein 2 OS=Homo sapiens GN=TGOLN2;>tr|F8WBK2|F8WBK2_HUMAN Tran	6	5763200	6361300	7372200	7135000	0	0	9287500	7675200	5416300	6531600	7229900	5902900	22477000	13432000	15710000	21420000	15793000	23141000	13639000	15831000	12632000	15224000	17364000	11962000	7824100	9950800	10571000	9462500	6309700	8438300	5966800	0	8808400	7688300	9373800	9215700	0.0326938	0.0360358	0.0415896	0.0406619	0	0	0.0513529	0.0424165	0.0310573	0.036827	0.0404318
sp|O43504|LTOR5_HUMAN;tr|R4GMU8|R4GMU8_HUMAN;tr|E9PLX3|E9PLX3_HUMAN	>sp|O43504|LTOR5_HUMAN Ragulator complex protein LAMTOR5 OS=Homo sapiens GN=LAMTOR5 PE=1 SV=1;>tr|R4GMU8|R4GMU8_HUMAN Ragulator complex protein LAMTOR5 OS=Homo sapiens GN=LAMTOR5 PE=4 SV=1;>tr|E9PLX3|E9PLX3_HUMAN Ragulator complex protein LAMTOR5 OS=Homo s	6	54887000	75262000	67120000	65146000	47678000	38333000	71838000	93938000	72242000	77956000	70534000	107680000	71073000	82104000	80788000	106440000	86572000	92433000	60281000	44027000	69817000	68070000	85000000	55387000	111810000	81548000	46552000	62521000	71088000	72933000	87013000	83036000	48735000	75898000	101610000	80822000	0.311366	0.426348	0.378651	0.371263	0.270042	0.214513	0.39721	0.519143	0.414239	0.439538	0.394447
sp|O43513|MED7_HUMAN;tr|E5RIE8|E5RIE8_HUMAN	>sp|O43513|MED7_HUMAN Mediator of RNA polymerase II transcription subunit 7 OS=Homo sapiens GN=MED7 PE=1 SV=1;>tr|E5RIE8|E5RIE8_HUMAN Mediator of RNA polymerase II transcription subunit 7 (Fragment) OS=Homo sapiens GN=MED7 PE=4 SV=1	2	0	0	0	0	0	0	0	0	0	0	0	0	0	0	0	5543100	0	0	0	0	0	0	0	0	10084000	6360300	3002600	0	0	0	3119600	0	0	0	4133500	0	0	0	0	0	0	0	0	0	0	0	0
sp|O43516-2|WIPF1_HUMAN;sp|O43516|WIPF1_HUMAN;sp|O43516-3|WIPF1_HUMAN;sp|O43516-4|WIPF1_HUMAN;tr|E9PB87|E9PB87_HUMAN;tr|C9JTB9|C9JTB9_HUMAN;tr|B8ZZ90|B8ZZ90_HUMAN;tr|C9JB04|C9JB04_HUMAN	>sp|O43516-2|WIPF1_HUMAN Isoform 2 of WAS/WASL-interacting protein family member 1 OS=Homo sapiens GN=WIPF1;>sp|O43516|WIPF1_HUMAN WAS/WASL-interacting protein family member 1 OS=Homo sapiens GN=WIPF1 PE=1 SV=3;>sp|O43516-3|WIPF1_HUMAN Isoform 3 of WAS/WAS	3	0	0	0	0	0	0	0	0	0	0	0	0	0	0	0	2263500	0	2772100	0	0	0	0	0	0	0	0	0	0	0	0	0	0	0	0	0	0	0	0	0	0	0	0	0	0	0	0	0
sp|O43572|AKA10_HUMAN;tr|E7EMD6|E7EMD6_HUMAN;tr|J3QRM7|J3QRM7_HUMAN;tr|J3QR74|J3QR74_HUMAN	>sp|O43572|AKA10_HUMAN A-kinase anchor protein 10, mitochondrial OS=Homo sapiens GN=AKAP10 PE=1 SV=2;>tr|E7EMD6|E7EMD6_HUMAN A-kinase anchor protein 10, mitochondrial OS=Homo sapiens GN=AKAP10 PE=4 SV=3	7	3434000	0	0	0	0	0	0	0	0	0	0	0	5465100	0	5544100	5665800	7831900	5111000	4555800	5542000	4228200	4732100	4519500	6140300	0	4004700	0	0	4695600	0	4389900	5697200	0	0	4404100	4104300	0.0194806	0	0	0	0	0	0	0	0	0	0
sp|O43583|DENR_HUMAN;tr|F8VVL1|F8VVL1_HUMAN	>sp|O43583|DENR_HUMAN Density-regulated protein OS=Homo sapiens GN=DENR PE=1 SV=2;>tr|F8VVL1|F8VVL1_HUMAN Density-regulated protein OS=Homo sapiens GN=DENR PE=4 SV=1	12	34688000	37616000	39129000	46669000	38894000	42713000	39824000	43367000	34200000	41529000	36088000	39908000	67727000	69095000	76264000	76468000	69906000	69534000	74121000	69472000	70103000	68490000	68618000	68453000	45581000	52056000	45621000	37800000	45003000	37096000	26996000	28259000	48372000	35603000	45912000	40467000	0.19678	0.213089	0.220743	0.265964	0.220291	0.239023	0.220197	0.239665	0.196105	0.234152	0.201815
sp|O43592|XPOT_HUMAN;tr|F8WDU6|F8WDU6_HUMAN;tr|F5GYW6|F5GYW6_HUMAN;tr|F5GZM3|F5GZM3_HUMAN	>sp|O43592|XPOT_HUMAN Exportin-T OS=Homo sapiens GN=XPOT PE=1 SV=2	15	20272000	17337000	15629000	15228000	12142000	8964900	16444000	23334000	15337000	19009000	15751000	12269000	75017000	90392000	76869000	63202000	46924000	70201000	54759000	37686000	62486000	90930000	67640000	76180000	35044000	20408000	25882000	17609000	15607000	11208000	13017000	26652000	20281000	21503000	17987000	19102000	0.115	0.0982116	0.0881695	0.0867834	0.0687707	0.0501678	0.090923	0.128954	0.0879431	0.107178	0.0880843
sp|O43597|SPY2_HUMAN	>sp|O43597|SPY2_HUMAN Protein sprouty homolog 2 OS=Homo sapiens GN=SPRY2 PE=1 SV=1	3	0	0	0	0	0	0	0	0	0	0	0	0	0	0	0	0	0	0	0	0	0	0	0	0	0	0	0	0	0	0	0	0	0	0	0	0	0	0	0	0	0	0	0	0	0	0	0
sp|O43598|DNPH1_HUMAN;sp|O43598-2|DNPH1_HUMAN;tr|H0Y8X4|H0Y8X4_HUMAN	>sp|O43598|DNPH1_HUMAN 2-deoxynucleoside 5-phosphate N-hydrolase 1 OS=Homo sapiens GN=DNPH1 PE=1 SV=1;>sp|O43598-2|DNPH1_HUMAN Isoform 2 of 2-deoxynucleoside 5-phosphate N-hydrolase 1 OS=Homo sapiens GN=DNPH1;>tr|H0Y8X4|H0Y8X4_HUMAN 2-deoxynucleoside	12	47382000	69779000	44070000	55848000	85514000	66061000	24833000	48251000	43019000	49147000	27006000	19909000	12152000	14610000	11264000	6433300	9267900	8857900	10773000	10614000	10131000	12733000	9760500	9815500	0	6356400	0	11296000	15500000	13725000	9439700	0	5133700	4747700	8039100	7087300	0.268791	0.395288	0.248617	0.318274	0.48434	0.369679	0.137308	0.266656	0.246673	0.277105	0.151026
sp|O43615|TIM44_HUMAN;tr|M0QXU7|M0QXU7_HUMAN;tr|M0R301|M0R301_HUMAN;tr|M0QXM9|M0QXM9_HUMAN;tr|M0R124|M0R124_HUMAN	>sp|O43615|TIM44_HUMAN Mitochondrial import inner membrane translocase subunit TIM44 OS=Homo sapiens GN=TIMM44 PE=1 SV=2;>tr|M0QXU7|M0QXU7_HUMAN Mitochondrial import inner membrane translocase subunit TIM44 (Fragment) OS=Homo sapiens GN=TIMM44 PE=4 SV=1	23	222920000	257860000	252760000	234440000	220600000	234540000	258320000	242380000	251920000	258550000	270410000	288560000	304260000	255640000	273450000	237800000	275300000	258380000	228530000	196820000	211970000	279850000	283940000	237980000	152770000	162600000	131780000	186610000	197030000	154640000	156590000	214650000	178860000	155390000	144880000	148090000	1.26459	1.46074	1.42592	1.33606	1.24945	1.31249	1.42832	1.3395	1.44452	1.45778	1.51221
sp|O43617|TPPC3_HUMAN;sp|O43617-2|TPPC3_HUMAN;tr|A6NKE1|A6NKE1_HUMAN	>sp|O43617|TPPC3_HUMAN Trafficking protein particle complex subunit 3 OS=Homo sapiens GN=TRAPPC3 PE=1 SV=1;>sp|O43617-2|TPPC3_HUMAN Isoform 2 of Trafficking protein particle complex subunit 3 OS=Homo sapiens GN=TRAPPC3;>tr|A6NKE1|A6NKE1_HUMAN Trafficking p	7	24878000	25373000	29160000	17047000	16660000	15621000	27424000	27562000	23215000	23708000	20990000	27000000	22414000	24547000	19434000	22237000	25655000	22491000	25265000	27648000	26320000	28898000	26642000	23415000	26533000	32528000	37912000	18583000	17790000	21301000	30143000	37177000	38378000	28578000	34509000	33257000	0.141129	0.143734	0.164503	0.0971498	0.0943601	0.0874156	0.151634	0.15232	0.133116	0.133672	0.117382
sp|O43633|CHM2A_HUMAN;tr|M0R1L7|M0R1L7_HUMAN;tr|M0R1T5|M0R1T5_HUMAN;tr|M0QXX8|M0QXX8_HUMAN	>sp|O43633|CHM2A_HUMAN Charged multivesicular body protein 2a OS=Homo sapiens GN=CHMP2A PE=1 SV=1;>tr|M0R1L7|M0R1L7_HUMAN Charged multivesicular body protein 2a (Fragment) OS=Homo sapiens GN=CHMP2A PE=4 SV=1;>tr|M0R1T5|M0R1T5_HUMAN Charged multivesicular b	9	128650000	79280000	136790000	76444000	87186000	59380000	25306000	96645000	62995000	51010000	121780000	102900000	136930000	153560000	156670000	106260000	169350000	152500000	180650000	93768000	117250000	73003000	99181000	92498000	22957000	76496000	26990000	29266000	85489000	68058000	65613000	41734000	35105000	22708000	29287000	25978000	0.729812	0.44911	0.771688	0.435649	0.49381	0.332292	0.139923	0.534103	0.361217	0.287609	0.68103
sp|O43639|NCK2_HUMAN	>sp|O43639|NCK2_HUMAN Cytoplasmic protein NCK2 OS=Homo sapiens GN=NCK2 PE=1 SV=2	3	0	0	0	0	0	0	0	0	0	0	0	3708000	0	0	0	0	0	0	0	0	0	0	0	0	0	0	0	0	0	0	0	0	0	0	0	0	0	0	0	0	0	0	0	0	0	0	0
sp|O43665-3|RGS10_HUMAN;sp|O43665-2|RGS10_HUMAN;sp|O43665|RGS10_HUMAN	>sp|O43665-3|RGS10_HUMAN Isoform 3 of Regulator of G-protein signaling 10 OS=Homo sapiens GN=RGS10;>sp|O43665-2|RGS10_HUMAN Isoform 2 of Regulator of G-protein signaling 10 OS=Homo sapiens GN=RGS10;>sp|O43665|RGS10_HUMAN Regulator of G-protein signaling 10	6	0	0	0	0	0	0	12881000	0	0	0	7680600	0	0	0	0	0	0	0	0	0	0	0	0	0	21648000	11952000	0	8057000	11012000	10473000	19047000	12530000	10174000	15107000	0	17494000	0	0	0	0	0	0	0.0712223	0	0	0	0.0429522
sp|O43670-2|ZN207_HUMAN;sp|O43670|ZN207_HUMAN;tr|J3QRS9|J3QRS9_HUMAN;sp|O43670-4|ZN207_HUMAN;sp|O43670-3|ZN207_HUMAN;tr|J3KS31|J3KS31_HUMAN;tr|J3KTL1|J3KTL1_HUMAN;tr|J3KRB6|J3KRB6_HUMAN;tr|J3KRW6|J3KRW6_HUMAN;tr|H0Y3M2|H0Y3M2_HUMAN;tr|J3QS27|J3QS27_HUMAN	>sp|O43670-2|ZN207_HUMAN Isoform 2 of Zinc finger protein 207 OS=Homo sapiens GN=ZNF207;>sp|O43670|ZN207_HUMAN Zinc finger protein 207 OS=Homo sapiens GN=ZNF207 PE=1 SV=1;>tr|J3QRS9|J3QRS9_HUMAN Zinc finger protein 207 OS=Homo sapiens GN=ZNF207 PE=4 SV=1;>	11	46015000	50599000	52296000	43200000	39925000	41201000	37862000	46853000	45624000	51335000	42337000	45555000	60183000	51341000	56176000	63636000	46383000	57125000	51836000	59062000	57541000	58757000	63169000	70487000	46431000	75001000	43664000	55560000	47358000	64156000	44356000	52772000	62587000	59418000	64291000	65559000	0.261036	0.286636	0.295023	0.246194	0.22613	0.230562	0.209348	0.25893	0.26161	0.289441	0.236761
sp|O43674|NDUB5_HUMAN;tr|H0Y886|H0Y886_HUMAN;sp|O43674-2|NDUB5_HUMAN;tr|E7EWP0|E7EWP0_HUMAN;tr|H7C568|H7C568_HUMAN	>sp|O43674|NDUB5_HUMAN NADH dehydrogenase [ubiquinone] 1 beta subcomplex subunit 5, mitochondrial OS=Homo sapiens GN=NDUFB5 PE=1 SV=1;>tr|H0Y886|H0Y886_HUMAN NADH dehydrogenase [ubiquinone] 1 beta subcomplex subunit 5, mitochondrial (Fragment) OS=Homo sapi	5	16760000	13744000	14375000	17862000	16903000	15842000	21700000	16007000	16908000	14319000	14486000	11223000	10773000	10151000	11076000	18678000	16260000	18974000	15359000	18222000	14533000	14831000	14427000	14331000	13680000	14158000	15549000	17611000	13838000	15170000	19655000	18244000	20969000	12375000	15319000	16527000	0.0950769	0.0778578	0.0810952	0.101794	0.0957364	0.0886523	0.119985	0.0884618	0.0969513	0.0807346	0.08101
sp|O43676|NDUB3_HUMAN;tr|C9JKQ2|C9JKQ2_HUMAN	>sp|O43676|NDUB3_HUMAN NADH dehydrogenase [ubiquinone] 1 beta subcomplex subunit 3 OS=Homo sapiens GN=NDUFB3 PE=1 SV=3;>tr|C9JKQ2|C9JKQ2_HUMAN NADH dehydrogenase [ubiquinone] 1 beta subcomplex subunit 3 (Fragment) OS=Homo sapiens GN=NDUFB3 PE=4 SV=1	5	24157000	26221000	32642000	25283000	26305000	24817000	21882000	26901000	25352000	16507000	19813000	16301000	12490000	14664000	14636000	20315000	15746000	18157000	21146000	17015000	18446000	19707000	18768000	17982000	16439000	20276000	19545000	16141000	15623000	13125000	20859000	19743000	21975000	18522000	20927000	17589000	0.137039	0.148538	0.184147	0.144086	0.148988	0.138877	0.120991	0.148667	0.14537	0.0930711	0.1108
sp|O43678|NDUA2_HUMAN;sp|O43678-2|NDUA2_HUMAN	>sp|O43678|NDUA2_HUMAN NADH dehydrogenase [ubiquinone] 1 alpha subcomplex subunit 2 OS=Homo sapiens GN=NDUFA2 PE=1 SV=3;>sp|O43678-2|NDUA2_HUMAN Isoform 2 of NADH dehydrogenase [ubiquinone] 1 alpha subcomplex subunit 2 OS=Homo sapiens GN=NDUFA2	8	39264000	45319000	45943000	59929000	55259000	51988000	36118000	39486000	38711000	23410000	28572000	30022000	28975000	34161000	40939000	41165000	38087000	41633000	35018000	45139000	31539000	41589000	38774000	38669000	32652000	32647000	40350000	31904000	25655000	29602000	37136000	41309000	49947000	37818000	35751000	39907000	0.222739	0.256726	0.259183	0.341531	0.31298	0.290926	0.199705	0.218217	0.221971	0.131992	0.159783
sp|O43681|ASNA_HUMAN;tr|K7ERW9|K7ERW9_HUMAN	>sp|O43681|ASNA_HUMAN ATPase ASNA1 OS=Homo sapiens GN=ASNA1 PE=1 SV=2	17	103960000	113670000	119550000	126140000	134040000	110370000	139410000	130090000	154890000	110470000	127850000	114700000	153920000	154630000	163370000	153180000	174750000	173590000	148230000	126560000	145160000	153330000	142910000	162800000	154690000	120790000	127810000	145320000	166300000	176270000	140640000	133890000	158720000	224600000	113950000	128250000	0.589749	0.643924	0.67443	0.718864	0.759186	0.617634	0.770833	0.718935	0.888147	0.622861	0.714975
sp|O43707|ACTN4_HUMAN;sp|O43707-2|ACTN4_HUMAN;tr|F5GXS2|F5GXS2_HUMAN;sp|O43707-3|ACTN4_HUMAN;tr|H7C144|H7C144_HUMAN;sp|Q08043|ACTN3_HUMAN;tr|K7EP19|K7EP19_HUMAN	>sp|O43707|ACTN4_HUMAN Alpha-actinin-4 OS=Homo sapiens GN=ACTN4 PE=1 SV=2;>sp|O43707-2|ACTN4_HUMAN Isoform ACTN4ISO of Alpha-actinin-4 OS=Homo sapiens GN=ACTN4;>tr|F5GXS2|F5GXS2_HUMAN Alpha-actinin-4 OS=Homo sapiens GN=ACTN4 PE=4 SV=1;>sp|O43707-3|ACTN4_HU	79	3007200000	3395700000	2892900000	5068900000	5223900000	4776300000	3487400000	3311700000	3346000000	4064200000	4555100000	4464600000	3688700000	3874100000	4200800000	4082800000	4498100000	4527900000	4088200000	4469100000	4269600000	4026000000	4467400000	4420400000	1370500000	1464500000	1476400000	2185000000	2103400000	2260200000	1808200000	1643400000	1691100000	1438300000	1548000000	1612300000	17.0594	19.2362	16.32	28.8873	29.5875	26.7283	19.2827	18.3019	19.1861	22.9151	25.4735
sp|O43709|WBS22_HUMAN;tr|C9K060|C9K060_HUMAN;tr|F8WD87|F8WD87_HUMAN;tr|H7C170|H7C170_HUMAN;tr|F8WD67|F8WD67_HUMAN;tr|E9PCQ7|E9PCQ7_HUMAN;sp|O43709-2|WBS22_HUMAN;tr|F2Z3D9|F2Z3D9_HUMAN;tr|H7C0G4|H7C0G4_HUMAN;tr|B3KR83|B3KR83_HUMAN	>sp|O43709|WBS22_HUMAN Ribosome biogenesis methyltransferase WBSCR22 OS=Homo sapiens GN=WBSCR22 PE=1 SV=2;>tr|C9K060|C9K060_HUMAN Ribosome biogenesis methyltransferase WBSCR22 OS=Homo sapiens GN=WBSCR22 PE=4 SV=1	6	30411000	22345000	30338000	18170000	15721000	39074000	25617000	62138000	22605000	54170000	26761000	39782000	34846000	32670000	33233000	24735000	18853000	18890000	33767000	26404000	23451000	32089000	43599000	22729000	44865000	53769000	48308000	21102000	20994000	26251000	25782000	47647000	40998000	66316000	59423000	83271000	0.172517	0.126581	0.171149	0.10355	0.0890418	0.218659	0.141643	0.343402	0.129618	0.305426	0.149655
sp|O43715|TRIA1_HUMAN	>sp|O43715|TRIA1_HUMAN TP53-regulated inhibitor of apoptosis 1 OS=Homo sapiens GN=TRIAP1 PE=1 SV=1	5	8870400	10831000	8588900	12708000	15587000	16888000	9526500	9345400	9964000	0	0	0	7724800	5926200	7051900	4929100	0	6415200	8200000	8990300	8470400	6106300	6922400	4303600	16068000	15018000	11134000	17662000	18447000	18007000	15687000	13313000	16654000	14295000	11735000	11700000	0.0503204	0.0613561	0.0484535	0.0724221	0.0882828	0.0945057	0.0526744	0.0516468	0.0571341	0	0
sp|O43716|GATC_HUMAN;tr|H0YIV9|H0YIV9_HUMAN;tr|F8VRU3|F8VRU3_HUMAN;tr|J3KMY1|J3KMY1_HUMAN	>sp|O43716|GATC_HUMAN Glutamyl-tRNA(Gln) amidotransferase subunit C, mitochondrial OS=Homo sapiens GN=GATC PE=2 SV=1;>tr|H0YIV9|H0YIV9_HUMAN Uncharacterized protein (Fragment) OS=Homo sapiens PE=3 SV=1;>tr|F8VRU3|F8VRU3_HUMAN Glutamyl-tRNA(Gln) amidotransf	5	6562100	5037900	5965500	0	0	0	4598500	5458400	0	5090900	5025000	0	0	0	0	0	0	0	0	0	0	0	0	0	4190800	0	5825500	0	0	0	0	4962400	6287300	0	5064100	4738200	0.0372258	0.028539	0.0336538	0	0	0	0.0254263	0.0301655	0	0.0287039	0.0281013
sp|O43719|HTSF1_HUMAN;tr|Q5H919|Q5H919_HUMAN;tr|Q5H918|Q5H918_HUMAN	>sp|O43719|HTSF1_HUMAN HIV Tat-specific factor 1 OS=Homo sapiens GN=HTATSF1 PE=1 SV=1	13	55979000	69028000	48857000	69101000	58862000	59050000	45526000	53416000	59385000	41769000	55034000	48676000	34350000	22312000	19896000	26759000	24407000	26577000	34070000	33815000	29832000	22819000	25623000	19583000	34695000	30229000	33462000	37560000	32855000	29015000	31589000	23183000	31420000	22609000	38094000	33652000	0.31756	0.391034	0.275622	0.393802	0.333387	0.330445	0.251725	0.2952	0.340517	0.235505	0.307767
sp|O43741|AAKB2_HUMAN;tr|B4DH06|B4DH06_HUMAN	>sp|O43741|AAKB2_HUMAN 5-AMP-activated protein kinase subunit beta-2 OS=Homo sapiens GN=PRKAB2 PE=1 SV=1;>tr|B4DH06|B4DH06_HUMAN 5-AMP-activated protein kinase subunit beta-2 OS=Homo sapiens GN=PRKAB2 PE=2 SV=1	6	0	0	0	0	0	0	7731900	0	0	3595200	0	7588100	7932900	0	0	26629000	0	10807000	0	7565800	0	6629000	8827200	0	10559000	9824400	9687200	7835700	15382000	10005000	20117000	9695200	9093500	13584000	13067000	16177000	0	0	0	0	0	0	0.0427516	0	0	0.0202708	0
sp|O43747|AP1G1_HUMAN;tr|J3KQU9|J3KQU9_HUMAN;sp|O43747-2|AP1G1_HUMAN;tr|B3KXW5|B3KXW5_HUMAN;tr|H3BR36|H3BR36_HUMAN;tr|H3BUN9|H3BUN9_HUMAN;tr|H3BNR4|H3BNR4_HUMAN;tr|B4DGE1|B4DGE1_HUMAN;tr|H3BN75|H3BN75_HUMAN;tr|H3BNN2|H3BNN2_HUMAN;tr|H3BS13|H3BS13_HUMAN;tr|H3BV30|H3BV30_HUMAN;tr|H3BRM7|H3BRM7_HUMAN;tr|B3KNW1|B3KNW1_HUMAN	>sp|O43747|AP1G1_HUMAN AP-1 complex subunit gamma-1 OS=Homo sapiens GN=AP1G1 PE=1 SV=5;>tr|J3KQU9|J3KQU9_HUMAN AP-1 complex subunit gamma-1 OS=Homo sapiens GN=AP1G1 PE=4 SV=1;>sp|O43747-2|AP1G1_HUMAN Isoform 2 of AP-1 complex subunit gamma-1 OS=Homo sapien	15	39016000	25875000	15643000	27540000	42856000	19757000	27729000	30432000	28158000	24211000	34647000	27628000	29453000	27231000	31776000	34142000	43982000	31991000	37887000	19112000	31913000	32834000	30145000	32752000	16173000	16804000	25236000	17179000	22082000	30255000	18712000	23708000	19008000	24798000	14378000	24269000	0.221332	0.146578	0.0882485	0.156949	0.242731	0.110561	0.153321	0.168181	0.161459	0.136508	0.193756
sp|O43752|STX6_HUMAN;tr|B4DR17|B4DR17_HUMAN	>sp|O43752|STX6_HUMAN Syntaxin-6 OS=Homo sapiens GN=STX6 PE=1 SV=1	8	5593100	5899000	6997800	10056000	11067000	10542000	0	7817600	9466300	6719000	29060000	0	18868000	11897000	0	15929000	0	22690000	14976000	15787000	15833000	19686000	11838000	8772100	7808400	0	9941800	13752000	8520400	12284000	11791000	11849000	14231000	15878000	9175200	0	0.0317288	0.033417	0.0394774	0.0573085	0.0626821	0.0589933	0	0.0432035	0.0542802	0.0378836	0.162512
sp|O43760|SNG2_HUMAN;tr|Q3KQZ2|Q3KQZ2_HUMAN;tr|K7ELD9|K7ELD9_HUMAN;tr|K7ENG9|K7ENG9_HUMAN;tr|K7ELS8|K7ELS8_HUMAN;tr|K7EJ35|K7EJ35_HUMAN	>sp|O43760|SNG2_HUMAN Synaptogyrin-2 OS=Homo sapiens GN=SYNGR2 PE=1 SV=1;>tr|Q3KQZ2|Q3KQZ2_HUMAN Synaptogyrin OS=Homo sapiens GN=SYNGR2 PE=2 SV=1;>tr|K7ELD9|K7ELD9_HUMAN Synaptogyrin-2 OS=Homo sapiens GN=SYNGR2 PE=4 SV=1;>tr|K7ENG9|K7ENG9_HUMAN Synaptogyri	5	25296000	22571000	25463000	26670000	27238000	25707000	26446000	30536000	23484000	24163000	27571000	22157000	6976400	12570000	9380000	9182100	8330700	9188100	10232000	9528600	8791600	8508400	8646000	8246900	18382000	17947000	25940000	23472000	24251000	30487000	36514000	27594000	28592000	15057000	30680000	26311000	0.1435	0.127861	0.143647	0.151991	0.154273	0.143857	0.146227	0.168755	0.134658	0.136238	0.154185
sp|O43765|SGTA_HUMAN;tr|K7EMD6|K7EMD6_HUMAN	>sp|O43765|SGTA_HUMAN Small glutamine-rich tetratricopeptide repeat-containing protein alpha OS=Homo sapiens GN=SGTA PE=1 SV=1;>tr|K7EMD6|K7EMD6_HUMAN Small glutamine-rich tetratricopeptide repeat-containing protein alpha (Fragment) OS=Homo sapiens GN=SGTA	13	139260000	160770000	182050000	147970000	136900000	137960000	165940000	143760000	157010000	150830000	118540000	147590000	94116000	107930000	102150000	99548000	87827000	82567000	104510000	114240000	104090000	98417000	105520000	96487000	141480000	170300000	161270000	161270000	158740000	156610000	136170000	168730000	171170000	143130000	185650000	160160000	0.790001	0.910739	1.02702	0.843271	0.775384	0.772028	0.917524	0.794481	0.900303	0.850422	0.662911
sp|O43768-2|ENSA_HUMAN;sp|O43768|ENSA_HUMAN;sp|O43768-9|ENSA_HUMAN;sp|O43768-3|ENSA_HUMAN;tr|A6NMQ3|A6NMQ3_HUMAN;sp|O43768-4|ENSA_HUMAN;tr|C9JUF4|C9JUF4_HUMAN;tr|Q5T5H1|Q5T5H1_HUMAN;sp|O43768-8|ENSA_HUMAN;sp|O43768-6|ENSA_HUMAN;sp|O43768-5|ENSA_HUMAN;sp|O43768-7|ENSA_HUMAN	>sp|O43768-2|ENSA_HUMAN Isoform 2 of Alpha-endosulfine OS=Homo sapiens GN=ENSA;>sp|O43768|ENSA_HUMAN Alpha-endosulfine OS=Homo sapiens GN=ENSA PE=1 SV=1;>sp|O43768-9|ENSA_HUMAN Isoform 9 of Alpha-endosulfine OS=Homo sapiens GN=ENSA;>sp|O43768-3|ENSA_HUMAN	9	80075000	74193000	79330000	74938000	69689000	65278000	55063000	64396000	65291000	59681000	59589000	60378000	134310000	140590000	130650000	136310000	139650000	146150000	126010000	137260000	128370000	129830000	119940000	111650000	96915000	121060000	134570000	112890000	106140000	108980000	83473000	99905000	113360000	95176000	120090000	127330000	0.454253	0.420293	0.447533	0.427067	0.39471	0.365298	0.304457	0.355881	0.374382	0.336498	0.333239
sp|O43776|SYNC_HUMAN;tr|B4DN60|B4DN60_HUMAN;tr|K7EIU7|K7EIU7_HUMAN;tr|B4DG16|B4DG16_HUMAN;tr|K7EQ35|K7EQ35_HUMAN;tr|K7EPK2|K7EPK2_HUMAN;tr|K7EJ19|K7EJ19_HUMAN;tr|K7EMQ6|K7EMQ6_HUMAN	>sp|O43776|SYNC_HUMAN Asparagine--tRNA ligase, cytoplasmic OS=Homo sapiens GN=NARS PE=1 SV=1;>tr|B4DN60|B4DN60_HUMAN Asparagine--tRNA ligase, cytoplasmic OS=Homo sapiens GN=NARS PE=2 SV=1	33	368100000	326120000	319320000	363200000	368830000	375690000	356520000	372910000	360730000	453950000	408590000	481190000	534650000	555320000	492330000	403560000	392450000	411940000	417690000	471980000	474640000	489730000	493310000	491860000	493760000	478700000	511570000	541640000	524610000	526050000	529470000	573610000	548140000	533600000	521880000	549040000	2.08818	1.84742	1.80141	2.06985	2.08901	2.10237	1.97129	2.06087	2.06844	2.5595	2.28496
sp|O43790|KRT86_HUMAN;CON__sp|KRHB6_HUMAN|;CON__O43790;sp|P78385|KRT83_HUMAN;CON__sp|KRHB3_HUMAN|;CON__Q6NT21;CON__P78385;sp|A6NCN2|K121P_HUMAN;tr|U3KPR1|U3KPR1_HUMAN	>sp|O43790|KRT86_HUMAN Keratin, type II cuticular Hb6 OS=Homo sapiens GN=KRT86 PE=1 SV=1;>CON__sp|KRHB6_HUMAN|;>CON__O43790 SWISS-PROT:O43790 Keratin, type II cuticular Hb6 (Hair keratin, type II Hb6) (ghHb6) - Homo sapiens (Human).;>sp|P78385|KRT83_HUMAN	19	0	0	0	0	0	0	0	0	0	0	0	0	13670000	9723900	17505000	0	0	0	8453600	7832900	7759200	15552000	9139100	15677000	0	0	0	5448100	0	0	0	0	0	0	0	0	0	0	0	0	0	0	0	0	0	0	0
sp|O43805|SSNA1_HUMAN	>sp|O43805|SSNA1_HUMAN Sjoegren syndrome nuclear autoantigen 1 OS=Homo sapiens GN=SSNA1 PE=1 SV=2	4	22284000	23337000	19667000	0	0	0	0	25541000	0	23452000	0	19713000	0	35262000	30798000	0	0	0	0	0	0	17760000	26368000	0	38213000	28848000	48476000	18424000	35313000	24982000	38820000	53188000	41889000	50129000	42909000	44655000	0.126414	0.132201	0.11095	0	0	0	0	0.141151	0	0.132229	0
sp|O43809|CPSF5_HUMAN;tr|H3BND3|H3BND3_HUMAN;tr|H3BV41|H3BV41_HUMAN	>sp|O43809|CPSF5_HUMAN Cleavage and polyadenylation specificity factor subunit 5 OS=Homo sapiens GN=NUDT21 PE=1 SV=1;>tr|H3BND3|H3BND3_HUMAN Cleavage and polyadenylation-specificity factor subunit 5 (Fragment) OS=Homo sapiens GN=NUDT21 PE=4 SV=1	14	141760000	170810000	137590000	143730000	151730000	143410000	137230000	143260000	124370000	138580000	132120000	132330000	235210000	173460000	164750000	172670000	194210000	182530000	194910000	225840000	174030000	167080000	169040000	171630000	160030000	151390000	189530000	167860000	163750000	180300000	150940000	185110000	196310000	145600000	158400000	167200000	0.804183	0.967614	0.776201	0.819108	0.859379	0.802526	0.758779	0.791718	0.713144	0.781353	0.738854
sp|O43813|LANC1_HUMAN;tr|E9PHS0|E9PHS0_HUMAN;tr|F8WDS9|F8WDS9_HUMAN	>sp|O43813|LANC1_HUMAN LanC-like protein 1 OS=Homo sapiens GN=LANCL1 PE=1 SV=1;>tr|E9PHS0|E9PHS0_HUMAN LanC-like protein 1 (Fragment) OS=Homo sapiens GN=LANCL1 PE=4 SV=1	5	14213000	18198000	19537000	14413000	14489000	0	13794000	14581000	14676000	12805000	15202000	13924000	11140000	14190000	10983000	8918200	0	10583000	9810400	13685000	14489000	6983100	10039000	11294000	10642000	10232000	12329000	0	10328000	13541000	10865000	11114000	14504000	10154000	7981400	13682000	0.0806282	0.103089	0.110216	0.0821388	0.0820639	0	0.0762705	0.0805811	0.0841529	0.0721982	0.0850141
sp|O43815|STRN_HUMAN;sp|O43815-2|STRN_HUMAN	>sp|O43815|STRN_HUMAN Striatin OS=Homo sapiens GN=STRN PE=1 SV=4;>sp|O43815-2|STRN_HUMAN Isoform 2 of Striatin OS=Homo sapiens GN=STRN	21	24377000	19607000	23815000	15469000	19480000	24687000	0	24197000	24433000	29990000	29418000	31383000	42739000	30069000	32938000	52199000	60449000	54864000	25589000	23499000	29593000	27510000	36700000	24985000	42328000	46487000	18857000	21165000	31608000	31682000	24992000	24388000	32299000	33173000	19002000	34776000	0.138287	0.111071	0.13435	0.0881568	0.110332	0.138149	0	0.133723	0.1401	0.169092	0.164514
sp|O43818|U3IP2_HUMAN	>sp|O43818|U3IP2_HUMAN U3 small nucleolar RNA-interacting protein 2 OS=Homo sapiens GN=RRP9 PE=1 SV=1	11	32408000	34820000	30626000	51564000	41458000	47436000	34728000	40173000	32867000	24051000	32650000	46432000	33145000	22758000	24161000	32509000	30426000	23001000	30207000	29090000	32872000	36234000	32110000	33380000	28479000	36090000	46395000	33775000	35309000	39890000	35918000	36391000	40855000	29838000	29735000	37181000	0.183846	0.19725	0.172774	0.29386	0.234813	0.265453	0.19202	0.222014	0.188461	0.135606	0.182589
sp|O43819|SCO2_HUMAN;tr|C9JBU1|C9JBU1_HUMAN	>sp|O43819|SCO2_HUMAN Protein SCO2 homolog, mitochondrial OS=Homo sapiens GN=SCO2 PE=1 SV=3	7	17653000	24192000	23056000	32437000	17165000	16851000	11756000	17877000	15784000	12400000	9560000	10205000	0	8014600	8815200	16995000	15786000	12607000	11633000	8175000	9753300	0	0	0	19337000	17958000	13006000	22001000	16805000	18506000	21475000	25002000	24033000	14369000	14903000	13366000	0.100143	0.137044	0.130068	0.184856	0.0972204	0.0942987	0.0650019	0.0987962	0.0905063	0.0699147	0.0534624
sp|O43823|AKAP8_HUMAN;tr|M0QYL4|M0QYL4_HUMAN	>sp|O43823|AKAP8_HUMAN A-kinase anchor protein 8 OS=Homo sapiens GN=AKAP8 PE=1 SV=1	15	36312000	32905000	29316000	45133000	41665000	40963000	38286000	39568000	36468000	42648000	39812000	41132000	29501000	32779000	32034000	35782000	39104000	35381000	41424000	42358000	50779000	38708000	37158000	39083000	30228000	40525000	41074000	40058000	31704000	35563000	25293000	36938000	47941000	31831000	51704000	40119000	0.205992	0.186402	0.165383	0.25721	0.235985	0.22923	0.211693	0.21867	0.209109	0.240461	0.222641
sp|O43824|GTPB6_HUMAN;tr|H7BYW4|H7BYW4_HUMAN;tr|H0Y2S1|H0Y2S1_HUMAN	>sp|O43824|GTPB6_HUMAN Putative GTP-binding protein 6 OS=Homo sapiens GN=GTPBP6 PE=2 SV=3;>tr|H7BYW4|H7BYW4_HUMAN Putative GTP-binding protein 6 (Fragment) OS=Homo sapiens GN=GTPBP6 PE=4 SV=1;>tr|H0Y2S1|H0Y2S1_HUMAN Putative GTP-binding protein 6 OS=Homo s	6	0	0	0	0	0	0	0	0	0	0	0	0	0	0	0	0	0	0	0	0	0	0	5930300	0	8667200	0	0	0	0	0	0	0	6902900	7774700	7201700	6741900	0	0	0	0	0	0	0	0	0	0	0
sp|O43837|IDH3B_HUMAN;sp|O43837-2|IDH3B_HUMAN;sp|O43837-3|IDH3B_HUMAN	>sp|O43837|IDH3B_HUMAN Isocitrate dehydrogenase [NAD] subunit beta, mitochondrial OS=Homo sapiens GN=IDH3B PE=1 SV=2;>sp|O43837-2|IDH3B_HUMAN Isoform A of Isocitrate dehydrogenase [NAD] subunit beta, mitochondrial OS=Homo sapiens GN=IDH3B	24	204940000	230030000	233200000	302570000	298720000	303140000	237330000	250510000	201830000	221310000	263560000	290160000	273070000	203890000	197060000	293940000	257290000	271730000	192310000	161510000	194760000	161510000	187470000	172760000	197440000	199680000	127250000	231330000	233010000	264940000	223550000	202860000	173280000	262730000	183670000	168840000	1.16259	1.30309	1.31558	1.72433	1.69191	1.69638	1.31226	1.38443	1.1573	1.24781	1.47391
sp|O43847-2|NRDC_HUMAN;tr|B1AKJ5|B1AKJ5_HUMAN;sp|O43847|NRDC_HUMAN;tr|G3V1R5|G3V1R5_HUMAN;tr|F5H7V1|F5H7V1_HUMAN;tr|H0Y5G9|H0Y5G9_HUMAN	>sp|O43847-2|NRDC_HUMAN Isoform 2 of Nardilysin OS=Homo sapiens GN=NRD1;>tr|B1AKJ5|B1AKJ5_HUMAN Nardilysin OS=Homo sapiens GN=NRD1 PE=3 SV=1;>sp|O43847|NRDC_HUMAN Nardilysin OS=Homo sapiens GN=NRD1 PE=1 SV=2;>tr|G3V1R5|G3V1R5_HUMAN Nardilysin OS=Homo sapie	29	74021000	86827000	70089000	43557000	49697000	43766000	62900000	69554000	63957000	56581000	61120000	65206000	75961000	84450000	78274000	64538000	62542000	74594000	102980000	97480000	89567000	88282000	83843000	78669000	97790000	126320000	116950000	81326000	78221000	76109000	105720000	120890000	128380000	147350000	135980000	140080000	0.41991	0.491862	0.395401	0.248229	0.281478	0.244916	0.34779	0.384386	0.366733	0.31902	0.341801
sp|O43852|CALU_HUMAN;sp|O43852-3|CALU_HUMAN;sp|O43852-6|CALU_HUMAN;sp|O43852-10|CALU_HUMAN;sp|O43852-5|CALU_HUMAN;sp|O43852-11|CALU_HUMAN;sp|O43852-13|CALU_HUMAN;sp|O43852-14|CALU_HUMAN;sp|O43852-9|CALU_HUMAN	>sp|O43852|CALU_HUMAN Calumenin OS=Homo sapiens GN=CALU PE=1 SV=2;>sp|O43852-3|CALU_HUMAN Isoform 3 of Calumenin OS=Homo sapiens GN=CALU;>sp|O43852-6|CALU_HUMAN Isoform 6 of Calumenin OS=Homo sapiens GN=CALU;>sp|O43852-10|CALU_HUMAN Isoform 10 of Calumenin	31	264930000	228060000	280620000	254930000	250820000	253290000	314150000	244670000	272540000	315770000	271310000	283210000	494270000	454190000	501850000	621090000	673650000	703010000	458000000	433200000	444390000	613080000	572880000	562860000	486300000	537980000	462940000	468000000	457540000	489320000	495350000	517080000	514500000	467740000	460190000	533030000	1.50291	1.29193	1.58309	1.45283	1.42061	1.41742	1.73701	1.35215	1.56276	1.7804	1.51725
sp|O43852-2|CALU_HUMAN;sp|O43852-4|CALU_HUMAN;sp|O43852-15|CALU_HUMAN;sp|O43852-8|CALU_HUMAN;tr|H0Y875|H0Y875_HUMAN;sp|O43852-7|CALU_HUMAN;sp|O43852-12|CALU_HUMAN	>sp|O43852-2|CALU_HUMAN Isoform 2 of Calumenin OS=Homo sapiens GN=CALU;>sp|O43852-4|CALU_HUMAN Isoform 4 of Calumenin OS=Homo sapiens GN=CALU;>sp|O43852-15|CALU_HUMAN Isoform 15 of Calumenin OS=Homo sapiens GN=CALU;>sp|O43852-8|CALU_HUMAN Isoform 8 of Calu	26	0	0	0	6191700	0	6236500	0	0	0	0	5572900	5433900	10509000	13059000	7490300	8483700	10127000	10850000	0	8907900	12293000	7571300	7218200	11327000	7429900	6266600	8466700	8016100	9794400	0	14717000	8496000	11028000	11099000	0	0	0	0	0	0.0352861	0	0.0348996	0	0	0	0	0.0311653
sp|O43865|SAHH2_HUMAN;sp|O43865-2|SAHH2_HUMAN	>sp|O43865|SAHH2_HUMAN Putative adenosylhomocysteinase 2 OS=Homo sapiens GN=AHCYL1 PE=1 SV=2;>sp|O43865-2|SAHH2_HUMAN Isoform 2 of Putative adenosylhomocysteinase 2 OS=Homo sapiens GN=AHCYL1	18	62489000	58766000	57720000	48588000	50342000	53575000	59795000	50577000	58826000	62725000	55288000	62340000	63999000	74057000	71913000	87731000	83365000	72772000	74585000	83412000	75217000	79074000	66907000	84631000	58593000	57008000	63461000	59575000	64491000	54740000	64686000	76956000	64001000	54238000	59266000	70626000	0.354491	0.332901	0.325622	0.2769	0.285131	0.299807	0.330622	0.279511	0.337311	0.353661	0.309187
sp|O43896|KIF1C_HUMAN;tr|I3L1B1|I3L1B1_HUMAN	>sp|O43896|KIF1C_HUMAN Kinesin-like protein KIF1C OS=Homo sapiens GN=KIF1C PE=1 SV=3	13	6747800	14781000	8200300	0	8144900	0	8752900	0	7390400	11213000	9229800	8927900	0	0	0	0	0	0	0	3639700	0	0	0	0	20034000	14061000	9927700	14753000	9744800	9234900	11851000	9619100	10852000	10450000	9051400	10565000	0.0382792	0.0837322	0.0462612	0	0.0461317	0	0.048397	0	0.0423769	0.0632221	0.0516158
sp|O43913-2|ORC5_HUMAN;sp|O43913|ORC5_HUMAN;tr|G3V0H0|G3V0H0_HUMAN;tr|B4DXT8|B4DXT8_HUMAN	>sp|O43913-2|ORC5_HUMAN Isoform 2 of Origin recognition complex subunit 5 OS=Homo sapiens GN=ORC5;>sp|O43913|ORC5_HUMAN Origin recognition complex subunit 5 OS=Homo sapiens GN=ORC5 PE=1 SV=1	5	0	0	0	0	0	0	0	0	0	0	0	0	0	0	0	0	0	0	0	0	0	0	0	0	0	0	0	0	0	0	0	0	0	0	1257500	0	0	0	0	0	0	0	0	0	0	0	0
sp|O43920|NDUS5_HUMAN	>sp|O43920|NDUS5_HUMAN NADH dehydrogenase [ubiquinone] iron-sulfur protein 5 OS=Homo sapiens GN=NDUFS5 PE=1 SV=3	8	32386000	43088000	38539000	36671000	51533000	38893000	33469000	49285000	46603000	25440000	30665000	28158000	23353000	37277000	22904000	32825000	46521000	47880000	22982000	27540000	28921000	18607000	26694000	0	31445000	28824000	23966000	30585000	37450000	47603000	43494000	66768000	34417000	36597000	34325000	32119000	0.183721	0.244087	0.217414	0.208986	0.291876	0.217646	0.185058	0.272371	0.267224	0.143438	0.171488
sp|O43924|PDE6D_HUMAN;tr|B8ZZK5|B8ZZK5_HUMAN;tr|C9IZ52|C9IZ52_HUMAN	>sp|O43924|PDE6D_HUMAN Retinal rod rhodopsin-sensitive cGMP 3,5-cyclic phosphodiesterase subunit delta OS=Homo sapiens GN=PDE6D PE=1 SV=1;>tr|B8ZZK5|B8ZZK5_HUMAN Phosphodiesterase 6D, cGMP-specific, rod, delta, isoform CRA_a OS=Homo sapiens GN=PDE6D PE=4	3	0	0	0	0	0	0	0	0	0	0	0	0	0	0	0	0	0	1864200	0	0	0	0	0	0	0	0	0	0	0	0	0	0	0	0	0	0	0	0	0	0	0	0	0	0	0	0	0
sp|O43929|ORC4_HUMAN;sp|O43929-2|ORC4_HUMAN;sp|O43929-3|ORC4_HUMAN;tr|B7Z632|B7Z632_HUMAN;CON__Q2YDI2;tr|C9JGH7|C9JGH7_HUMAN;tr|C9J2X8|C9J2X8_HUMAN;tr|Q53SE3|Q53SE3_HUMAN	>sp|O43929|ORC4_HUMAN Origin recognition complex subunit 4 OS=Homo sapiens GN=ORC4 PE=1 SV=2;>sp|O43929-2|ORC4_HUMAN Isoform 2 of Origin recognition complex subunit 4 OS=Homo sapiens GN=ORC4;>sp|O43929-3|ORC4_HUMAN Isoform 3 of Origin recognition complex s	4	15180000	10733000	0	0	0	0	0	21510000	20397000	16422000	17295000	12242000	15902000	18948000	0	0	0	15799000	0	0	0	0	6174600	0	13667000	26991000	0	0	0	0	0	7017800	10393000	17495000	9229300	10311000	0.0861138	0.0608009	0	0	0	0	0	0.118874	0.116957	0.0925919	0.0967188
sp|O60216|RAD21_HUMAN;tr|E5RJW1|E5RJW1_HUMAN;tr|E5RJK5|E5RJK5_HUMAN;tr|E5RFV8|E5RFV8_HUMAN;tr|E5RIN7|E5RIN7_HUMAN;tr|E5RFZ5|E5RFZ5_HUMAN;tr|E5RG18|E5RG18_HUMAN;tr|E5RI01|E5RI01_HUMAN	>sp|O60216|RAD21_HUMAN Double-strand-break repair protein rad21 homolog OS=Homo sapiens GN=RAD21 PE=1 SV=2	18	42799000	69145000	62112000	56312000	50562000	57483000	40085000	40532000	45769000	41138000	39129000	56845000	43292000	42402000	44440000	29666000	40496000	60771000	42977000	42431000	54399000	45458000	41831000	40009000	43481000	54429000	49813000	44520000	47698000	43297000	38089000	51805000	42311000	61162000	54949000	70253000	0.242792	0.391696	0.350399	0.320918	0.286377	0.321676	0.22164	0.223998	0.262442	0.231948	0.218821
sp|O60220|TIM8A_HUMAN	>sp|O60220|TIM8A_HUMAN Mitochondrial import inner membrane translocase subunit Tim8 A OS=Homo sapiens GN=TIMM8A PE=1 SV=1	7	50112000	54844000	62898000	62063000	79246000	90155000	71514000	56571000	59703000	46468000	56967000	45637000	65961000	94258000	90439000	88497000	87181000	76970000	94220000	87125000	83431000	80513000	55630000	86878000	74406000	66702000	62242000	115090000	88903000	76603000	70839000	75871000	71134000	76966000	51994000	53808000	0.284278	0.310683	0.354833	0.353693	0.448839	0.50451	0.395419	0.312636	0.34234	0.262	0.318576
sp|O60231|DHX16_HUMAN;tr|Q5SQH5|Q5SQH5_HUMAN;tr|A2AB15|A2AB15_HUMAN	>sp|O60231|DHX16_HUMAN Putative pre-mRNA-splicing factor ATP-dependent RNA helicase DHX16 OS=Homo sapiens GN=DHX16 PE=1 SV=2;>tr|Q5SQH5|Q5SQH5_HUMAN DEAH (Asp-Glu-Ala-His) box polypeptide 16, isoform CRA_a OS=Homo sapiens GN=DHX16 PE=4 SV=1	23	27286000	28230000	35893000	26370000	28892000	21636000	31666000	31076000	35017000	32760000	25614000	27969000	29510000	25772000	33671000	22568000	18635000	18288000	29450000	32253000	29219000	29982000	36590000	31210000	34781000	32418000	44045000	30190000	32183000	40190000	30139000	36095000	36653000	40922000	51671000	35584000	0.154789	0.159919	0.202487	0.150281	0.163641	0.121076	0.175089	0.17174	0.200789	0.18471	0.143241
sp|O60232|SSA27_HUMAN;tr|H0YEB6|H0YEB6_HUMAN;tr|G3V1B8|G3V1B8_HUMAN;tr|E9PK41|E9PK41_HUMAN;tr|H0YEK1|H0YEK1_HUMAN;tr|E9PN57|E9PN57_HUMAN	>sp|O60232|SSA27_HUMAN Sjoegren syndrome/scleroderma autoantigen 1 OS=Homo sapiens GN=SSSCA1 PE=1 SV=1;>tr|H0YEB6|H0YEB6_HUMAN Sjoegren syndrome/scleroderma autoantigen 1 (Fragment) OS=Homo sapiens GN=SSSCA1 PE=4 SV=1;>tr|G3V1B8|G3V1B8_HUMAN Sjoegren syndr	8	58094000	59224000	52587000	53289000	52544000	49803000	67300000	67018000	63802000	48634000	87807000	72687000	99670000	78506000	80579000	63165000	55042000	42461000	85374000	93311000	93859000	82571000	88766000	81776000	105620000	111080000	116470000	102660000	78083000	98111000	98775000	110910000	117860000	120170000	143290000	136630000	0.329558	0.335495	0.296665	0.303691	0.297603	0.278699	0.372119	0.370371	0.365844	0.274212	0.491043
sp|O60244|MED14_HUMAN;tr|H7C3E5|H7C3E5_HUMAN	>sp|O60244|MED14_HUMAN Mediator of RNA polymerase II transcription subunit 14 OS=Homo sapiens GN=MED14 PE=1 SV=2	7	7557800	5817400	4660200	5089900	6575400	4120400	5327400	0	6829400	6767400	4776400	4198300	5103400	0	5665300	0	15063000	13810000	0	7575900	0	10905000	7330500	0	4810800	10144000	6670900	0	7233100	0	9163600	8781700	8139300	3512800	0	0	0.0428743	0.0329547	0.0262901	0.029007	0.0372422	0.0230579	0.0294565	0	0.0391601	0.0381565	0.0267111
sp|O60256|KPRB_HUMAN;sp|O60256-3|KPRB_HUMAN;sp|O60256-2|KPRB_HUMAN;tr|B4E329|B4E329_HUMAN;tr|E7EPA1|E7EPA1_HUMAN;tr|C9JJS3|C9JJS3_HUMAN;tr|C9K0K7|C9K0K7_HUMAN;tr|I3L0S1|I3L0S1_HUMAN;tr|C9JDU5|C9JDU5_HUMAN;tr|C9JDH0|C9JDH0_HUMAN;tr|E7EW35|E7EW35_HUMAN;tr|I3L331|I3L331_HUMAN;tr|I3L164|I3L164_HUMAN;tr|I3L4G9|I3L4G9_HUMAN;tr|I3L1T1|I3L1T1_HUMAN;tr|I3L3B8|I3L3B8_HUMAN;tr|I3L2J4|I3L2J4_HUMAN;tr|I3L275|…	>sp|O60256|KPRB_HUMAN Phosphoribosyl pyrophosphate synthase-associated protein 2 OS=Homo sapiens GN=PRPSAP2 PE=1 SV=1;>sp|O60256-3|KPRB_HUMAN Isoform 3 of Phosphoribosyl pyrophosphate synthase-associated protein 2 OS=Homo sapiens GN=PRPSAP2;>sp|O60256-2|KP	21	129950000	138000000	109410000	104830000	106400000	111400000	149660000	120610000	130980000	140800000	141830000	155140000	112490000	106380000	110840000	94105000	116080000	110340000	104060000	92241000	98030000	88785000	88152000	93811000	156120000	150370000	162490000	177690000	186960000	172740000	164270000	177900000	165610000	136630000	161400000	162120000	0.737187	0.78175	0.617226	0.597419	0.602636	0.623397	0.827508	0.666544	0.751046	0.79387	0.793156
sp|O60262|GBG7_HUMAN	>sp|O60262|GBG7_HUMAN Guanine nucleotide-binding protein G(I)/G(S)/G(O) subunit gamma-7 OS=Homo sapiens GN=GNG7 PE=1 SV=1	2	0	3362600	5050200	0	0	0	0	2427300	0	0	0	0	0	0	0	0	0	0	0	0	0	0	0	0	0	0	0	0	0	0	0	0	0	0	0	0	0	0.0190486	0.0284902	0	0	0	0	0.0134143	0	0	0
sp|O60264|SMCA5_HUMAN	>sp|O60264|SMCA5_HUMAN SWI/SNF-related matrix-associated actin-dependent regulator of chromatin subfamily A member 5 OS=Homo sapiens GN=SMARCA5 PE=1 SV=1	62	191660000	192980000	199980000	162170000	146290000	142490000	188980000	207830000	197620000	164200000	170370000	162250000	144130000	148310000	141070000	139310000	133230000	143920000	169750000	177540000	169880000	147090000	156380000	144350000	269800000	307310000	334230000	219830000	211500000	211490000	257550000	238350000	292020000	288930000	354460000	315660000	1.08726	1.0932	1.12817	0.924196	0.828568	0.797378	1.04492	1.14856	1.13316	0.925806	0.95276
sp|O60271-4|JIP4_HUMAN;sp|O60271-2|JIP4_HUMAN;sp|O60271-9|JIP4_HUMAN;sp|O60271-5|JIP4_HUMAN	>sp|O60271-4|JIP4_HUMAN Isoform 4 of C-Jun-amino-terminal kinase-interacting protein 4 OS=Homo sapiens GN=SPAG9;>sp|O60271-2|JIP4_HUMAN Isoform 2 of C-Jun-amino-terminal kinase-interacting protein 4 OS=Homo sapiens GN=SPAG9;>sp|O60271-9|JIP4_HUMAN Isoform	44	108970000	127260000	110600000	94697000	108740000	95492000	112350000	132920000	96001000	143180000	166370000	151520000	112420000	130730000	137670000	218910000	207410000	191870000	133650000	146730000	148340000	187530000	173030000	209190000	66013000	71623000	61366000	61443000	69970000	64245000	60701000	59525000	71344000	60975000	80761000	84437000	0.61817	0.72091	0.62394	0.539672	0.61589	0.534376	0.621211	0.734575	0.550475	0.807289	0.930391
sp|O60287|NPA1P_HUMAN	>sp|O60287|NPA1P_HUMAN Nucleolar pre-ribosomal-associated protein 1 OS=Homo sapiens GN=URB1 PE=1 SV=4	19	12754000	0	17288000	20978000	21477000	21108000	34921000	14428000	13473000	19328000	16833000	14373000	0	13531000	22696000	14563000	14661000	0	27224000	18737000	22230000	15445000	33927000	0	28361000	29080000	17728000	7125300	19401000	16585000	23103000	14737000	23689000	18069000	16259000	20097000	0.0723515	0	0.0975286	0.119552	0.121643	0.118121	0.193087	0.0797355	0.0772549	0.108977	0.0941352
sp|O60293-2|ZC3H1_HUMAN;sp|O60293|ZC3H1_HUMAN;sp|O60293-4|ZC3H1_HUMAN;tr|G3V1X1|G3V1X1_HUMAN	>sp|O60293-2|ZC3H1_HUMAN Isoform 2 of Zinc finger C3H1 domain-containing protein OS=Homo sapiens GN=ZFC3H1;>sp|O60293|ZC3H1_HUMAN Zinc finger C3H1 domain-containing protein OS=Homo sapiens GN=ZFC3H1 PE=1 SV=3	8	0	0	0	0	0	0	0	0	0	0	0	0	0	0	5176500	0	8292300	8186300	4557800	9394800	7461400	6957600	0	0	0	0	0	5314200	0	0	0	0	0	0	0	0	0	0	0	0	0	0	0	0	0	0	0
sp|O60294|TYW4_HUMAN;tr|B4DUW3|B4DUW3_HUMAN	>sp|O60294|TYW4_HUMAN tRNA wybutosine-synthesizing protein 4 OS=Homo sapiens GN=LCMT2 PE=1 SV=3	5	0	0	0	0	0	0	0	0	0	0	0	0	6836600	0	4874700	0	5013000	0	4723100	4369300	4804800	4598200	4807300	3353100	0	0	0	0	0	0	0	0	0	0	0	0	0	0	0	0	0	0	0	0	0	0	0
sp|O60306|AQR_HUMAN;tr|H0YH15|H0YH15_HUMAN;tr|H0YLN9|H0YLN9_HUMAN	>sp|O60306|AQR_HUMAN Intron-binding protein aquarius OS=Homo sapiens GN=AQR PE=1 SV=4	27	25930000	35228000	25576000	30591000	17360000	44157000	49836000	22553000	33168000	27425000	37017000	28231000	62106000	60419000	65810000	42169000	36919000	41806000	45825000	28335000	32633000	37318000	34465000	35678000	63246000	55411000	42327000	77809000	59264000	71796000	44738000	60989000	73968000	65617000	50442000	60023000	0.147097	0.199562	0.144285	0.174336	0.0983248	0.247104	0.275556	0.124638	0.190187	0.15463	0.20701
sp|O60313-2|OPA1_HUMAN;sp|O60313|OPA1_HUMAN;tr|E5KLJ5|E5KLJ5_HUMAN;tr|E5KLJ6|E5KLJ6_HUMAN;tr|E5KLK1|E5KLK1_HUMAN;tr|E5KLJ9|E5KLJ9_HUMAN;tr|H7C141|H7C141_HUMAN;tr|H7C321|H7C321_HUMAN;tr|C9JMB8|C9JMB8_HUMAN;tr|C9JY58|C9JY58_HUMAN;tr|H7C3G2|H7C3G2_HUMAN;tr|A8MXB6|A8MXB6_HUMAN	>sp|O60313-2|OPA1_HUMAN Isoform 2 of Dynamin-like 120 kDa protein, mitochondrial OS=Homo sapiens GN=OPA1;>sp|O60313|OPA1_HUMAN Dynamin-like 120 kDa protein, mitochondrial OS=Homo sapiens GN=OPA1 PE=1 SV=3;>tr|E5KLJ5|E5KLJ5_HUMAN Dynamin-like 120 kDa protei	63	161650000	138980000	126900000	150520000	132400000	137230000	133770000	198820000	165180000	140920000	139500000	113820000	118770000	113850000	121280000	145820000	127520000	156180000	110540000	124870000	100190000	93612000	83207000	72534000	350810000	392650000	345180000	378310000	387900000	445090000	428660000	388140000	337410000	300590000	392530000	445050000	0.917016	0.787302	0.715894	0.857804	0.749897	0.767943	0.739648	1.09877	0.947151	0.794547	0.780126
sp|O60318|GANP_HUMAN;sp|O60318-2|GANP_HUMAN	>sp|O60318|GANP_HUMAN Germinal-center associated nuclear protein OS=Homo sapiens GN=MCM3AP PE=1 SV=2;>sp|O60318-2|GANP_HUMAN Isoform MCM3AP of Germinal-center associated nuclear protein OS=Homo sapiens GN=MCM3AP	7	0	0	8698400	7039400	0	0	0	3023200	4632700	0	7241900	0	0	10270000	4886200	10657000	10138000	0	0	0	0	8675500	0	0	16022000	0	6820800	16783000	8033400	12374000	0	0	4829600	0	3808600	0	0	0	0.0490712	0.0401171	0	0	0	0.0167075	0.0265641	0	0.0404989
sp|O60333-2|KIF1B_HUMAN;sp|O60333|KIF1B_HUMAN;sp|O60333-4|KIF1B_HUMAN;tr|F8W8V9|F8W8V9_HUMAN;sp|Q12756|KIF1A_HUMAN;sp|Q12756-3|KIF1A_HUMAN;sp|Q12756-2|KIF1A_HUMAN;tr|H7C0K6|H7C0K6_HUMAN	>sp|O60333-2|KIF1B_HUMAN Isoform 2 of Kinesin-like protein KIF1B OS=Homo sapiens GN=KIF1B;>sp|O60333|KIF1B_HUMAN Kinesin-like protein KIF1B OS=Homo sapiens GN=KIF1B PE=1 SV=5;>sp|O60333-4|KIF1B_HUMAN Isoform 4 of Kinesin-like protein KIF1B OS=Homo sapiens	19	8580400	8463400	10187000	0	0	0	0	14162000	9344900	0	8057200	15048000	19795000	0	0	0	0	0	11205000	13037000	12816000	0	0	12137000	20440000	23856000	23830000	16676000	13470000	16815000	16439000	18113000	20989000	26562000	17183000	17188000	0.0486753	0.0479439	0.057469	0	0	0	0	0.0782655	0.0535841	0	0.0450583
sp|O60341|KDM1A_HUMAN;tr|F6S0T5|F6S0T5_HUMAN;sp|O60341-2|KDM1A_HUMAN;tr|R4GMP9|R4GMP9_HUMAN;tr|R4GMQ1|R4GMQ1_HUMAN	>sp|O60341|KDM1A_HUMAN Lysine-specific histone demethylase 1A OS=Homo sapiens GN=KDM1A PE=1 SV=2;>tr|F6S0T5|F6S0T5_HUMAN Lysine-specific histone demethylase 1A OS=Homo sapiens GN=KDM1A PE=4 SV=1;>sp|O60341-2|KDM1A_HUMAN Isoform 2 of Lysine-specific histone	16	28177000	22716000	23233000	19226000	23989000	33890000	27060000	29434000	18308000	31788000	15859000	16858000	29333000	28123000	23154000	16980000	24362000	17582000	30259000	29003000	27366000	25906000	26599000	17733000	24142000	27861000	40428000	19849000	16765000	21577000	22822000	27397000	29617000	26094000	29480000	28421000	0.159844	0.128683	0.131067	0.109568	0.135871	0.189649	0.149622	0.162665	0.104979	0.17923	0.0886883
sp|O60343-2|TBCD4_HUMAN;sp|O60343-3|TBCD4_HUMAN;sp|O60343|TBCD4_HUMAN;sp|O60343-4|TBCD4_HUMAN;sp|O60343-5|TBCD4_HUMAN;tr|Q5JU47|Q5JU47_HUMAN	>sp|O60343-2|TBCD4_HUMAN Isoform 2 of TBC1 domain family member 4 OS=Homo sapiens GN=TBC1D4;>sp|O60343-3|TBCD4_HUMAN Isoform 3 of TBC1 domain family member 4 OS=Homo sapiens GN=TBC1D4;>sp|O60343|TBCD4_HUMAN TBC1 domain family member 4 OS=Homo sapiens GN=TB	18	49747000	51028000	43867000	63607000	70680000	48566000	40973000	28570000	35647000	62410000	55399000	52794000	46777000	68335000	39567000	29439000	41257000	43868000	18747000	27452000	25531000	36170000	41050000	28138000	37826000	55841000	37624000	44758000	53121000	25643000	10447000	15739000	20424000	45695000	41392000	37439000	0.282207	0.289066	0.247472	0.362492	0.400323	0.271777	0.22655	0.15789	0.204402	0.351885	0.309808
sp|O60344-4|ECE2_HUMAN	>sp|O60344-4|ECE2_HUMAN Isoform D of Endothelin-converting enzyme 2 OS=Homo sapiens GN=ECE2	3	0	0	0	0	0	0	0	0	0	0	0	0	0	0	0	0	0	0	0	0	0	0	0	0	0	0	0	0	0	7415900	12684000	10754000	99670000	7890400	6281700	6150500	0	0	0	0	0	0	0	0	0	0	0
sp|O60353-2|FZD6_HUMAN;sp|O60353|FZD6_HUMAN;tr|F5H831|F5H831_HUMAN;tr|G5EA13|G5EA13_HUMAN;tr|E5RJG0|E5RJG0_HUMAN	>sp|O60353-2|FZD6_HUMAN Isoform 2 of Frizzled-6 OS=Homo sapiens GN=FZD6;>sp|O60353|FZD6_HUMAN Frizzled-6 OS=Homo sapiens GN=FZD6 PE=1 SV=2;>tr|F5H831|F5H831_HUMAN Frizzled-6 OS=Homo sapiens GN=FZD6 PE=4 SV=1;>tr|G5EA13|G5EA13_HUMAN Frizzled homolog 6 (Dros	6	5758800	0	0	5154500	6109500	0	0	0	0	0	0	6884400	0	0	0	0	0	0	0	0	0	0	0	0	7147400	6482500	6576900	6896500	0	11662000	5061500	4223700	5612500	4039900	6304400	7055600	0.0326688	0	0	0.0293752	0.0346034	0	0	0	0	0	0
sp|O60427|FADS1_HUMAN;tr|H0YB97|H0YB97_HUMAN;tr|H7C2V0|H7C2V0_HUMAN;sp|O60427-2|FADS1_HUMAN;tr|C9J425|C9J425_HUMAN;tr|F5H1Q7|F5H1Q7_HUMAN;tr|F5H0Y2|F5H0Y2_HUMAN;tr|F5H2H3|F5H2H3_HUMAN;tr|F5H5X5|F5H5X5_HUMAN;tr|C9JJB3|C9JJB3_HUMAN;tr|F5H3P6|F5H3P6_HUMAN;tr|F5GYH4|F5GYH4_HUMAN;tr|F5H852|F5H852_HUMAN;tr|F5GWE3|F5GWE3_HUMAN;tr|F5H3U5|F5H3U5_HUMAN	>sp|O60427|FADS1_HUMAN Fatty acid desaturase 1 OS=Homo sapiens GN=FADS1 PE=1 SV=3;>tr|H0YB97|H0YB97_HUMAN Fatty acid desaturase 1 (Fragment) OS=Homo sapiens GN=FADS1 PE=3 SV=1;>tr|H7C2V0|H7C2V0_HUMAN Fatty acid desaturase 1 (Fragment) OS=Homo sapiens GN=FA	4	0	0	0	0	0	0	0	0	0	0	0	0	0	2736200	0	0	0	0	0	0	1873900	0	0	0	0	0	0	0	0	0	0	0	0	0	0	0	0	0	0	0	0	0	0	0	0	0	0
sp|O60443|DFNA5_HUMAN;sp|O60443-3|DFNA5_HUMAN;sp|O60443-2|DFNA5_HUMAN;tr|H7BZJ0|H7BZJ0_HUMAN;tr|H7C147|H7C147_HUMAN	>sp|O60443|DFNA5_HUMAN Non-syndromic hearing impairment protein 5 OS=Homo sapiens GN=DFNA5 PE=1 SV=2;>sp|O60443-3|DFNA5_HUMAN Isoform 3 of Non-syndromic hearing impairment protein 5 OS=Homo sapiens GN=DFNA5	3	0	0	0	0	0	0	0	0	0	0	0	0	0	12574000	0	0	0	0	0	0	0	0	0	0	0	0	0	0	0	0	0	0	0	0	0	0	0	0	0	0	0	0	0	0	0	0	0
sp|O60447|EVI5_HUMAN;tr|F5H4R0|F5H4R0_HUMAN	>sp|O60447|EVI5_HUMAN Ecotropic viral integration site 5 protein homolog OS=Homo sapiens GN=EVI5 PE=1 SV=3;>tr|F5H4R0|F5H4R0_HUMAN Ecotropic viral integration site 5 protein homolog OS=Homo sapiens GN=EVI5 PE=4 SV=1	3	0	0	0	0	0	0	0	0	0	0	0	0	0	0	0	0	0	0	0	0	0	0	0	0	0	0	0	0	0	0	0	0	0	0	0	6136300	0	0	0	0	0	0	0	0	0	0	0
sp|O60462-4|NRP2_HUMAN;sp|O60462-5|NRP2_HUMAN;tr|F5H2X3|F5H2X3_HUMAN;sp|O60462-2|NRP2_HUMAN;tr|F5H1G4|F5H1G4_HUMAN;sp|O60462-3|NRP2_HUMAN;sp|O60462|NRP2_HUMAN;sp|O60462-6|NRP2_HUMAN	>sp|O60462-4|NRP2_HUMAN Isoform B0 of Neuropilin-2 OS=Homo sapiens GN=NRP2;>sp|O60462-5|NRP2_HUMAN Isoform B5 of Neuropilin-2 OS=Homo sapiens GN=NRP2;>tr|F5H2X3|F5H2X3_HUMAN Neuropilin-2 OS=Homo sapiens GN=NRP2 PE=4 SV=1;>sp|O60462-2|NRP2_HUMAN Isoform A0	5	0	0	0	0	0	0	0	0	0	0	0	0	0	0	0	0	0	0	0	0	0	0	0	0	0	0	0	0	0	0	0	0	0	0	0	0	0	0	0	0	0	0	0	0	0	0	0
sp|O60476|MA1A2_HUMAN	>sp|O60476|MA1A2_HUMAN Mannosyl-oligosaccharide 1,2-alpha-mannosidase IB OS=Homo sapiens GN=MAN1A2 PE=1 SV=1	2	0	0	0	0	0	0	0	0	0	0	0	0	0	0	0	11186000	16079000	15272000	0	0	0	7014800	0	0	0	0	0	0	0	0	0	0	0	0	0	0	0	0	0	0	0	0	0	0	0	0	0
sp|O60488-2|ACSL4_HUMAN;sp|O60488|ACSL4_HUMAN;tr|H0Y9A0|H0Y9A0_HUMAN;tr|D6RF95|D6RF95_HUMAN;tr|D6RFW9|D6RFW9_HUMAN;tr|D6RDA8|D6RDA8_HUMAN;tr|D6RD96|D6RD96_HUMAN	>sp|O60488-2|ACSL4_HUMAN Isoform Short of Long-chain-fatty-acid--CoA ligase 4 OS=Homo sapiens GN=ACSL4;>sp|O60488|ACSL4_HUMAN Long-chain-fatty-acid--CoA ligase 4 OS=Homo sapiens GN=ACSL4 PE=1 SV=2	30	45835000	54790000	74941000	42942000	34645000	29701000	51016000	51317000	50895000	58521000	52871000	51862000	52274000	44188000	63866000	38193000	31037000	29882000	51990000	42968000	57911000	35263000	29733000	38518000	84141000	80409000	58474000	37584000	51994000	69232000	44017000	47900000	57303000	51685000	59373000	72846000	0.260015	0.310377	0.422773	0.244724	0.196225	0.166208	0.28208	0.2836	0.291835	0.329958	0.29567
sp|O60493|SNX3_HUMAN;sp|O60493-2|SNX3_HUMAN;sp|O60493-4|SNX3_HUMAN;sp|O60493-3|SNX3_HUMAN	>sp|O60493|SNX3_HUMAN Sorting nexin-3 OS=Homo sapiens GN=SNX3 PE=1 SV=3;>sp|O60493-2|SNX3_HUMAN Isoform 2 of Sorting nexin-3 OS=Homo sapiens GN=SNX3;>sp|O60493-4|SNX3_HUMAN Isoform 4 of Sorting nexin-3 OS=Homo sapiens GN=SNX3;>sp|O60493-3|SNX3_HUMAN Isofor	17	88545000	97519000	104310000	68480000	73393000	72592000	83622000	94745000	93963000	99243000	95409000	109150000	100920000	97782000	98349000	99996000	115980000	101600000	98591000	107570000	112730000	105910000	117250000	111390000	114830000	109110000	119480000	68733000	71502000	73997000	114290000	126690000	124500000	119000000	122690000	95880000	0.502302	0.552431	0.588455	0.390263	0.415689	0.406227	0.462367	0.523603	0.538789	0.55956	0.533556
sp|O60502|NCOAT_HUMAN;tr|E9PGF9|E9PGF9_HUMAN;sp|O60502-2|NCOAT_HUMAN;sp|O60502-3|NCOAT_HUMAN;tr|H7C3X0|H7C3X0_HUMAN;tr|B4DYV7|B4DYV7_HUMAN	>sp|O60502|NCOAT_HUMAN Bifunctional protein NCOAT OS=Homo sapiens GN=MGEA5 PE=1 SV=2;>tr|E9PGF9|E9PGF9_HUMAN Bifunctional protein NCOAT OS=Homo sapiens GN=MGEA5 PE=4 SV=1;>sp|O60502-2|NCOAT_HUMAN Isoform 2 of Bifunctional protein NCOAT OS=Homo sapiens GN=M	38	110900000	125910000	126200000	91696000	104710000	105190000	127540000	128150000	133890000	142300000	135420000	127020000	146070000	136990000	146320000	174760000	204270000	183110000	135650000	145850000	143770000	141180000	120920000	124070000	99148000	96789000	104870000	86345000	87133000	94136000	91568000	102650000	110040000	103320000	94844000	123530000	0.629119	0.713262	0.711945	0.52257	0.593064	0.588646	0.705201	0.708214	0.767732	0.802328	0.757309
sp|O60504-2|VINEX_HUMAN;sp|O60504|VINEX_HUMAN;tr|H0YAZ3|H0YAZ3_HUMAN;tr|H0YB51|H0YB51_HUMAN;tr|E5RHI2|E5RHI2_HUMAN;tr|H0YBA2|H0YBA2_HUMAN;tr|E5RIA0|E5RIA0_HUMAN;tr|E5RH58|E5RH58_HUMAN;tr|E5RJP2|E5RJP2_HUMAN	>sp|O60504-2|VINEX_HUMAN Isoform Beta of Vinexin OS=Homo sapiens GN=SORBS3;>sp|O60504|VINEX_HUMAN Vinexin OS=Homo sapiens GN=SORBS3 PE=1 SV=2;>tr|H0YAZ3|H0YAZ3_HUMAN Vinexin (Fragment) OS=Homo sapiens GN=SORBS3 PE=4 SV=1;>tr|H0YB51|H0YB51_HUMAN Vinexin (Fr	3	0	0	0	6354200	0	0	0	0	0	0	0	0	0	0	0	0	0	0	0	0	0	0	0	0	0	0	0	0	0	0	0	0	0	0	0	0	0	0	0	0.0362122	0	0	0	0	0	0	0
sp|O60506|HNRPQ_HUMAN;sp|O60506-2|HNRPQ_HUMAN;tr|F6UXX1|F6UXX1_HUMAN	>sp|O60506|HNRPQ_HUMAN Heterogeneous nuclear ribonucleoprotein Q OS=Homo sapiens GN=SYNCRIP PE=1 SV=2;>sp|O60506-2|HNRPQ_HUMAN Isoform 2 of Heterogeneous nuclear ribonucleoprotein Q OS=Homo sapiens GN=SYNCRIP	48	2375400000	2402200000	2343000000	2064000000	2347900000	2214100000	2654000000	2642200000	2472500000	2167400000	2208000000	2519000000	1793400000	1719100000	1764100000	1406300000	1363800000	1481700000	1549900000	1624800000	1730900000	1573300000	1663000000	1548100000	1161300000	1181300000	1131500000	922700000	949740000	1055000000	1181500000	1177000000	1184900000	1275500000	1271500000	1173700000	13.4753	13.6081	13.2178	11.7626	13.2982	12.3902	14.6746	14.602	14.1774	12.2204	12.3478
sp|O60506-3|HNRPQ_HUMAN;sp|O60506-4|HNRPQ_HUMAN;sp|O60506-5|HNRPQ_HUMAN;tr|H0YAA0|H0YAA0_HUMAN	>sp|O60506-3|HNRPQ_HUMAN Isoform 3 of Heterogeneous nuclear ribonucleoprotein Q OS=Homo sapiens GN=SYNCRIP;>sp|O60506-4|HNRPQ_HUMAN Isoform 4 of Heterogeneous nuclear ribonucleoprotein Q OS=Homo sapiens GN=SYNCRIP;>sp|O60506-5|HNRPQ_HUMAN Isoform 5 of Hete	46	16794000	16640000	14271000	12191000	13691000	13944000	17903000	14752000	0	16318000	12100000	12588000	12582000	13097000	11950000	10197000	8154300	12573000	18149000	15418000	0	12968000	13750000	13502000	7972900	9924100	11340000	0	0	6309600	8724800	8399700	9663900	0	7961000	10045000	0.0952698	0.0942632	0.0805085	0.0694757	0.0775441	0.078031	0.0989902	0.0815261	0	0.0920055	0.0676668
sp|O60508|PRP17_HUMAN;tr|Q5SRN1|Q5SRN1_HUMAN;tr|Q5SRM9|Q5SRM9_HUMAN	>sp|O60508|PRP17_HUMAN Pre-mRNA-processing factor 17 OS=Homo sapiens GN=CDC40 PE=1 SV=1;>tr|Q5SRN1|Q5SRN1_HUMAN Pre-mRNA-processing factor 17 OS=Homo sapiens GN=CDC40 PE=4 SV=1	9	17900000	12829000	11701000	10771000	11431000	12610000	10215000	11273000	13434000	8398400	14520000	19277000	8484800	8752700	10075000	0	14221000	5720700	8044200	9591300	7639400	8387100	10516000	7346100	8931400	18059000	9882100	8513600	11161000	12917000	12120000	6700700	11761000	9322300	13116000	11446000	0.101544	0.0726744	0.0660101	0.0613832	0.0647437	0.0705659	0.0564813	0.0622996	0.0770312	0.0473526	0.0812002
sp|O60518|RNBP6_HUMAN	>sp|O60518|RNBP6_HUMAN Ran-binding protein 6 OS=Homo sapiens GN=RANBP6 PE=1 SV=2	16	8882000	5870600	6528200	5233200	6400100	7183000	14571000	6917600	6517300	13582000	2619500	3934600	20244000	20153000	18404000	18814000	17273000	32170000	30263000	16697000	22665000	13080000	14751000	11502000	15494000	13799000	12780000	13146000	7844800	25204000	15982000	22913000	12560000	5928400	4631700	6328300	0.0503862	0.0332561	0.0368282	0.0298237	0.0362494	0.0401963	0.0805667	0.0382297	0.0373705	0.0765792	0.014649
sp|O60524-4|NEMF_HUMAN;sp|O60524-5|NEMF_HUMAN;sp|O60524-3|NEMF_HUMAN;sp|O60524|NEMF_HUMAN;tr|G3V5V3|G3V5V3_HUMAN;tr|G3V4D9|G3V4D9_HUMAN;sp|O60524-2|NEMF_HUMAN;tr|G3V547|G3V547_HUMAN	>sp|O60524-4|NEMF_HUMAN Isoform 4 of Nuclear export mediator factor NEMF OS=Homo sapiens GN=NEMF;>sp|O60524-5|NEMF_HUMAN Isoform 5 of Nuclear export mediator factor NEMF OS=Homo sapiens GN=NEMF;>sp|O60524-3|NEMF_HUMAN Isoform 3 of Nuclear export mediator f	16	14772000	21354000	20200000	22591000	23831000	19696000	21707000	21597000	15666000	28006000	17551000	15530000	14030000	7015700	12771000	10498000	10224000	10470000	12715000	13693000	13346000	10288000	10850000	11979000	10454000	12384000	9695500	0	6629200	0	0	6144000	9835200	10690000	7615000	17472000	0.0837993	0.120967	0.113956	0.128745	0.134976	0.110219	0.120023	0.119355	0.0898296	0.157906	0.0981504
sp|O60547-2|GMDS_HUMAN;sp|O60547|GMDS_HUMAN	>sp|O60547-2|GMDS_HUMAN Isoform 2 of GDP-mannose 4,6 dehydratase OS=Homo sapiens GN=GMDS;>sp|O60547|GMDS_HUMAN GDP-mannose 4,6 dehydratase OS=Homo sapiens GN=GMDS PE=1 SV=1	8	0	0	0	0	0	0	0	0	0	0	0	0	14718000	10168000	9085000	11291000	0	6930500	10981000	10716000	11662000	9727700	9074800	8725800	11097000	11831000	10729000	7752800	10918000	9766000	0	11261000	13094000	10595000	13776000	13525000	0	0	0	0	0	0	0	0	0	0	0
sp|O60563|CCNT1_HUMAN;tr|A9XU13|A9XU13_HUMAN	>sp|O60563|CCNT1_HUMAN Cyclin-T1 OS=Homo sapiens GN=CCNT1 PE=1 SV=1	14	26381000	32391000	40749000	35847000	41771000	40406000	44445000	35747000	31957000	28972000	29635000	33294000	33741000	33051000	24736000	34424000	31435000	41752000	33760000	37113000	38241000	32341000	27155000	31884000	23317000	30800000	36346000	35648000	30871000	34987000	25058000	24959000	31807000	22230000	31944000	36263000	0.149655	0.18349	0.229882	0.20429	0.236586	0.226113	0.245748	0.197554	0.183243	0.163352	0.165728
sp|O60566|BUB1B_HUMAN;sp|O60566-3|BUB1B_HUMAN;sp|O60566-2|BUB1B_HUMAN;tr|H0YMK5|H0YMK5_HUMAN;tr|H0YN44|H0YN44_HUMAN	>sp|O60566|BUB1B_HUMAN Mitotic checkpoint serine/threonine-protein kinase BUB1 beta OS=Homo sapiens GN=BUB1B PE=1 SV=3;>sp|O60566-3|BUB1B_HUMAN Isoform 3 of Mitotic checkpoint serine/threonine-protein kinase BUB1 beta OS=Homo sapiens GN=BUB1B;>sp|O60566-2|	29	8119700	10790000	14946000	13558000	9372200	17100000	0	0	0	22331000	14854000	13533000	11217000	8994800	3445500	0	0	0	0	8521300	6076500	9439200	12105000	7021200	33022000	40348000	31553000	23911000	28784000	29377000	5774600	17871000	22933000	34559000	59973000	51139000	0.0460618	0.0611238	0.0843165	0.0772662	0.053083	0.0956921	0	0	0	0.125908	0.083068
sp|O60568|PLOD3_HUMAN;tr|H7C2V1|H7C2V1_HUMAN;tr|H7C2S8|H7C2S8_HUMAN;tr|H7C0B8|H7C0B8_HUMAN;tr|C9JU11|C9JU11_HUMAN;tr|C9JIX5|C9JIX5_HUMAN;tr|H7C2A8|H7C2A8_HUMAN	>sp|O60568|PLOD3_HUMAN Procollagen-lysine,2-oxoglutarate 5-dioxygenase 3 OS=Homo sapiens GN=PLOD3 PE=1 SV=1	36	49511000	62122000	62840000	52773000	58412000	45003000	43340000	60212000	68688000	48152000	40889000	35609000	277060000	280180000	253960000	251140000	250800000	300110000	246150000	256910000	244310000	223640000	203820000	241770000	65658000	65062000	65894000	60549000	53741000	58376000	74396000	61027000	53876000	59646000	67734000	68803000	0.280868	0.351912	0.354506	0.30075	0.330838	0.251838	0.239638	0.332758	0.39386	0.271495	0.228663
sp|O60573|IF4E2_HUMAN;tr|B9A044|B9A044_HUMAN;tr|B8ZZJ9|B8ZZJ9_HUMAN;tr|B8ZZ50|B8ZZ50_HUMAN;tr|C9JEL3|C9JEL3_HUMAN;tr|B8ZZL3|B8ZZL3_HUMAN;tr|B4E1E4|B4E1E4_HUMAN;tr|B9A023|B9A023_HUMAN	>sp|O60573|IF4E2_HUMAN Eukaryotic translation initiation factor 4E type 2 OS=Homo sapiens GN=EIF4E2 PE=1 SV=1;>tr|B9A044|B9A044_HUMAN Eukaryotic translation initiation factor 4E type 2 OS=Homo sapiens GN=EIF4E2 PE=3 SV=1;>tr|B8ZZJ9|B8ZZJ9_HUMAN Eukaryotic	7	14972000	24468000	13219000	13872000	11633000	12337000	14846000	11617000	18613000	10395000	10510000	11308000	11394000	15417000	12872000	12358000	17883000	16740000	13303000	13789000	18075000	11450000	9414600	18173000	8706500	9869100	12912000	6334300	9694100	8063400	0	12857000	12583000	8734700	12809000	12483000	0.0849339	0.138608	0.0745737	0.0790556	0.0658878	0.0690382	0.0820872	0.0642007	0.106728	0.0586099	0.0587751
sp|O60613|SEP15_HUMAN;sp|O60613-2|SEP15_HUMAN;tr|A8MZD0|A8MZD0_HUMAN	>sp|O60613|SEP15_HUMAN 15 kDa selenoprotein OS=Homo sapiens GN=SEP15 PE=1 SV=3	5	69576000	29974000	28894000	28509000	49138000	48486000	33580000	50931000	37604000	13646000	5979000	0	16603000	25495000	18928000	44767000	47946000	45649000	14191000	19423000	18753000	0	11385000	11499000	8667400	15932000	20099000	26068000	27410000	26220000	17543000	34051000	34781000	13626000	13370000	24079000	0.394694	0.169798	0.163003	0.162471	0.278311	0.271329	0.185672	0.281467	0.215623	0.07694	0.0334364
sp|O60645-3|EXOC3_HUMAN;tr|D6RB59|D6RB59_HUMAN;sp|O60645-2|EXOC3_HUMAN;sp|O60645|EXOC3_HUMAN;tr|D6RBR9|D6RBR9_HUMAN;tr|H0Y995|H0Y995_HUMAN	>sp|O60645-3|EXOC3_HUMAN Isoform 3 of Exocyst complex component 3 OS=Homo sapiens GN=EXOC3;>tr|D6RB59|D6RB59_HUMAN Exocyst complex component 3 OS=Homo sapiens GN=EXOC3 PE=4 SV=1;>sp|O60645-2|EXOC3_HUMAN Isoform 2 of Exocyst complex component 3 OS=Homo sapi	8	37718000	0	24047000	33413000	25645000	0	0	21667000	26570000	20408000	41502000	28457000	32778000	0	31266000	28366000	25321000	22113000	32414000	29685000	21111000	38708000	35655000	32482000	21119000	0	0	20231000	19329000	23456000	0	0	21023000	0	30897000	27830000	0.213969	0	0.135659	0.190419	0.14525	0	0	0.119741	0.152354	0.115066	0.232092
sp|O60664-4|PLIN3_HUMAN;sp|O60664|PLIN3_HUMAN;sp|O60664-3|PLIN3_HUMAN;sp|O60664-2|PLIN3_HUMAN;tr|K7EL96|K7EL96_HUMAN;tr|K7ER39|K7ER39_HUMAN;tr|K7EJD0|K7EJD0_HUMAN	>sp|O60664-4|PLIN3_HUMAN Isoform 4 of Perilipin-3 OS=Homo sapiens GN=PLIN3;>sp|O60664|PLIN3_HUMAN Perilipin-3 OS=Homo sapiens GN=PLIN3 PE=1 SV=3;>sp|O60664-3|PLIN3_HUMAN Isoform 3 of Perilipin-3 OS=Homo sapiens GN=PLIN3;>sp|O60664-2|PLIN3_HUMAN Isoform 2 o	38	1855500000	1975400000	2033100000	2269100000	2221000000	2175100000	2094900000	2351600000	2367300000	2061600000	1964900000	1874800000	770090000	738540000	701180000	897780000	894820000	902740000	772030000	693430000	762060000	685260000	700410000	694710000	615470000	625980000	655000000	676980000	656880000	645640000	711000000	707660000	662890000	601710000	550890000	649360000	10.526	11.1904	11.4695	12.9315	12.5795	12.1719	11.5832	12.996	13.5742	11.6239	10.9883
sp|O60671-2|RAD1_HUMAN;sp|O60671|RAD1_HUMAN;sp|O60671-3|RAD1_HUMAN;tr|D6R9A1|D6R9A1_HUMAN	>sp|O60671-2|RAD1_HUMAN Isoform 2 of Cell cycle checkpoint protein RAD1 OS=Homo sapiens GN=RAD1;>sp|O60671|RAD1_HUMAN Cell cycle checkpoint protein RAD1 OS=Homo sapiens GN=RAD1 PE=1 SV=1;>sp|O60671-3|RAD1_HUMAN Isoform 3 of Cell cycle checkpoint protein RA	2	0	0	0	0	0	0	0	0	0	0	0	0	0	0	0	0	0	0	0	0	0	0	0	0	0	0	0	0	0	0	0	0	0	0	6029900	0	0	0	0	0	0	0	0	0	0	0	0
sp|O60675|MAFK_HUMAN	>sp|O60675|MAFK_HUMAN Transcription factor MafK OS=Homo sapiens GN=MAFK PE=1 SV=1	2	0	0	0	0	0	0	0	0	0	0	0	0	0	0	0	0	0	0	0	0	0	0	0	0	0	0	0	0	0	0	0	0	0	0	0	0	0	0	0	0	0	0	0	0	0	0	0
sp|O60678|ANM3_HUMAN;sp|O60678-2|ANM3_HUMAN	>sp|O60678|ANM3_HUMAN Protein arginine N-methyltransferase 3 OS=Homo sapiens GN=PRMT3 PE=1 SV=3;>sp|O60678-2|ANM3_HUMAN Isoform 2 of Protein arginine N-methyltransferase 3 OS=Homo sapiens GN=PRMT3	11	14676000	14210000	6823500	7318100	6634000	5839000	20403000	19322000	11356000	26140000	12482000	8381700	22687000	17055000	30250000	28052000	9690300	22117000	14414000	22183000	18520000	16699000	34284000	56439000	0	16440000	0	0	0	0	8297200	11597000	7945000	9835500	4599700	6376700	0.0832547	0.0804976	0.0384941	0.0417054	0.0375741	0.0326752	0.112813	0.106782	0.0651159	0.147385	0.0698031
sp|O60684|IMA7_HUMAN;tr|F5H4G7|F5H4G7_HUMAN;tr|F5GYL8|F5GYL8_HUMAN;tr|Q5TFJ7|Q5TFJ7_HUMAN;tr|S4R3E5|S4R3E5_HUMAN;tr|H0Y3K0|H0Y3K0_HUMAN	>sp|O60684|IMA7_HUMAN Importin subunit alpha-7 OS=Homo sapiens GN=KPNA6 PE=1 SV=1;>tr|F5H4G7|F5H4G7_HUMAN Importin subunit alpha OS=Homo sapiens GN=KPNA6 PE=3 SV=1;>tr|F5GYL8|F5GYL8_HUMAN Importin subunit alpha OS=Homo sapiens GN=KPNA6 PE=3 SV=1;>tr|Q5TFJ7	26	95201000	97050000	105920000	112090000	101650000	97212000	79959000	80735000	100730000	90028000	90800000	94498000	102490000	100530000	119600000	101690000	112620000	105560000	99791000	135650000	124680000	111110000	121050000	112980000	114130000	116810000	126440000	110670000	103360000	107750000	117560000	125600000	130200000	114420000	133630000	135910000	0.540061	0.549774	0.597538	0.638794	0.575733	0.544001	0.442113	0.446177	0.577591	0.507603	0.507781
sp|O60701|UGDH_HUMAN;sp|O60701-3|UGDH_HUMAN;sp|O60701-2|UGDH_HUMAN;tr|E7ER83|E7ER83_HUMAN;tr|E7ETF4|E7ETF4_HUMAN;tr|E7EV97|E7EV97_HUMAN;tr|E7ER95|E7ER95_HUMAN;tr|D6RHF4|D6RHF4_HUMAN;tr|E9PBD2|E9PBD2_HUMAN	>sp|O60701|UGDH_HUMAN UDP-glucose 6-dehydrogenase OS=Homo sapiens GN=UGDH PE=1 SV=1;>sp|O60701-3|UGDH_HUMAN Isoform 3 of UDP-glucose 6-dehydrogenase OS=Homo sapiens GN=UGDH;>sp|O60701-2|UGDH_HUMAN Isoform 2 of UDP-glucose 6-dehydrogenase OS=Homo sapiens GN	39	462980000	432800000	454470000	458850000	465210000	448660000	478860000	510580000	520320000	1007100000	921940000	1037000000	207330000	190500000	210260000	333890000	338940000	367600000	258880000	288150000	249990000	321890000	322730000	320220000	172210000	194350000	188540000	252840000	252690000	257230000	214960000	232050000	240220000	160910000	175450000	230260000	2.62642	2.45175	2.56385	2.61496	2.63489	2.51071	2.64774	2.82169	2.98354	5.67831	5.15576
sp|O60716-5|CTND1_HUMAN;sp|O60716-3|CTND1_HUMAN;sp|O60716-8|CTND1_HUMAN;sp|O60716-7|CTND1_HUMAN;tr|C9JZR2|C9JZR2_HUMAN;sp|O60716-2|CTND1_HUMAN;sp|O60716|CTND1_HUMAN;sp|O60716-21|CTND1_HUMAN;sp|O60716-19|CTND1_HUMAN;sp|O60716-13|CTND1_HUMAN;sp|O60716-11|CTND1_HUMAN;sp|O60716-6|CTND1_HUMAN;sp|O60716-4|CTND1_HUMAN;sp|O60716-24|CTND1_HUMAN;sp|O60716-23|CTND1_HUMAN;sp|O60716-16|CTND1_HUMAN;sp|O60716-1…	>sp|O60716-5|CTND1_HUMAN Isoform 1A of Catenin delta-1 OS=Homo sapiens GN=CTNND1;>sp|O60716-3|CTND1_HUMAN Isoform 1AC of Catenin delta-1 OS=Homo sapiens GN=CTNND1;>sp|O60716-8|CTND1_HUMAN Isoform 1 of Catenin delta-1 OS=Homo sapiens GN=CTNND1;>sp|O60716-7|	47	393010000	374560000	486340000	366160000	400720000	361230000	329840000	340260000	378130000	355900000	401250000	383710000	215700000	238390000	225450000	204820000	291950000	265540000	271210000	261070000	254460000	218050000	225630000	202550000	139110000	156690000	152100000	130970000	128410000	139560000	129190000	127770000	126590000	141440000	157040000	160120000	2.22949	2.12183	2.74364	2.08672	2.26963	2.02145	1.82377	1.88043	2.16822	2.00666	2.24391
sp|O60739|EIF1B_HUMAN;tr|K7EQP2|K7EQP2_HUMAN	>sp|O60739|EIF1B_HUMAN Eukaryotic translation initiation factor 1b OS=Homo sapiens GN=EIF1B PE=1 SV=2	9	14479000	0	0	10260000	14595000	0	0	23898000	0	0	0	0	0	0	33395000	39576000	47812000	25510000	27839000	0	0	0	0	0	0	12751000	14921000	26453000	15022000	0	21331000	15283000	0	0	0	0	0.0821372	0	0	0.0584711	0.0826642	0	0	0.132071	0	0	0
sp|O60749|SNX2_HUMAN;tr|B4DEK4|B4DEK4_HUMAN;tr|D6RC15|D6RC15_HUMAN	>sp|O60749|SNX2_HUMAN Sorting nexin-2 OS=Homo sapiens GN=SNX2 PE=1 SV=2;>tr|B4DEK4|B4DEK4_HUMAN Sorting nexin-2 OS=Homo sapiens GN=SNX2 PE=2 SV=1	27	141250000	161550000	158540000	154630000	150470000	142360000	156990000	159590000	158400000	145970000	121340000	128770000	146870000	151240000	149090000	150440000	162120000	177630000	147530000	160320000	146810000	141130000	156690000	147990000	131890000	148110000	152100000	170770000	180480000	171930000	159480000	176680000	190460000	125930000	130170000	130830000	0.80129	0.915158	0.894389	0.881226	0.852243	0.796651	0.868037	0.881965	0.908274	0.82302	0.678569
sp|O60762|DPM1_HUMAN;tr|Q5QPK2|Q5QPK2_HUMAN;tr|H0Y368|H0Y368_HUMAN;tr|E9PHH5|E9PHH5_HUMAN;tr|Q5QPJ9|Q5QPJ9_HUMAN	>sp|O60762|DPM1_HUMAN Dolichol-phosphate mannosyltransferase OS=Homo sapiens GN=DPM1 PE=1 SV=1;>tr|Q5QPK2|Q5QPK2_HUMAN Dolichol-phosphate mannosyltransferase OS=Homo sapiens GN=DPM1 PE=4 SV=1;>tr|H0Y368|H0Y368_HUMAN Dolichol-phosphate mannosyltransferase (	12	26699000	37830000	38062000	34257000	40763000	34174000	29363000	36423000	39500000	26669000	25144000	33524000	61535000	68017000	50387000	32361000	46983000	56122000	53809000	50576000	49710000	50441000	49269000	47173000	33358000	21305000	28947000	35491000	52782000	54984000	40019000	34194000	34772000	43548000	35467000	37039000	0.151459	0.214302	0.214723	0.195228	0.230876	0.191239	0.162355	0.20129	0.226495	0.150367	0.140613
sp|O60763|USO1_HUMAN;sp|O60763-2|USO1_HUMAN;tr|F5H4X1|F5H4X1_HUMAN;tr|F5GYR8|F5GYR8_HUMAN;tr|H0Y7C0|H0Y7C0_HUMAN;REV__tr|R4GMN2|R4GMN2_HUMAN;REV__sp|Q5VZ89-5|DEN4C_HUMAN;REV__sp|Q5VZ89-6|DEN4C_HUMAN;REV__sp|Q5VZ89|DEN4C_HUMAN;REV__tr|R4GNB2|R4GNB2_HUMAN;REV__tr|R4GN35|R4GN35_HUMAN	>sp|O60763|USO1_HUMAN General vesicular transport factor p115 OS=Homo sapiens GN=USO1 PE=1 SV=2;>sp|O60763-2|USO1_HUMAN Isoform 2 of General vesicular transport factor p115 OS=Homo sapiens GN=USO1;>tr|F5H4X1|F5H4X1_HUMAN General vesicular transport factor	41	314100000	408490000	366110000	385130000	342880000	322720000	320060000	375490000	377820000	370580000	383760000	366020000	213310000	236240000	248340000	296370000	320500000	354750000	236680000	265290000	262680000	230850000	254080000	220080000	108080000	130240000	127880000	136760000	153750000	142890000	148920000	164030000	155220000	131400000	136210000	116640000	1.78184	2.31404	2.06538	2.19483	1.94203	1.80595	1.76969	2.07512	2.16644	2.08943	2.1461
sp|O60783|RT14_HUMAN	>sp|O60783|RT14_HUMAN 28S ribosomal protein S14, mitochondrial OS=Homo sapiens GN=MRPS14 PE=1 SV=1	4	0	0	0	0	0	0	0	0	0	0	0	0	0	0	0	0	0	0	0	0	0	0	0	16005000	21173000	0	17952000	14160000	0	19174000	0	0	0	0	0	0	0	0	0	0	0	0	0	0	0	0	0
sp|O60784|TOM1_HUMAN;sp|O60784-2|TOM1_HUMAN;sp|O60784-4|TOM1_HUMAN;sp|O60784-3|TOM1_HUMAN;tr|B0QY01|B0QY01_HUMAN;tr|B3KUU1|B3KUU1_HUMAN;tr|V9GYF4|V9GYF4_HUMAN;tr|B0QY02|B0QY02_HUMAN;tr|V9GZ68|V9GZ68_HUMAN;tr|H7BYN7|H7BYN7_HUMAN;tr|F8WB30|F8WB30_HUMAN;tr|F8WAW7|F8WAW7_HUMAN;tr|F8WE29|F8WE29_HUMAN;tr|F8WBB0|F8WBB0_HUMAN	>sp|O60784|TOM1_HUMAN Target of Myb protein 1 OS=Homo sapiens GN=TOM1 PE=1 SV=2;>sp|O60784-2|TOM1_HUMAN Isoform 2 of Target of Myb protein 1 OS=Homo sapiens GN=TOM1;>sp|O60784-4|TOM1_HUMAN Isoform 4 of Target of Myb protein 1 OS=Homo sapiens GN=TOM1;>sp|O6	10	25409000	19987000	16463000	22525000	19481000	21849000	19892000	19707000	18563000	32792000	14703000	16330000	12613000	12727000	19478000	28332000	40099000	34665000	19969000	16304000	19364000	17290000	19712000	22947000	34912000	33612000	27155000	44184000	38189000	47669000	23596000	33452000	30296000	24884000	26417000	39037000	0.144141	0.113223	0.0928745	0.128369	0.110338	0.122268	0.109988	0.10891	0.106441	0.184891	0.0822236
sp|O60825-2|F262_HUMAN;tr|B0FLL2|B0FLL2_HUMAN;sp|O60825|F262_HUMAN;tr|B4DY91|B4DY91_HUMAN;tr|B4DI16|B4DI16_HUMAN	>sp|O60825-2|F262_HUMAN Isoform 2 of 6-phosphofructo-2-kinase/fructose-2,6-bisphosphatase 2 OS=Homo sapiens GN=PFKFB2;>tr|B0FLL2|B0FLL2_HUMAN 6-phosphofructo-2-kinase/fructose-2, 6-bisphosphatase 2 transcript variant 3 OS=Homo sapiens GN=PFKFB2 PE=2 SV=1;>	3	0	0	0	0	0	0	0	0	0	0	0	0	0	0	0	0	0	0	0	0	0	0	0	0	0	0	0	0	0	0	5875800	5476000	0	0	0	4832200	0	0	0	0	0	0	0	0	0	0	0
sp|O60826|CCD22_HUMAN	>sp|O60826|CCD22_HUMAN Coiled-coil domain-containing protein 22 OS=Homo sapiens GN=CCDC22 PE=1 SV=1	19	0	13953000	26151000	13907000	25311000	14558000	0	18437000	15824000	23793000	14739000	11158000	37875000	29428000	22230000	40033000	26096000	30848000	24403000	38810000	18917000	20717000	35944000	18416000	42380000	12694000	18811000	13615000	22879000	25393000	19692000	23269000	20215000	27891000	26380000	18660000	0	0.0790417	0.147528	0.0792551	0.143358	0.081467	0	0.101891	0.0907356	0.134152	0.0824249
sp|O60828-5|PQBP1_HUMAN;sp|O60828|PQBP1_HUMAN;sp|O60828-2|PQBP1_HUMAN;sp|O60828-4|PQBP1_HUMAN;tr|H7C053|H7C053_HUMAN;tr|C9JQA1|C9JQA1_HUMAN;sp|O60828-3|PQBP1_HUMAN;sp|O60828-10|PQBP1_HUMAN;sp|O60828-9|PQBP1_HUMAN;sp|O60828-8|PQBP1_HUMAN;sp|O60828-7|PQBP1_HUMAN;sp|O60828-6|PQBP1_HUMAN	>sp|O60828-5|PQBP1_HUMAN Isoform 5 of Polyglutamine-binding protein 1 OS=Homo sapiens GN=PQBP1;>sp|O60828|PQBP1_HUMAN Polyglutamine-binding protein 1 OS=Homo sapiens GN=PQBP1 PE=1 SV=1;>sp|O60828-2|PQBP1_HUMAN Isoform 2 of Polyglutamine-binding protein 1 O	6	24081000	28419000	26202000	29396000	31184000	30234000	25368000	27432000	21616000	23996000	22502000	24411000	43661000	47241000	39787000	43143000	45518000	50296000	43538000	51199000	48431000	54231000	49969000	56031000	37488000	34161000	47105000	34807000	29361000	35198000	27441000	24629000	37063000	38554000	38260000	42277000	0.136608	0.16099	0.147816	0.167526	0.176622	0.16919	0.140266	0.151601	0.123947	0.135296	0.125838
sp|O60830|TI17B_HUMAN;sp|O60830-2|TI17B_HUMAN;tr|V9GYK7|V9GYK7_HUMAN;tr|V9GYU0|V9GYU0_HUMAN;tr|V9GYS0|V9GYS0_HUMAN	>sp|O60830|TI17B_HUMAN Mitochondrial import inner membrane translocase subunit Tim17-B OS=Homo sapiens GN=TIMM17B PE=1 SV=1;>sp|O60830-2|TI17B_HUMAN Isoform 2 of Mitochondrial import inner membrane translocase subunit Tim17-B OS=Homo sapiens GN=TIMM17B;>tr	4	0	0	0	0	0	0	0	0	0	0	0	0	0	0	0	0	0	0	0	0	0	0	0	0	0	0	0	0	0	0	0	0	0	0	0	0	0	0	0	0	0	0	0	0	0	0	0
sp|O60831|PRAF2_HUMAN;tr|A6NP52|A6NP52_HUMAN	>sp|O60831|PRAF2_HUMAN PRA1 family protein 2 OS=Homo sapiens GN=PRAF2 PE=1 SV=1;>tr|A6NP52|A6NP52_HUMAN PRA1 family protein 2 OS=Homo sapiens GN=PRAF2 PE=4 SV=1	8	18768000	16927000	29043000	23654000	20922000	24961000	29853000	34394000	28965000	18177000	11637000	15515000	94847000	97136000	77343000	198550000	193210000	172260000	102240000	106140000	112230000	169270000	87355000	90112000	0	0	0	0	0	0	0	0	0	0	0	0	0.106468	0.095889	0.163843	0.134803	0.1185	0.139682	0.165065	0.190076	0.166087	0.102487	0.0650776
sp|O60832|DKC1_HUMAN;sp|O60832-2|DKC1_HUMAN;tr|C9IYT0|C9IYT0_HUMAN;tr|H7C0M1|H7C0M1_HUMAN;tr|H7C2Q9|H7C2Q9_HUMAN;tr|H7C2Q2|H7C2Q2_HUMAN;tr|H7BZF2|H7BZF2_HUMAN	>sp|O60832|DKC1_HUMAN H/ACA ribonucleoprotein complex subunit 4 OS=Homo sapiens GN=DKC1 PE=1 SV=3;>sp|O60832-2|DKC1_HUMAN Isoform 3 of H/ACA ribonucleoprotein complex subunit 4 OS=Homo sapiens GN=DKC1;>tr|C9IYT0|C9IYT0_HUMAN H/ACA ribonucleoprotein complex	29	291010000	328840000	321510000	386620000	348250000	415270000	384310000	362910000	370280000	376900000	304410000	336860000	334840000	324440000	344440000	348270000	380850000	394200000	337460000	395500000	383660000	361460000	417000000	334130000	378580000	428210000	450760000	416470000	434490000	376240000	423930000	439620000	442770000	386880000	469530000	413800000	1.65086	1.86283	1.81377	2.20332	1.97244	2.32386	2.12495	2.0056	2.1232	2.12507	1.70235
sp|O60841|IF2P_HUMAN	>sp|O60841|IF2P_HUMAN Eukaryotic translation initiation factor 5B OS=Homo sapiens GN=EIF5B PE=1 SV=4	49	438610000	438930000	500290000	443790000	414260000	465440000	490350000	527060000	515190000	503910000	457230000	495780000	309910000	285620000	306790000	311710000	274730000	327300000	357230000	385510000	365100000	347810000	330290000	334230000	279040000	252490000	256150000	228630000	203210000	257720000	284120000	245770000	254640000	271830000	315350000	299440000	2.48817	2.48648	2.82234	2.52913	2.34632	2.60462	2.71127	2.91277	2.95413	2.84119	2.55697
sp|O60869-2|EDF1_HUMAN;sp|O60869|EDF1_HUMAN	>sp|O60869-2|EDF1_HUMAN Isoform 2 of Endothelial differentiation-related factor 1 OS=Homo sapiens GN=EDF1;>sp|O60869|EDF1_HUMAN Endothelial differentiation-related factor 1 OS=Homo sapiens GN=EDF1 PE=1 SV=1	9	107480000	124670000	153670000	75312000	60201000	57068000	111500000	110900000	106000000	120330000	124170000	117480000	102750000	110700000	103030000	46798000	54470000	52467000	109440000	118610000	96110000	94050000	97974000	103240000	204450000	220660000	283130000	101970000	90229000	101320000	166800000	196670000	208380000	184760000	247500000	218860000	0.609718	0.706238	0.866915	0.429198	0.340971	0.319354	0.616511	0.612882	0.607809	0.678455	0.694396
sp|O60870|KIN17_HUMAN;tr|F5GXB3|F5GXB3_HUMAN;tr|B4DX32|B4DX32_HUMAN;tr|S4R357|S4R357_HUMAN	>sp|O60870|KIN17_HUMAN DNA/RNA-binding protein KIN17 OS=Homo sapiens GN=KIN PE=1 SV=2;>tr|F5GXB3|F5GXB3_HUMAN DNA/RNA-binding protein KIN17 OS=Homo sapiens GN=KIN PE=4 SV=1;>tr|B4DX32|B4DX32_HUMAN DNA/RNA-binding protein KIN17 OS=Homo sapiens GN=KIN PE=2 S	6	6814900	5957200	7824800	0	5385700	5410000	5816200	0	5244600	0	6302600	7082400	0	0	0	4510300	0	0	4524600	6035200	0	4248500	4017500	0	7465600	11085000	8279000	11645000	12479000	8448700	7309800	6736500	7396100	7889900	11306000	7933600	0.0386599	0.0337467	0.0441429	0	0.0305039	0.0302745	0.0321592	0	0.0300728	0	0.035246
sp|O60884|DNJA2_HUMAN;tr|H3BMW5|H3BMW5_HUMAN;tr|I3L320|I3L320_HUMAN	>sp|O60884|DNJA2_HUMAN DnaJ homolog subfamily A member 2 OS=Homo sapiens GN=DNAJA2 PE=1 SV=1	29	258470000	286340000	264390000	265440000	264950000	233940000	279270000	317900000	282560000	295730000	320070000	329000000	222730000	239620000	230810000	191280000	208890000	207140000	265130000	286900000	273750000	237670000	247430000	258260000	299660000	336600000	334480000	294180000	289190000	267550000	307880000	322420000	380430000	298680000	333540000	345130000	1.46626	1.62207	1.49153	1.51273	1.50064	1.30913	1.54415	1.75686	1.62021	1.66741	1.78993
sp|O60885|BRD4_HUMAN;sp|O60885-2|BRD4_HUMAN;sp|O60885-3|BRD4_HUMAN;tr|M0QZD9|M0QZD9_HUMAN;tr|M0R0H4|M0R0H4_HUMAN;tr|M0QYW0|M0QYW0_HUMAN	>sp|O60885|BRD4_HUMAN Bromodomain-containing protein 4 OS=Homo sapiens GN=BRD4 PE=1 SV=2;>sp|O60885-2|BRD4_HUMAN Isoform C of Bromodomain-containing protein 4 OS=Homo sapiens GN=BRD4;>sp|O60885-3|BRD4_HUMAN Isoform B of Bromodomain-containing protein 4 OS=	17	28741000	96929000	30006000	42320000	23371000	34724000	24344000	32007000	0	26514000	24621000	24162000	39936000	29247000	36224000	41783000	41447000	39960000	48459000	37790000	38014000	34176000	37910000	38149000	29133000	34388000	32143000	33115000	30713000	29815000	42475000	33867000	41196000	30604000	36002000	42129000	0.163043	0.549089	0.169276	0.241179	0.13237	0.194316	0.134604	0.176885	0	0.149493	0.137688
sp|O60888-3|CUTA_HUMAN;sp|O60888|CUTA_HUMAN;sp|O60888-2|CUTA_HUMAN;tr|C9IZG4|C9IZG4_HUMAN;tr|C9IZQ5|C9IZQ5_HUMAN	>sp|O60888-3|CUTA_HUMAN Isoform C of Protein CutA OS=Homo sapiens GN=CUTA;>sp|O60888|CUTA_HUMAN Protein CutA OS=Homo sapiens GN=CUTA PE=1 SV=2;>sp|O60888-2|CUTA_HUMAN Isoform A of Protein CutA OS=Homo sapiens GN=CUTA;>tr|C9IZG4|C9IZG4_HUMAN Protein CutA OS	6	94882000	71775000	77756000	69789000	110990000	98154000	91667000	66111000	76194000	82185000	111510000	110650000	54750000	102460000	87529000	56516000	54555000	77813000	46767000	61710000	65321000	66993000	64671000	76425000	71200000	100730000	88930000	84781000	91678000	113710000	63384000	70994000	65320000	96309000	70161000	92494000	0.538251	0.406595	0.438653	0.397723	0.628633	0.549273	0.50685	0.365359	0.4369	0.463382	0.623597
sp|O60907-2|TBL1X_HUMAN;sp|O60907|TBL1X_HUMAN;sp|Q9BQ87|TBL1Y_HUMAN;tr|C9JCW3|C9JCW3_HUMAN;tr|C9JYQ8|C9JYQ8_HUMAN	>sp|O60907-2|TBL1X_HUMAN Isoform 2 of F-box-like/WD repeat-containing protein TBL1X OS=Homo sapiens GN=TBL1X;>sp|O60907|TBL1X_HUMAN F-box-like/WD repeat-containing protein TBL1X OS=Homo sapiens GN=TBL1X PE=1 SV=3;>sp|Q9BQ87|TBL1Y_HUMAN F-box-like/WD repeat	8	0	0	0	0	0	0	0	0	0	0	0	0	5890900	9242400	7152500	0	0	0	4780900	6661000	0	6187600	0	0	0	0	0	0	0	0	0	0	0	0	0	0	0	0	0	0	0	0	0	0	0	0	0
sp|O60911|CATL2_HUMAN	>sp|O60911|CATL2_HUMAN Cathepsin L2 OS=Homo sapiens GN=CTSV PE=1 SV=2	4	0	0	0	0	0	0	0	0	0	0	0	0	0	0	0	0	0	0	0	0	0	0	0	0	0	0	0	0	0	0	0	0	0	0	0	0	0	0	0	0	0	0	0	0	0	0	0
sp|O60925|PFD1_HUMAN;tr|E5RGS4|E5RGS4_HUMAN;tr|D6RGG5|D6RGG5_HUMAN	>sp|O60925|PFD1_HUMAN Prefoldin subunit 1 OS=Homo sapiens GN=PFDN1 PE=1 SV=2;>tr|E5RGS4|E5RGS4_HUMAN Prefoldin subunit 1 OS=Homo sapiens GN=PFDN1 PE=4 SV=1	11	111950000	118610000	118770000	133030000	123640000	128360000	112190000	113040000	114810000	119820000	111610000	110110000	141210000	154450000	147700000	125720000	121400000	113470000	128930000	157210000	138530000	139250000	136140000	123210000	124650000	139890000	144620000	134700000	142310000	138980000	166030000	155070000	150350000	135390000	162740000	142010000	0.635075	0.671909	0.67003	0.758129	0.700281	0.718306	0.620327	0.624709	0.658326	0.675579	0.624156
sp|O60927|PP1RB_HUMAN;tr|Q5SRK2|Q5SRK2_HUMAN	>sp|O60927|PP1RB_HUMAN Protein phosphatase 1 regulatory subunit 11 OS=Homo sapiens GN=PPP1R11 PE=1 SV=1	5	0	8913900	13815000	0	0	0	0	14730000	0	18648000	0	9665000	11031000	17756000	11870000	16222000	15448000	16961000	12146000	15094000	0	15796000	17772000	15108000	10173000	18887000	14847000	0	10439000	0	7876200	0	0	16166000	13090000	0	0	0.050496	0.077936	0	0	0	0	0.0814045	0	0.105143	0
sp|O60930|RNH1_HUMAN	>sp|O60930|RNH1_HUMAN Ribonuclease H1 OS=Homo sapiens GN=RNASEH1 PE=1 SV=2	3	0	0	0	0	0	0	0	0	0	0	0	0	0	8745400	0	0	0	0	6826500	6162800	0	0	0	0	0	0	6651600	0	0	0	0	0	0	0	0	0	0	0	0	0	0	0	0	0	0	0	0
sp|O60934|NBN_HUMAN;tr|E5RGU1|E5RGU1_HUMAN;tr|E2QRP0|E2QRP0_HUMAN	>sp|O60934|NBN_HUMAN Nibrin OS=Homo sapiens GN=NBN PE=1 SV=1	7	0	0	0	0	0	0	0	0	0	0	0	0	14731000	13837000	14418000	17470000	10557000	17977000	19778000	16437000	14523000	20574000	21310000	15148000	0	15584000	18135000	15953000	13266000	17968000	16723000	15427000	21286000	14648000	19153000	17227000	0	0	0	0	0	0	0	0	0	0	0
sp|O60942|MCE1_HUMAN;sp|O60942-4|MCE1_HUMAN;sp|O60942-2|MCE1_HUMAN;sp|O60942-3|MCE1_HUMAN;tr|B4DSJ8|B4DSJ8_HUMAN	>sp|O60942|MCE1_HUMAN mRNA-capping enzyme OS=Homo sapiens GN=RNGTT PE=1 SV=1;>sp|O60942-4|MCE1_HUMAN Isoform 4 of mRNA-capping enzyme OS=Homo sapiens GN=RNGTT;>sp|O60942-2|MCE1_HUMAN Isoform 2 of mRNA-capping enzyme OS=Homo sapiens GN=RNGTT;>sp|O60942-3|MC	15	29498000	33315000	35029000	35818000	24524000	28970000	27557000	37195000	31000000	17708000	21420000	23371000	13610000	16372000	16496000	22876000	32547000	27875000	16348000	16006000	17207000	0	11833000	0	38769000	49950000	30884000	50755000	47591000	43297000	50205000	41644000	38008000	27018000	37001000	33086000	0.167338	0.188725	0.197613	0.204124	0.138901	0.162117	0.15237	0.205556	0.177756	0.0998427	0.119787
sp|O75027|ABCB7_HUMAN;sp|O75027-2|ABCB7_HUMAN;tr|B4DGL8|B4DGL8_HUMAN;tr|G3XAC4|G3XAC4_HUMAN;tr|E9PJR8|E9PJR8_HUMAN;tr|E9PNQ5|E9PNQ5_HUMAN	>sp|O75027|ABCB7_HUMAN ATP-binding cassette sub-family B member 7, mitochondrial OS=Homo sapiens GN=ABCB7 PE=1 SV=2;>sp|O75027-2|ABCB7_HUMAN Isoform 2 of ATP-binding cassette sub-family B member 7, mitochondrial OS=Homo sapiens GN=ABCB7;>tr|B4DGL8|B4DGL8_H	8	18790000	14140000	24478000	12262000	15231000	6404700	15955000	15432000	15358000	15075000	12520000	14763000	15787000	14344000	14913000	17374000	25812000	12261000	21032000	20205000	16219000	13670000	13522000	17707000	23567000	13438000	17909000	15433000	25703000	18430000	22214000	26630000	12842000	13904000	10826000	19242000	0.106593	0.0801011	0.13809	0.0698803	0.0862665	0.0358409	0.0882192	0.0852841	0.0880636	0.0849971	0.0700156
sp|O75044|SRGP2_HUMAN;tr|H0Y2P8|H0Y2P8_HUMAN;tr|H0Y4C3|H0Y4C3_HUMAN;tr|Q5VZB4|Q5VZB4_HUMAN;sp|P0DJJ0|SRG2C_HUMAN;tr|H0Y582|H0Y582_HUMAN;tr|E9PDX4|E9PDX4_HUMAN;tr|G5EA48|G5EA48_HUMAN;sp|Q7Z6B7-2|SRGP1_HUMAN;sp|Q7Z6B7|SRGP1_HUMAN	>sp|O75044|SRGP2_HUMAN SLIT-ROBO Rho GTPase-activating protein 2 OS=Homo sapiens GN=SRGAP2 PE=1 SV=2;>tr|H0Y2P8|H0Y2P8_HUMAN SLIT-ROBO Rho GTPase-activating protein 2 (Fragment) OS=Homo sapiens GN=SRGAP2 PE=4 SV=1;>tr|H0Y4C3|H0Y4C3_HUMAN SLIT-ROBO Rho GTPa	28	7173100	7986700	12641000	9037300	19457000	5710800	0	8233000	13486000	8714000	19124000	14590000	127620000	86848000	54146000	69869000	35391000	37980000	87892000	89325000	80747000	59960000	63548000	88229000	16859000	11567000	6965400	17310000	8891800	14419000	4208900	11607000	10006000	9338000	5661900	8336100	0.0406919	0.0452435	0.071313	0.051503	0.110202	0.0319578	0	0.0454992	0.0773294	0.049132	0.106947
sp|O75061-2|AUXI_HUMAN;sp|O75061-4|AUXI_HUMAN;sp|O75061|AUXI_HUMAN;sp|O75061-3|AUXI_HUMAN;tr|S4R305|S4R305_HUMAN	>sp|O75061-2|AUXI_HUMAN Isoform 2 of Putative tyrosine-protein phosphatase auxilin OS=Homo sapiens GN=DNAJC6;>sp|O75061-4|AUXI_HUMAN Isoform 4 of Putative tyrosine-protein phosphatase auxilin OS=Homo sapiens GN=DNAJC6;>sp|O75061|AUXI_HUMAN Putative tyrosin	6	0	0	0	0	0	0	0	0	0	0	0	0	0	6496400	8401700	9872300	0	3939700	14552000	9649100	0	18719000	13980000	11711000	0	0	0	0	0	0	4257900	0	5287300	3985200	0	0	0	0	0	0	0	0	0	0	0	0	0
sp|O75063|XYLK_HUMAN	>sp|O75063|XYLK_HUMAN Glycosaminoglycan xylosylkinase OS=Homo sapiens GN=FAM20B PE=1 SV=1	5	0	0	0	0	0	0	0	0	0	0	0	0	6158700	7744100	8315400	8780100	0	0	6169000	0	5702300	0	5619700	0	0	0	7611200	5610100	5265400	0	0	5937600	5432200	7266900	0	0	0	0	0	0	0	0	0	0	0	0	0
sp|O75083|WDR1_HUMAN;sp|O75083-3|WDR1_HUMAN;tr|D6RD66|D6RD66_HUMAN	>sp|O75083|WDR1_HUMAN WD repeat-containing protein 1 OS=Homo sapiens GN=WDR1 PE=1 SV=4;>sp|O75083-3|WDR1_HUMAN Isoform 2 of WD repeat-containing protein 1 OS=Homo sapiens GN=WDR1;>tr|D6RD66|D6RD66_HUMAN WD repeat-containing protein 1 (Fragment) OS=Homo sap	36	548260000	549660000	542000000	718550000	699280000	688410000	640340000	628280000	624630000	567420000	605720000	595800000	626550000	620790000	622840000	669430000	639830000	681990000	744440000	800490000	737980000	655150000	692390000	646090000	255150000	282470000	306360000	441170000	445880000	470140000	331670000	334600000	399450000	272920000	301100000	337010000	3.1102	3.11374	3.05764	4.09497	3.96063	3.85236	3.5406	3.47215	3.58166	3.19927	3.38737
sp|O75113|N4BP1_HUMAN	>sp|O75113|N4BP1_HUMAN NEDD4-binding protein 1 OS=Homo sapiens GN=N4BP1 PE=1 SV=4	6	0	0	3539600	0	0	0	0	0	0	2759100	0	0	7244100	6198600	6488200	0	0	3881500	4153900	0	0	5394600	0	1932400	4929800	4464500	0	4659400	0	4222700	0	0	2746200	5887600	0	5138900	0	0	0.0199683	0	0	0	0	0	0	0.0155566	0
sp|O75116|ROCK2_HUMAN;tr|E9PF63|E9PF63_HUMAN;tr|D6REE7|D6REE7_HUMAN;tr|C9JFJ0|C9JFJ0_HUMAN	>sp|O75116|ROCK2_HUMAN Rho-associated protein kinase 2 OS=Homo sapiens GN=ROCK2 PE=1 SV=4;>tr|E9PF63|E9PF63_HUMAN Rho-associated protein kinase 2 OS=Homo sapiens GN=ROCK2 PE=4 SV=1	37	66183000	85776000	79348000	56167000	56261000	60560000	82537000	86348000	75970000	74377000	84549000	72655000	99879000	106860000	112950000	85649000	88594000	103610000	142830000	145290000	142150000	120090000	116500000	124290000	59572000	61594000	64744000	45695000	38666000	53925000	58994000	62951000	64796000	64208000	74100000	69610000	0.375446	0.485909	0.447634	0.320092	0.318655	0.338895	0.456368	0.477197	0.435616	0.419359	0.472823
sp|O75131|CPNE3_HUMAN;tr|E5RG68|E5RG68_HUMAN;tr|E5RHZ0|E5RHZ0_HUMAN;tr|H0YB26|H0YB26_HUMAN;tr|E5RJ85|E5RJ85_HUMAN;tr|E5RG97|E5RG97_HUMAN;tr|E5RFT7|E5RFT7_HUMAN;tr|Q7Z6C8|Q7Z6C8_HUMAN;sp|Q8IYJ1|CPNE9_HUMAN;sp|Q96A23|CPNE4_HUMAN;sp|O95741|CPNE6_HUMAN;sp|Q96A23-2|CPNE4_HUMAN;sp|Q9HCH3|CPNE5_HUMAN;tr|F5GXN1|F5GXN1_HUMAN	>sp|O75131|CPNE3_HUMAN Copine-3 OS=Homo sapiens GN=CPNE3 PE=1 SV=1;>tr|E5RG68|E5RG68_HUMAN Copine-3 (Fragment) OS=Homo sapiens GN=CPNE3 PE=4 SV=1	33	286460000	306150000	286410000	301210000	289370000	276180000	274800000	254680000	268430000	278660000	241840000	263610000	187040000	192040000	169260000	231430000	187850000	208460000	183300000	243650000	202070000	166810000	167590000	186550000	286310000	300050000	341840000	320390000	313880000	277730000	321020000	339580000	342180000	292040000	313180000	327930000	1.62504	1.7343	1.61576	1.71658	1.63895	1.54551	1.51944	1.40747	1.53919	1.57116	1.35244
sp|O75143-3|ATG13_HUMAN;sp|O75143-2|ATG13_HUMAN;sp|O75143|ATG13_HUMAN;sp|O75143-5|ATG13_HUMAN;tr|E9PPR2|E9PPR2_HUMAN;tr|H0YEM7|H0YEM7_HUMAN;tr|J9JIF6|J9JIF6_HUMAN;sp|O75143-4|ATG13_HUMAN	>sp|O75143-3|ATG13_HUMAN Isoform 3 of Autophagy-related protein 13 OS=Homo sapiens GN=ATG13;>sp|O75143-2|ATG13_HUMAN Isoform 2 of Autophagy-related protein 13 OS=Homo sapiens GN=ATG13;>sp|O75143|ATG13_HUMAN Autophagy-related protein 13 OS=Homo sapiens GN=A	2	0	0	0	0	0	0	0	0	0	0	0	0	0	0	0	0	0	0	0	0	0	0	0	0	0	0	0	0	0	0	0	0	0	0	0	0	0	0	0	0	0	0	0	0	0	0	0
sp|O75146|HIP1R_HUMAN;tr|H0YH66|H0YH66_HUMAN	>sp|O75146|HIP1R_HUMAN Huntingtin-interacting protein 1-related protein OS=Homo sapiens GN=HIP1R PE=1 SV=2	21	63726000	69570000	81027000	100140000	110250000	115730000	83980000	51506000	89832000	83884000	98611000	114120000	31647000	28742000	40501000	36739000	69343000	71320000	32501000	23894000	34096000	58545000	33437000	54573000	100000000	76649000	65919000	38607000	107000000	96852000	78483000	77261000	92638000	140720000	81373000	78125000	0.361508	0.394104	0.457106	0.570691	0.624442	0.647628	0.464346	0.284645	0.515101	0.472962	0.551462
sp|O75150|BRE1B_HUMAN;tr|H3BP71|H3BP71_HUMAN;sp|O75150-3|BRE1B_HUMAN;sp|O75150-4|BRE1B_HUMAN;tr|F8W8Z4|F8W8Z4_HUMAN;tr|H3BS50|H3BS50_HUMAN;tr|H3BQ99|H3BQ99_HUMAN;tr|H3BUL6|H3BUL6_HUMAN;tr|I3L332|I3L332_HUMAN	>sp|O75150|BRE1B_HUMAN E3 ubiquitin-protein ligase BRE1B OS=Homo sapiens GN=RNF40 PE=1 SV=4;>tr|H3BP71|H3BP71_HUMAN E3 ubiquitin-protein ligase BRE1B OS=Homo sapiens GN=RNF40 PE=4 SV=1;>sp|O75150-3|BRE1B_HUMAN Isoform 3 of E3 ubiquitin-protein ligase BRE1B	31	66906000	72466000	61729000	50210000	62015000	65070000	61536000	68254000	52378000	56346000	55128000	52761000	51688000	57677000	38821000	49023000	36240000	52008000	74124000	68581000	65015000	65441000	67947000	59238000	82749000	88604000	89222000	81036000	74445000	60350000	81628000	79445000	85605000	87200000	99182000	93477000	0.379548	0.410509	0.348238	0.286144	0.351245	0.364134	0.340248	0.377202	0.300338	0.317695	0.308292
sp|O75152|ZC11A_HUMAN;tr|E9PQ61|E9PQ61_HUMAN;tr|E9PBY7|E9PBY7_HUMAN	>sp|O75152|ZC11A_HUMAN Zinc finger CCCH domain-containing protein 11A OS=Homo sapiens GN=ZC3H11A PE=1 SV=3;>tr|E9PQ61|E9PQ61_HUMAN Zinc finger CCCH domain-containing protein 11A OS=Homo sapiens GN=ZC3H11A PE=4 SV=1;>tr|E9PBY7|E9PBY7_HUMAN Zinc finger CCCH	17	26813000	24061000	23976000	19598000	24838000	20870000	23136000	25871000	26382000	27693000	22572000	31512000	26716000	36686000	39330000	15695000	19031000	15243000	39405000	52547000	48288000	29359000	30370000	25776000	25019000	25029000	27464000	19701000	18586000	15392000	24140000	22568000	26469000	33237000	32105000	29246000	0.152106	0.136302	0.135258	0.111688	0.140679	0.116789	0.127925	0.142975	0.151276	0.156141	0.126229
sp|O75153|CLU_HUMAN	>sp|O75153|CLU_HUMAN Clustered mitochondria protein homolog OS=Homo sapiens GN=CLUH PE=1 SV=2	46	169610000	180950000	179630000	123070000	122760000	107650000	166780000	167090000	162760000	176480000	164430000	171770000	118180000	117020000	111980000	84780000	84471000	88753000	100190000	125340000	112030000	129690000	119790000	114840000	228460000	244260000	248360000	166240000	158360000	157280000	201320000	225090000	224910000	234280000	282840000	263490000	0.962172	1.02506	1.01337	0.701368	0.695297	0.602412	0.922168	0.923413	0.933274	0.995044	0.919542
sp|O75157-2|T22D2_HUMAN;sp|O75157|T22D2_HUMAN;tr|H0Y865|H0Y865_HUMAN	>sp|O75157-2|T22D2_HUMAN Isoform 2 of TSC22 domain family protein 2 OS=Homo sapiens GN=TSC22D2;>sp|O75157|T22D2_HUMAN TSC22 domain family protein 2 OS=Homo sapiens GN=TSC22D2 PE=1 SV=3;>tr|H0Y865|H0Y865_HUMAN TSC22 domain family protein 2 (Fragment) OS=Hom	5	0	0	0	0	0	0	0	0	0	0	0	0	0	0	0	0	0	0	4876300	0	0	0	0	5023400	0	0	0	0	0	0	0	0	0	5065900	6530600	5519000	0	0	0	0	0	0	0	0	0	0	0
sp|O75165|DJC13_HUMAN;tr|H0YA63|H0YA63_HUMAN	>sp|O75165|DJC13_HUMAN DnaJ homolog subfamily C member 13 OS=Homo sapiens GN=DNAJC13 PE=1 SV=5	27	36028000	61632000	70403000	47741000	33712000	87915000	71319000	71535000	92301000	52573000	45486000	62864000	81979000	54245000	90320000	89096000	80303000	84283000	93016000	53659000	46525000	78172000	62866000	63660000	60879000	46606000	33442000	60744000	61005000	81690000	45574000	55471000	37134000	46609000	50280000	43162000	0.204381	0.349136	0.397172	0.272073	0.19094	0.491975	0.394341	0.395334	0.529259	0.296421	0.254371
sp|O75170-6|PP6R2_HUMAN;sp|O75170-2|PP6R2_HUMAN;sp|O75170-4|PP6R2_HUMAN;sp|O75170-3|PP6R2_HUMAN;sp|O75170-5|PP6R2_HUMAN;tr|T1ECW5|T1ECW5_HUMAN;sp|O75170|PP6R2_HUMAN	>sp|O75170-6|PP6R2_HUMAN Isoform 6 of Serine/threonine-protein phosphatase 6 regulatory subunit 2 OS=Homo sapiens GN=PPP6R2;>sp|O75170-2|PP6R2_HUMAN Isoform 2 of Serine/threonine-protein phosphatase 6 regulatory subunit 2 OS=Homo sapiens GN=PPP6R2;>sp|O751	8	0	0	0	0	0	11861000	0	7442400	0	0	0	0	0	0	0	0	0	0	0	0	0	0	0	0	0	0	0	0	0	0	0	0	0	0	0	0	0	0	0	0	0	0.0663745	0	0.04113	0	0	0
sp|O75175|CNOT3_HUMAN;sp|O75175-3|CNOT3_HUMAN;sp|O75175-2|CNOT3_HUMAN;tr|H0Y5X7|H0Y5X7_HUMAN;tr|H7C5J4|H7C5J4_HUMAN;tr|H7C148|H7C148_HUMAN	>sp|O75175|CNOT3_HUMAN CCR4-NOT transcription complex subunit 3 OS=Homo sapiens GN=CNOT3 PE=1 SV=1;>sp|O75175-3|CNOT3_HUMAN Isoform 3 of CCR4-NOT transcription complex subunit 3 OS=Homo sapiens GN=CNOT3;>sp|O75175-2|CNOT3_HUMAN Isoform 2 of CCR4-NOT transc	8	9355600	7167400	0	7727200	0	0	0	8994300	0	0	11330000	18280000	15416000	9394200	12652000	7471800	0	11967000	8075200	9849200	10316000	9124100	10847000	7383400	9463700	7283700	7932300	0	0	5996300	0	8514600	6677600	6694000	11320000	7196700	0.0530729	0.0406023	0	0.0440368	0	0	0	0.0497065	0	0	0.0633607
sp|O75179-2|ANR17_HUMAN;sp|O75179|ANR17_HUMAN;tr|H0YM23|H0YM23_HUMAN;tr|E7EUV3|E7EUV3_HUMAN;sp|O75179-6|ANR17_HUMAN;sp|O75179-4|ANR17_HUMAN;sp|O75179-3|ANR17_HUMAN;tr|H0YLQ3|H0YLQ3_HUMAN;tr|H0YMS3|H0YMS3_HUMAN;sp|O75179-5|ANR17_HUMAN	>sp|O75179-2|ANR17_HUMAN Isoform 2 of Ankyrin repeat domain-containing protein 17 OS=Homo sapiens GN=ANKRD17;>sp|O75179|ANR17_HUMAN Ankyrin repeat domain-containing protein 17 OS=Homo sapiens GN=ANKRD17 PE=1 SV=3;>tr|H0YM23|H0YM23_HUMAN Ankyrin repeat doma	35	33152000	63247000	75547000	25499000	37313000	38056000	62696000	61635000	87350000	108460000	102960000	75589000	97988000	85758000	127950000	89476000	104020000	95356000	81411000	108050000	95936000	96372000	122810000	88414000	152720000	127580000	118980000	83880000	83693000	80237000	119800000	107660000	113890000	173610000	124670000	149850000	0.188066	0.358285	0.426191	0.145317	0.211336	0.212962	0.346662	0.340622	0.500869	0.611528	0.575783
sp|O75182-2|SIN3B_HUMAN;sp|O75182|SIN3B_HUMAN;tr|M0QYC5|M0QYC5_HUMAN;tr|M0R271|M0R271_HUMAN;sp|O75182-3|SIN3B_HUMAN	>sp|O75182-2|SIN3B_HUMAN Isoform 2 of Paired amphipathic helix protein Sin3b OS=Homo sapiens GN=SIN3B;>sp|O75182|SIN3B_HUMAN Paired amphipathic helix protein Sin3b OS=Homo sapiens GN=SIN3B PE=1 SV=2;>tr|M0QYC5|M0QYC5_HUMAN Paired amphipathic helix protein	5	0	0	0	0	0	0	0	0	0	0	0	0	25617000	0	0	11967000	31882000	12662000	0	0	8768500	14095000	0	12913000	0	0	0	0	0	5269100	0	0	0	0	0	8555000	0	0	0	0	0	0	0	0	0	0	0
sp|O75191|XYLB_HUMAN;tr|B4DDT2|B4DDT2_HUMAN	>sp|O75191|XYLB_HUMAN Xylulose kinase OS=Homo sapiens GN=XYLB PE=1 SV=3;>tr|B4DDT2|B4DDT2_HUMAN Xylulose kinase OS=Homo sapiens GN=XYLB PE=2 SV=1	8	0	0	3157800	2879400	0	0	0	0	0	0	0	0	14237000	8166700	9227400	6436900	7816300	7557500	12921000	12800000	10770000	8231800	7565600	0	6814000	10784000	8194800	10554000	8591100	9690800	8302100	9950300	9835400	8017500	7847900	8178600	0	0	0.0178144	0.0164095	0	0	0	0	0	0	0
sp|O75208|COQ9_HUMAN;tr|H3BRC0|H3BRC0_HUMAN;tr|H3BSJ5|H3BSJ5_HUMAN;tr|H3BNT2|H3BNT2_HUMAN;tr|H3BPY0|H3BPY0_HUMAN;tr|H3BPW3|H3BPW3_HUMAN;sp|O75208-2|COQ9_HUMAN;tr|H3BVA5|H3BVA5_HUMAN;tr|H3BPC6|H3BPC6_HUMAN	>sp|O75208|COQ9_HUMAN Ubiquinone biosynthesis protein COQ9, mitochondrial OS=Homo sapiens GN=COQ9 PE=1 SV=1;>tr|H3BRC0|H3BRC0_HUMAN Ubiquinone biosynthesis protein COQ9, mitochondrial OS=Homo sapiens GN=COQ9 PE=4 SV=1;>tr|H3BSJ5|H3BSJ5_HUMAN Ubiquinone bio	4	17328000	11702000	11429000	11512000	12212000	14771000	9778800	12024000	17324000	5503200	9311900	14239000	15511000	22024000	10558000	11270000	18108000	11898000	11623000	11578000	20303000	19137000	18378000	14035000	10143000	12882000	10793000	21114000	19761000	16326000	13689000	19151000	17343000	15791000	11679000	13768000	0.0982991	0.0662901	0.0644756	0.0656061	0.0691672	0.0826589	0.0540694	0.0664499	0.0993367	0.0310286	0.0520749
sp|O75223|GGCT_HUMAN;tr|M0QZK8|M0QZK8_HUMAN;sp|O75223-3|GGCT_HUMAN;tr|B8ZZK2|B8ZZK2_HUMAN;tr|H7BZK5|H7BZK5_HUMAN;sp|O75223-2|GGCT_HUMAN;sp|O75223-4|GGCT_HUMAN	>sp|O75223|GGCT_HUMAN Gamma-glutamylcyclotransferase OS=Homo sapiens GN=GGCT PE=1 SV=1;>tr|M0QZK8|M0QZK8_HUMAN Gamma-glutamylcyclotransferase OS=Homo sapiens GN=GGCT PE=4 SV=1;>sp|O75223-3|GGCT_HUMAN Isoform 3 of Gamma-glutamylcyclotransferase OS=Homo sapi	12	71101000	77942000	64893000	74703000	76920000	70664000	49554000	58653000	47954000	51560000	52460000	55475000	77400000	84236000	75365000	70999000	68744000	70829000	76076000	87289000	86311000	91989000	79524000	74490000	53962000	64806000	56902000	69858000	66651000	72599000	61528000	54913000	62578000	50780000	67403000	66256000	0.403345	0.44153	0.366088	0.425728	0.435665	0.395438	0.273996	0.324142	0.274971	0.29071	0.293372
sp|O75306|NDUS2_HUMAN;sp|O75306-2|NDUS2_HUMAN;tr|B7Z9L2|B7Z9L2_HUMAN	>sp|O75306|NDUS2_HUMAN NADH dehydrogenase [ubiquinone] iron-sulfur protein 2, mitochondrial OS=Homo sapiens GN=NDUFS2 PE=1 SV=2;>sp|O75306-2|NDUS2_HUMAN Isoform 2 of NADH dehydrogenase [ubiquinone] iron-sulfur protein 2, mitochondrial OS=Homo sapiens GN=ND	20	84463000	98465000	90328000	104110000	101330000	83113000	82923000	98279000	82160000	55814000	50853000	73062000	67530000	64433000	64611000	95425000	100930000	99521000	70928000	81011000	72673000	88864000	74971000	85882000	80548000	91998000	100540000	123920000	106500000	97898000	120440000	143810000	139880000	88649000	98549000	98852000	0.479146	0.55779	0.509577	0.593316	0.57392	0.465103	0.458502	0.543133	0.47111	0.314695	0.284385
sp|O75312|ZPR1_HUMAN;tr|H7C0E5|H7C0E5_HUMAN;tr|H7BZM7|H7BZM7_HUMAN;tr|H7C449|H7C449_HUMAN	>sp|O75312|ZPR1_HUMAN Zinc finger protein ZPR1 OS=Homo sapiens GN=ZNF259 PE=1 SV=1;>tr|H7C0E5|H7C0E5_HUMAN Zinc finger protein ZPR1 (Fragment) OS=Homo sapiens GN=ZNF259 PE=4 SV=1;>tr|H7BZM7|H7BZM7_HUMAN Zinc finger protein ZPR1 (Fragment) OS=Homo sapiens G	25	66440000	77899000	98324000	89804000	118600000	73201000	112170000	112310000	89730000	114900000	91873000	95467000	162000000	186770000	180150000	148120000	171000000	156250000	183000000	195470000	204720000	208450000	226770000	196320000	132170000	155300000	169200000	128700000	153040000	153820000	159350000	178320000	164840000	148520000	200280000	166990000	0.376904	0.441287	0.554686	0.511787	0.671735	0.409635	0.620216	0.620675	0.514516	0.647839	0.513781
sp|O75319|DUS11_HUMAN;tr|H7C0E6|H7C0E6_HUMAN;tr|C9JGC8|C9JGC8_HUMAN;sp|O75319-2|DUS11_HUMAN;tr|C9JYA6|C9JYA6_HUMAN	>sp|O75319|DUS11_HUMAN RNA/RNP complex-1-interacting phosphatase OS=Homo sapiens GN=DUSP11 PE=1 SV=1;>tr|H7C0E6|H7C0E6_HUMAN RNA/RNP complex-1-interacting phosphatase (Fragment) OS=Homo sapiens GN=DUSP11 PE=4 SV=1;>tr|C9JGC8|C9JGC8_HUMAN RNA/RNP complex-1-	7	4546300	6115400	4242000	11279000	12344000	13259000	0	5507500	6283200	9019700	7767300	7016900	0	0	9228500	7276000	0	0	0	0	5708800	6961400	0	0	10331000	14587000	7715700	13687000	16652000	20428000	0	0	0	16470000	7132700	7580300	0.0257905	0.0346429	0.0239308	0.0642783	0.0699149	0.0741977	0	0.0304369	0.0360282	0.0508556	0.0434371
sp|O75323|NIPS2_HUMAN;sp|O75323-2|NIPS2_HUMAN;tr|F8WBI5|F8WBI5_HUMAN;tr|C9K068|C9K068_HUMAN;tr|C9J7B1|C9J7B1_HUMAN;tr|H7C333|H7C333_HUMAN	>sp|O75323|NIPS2_HUMAN Protein NipSnap homolog 2 OS=Homo sapiens GN=GBAS PE=1 SV=1;>sp|O75323-2|NIPS2_HUMAN Isoform 2 of Protein NipSnap homolog 2 OS=Homo sapiens GN=GBAS;>tr|F8WBI5|F8WBI5_HUMAN Protein NipSnap homolog 2 OS=Homo sapiens GN=GBAS PE=4 SV=1	10	29673000	33523000	32619000	35554000	35855000	26939000	25396000	27002000	26982000	22953000	20088000	21521000	17983000	19593000	11318000	20245000	25760000	25547000	17637000	18045000	18778000	14381000	17252000	19205000	23460000	24035000	15573000	22780000	25169000	21619000	30359000	37771000	26875000	7081600	24205000	32062000	0.16833	0.189903	0.184017	0.20262	0.203078	0.150751	0.140421	0.149225	0.154716	0.129415	0.112338
sp|O75330-4|HMMR_HUMAN;sp|O75330-2|HMMR_HUMAN;sp|O75330|HMMR_HUMAN;sp|O75330-3|HMMR_HUMAN;tr|E5RIH2|E5RIH2_HUMAN;tr|E5RI30|E5RI30_HUMAN	>sp|O75330-4|HMMR_HUMAN Isoform 4 of Hyaluronan mediated motility receptor OS=Homo sapiens GN=HMMR;>sp|O75330-2|HMMR_HUMAN Isoform 2 of Hyaluronan mediated motility receptor OS=Homo sapiens GN=HMMR;>sp|O75330|HMMR_HUMAN Hyaluronan mediated motility recepto	5	0	10331000	0	0	0	0	0	0	0	18105000	0	0	0	0	0	0	0	0	0	0	0	0	0	0	0	0	0	0	0	0	0	0	0	0	0	0	0	0.0585236	0	0	0	0	0	0	0	0.102081	0
sp|O75340|PDCD6_HUMAN;sp|O75340-2|PDCD6_HUMAN;tr|H0Y9X3|H0Y9X3_HUMAN;sp|O75340-3|PDCD6_HUMAN;tr|E7EPW6|E7EPW6_HUMAN;tr|D6RA21|D6RA21_HUMAN;tr|Q86W51|Q86W51_HUMAN	>sp|O75340|PDCD6_HUMAN Programmed cell death protein 6 OS=Homo sapiens GN=PDCD6 PE=1 SV=1;>sp|O75340-2|PDCD6_HUMAN Isoform 2 of Programmed cell death protein 6 OS=Homo sapiens GN=PDCD6	10	75925000	81027000	74249000	91726000	87372000	76194000	117490000	75736000	83504000	73998000	80551000	73690000	156060000	134980000	129450000	172950000	168320000	175550000	130670000	152620000	145880000	145370000	139480000	140770000	54914000	75214000	58218000	72781000	70922000	67852000	69660000	75027000	70895000	50974000	62213000	58126000	0.430711	0.459006	0.418869	0.522741	0.494864	0.426384	0.649632	0.418551	0.478816	0.417222	0.450465
sp|O75348|VATG1_HUMAN;sp|O95670-2|VATG2_HUMAN;tr|F2Z307|F2Z307_HUMAN;sp|O95670|VATG2_HUMAN	>sp|O75348|VATG1_HUMAN V-type proton ATPase subunit G 1 OS=Homo sapiens GN=ATP6V1G1 PE=1 SV=3	7	17364000	18547000	24527000	17797000	16826000	15579000	14958000	17496000	20950000	29649000	23055000	16023000	0	24397000	25782000	0	21292000	22578000	0	23088000	0	20168000	19655000	28672000	26070000	25181000	24570000	23317000	25549000	29389000	19018000	19331000	29903000	27102000	27370000	21420000	0.0985033	0.105066	0.138367	0.101424	0.0953003	0.0871805	0.0827065	0.0966906	0.120128	0.167169	0.12893
sp|O75351|VPS4B_HUMAN;tr|K7EL71|K7EL71_HUMAN;tr|K7EKZ3|K7EKZ3_HUMAN	>sp|O75351|VPS4B_HUMAN Vacuolar protein sorting-associated protein 4B OS=Homo sapiens GN=VPS4B PE=1 SV=2	23	149200000	149900000	178960000	145700000	157450000	129890000	163560000	133420000	177510000	140300000	162240000	156360000	111520000	128230000	106350000	92917000	105220000	101830000	105170000	117080000	124440000	115440000	142690000	114390000	124570000	132970000	127900000	120710000	118890000	158710000	128470000	140490000	124620000	111660000	124070000	120460000	0.846389	0.849162	1.00959	0.830335	0.891777	0.726868	0.904364	0.737338	1.01785	0.791051	0.907295
sp|O75362|ZN217_HUMAN	>sp|O75362|ZN217_HUMAN Zinc finger protein 217 OS=Homo sapiens GN=ZNF217 PE=1 SV=1	3	0	0	0	0	0	0	0	0	0	0	0	0	0	1717000	0	0	0	0	0	0	0	0	0	0	0	0	0	0	0	0	0	0	0	0	3439900	0	0	0	0	0	0	0	0	0	0	0	0
sp|O75367-3|H2AY_HUMAN;sp|O75367|H2AY_HUMAN;sp|O75367-2|H2AY_HUMAN;tr|B4DJC3|B4DJC3_HUMAN;tr|D6RCF2|D6RCF2_HUMAN	>sp|O75367-3|H2AY_HUMAN Isoform 3 of Core histone macro-H2A.1 OS=Homo sapiens GN=H2AFY;>sp|O75367|H2AY_HUMAN Core histone macro-H2A.1 OS=Homo sapiens GN=H2AFY PE=1 SV=4;>sp|O75367-2|H2AY_HUMAN Isoform 1 of Core histone macro-H2A.1 OS=Homo sapiens GN=H2AFY;	22	521100000	616870000	522550000	610030000	593200000	552880000	544530000	598340000	525500000	510140000	533030000	509160000	766100000	747840000	766460000	823760000	804360000	827220000	868160000	931050000	948340000	798340000	871040000	766240000	497530000	563490000	614240000	610160000	604800000	559640000	550410000	562440000	637430000	526730000	596100000	605210000	2.95612	3.49448	2.94792	3.47652	3.35981	3.09393	3.01084	3.30669	3.01324	2.87631	2.98086
sp|O75368|SH3L1_HUMAN	>sp|O75368|SH3L1_HUMAN SH3 domain-binding glutamic acid-rich-like protein OS=Homo sapiens GN=SH3BGRL PE=1 SV=1	7	50598000	41087000	47531000	37207000	32171000	38793000	30147000	36324000	36782000	32517000	39968000	22628000	20842000	22288000	25895000	16640000	24627000	22293000	15984000	27340000	23757000	20150000	27842000	18293000	23244000	23700000	25520000	18588000	22834000	21888000	25880000	26942000	28112000	23273000	25908000	23612000	0.287035	0.232752	0.268142	0.21204	0.182212	0.217087	0.16669	0.200742	0.21091	0.18334	0.223513
sp|O75369-2|FLNB_HUMAN;sp|O75369-9|FLNB_HUMAN;sp|O75369|FLNB_HUMAN;sp|O75369-6|FLNB_HUMAN;sp|O75369-3|FLNB_HUMAN;tr|E7EN95|E7EN95_HUMAN;sp|O75369-7|FLNB_HUMAN;sp|O75369-5|FLNB_HUMAN;sp|O75369-4|FLNB_HUMAN;tr|H7C5L4|H7C5L4_HUMAN;tr|Q8WXT3|Q8WXT3_HUMAN	>sp|O75369-2|FLNB_HUMAN Isoform 2 of Filamin-B OS=Homo sapiens GN=FLNB;>sp|O75369-9|FLNB_HUMAN Isoform 9 of Filamin-B OS=Homo sapiens GN=FLNB;>sp|O75369|FLNB_HUMAN Filamin-B OS=Homo sapiens GN=FLNB PE=1 SV=2;>sp|O75369-6|FLNB_HUMAN Isoform 6 of Filamin-B O	145	0	0	0	0	0	0	0	0	0	0	0	0	0	0	0	0	0	0	0	0	0	0	0	0	0	0	0	0	0	0	0	0	0	0	0	0	0	0	0	0	0	0	0	0	0	0	0
sp|O75369-8|FLNB_HUMAN	>sp|O75369-8|FLNB_HUMAN Isoform 8 of Filamin-B OS=Homo sapiens GN=FLNB	148	885730000	1025700000	942730000	915880000	958480000	916740000	1055300000	1043200000	1055500000	1292400000	1389500000	1354300000	967240000	1007700000	1056900000	876660000	849410000	905670000	1259700000	1358100000	1347100000	1642700000	1782000000	1700700000	667140000	719610000	750430000	748900000	696630000	753110000	759290000	790360000	888830000	688840000	859230000	816400000	5.02461	5.81044	5.31832	5.21954	5.42871	5.1301	5.83502	5.76518	6.05229	7.28692	7.7705
sp|O75376|NCOR1_HUMAN;sp|O75376-2|NCOR1_HUMAN;tr|E7EVU5|E7EVU5_HUMAN;tr|E7EW50|E7EW50_HUMAN;tr|J3KS51|J3KS51_HUMAN;tr|B4DJ25|B4DJ25_HUMAN;tr|E7EVK1|E7EVK1_HUMAN;sp|O75376-3|NCOR1_HUMAN;tr|C9JAP0|C9JAP0_HUMAN;tr|J3KT44|J3KT44_HUMAN	>sp|O75376|NCOR1_HUMAN Nuclear receptor corepressor 1 OS=Homo sapiens GN=NCOR1 PE=1 SV=2;>sp|O75376-2|NCOR1_HUMAN Isoform 2 of Nuclear receptor corepressor 1 OS=Homo sapiens GN=NCOR1	12	0	0	67713000	0	0	49262000	54085000	0	54424000	0	0	0	61024000	0	47678000	0	45016000	36606000	32700000	0	40500000	21430000	0	34906000	0	0	0	0	0	52627000	0	0	0	0	0	55024000	0	0	0.381997	0	0	0.275672	0.299049	0	0.31207	0	0
sp|O75380|NDUS6_HUMAN;tr|D6RBT3|D6RBT3_HUMAN	>sp|O75380|NDUS6_HUMAN NADH dehydrogenase [ubiquinone] iron-sulfur protein 6, mitochondrial OS=Homo sapiens GN=NDUFS6 PE=1 SV=1;>tr|D6RBT3|D6RBT3_HUMAN NADH dehydrogenase [ubiquinone] iron-sulfur protein 6, mitochondrial OS=Homo sapiens GN=NDUFS6 PE=4 SV=1	5	41790000	54407000	54536000	54963000	51418000	60455000	43105000	31281000	36746000	32739000	18971000	25782000	31366000	30423000	33641000	38448000	36358000	29545000	28324000	30350000	29059000	32716000	28950000	24310000	38050000	34487000	28981000	29689000	24092000	29000000	35848000	30726000	46071000	32838000	34815000	33133000	0.237068	0.308208	0.30766	0.313231	0.291225	0.338308	0.238338	0.172873	0.210703	0.184592	0.106091
sp|O75381-2|PEX14_HUMAN;sp|O75381|PEX14_HUMAN;tr|F5H4J2|F5H4J2_HUMAN	>sp|O75381-2|PEX14_HUMAN Isoform 2 of Peroxisomal membrane protein PEX14 OS=Homo sapiens GN=PEX14;>sp|O75381|PEX14_HUMAN Peroxisomal membrane protein PEX14 OS=Homo sapiens GN=PEX14 PE=1 SV=1;>tr|F5H4J2|F5H4J2_HUMAN Peroxisomal membrane protein PEX14 OS=Hom	9	33961000	23184000	24850000	38476000	33264000	34438000	27209000	35609000	27297000	27871000	30217000	22893000	26289000	31274000	40268000	30437000	23240000	31393000	20798000	23338000	15889000	23805000	31288000	18670000	27701000	27435000	20244000	18210000	18127000	22192000	24449000	19932000	18814000	23556000	20565000	20204000	0.192656	0.131334	0.140189	0.219272	0.188403	0.192716	0.150445	0.196791	0.156522	0.157145	0.168982
sp|O75391|SPAG7_HUMAN;tr|I3L0X5|I3L0X5_HUMAN;tr|I3L4C3|I3L4C3_HUMAN;tr|I3L0Q5|I3L0Q5_HUMAN	>sp|O75391|SPAG7_HUMAN Sperm-associated antigen 7 OS=Homo sapiens GN=SPAG7 PE=1 SV=2;>tr|I3L0X5|I3L0X5_HUMAN Sperm-associated antigen 7 OS=Homo sapiens GN=SPAG7 PE=4 SV=1	7	21393000	16517000	22628000	32528000	36642000	28462000	17912000	8146000	14509000	17159000	12042000	9353200	27806000	27030000	35328000	17999000	9994100	15700000	24780000	28036000	23982000	28356000	24793000	22206000	20600000	19315000	28345000	32190000	31752000	28580000	23274000	16623000	18965000	13967000	19704000	20131000	0.121359	0.0935664	0.127654	0.185375	0.207536	0.159274	0.0990399	0.0450184	0.0831953	0.0967473	0.0673425
sp|O75394|RM33_HUMAN	>sp|O75394|RM33_HUMAN 39S ribosomal protein L33, mitochondrial OS=Homo sapiens GN=MRPL33 PE=1 SV=1	2	5923800	5515100	0	5208900	0	5949800	0	5830400	0	4914100	0	0	0	0	0	0	0	0	4142300	4710500	4467500	4721200	0	5917400	4512700	5590000	4423300	0	0	0	0	0	0	4227100	4424400	5490700	0.0336048	0.0312422	0	0.0296852	0	0.0332952	0	0.0322214	0	0.0277071	0
sp|O75396|SC22B_HUMAN	>sp|O75396|SC22B_HUMAN Vesicle-trafficking protein SEC22b OS=Homo sapiens GN=SEC22B PE=1 SV=4	12	239450000	244730000	286760000	246370000	293390000	286870000	339730000	293140000	261820000	251930000	292650000	274420000	292870000	280670000	302260000	468390000	374560000	455230000	422050000	411240000	396070000	412780000	404560000	408220000	174140000	210850000	249880000	254040000	249040000	242430000	222620000	311410000	278720000	198990000	229340000	241470000	1.35836	1.38636	1.61773	1.40405	1.66172	1.60533	1.87845	1.62002	1.50129	1.42045	1.63659
sp|O75400|PR40A_HUMAN;sp|O75400-2|PR40A_HUMAN;tr|F5H578|F5H578_HUMAN;tr|H7C2N3|H7C2N3_HUMAN	>sp|O75400|PR40A_HUMAN Pre-mRNA-processing factor 40 homolog A OS=Homo sapiens GN=PRPF40A PE=1 SV=2;>sp|O75400-2|PR40A_HUMAN Isoform 2 of Pre-mRNA-processing factor 40 homolog A OS=Homo sapiens GN=PRPF40A;>tr|F5H578|F5H578_HUMAN Pre-mRNA-processing factor	24	89475000	87250000	98917000	106480000	111160000	118800000	108500000	113060000	108480000	102200000	112040000	108160000	67127000	66487000	73976000	83924000	62978000	72928000	57456000	65229000	68944000	67213000	79860000	79130000	93472000	114830000	112930000	97750000	99466000	102320000	94599000	111630000	112860000	107860000	136900000	126680000	0.507578	0.494259	0.558031	0.606823	0.629596	0.664808	0.599924	0.62482	0.62203	0.576232	0.626561
sp|O75400-3|PR40A_HUMAN;tr|H0YG38|H0YG38_HUMAN	>sp|O75400-3|PR40A_HUMAN Isoform 3 of Pre-mRNA-processing factor 40 homolog A OS=Homo sapiens GN=PRPF40A	23	0	0	0	0	0	0	0	0	0	0	0	0	0	0	0	0	0	0	0	0	0	0	0	0	0	0	0	0	0	0	0	0	0	0	0	0	0	0	0	0	0	0	0	0	0	0	0
sp|O75410|TACC1_HUMAN;sp|O75410-2|TACC1_HUMAN;sp|O75410-7|TACC1_HUMAN;tr|G8JLK4|G8JLK4_HUMAN;tr|E7ET87|E7ET87_HUMAN;sp|O75410-3|TACC1_HUMAN;tr|E7EVI4|E7EVI4_HUMAN;sp|O75410-6|TACC1_HUMAN;tr|H0YAY0|H0YAY0_HUMAN;sp|O75410-5|TACC1_HUMAN;sp|O75410-4|TACC1_HUMAN;tr|R4GMT7|R4GMT7_HUMAN;tr|H0YBT8|H0YBT8_HUMAN;tr|E5RFM9|E5RFM9_HUMAN;tr|B4E3H6|B4E3H6_HUMAN;sp|O75410-8|TACC1_HUMAN;tr|E5RJG6|E5RJG6_HUMAN;tr…	>sp|O75410|TACC1_HUMAN Transforming acidic coiled-coil-containing protein 1 OS=Homo sapiens GN=TACC1 PE=1 SV=2;>sp|O75410-2|TACC1_HUMAN Isoform 2 of Transforming acidic coiled-coil-containing protein 1 OS=Homo sapiens GN=TACC1;>sp|O75410-7|TACC1_HUMAN Isof	20	16981000	20475000	17051000	25518000	18915000	11782000	0	10084000	10276000	21567000	19572000	8049800	9504700	14635000	13242000	19975000	24234000	27014000	11614000	18417000	13251000	15897000	17514000	13190000	26678000	21641000	17459000	24767000	26349000	21106000	23164000	16194000	13540000	21229000	28245000	23978000	0.0963306	0.115988	0.0961916	0.145425	0.107132	0.0659324	0	0.0557286	0.0589231	0.121601	0.109452
sp|O75419-2|CDC45_HUMAN;sp|O75419|CDC45_HUMAN;sp|O75419-3|CDC45_HUMAN	>sp|O75419-2|CDC45_HUMAN Isoform 2 of Cell division control protein 45 homolog OS=Homo sapiens GN=CDC45;>sp|O75419|CDC45_HUMAN Cell division control protein 45 homolog OS=Homo sapiens GN=CDC45 PE=1 SV=1;>sp|O75419-3|CDC45_HUMAN Isoform 3 of Cell division c	4	0	0	0	0	0	0	0	0	0	0	0	0	0	0	0	0	0	0	0	0	0	0	0	0	8208700	5412500	5886100	11694000	5703900	5992900	3804700	5933900	2962200	3665700	7485900	8732600	0	0	0	0	0	0	0	0	0	0	0
sp|O75420|PERQ1_HUMAN	>sp|O75420|PERQ1_HUMAN PERQ amino acid-rich with GYF domain-containing protein 1 OS=Homo sapiens GN=GIGYF1 PE=1 SV=2	5	0	0	0	0	0	0	0	0	0	0	0	0	0	0	0	0	0	0	0	0	3237100	0	0	4058300	3350200	0	2943100	0	2328900	0	0	0	0	2861600	0	3892500	0	0	0	0	0	0	0	0	0	0	0
sp|O75427|LRCH4_HUMAN	>sp|O75427|LRCH4_HUMAN Leucine-rich repeat and calponin homology domain-containing protein 4 OS=Homo sapiens GN=LRCH4 PE=1 SV=2	4	0	5165700	0	0	0	0	3319600	0	0	0	5350400	0	7166900	7362500	6376900	6464300	5972300	0	6958100	2934900	0	6182500	0	3795500	5927300	7817800	5923300	4882500	4739900	6732300	0	7102700	5033600	0	5443400	5964400	0	0.0292629	0	0	0	0	0.0183549	0	0	0	0.029921
sp|O75431|MTX2_HUMAN;tr|Q8IZ68|Q8IZ68_HUMAN;tr|C9JAZ1|C9JAZ1_HUMAN;tr|C9JNK6|C9JNK6_HUMAN;tr|F8WE26|F8WE26_HUMAN	>sp|O75431|MTX2_HUMAN Metaxin-2 OS=Homo sapiens GN=MTX2 PE=1 SV=1;>tr|Q8IZ68|Q8IZ68_HUMAN Metaxin 2 OS=Homo sapiens GN=MTX2 PE=2 SV=1;>tr|C9JAZ1|C9JAZ1_HUMAN Metaxin-2 (Fragment) OS=Homo sapiens GN=MTX2 PE=4 SV=1;>tr|C9JNK6|C9JNK6_HUMAN Metaxin-2 OS=Homo s	10	48055000	47289000	55191000	53259000	60927000	51955000	52169000	49155000	60197000	53141000	43380000	48029000	46679000	47905000	46455000	77724000	69914000	79882000	43022000	24395000	30178000	37927000	26541000	34389000	37260000	41979000	25659000	64641000	70187000	74795000	57900000	73350000	48426000	33226000	26307000	42298000	0.272609	0.267885	0.311355	0.30352	0.345083	0.290742	0.288455	0.271652	0.345173	0.299624	0.242594
sp|O75436|VP26A_HUMAN;tr|F5H4L7|F5H4L7_HUMAN;sp|O75436-2|VP26A_HUMAN;tr|G3V1N8|G3V1N8_HUMAN;tr|S4R3Q6|S4R3Q6_HUMAN;tr|S4R2Y3|S4R2Y3_HUMAN	>sp|O75436|VP26A_HUMAN Vacuolar protein sorting-associated protein 26A OS=Homo sapiens GN=VPS26A PE=1 SV=2;>tr|F5H4L7|F5H4L7_HUMAN Vacuolar protein sorting-associated protein 26A OS=Homo sapiens GN=VPS26A PE=4 SV=1;>sp|O75436-2|VP26A_HUMAN Isoform 2 of Vac	15	47363000	43388000	43031000	55015000	50321000	44478000	50492000	34103000	41505000	51899000	57931000	59187000	39826000	38737000	32627000	46220000	41956000	42495000	42928000	37825000	37033000	43293000	43359000	46291000	19495000	28207000	31174000	32374000	35002000	34852000	22804000	24211000	29830000	24525000	38121000	29369000	0.268683	0.245787	0.242755	0.313527	0.285012	0.2489	0.279183	0.188468	0.237992	0.292621	0.323967
sp|O75438|NDUB1_HUMAN;sp|O75438-2|NDUB1_HUMAN	>sp|O75438|NDUB1_HUMAN NADH dehydrogenase [ubiquinone] 1 beta subcomplex subunit 1 OS=Homo sapiens GN=NDUFB1 PE=1 SV=1;>sp|O75438-2|NDUB1_HUMAN Isoform 2 of NADH dehydrogenase [ubiquinone] 1 beta subcomplex subunit 1 OS=Homo sapiens GN=NDUFB1	2	12029000	13046000	15351000	16882000	11773000	9630600	0	15016000	13446000	11167000	10937000	0	8056300	7997200	10017000	13285000	11322000	10663000	9885600	11676000	9423700	9453500	8669600	0	8657000	10925000	9235200	9519700	7692800	10443000	11703000	14475000	13570000	7175200	12779000	11994000	0.0682387	0.0739037	0.0866012	0.0962094	0.0666808	0.0538931	0	0.0829851	0.0771	0.0629627	0.061163
sp|O75439|MPPB_HUMAN;tr|G3V0E4|G3V0E4_HUMAN;tr|E7ERZ4|E7ERZ4_HUMAN;tr|F8WAZ6|F8WAZ6_HUMAN;tr|F8WEA6|F8WEA6_HUMAN;tr|F8WBE1|F8WBE1_HUMAN	>sp|O75439|MPPB_HUMAN Mitochondrial-processing peptidase subunit beta OS=Homo sapiens GN=PMPCB PE=1 SV=2;>tr|G3V0E4|G3V0E4_HUMAN Mitochondrial-processing peptidase subunit beta OS=Homo sapiens GN=PMPCB PE=3 SV=1;>tr|E7ERZ4|E7ERZ4_HUMAN Mitochondrial-proces	24	166610000	196020000	204110000	193410000	191900000	163810000	174290000	186160000	190810000	183110000	165870000	188740000	154250000	153310000	160330000	156920000	155280000	157260000	153580000	177640000	154750000	160540000	169910000	176790000	255150000	249710000	276250000	268350000	262580000	266190000	268130000	276440000	290980000	242480000	270480000	256060000	0.945153	1.11043	1.15147	1.10223	1.0869	0.916685	0.963693	1.0288	1.09411	1.03243	0.927595
sp|O75446|SAP30_HUMAN	>sp|O75446|SAP30_HUMAN Histone deacetylase complex subunit SAP30 OS=Homo sapiens GN=SAP30 PE=1 SV=1	4	0	0	0	0	0	0	0	0	0	0	0	0	0	0	0	0	0	0	0	0	0	0	0	0	0	17486000	0	0	0	0	0	0	0	0	0	0	0	0	0	0	0	0	0	0	0	0	0
sp|O75448-2|MED24_HUMAN;sp|O75448|MED24_HUMAN;tr|F5GY88|F5GY88_HUMAN;tr|B4DDR8|B4DDR8_HUMAN;tr|F5H5K2|F5H5K2_HUMAN;tr|E9PFL1|E9PFL1_HUMAN;tr|H0YEG1|H0YEG1_HUMAN;tr|J3KTL3|J3KTL3_HUMAN;tr|J3KSU0|J3KSU0_HUMAN;tr|F5H0M2|F5H0M2_HUMAN;tr|F5H2D6|F5H2D6_HUMAN;tr|B9TX62|B9TX62_HUMAN	>sp|O75448-2|MED24_HUMAN Isoform 2 of Mediator of RNA polymerase II transcription subunit 24 OS=Homo sapiens GN=MED24;>sp|O75448|MED24_HUMAN Mediator of RNA polymerase II transcription subunit 24 OS=Homo sapiens GN=MED24 PE=1 SV=1;>tr|F5GY88|F5GY88_HUMAN M	9	11470000	7856300	0	13388000	18341000	8219500	0	7382400	8373200	18510000	9626100	34321000	19977000	14220000	9858600	11525000	5648200	19646000	0	0	16687000	56927000	9043300	24520000	8235300	0	82569000	25012000	15029000	11939000	0	0	17925000	16220000	10437000	9394000	0.0650676	0.0445048	0	0.0762973	0.103881	0.0459966	0	0.0407984	0.0480124	0.104365	0.053832
sp|O75449|KTNA1_HUMAN;tr|B7ZBC8|B7ZBC8_HUMAN;sp|O75449-2|KTNA1_HUMAN;tr|B7ZBC9|B7ZBC9_HUMAN;sp|Q9BW62|KATL1_HUMAN	>sp|O75449|KTNA1_HUMAN Katanin p60 ATPase-containing subunit A1 OS=Homo sapiens GN=KATNA1 PE=1 SV=1;>tr|B7ZBC8|B7ZBC8_HUMAN Katanin p60 ATPase-containing subunit A1 (Fragment) OS=Homo sapiens GN=KATNA1 PE=4 SV=1;>sp|O75449-2|KTNA1_HUMAN Isoform 2 of Katani	8	6087500	0	3747500	4918500	5658100	0	0	0	11284000	3620200	1587800	0	0	9211000	10424000	7557700	7058700	6669100	7427800	0	3158000	10248000	7925100	6165600	12706000	13435000	12193000	18137000	14482000	16359000	14005000	16823000	14281000	9726000	14805000	15426000	0.0345335	0	0.0211412	0.0280302	0.0320468	0	0	0	0.064703	0.0204117	0.00887945
sp|O75475|PSIP1_HUMAN	>sp|O75475|PSIP1_HUMAN PC4 and SFRS1-interacting protein OS=Homo sapiens GN=PSIP1 PE=1 SV=1	21	147360000	139580000	136850000	138320000	150630000	129010000	127620000	126770000	110310000	138780000	117010000	145320000	211910000	223410000	224500000	163170000	146150000	159290000	169800000	178280000	189170000	192560000	172370000	189680000	160640000	187870000	189370000	204920000	158830000	181730000	108880000	129180000	162310000	176980000	159200000	165400000	0.835951	0.790701	0.772026	0.788277	0.853149	0.721944	0.705643	0.700587	0.632523	0.782481	0.654355
sp|O75475-3|PSIP1_HUMAN;sp|O75475-2|PSIP1_HUMAN	>sp|O75475-3|PSIP1_HUMAN Isoform 3 of PC4 and SFRS1-interacting protein OS=Homo sapiens GN=PSIP1;>sp|O75475-2|PSIP1_HUMAN Isoform 2 of PC4 and SFRS1-interacting protein OS=Homo sapiens GN=PSIP1	14	0	0	0	0	0	0	0	0	0	0	0	0	0	0	0	0	0	0	0	0	0	0	0	0	0	0	0	0	0	0	0	0	0	0	0	0	0	0	0	0	0	0	0	0	0	0	0
sp|O75477|ERLN1_HUMAN;tr|B0QZ43|B0QZ43_HUMAN	>sp|O75477|ERLN1_HUMAN Erlin-1 OS=Homo sapiens GN=ERLIN1 PE=1 SV=1;>tr|B0QZ43|B0QZ43_HUMAN Erlin-1 (Fragment) OS=Homo sapiens GN=ERLIN1 PE=4 SV=1	10	34979000	32178000	44181000	40780000	47510000	39978000	35744000	42649000	39825000	46469000	37020000	48517000	26190000	29520000	22219000	35174000	41216000	36421000	27941000	35959000	23232000	21407000	29429000	24608000	22936000	28008000	18868000	41439000	35555000	27593000	18049000	28034000	24326000	27273000	26436000	23786000	0.198431	0.182284	0.249243	0.232403	0.269091	0.223718	0.197638	0.235697	0.228359	0.262005	0.207027
sp|O75487|GPC4_HUMAN;tr|B4E2C0|B4E2C0_HUMAN	>sp|O75487|GPC4_HUMAN Glypican-4 OS=Homo sapiens GN=GPC4 PE=1 SV=4;>tr|B4E2C0|B4E2C0_HUMAN Secreted glypican-4 OS=Homo sapiens GN=GPC4 PE=2 SV=1	7	5420500	7753500	5143600	0	4264800	0	0	4912600	0	0	0	0	0	0	0	0	0	0	0	0	0	0	0	0	7727100	8469900	9317300	14310000	16235000	12788000	9020000	8271300	8479900	9564300	11119000	10981000	0.0307497	0.0439225	0.0290171	0	0.0241553	0	0	0.0271492	0	0	0
sp|O75489|NDUS3_HUMAN;tr|B4DFM8|B4DFM8_HUMAN;tr|E9PS48|E9PS48_HUMAN;tr|G3V194|G3V194_HUMAN;tr|E9PKL8|E9PKL8_HUMAN	>sp|O75489|NDUS3_HUMAN NADH dehydrogenase [ubiquinone] iron-sulfur protein 3, mitochondrial OS=Homo sapiens GN=NDUFS3 PE=1 SV=1	16	73792000	82414000	80015000	85590000	112230000	99464000	84788000	72083000	84897000	51108000	68769000	51189000	48826000	69527000	57692000	81072000	72066000	80587000	64369000	63489000	55618000	67327000	61264000	59676000	69278000	85561000	69984000	101220000	100500000	101700000	88994000	94720000	87120000	80275000	74867000	71421000	0.418611	0.466863	0.451397	0.487772	0.635656	0.556603	0.468814	0.398363	0.486804	0.288161	0.384577
sp|O75494-6|SRS10_HUMAN;sp|O75494-3|SRS10_HUMAN;sp|O75494-5|SRS10_HUMAN;tr|Q5JRI1|Q5JRI1_HUMAN;sp|O75494-4|SRS10_HUMAN;sp|O75494-2|SRS10_HUMAN;sp|O75494|SRS10_HUMAN;tr|Q6IQ42|Q6IQ42_HUMAN;sp|Q8WXF0|SRS12_HUMAN;tr|R4GMP8|R4GMP8_HUMAN	>sp|O75494-6|SRS10_HUMAN Isoform 6 of Serine/arginine-rich splicing factor 10 OS=Homo sapiens GN=SRSF10;>sp|O75494-3|SRS10_HUMAN Isoform 3 of Serine/arginine-rich splicing factor 10 OS=Homo sapiens GN=SRSF10;>sp|O75494-5|SRS10_HUMAN Isoform 5 of Serine/arg	12	355900000	186110000	245460000	211540000	242410000	340060000	226560000	207810000	287470000	246440000	136310000	155590000	229680000	472170000	336860000	112240000	220790000	173310000	249660000	132680000	233560000	232870000	151000000	239230000	389140000	115330000	228860000	205400000	172960000	188720000	217760000	96741000	108530000	257600000	144070000	219830000	2.01897	1.05429	1.38474	1.20555	1.37298	1.90299	1.25271	1.14845	1.64837	1.3895	0.762286
sp|O75506|HSBP1_HUMAN	>sp|O75506|HSBP1_HUMAN Heat shock factor-binding protein 1 OS=Homo sapiens GN=HSBP1 PE=1 SV=1	7	86771000	94491000	94885000	38086000	50772000	40527000	77969000	59897000	46055000	110740000	126450000	85080000	306150000	319560000	324580000	205030000	137250000	135860000	224930000	158510000	170880000	260620000	166650000	188450000	79740000	109570000	40690000	23181000	32444000	36076000	62367000	53518000	44606000	129330000	55084000	45445000	0.492239	0.535278	0.535285	0.21705	0.287566	0.22679	0.43111	0.331017	0.264082	0.624383	0.707146
sp|O75509|TNR21_HUMAN	>sp|O75509|TNR21_HUMAN Tumor necrosis factor receptor superfamily member 21 OS=Homo sapiens GN=TNFRSF21 PE=1 SV=1	2	0	0	0	0	0	0	0	0	0	0	0	0	0	0	0	0	0	0	0	0	0	0	0	0	0	0	0	0	0	0	0	0	0	12479000	0	0	0	0	0	0	0	0	0	0	0	0	0
sp|O75521-2|ECI2_HUMAN;sp|O75521|ECI2_HUMAN;tr|F1LLU7|F1LLU7_HUMAN;tr|C9J000|C9J000_HUMAN;tr|F8WAW4|F8WAW4_HUMAN;tr|C9JB63|C9JB63_HUMAN;tr|F8W6J1|F8W6J1_HUMAN	>sp|O75521-2|ECI2_HUMAN Isoform 2 of Enoyl-CoA delta isomerase 2, mitochondrial OS=Homo sapiens GN=ECI2;>sp|O75521|ECI2_HUMAN Enoyl-CoA delta isomerase 2, mitochondrial OS=Homo sapiens GN=ECI2 PE=1 SV=4;>tr|F1LLU7|F1LLU7_HUMAN Enoyl-CoA delta isomerase 2,	14	44705000	46164000	46175000	59245000	57860000	44299000	57702000	52360000	32591000	68981000	53992000	57151000	41766000	47960000	46200000	48105000	41720000	52073000	32668000	46646000	48291000	38278000	35533000	47562000	112050000	77257000	72543000	75378000	72793000	88225000	90441000	64986000	67860000	126320000	69261000	62544000	0.253605	0.261512	0.260492	0.337633	0.327712	0.247898	0.319049	0.289365	0.186878	0.388934	0.301939
sp|O75525|KHDR3_HUMAN;sp|O75525-2|KHDR3_HUMAN;tr|H0YB45|H0YB45_HUMAN;tr|E5RHD3|E5RHD3_HUMAN	>sp|O75525|KHDR3_HUMAN KH domain-containing, RNA-binding, signal transduction-associated protein 3 OS=Homo sapiens GN=KHDRBS3 PE=1 SV=1;>sp|O75525-2|KHDR3_HUMAN Isoform 2 of KH domain-containing, RNA-binding, signal transduction-associated protein 3 OS=Hom	3	0	0	0	0	0	0	0	0	0	0	0	0	0	0	0	0	0	0	0	0	0	0	0	0	0	0	0	0	0	0	0	0	0	0	0	0	0	0	0	0	0	0	0	0	0	0	0
sp|O75528|TADA3_HUMAN;sp|O75528-2|TADA3_HUMAN;tr|C9JMS0|C9JMS0_HUMAN	>sp|O75528|TADA3_HUMAN Transcriptional adapter 3 OS=Homo sapiens GN=TADA3 PE=1 SV=1;>sp|O75528-2|TADA3_HUMAN Isoform 2 of Transcriptional adapter 3 OS=Homo sapiens GN=TADA3	5	0	0	0	0	0	0	0	0	0	0	0	0	0	0	0	0	0	0	0	0	0	3533200	4019600	0	0	4628600	0	0	0	0	0	0	0	0	0	0	0	0	0	0	0	0	0	0	0	0	0
sp|O75530-3|EED_HUMAN;sp|O75530|EED_HUMAN;sp|O75530-2|EED_HUMAN;tr|E9PJK2|E9PJK2_HUMAN	>sp|O75530-3|EED_HUMAN Isoform 3 of Polycomb protein EED OS=Homo sapiens GN=EED;>sp|O75530|EED_HUMAN Polycomb protein EED OS=Homo sapiens GN=EED PE=1 SV=2;>sp|O75530-2|EED_HUMAN Isoform 2 of Polycomb protein EED OS=Homo sapiens GN=EED	3	7705900	8282400	8463700	6416200	5065800	5634400	5536000	7186300	10437000	6202500	5982400	3549200	12272000	10988000	13927000	8238600	6949500	8370000	7935100	9929900	11196000	10639000	8710400	11512000	11740000	12688000	8392700	0	0	8751000	7042400	0	7057500	12914000	7540100	8812600	0.0437144	0.0469186	0.0477472	0.0365655	0.028692	0.0315303	0.0306099	0.0397147	0.0598463	0.0349714	0.0334554
sp|O75531|BAF_HUMAN;tr|E9PJJ8|E9PJJ8_HUMAN	>sp|O75531|BAF_HUMAN Barrier-to-autointegration factor OS=Homo sapiens GN=BANF1 PE=1 SV=1	14	442700000	387080000	390560000	489360000	597300000	418520000	501720000	494420000	625060000	421240000	403890000	490000000	464020000	611770000	554800000	364320000	428480000	451980000	445640000	443760000	421220000	433590000	491480000	419510000	383830000	355530000	300840000	434140000	462990000	444570000	623570000	388920000	340020000	699210000	319370000	386590000	2.51137	2.19275	2.20331	2.78883	3.38303	2.34205	2.77414	2.73238	3.58413	2.37507	2.25867
sp|O75533|SF3B1_HUMAN;sp|O75533-2|SF3B1_HUMAN;tr|B4DGZ4|B4DGZ4_HUMAN;tr|H7C341|H7C341_HUMAN;tr|F8WC19|F8WC19_HUMAN	>sp|O75533|SF3B1_HUMAN Splicing factor 3B subunit 1 OS=Homo sapiens GN=SF3B1 PE=1 SV=3	73	693470000	721540000	704320000	651060000	655730000	619760000	649580000	696260000	741510000	647210000	605090000	664640000	491700000	528990000	542300000	479370000	504310000	472300000	574140000	562560000	585460000	510320000	519560000	512800000	659760000	717120000	759940000	670510000	652320000	640370000	702180000	716910000	760050000	691180000	856750000	792150000	3.93395	4.08742	3.97336	3.71035	3.71397	3.46819	3.59169	3.84784	4.25186	3.64915	3.38384
sp|O75534|CSDE1_HUMAN;tr|G5E9Q2|G5E9Q2_HUMAN;sp|O75534-2|CSDE1_HUMAN;sp|O75534-3|CSDE1_HUMAN;tr|E9PLT0|E9PLT0_HUMAN;tr|E9PLD4|E9PLD4_HUMAN;tr|E9PNG3|E9PNG3_HUMAN;tr|E9PJK7|E9PJK7_HUMAN;tr|E9PKN4|E9PKN4_HUMAN	>sp|O75534|CSDE1_HUMAN Cold shock domain-containing protein E1 OS=Homo sapiens GN=CSDE1 PE=1 SV=2;>tr|G5E9Q2|G5E9Q2_HUMAN Cold shock domain containing E1, RNA-binding, isoform CRA_d OS=Homo sapiens GN=CSDE1 PE=4 SV=1;>sp|O75534-2|CSDE1_HUMAN Isoform Short	34	162330000	188320000	174100000	55320000	59201000	51788000	159510000	165450000	164350000	177180000	178180000	182410000	138680000	152150000	157000000	109850000	102700000	97959000	170160000	180160000	177240000	155640000	157400000	144880000	102210000	109490000	128740000	42317000	45294000	45260000	76028000	79174000	107610000	109770000	125930000	108780000	0.920874	1.06681	0.982169	0.315265	0.335307	0.289807	0.881971	0.91435	0.942391	0.998991	0.996436
sp|O75569|PRKRA_HUMAN;sp|O75569-3|PRKRA_HUMAN;sp|O75569-2|PRKRA_HUMAN;tr|G5E9Q4|G5E9Q4_HUMAN;tr|F8WEG8|F8WEG8_HUMAN;tr|C9JMM3|C9JMM3_HUMAN;tr|B4DJC7|B4DJC7_HUMAN	>sp|O75569|PRKRA_HUMAN Interferon-inducible double-stranded RNA-dependent protein kinase activator A OS=Homo sapiens GN=PRKRA PE=1 SV=1;>sp|O75569-3|PRKRA_HUMAN Isoform 3 of Interferon-inducible double-stranded RNA-dependent protein kinase activator A OS=H	15	42304000	44748000	57714000	48561000	50185000	52564000	44658000	43177000	50603000	33723000	35036000	42354000	28344000	21313000	22999000	28898000	37855000	26142000	24398000	9867900	21431000	21451000	25259000	22848000	41522000	39790000	56176000	80740000	85479000	70931000	66741000	64757000	53592000	42444000	45881000	52825000	0.239984	0.253491	0.325588	0.276746	0.284241	0.29415	0.246925	0.238615	0.29016	0.19014	0.195932
sp|O75570|RF1M_HUMAN;tr|B4DG01|B4DG01_HUMAN	>sp|O75570|RF1M_HUMAN Peptide chain release factor 1, mitochondrial OS=Homo sapiens GN=MTRF1 PE=1 SV=2;>tr|B4DG01|B4DG01_HUMAN Peptide chain release factor 1, mitochondrial OS=Homo sapiens GN=MTRF1 PE=2 SV=1	2	0	0	0	0	0	0	0	0	0	0	0	0	0	3932500	0	0	0	0	0	0	0	0	0	0	0	0	0	0	0	0	0	0	0	0	0	0	0	0	0	0	0	0	0	0	0	0	0
sp|O75586|MED6_HUMAN;tr|G3V4A5|G3V4A5_HUMAN;tr|B4DU17|B4DU17_HUMAN;tr|B4E2P0|B4E2P0_HUMAN	>sp|O75586|MED6_HUMAN Mediator of RNA polymerase II transcription subunit 6 OS=Homo sapiens GN=MED6 PE=1 SV=2;>tr|G3V4A5|G3V4A5_HUMAN Mediator of RNA polymerase II transcription subunit 6 OS=Homo sapiens GN=MED6 PE=3 SV=1;>tr|B4DU17|B4DU17_HUMAN Mediator o	5	0	6841600	6169500	8872000	0	0	0	6992600	6257100	0	7421800	9863200	8499500	0	7598900	10515000	8864100	8644000	0	9920700	6833400	9311200	10567000	9139900	0	7568000	5389400	0	13486000	0	10172000	0	9321400	8383300	8566900	8712000	0	0.0387567	0.0348047	0.050561	0	0	0	0.0386442	0.0358785	0	0.0415049
sp|O75592-2|MYCB2_HUMAN;sp|O75592|MYCB2_HUMAN;tr|J3KPZ3|J3KPZ3_HUMAN;tr|H7C3U4|H7C3U4_HUMAN;tr|F8WA13|F8WA13_HUMAN	>sp|O75592-2|MYCB2_HUMAN Isoform 2 of Probable E3 ubiquitin-protein ligase MYCBP2 OS=Homo sapiens GN=MYCBP2;>sp|O75592|MYCB2_HUMAN Probable E3 ubiquitin-protein ligase MYCBP2 OS=Homo sapiens GN=MYCBP2 PE=1 SV=3;>tr|J3KPZ3|J3KPZ3_HUMAN Probable E3 ubiquitin	18	0	6346500	12292000	0	6651100	0	0	0	0	0	0	0	0	5826300	0	6675700	0	0	0	0	0	0	9127600	0	15057000	16593000	16662000	9660200	13233000	0	14365000	12381000	15841000	14855000	18745000	20568000	0	0.035952	0.0693442	0	0.037671	0	0	0	0	0	0
sp|O75600|KBL_HUMAN;sp|O75600-2|KBL_HUMAN;tr|H7BZ75|H7BZ75_HUMAN;tr|C9IZC9|C9IZC9_HUMAN	>sp|O75600|KBL_HUMAN 2-amino-3-ketobutyrate coenzyme A ligase, mitochondrial OS=Homo sapiens GN=GCAT PE=1 SV=1;>sp|O75600-2|KBL_HUMAN Isoform 2 of 2-amino-3-ketobutyrate coenzyme A ligase, mitochondrial OS=Homo sapiens GN=GCAT	10	20903000	22465000	18839000	27725000	24399000	21467000	22212000	23581000	25216000	61271000	35142000	39555000	0	0	0	15104000	7271800	18605000	0	0	0	0	0	0	33735000	37677000	24838000	55160000	37597000	51378000	18513000	34080000	20562000	45193000	25365000	28103000	0.11858	0.127261	0.106278	0.158003	0.138193	0.12013	0.122816	0.130319	0.14459	0.345463	0.196525
sp|O75607|NPM3_HUMAN	>sp|O75607|NPM3_HUMAN Nucleoplasmin-3 OS=Homo sapiens GN=NPM3 PE=1 SV=3	7	180780000	228010000	164890000	291440000	216460000	249870000	301910000	233890000	179810000	267450000	170820000	147160000	100720000	128250000	83638000	80172000	96252000	110490000	68123000	73071000	66700000	97843000	61508000	74302000	129910000	225470000	140680000	132520000	176450000	149890000	124910000	212520000	186540000	229330000	159320000	188140000	1.02554	1.29164	0.930211	1.6609	1.226	1.39828	1.66934	1.29258	1.03104	1.50796	0.955276
sp|O75608-2|LYPA1_HUMAN;sp|O75608|LYPA1_HUMAN;tr|E5RGR0|E5RGR0_HUMAN;tr|E5RJ48|E5RJ48_HUMAN;tr|E5RI35|E5RI35_HUMAN	>sp|O75608-2|LYPA1_HUMAN Isoform 2 of Acyl-protein thioesterase 1 OS=Homo sapiens GN=LYPLA1;>sp|O75608|LYPA1_HUMAN Acyl-protein thioesterase 1 OS=Homo sapiens GN=LYPLA1 PE=1 SV=1;>tr|E5RGR0|E5RGR0_HUMAN Acyl-protein thioesterase 1 (Fragment) OS=Homo sapien	10	66067000	67828000	62033000	69256000	65946000	69767000	65829000	72874000	74659000	61745000	66574000	63500000	97009000	105810000	84456000	95016000	103940000	98422000	97524000	92638000	91007000	79935000	81545000	78876000	166920000	179160000	158940000	201750000	170560000	167940000	130810000	169850000	206730000	175050000	157480000	174300000	0.374788	0.384236	0.349953	0.394685	0.37351	0.390418	0.363985	0.402734	0.428098	0.348136	0.372302
sp|O75616|ERAL1_HUMAN;tr|J3QSB2|J3QSB2_HUMAN;sp|O75616-2|ERAL1_HUMAN;tr|J3QRV9|J3QRV9_HUMAN;tr|J3QT61|J3QT61_HUMAN;tr|K7EQJ8|K7EQJ8_HUMAN	>sp|O75616|ERAL1_HUMAN GTPase Era, mitochondrial OS=Homo sapiens GN=ERAL1 PE=1 SV=2;>tr|J3QSB2|J3QSB2_HUMAN GTPase Era, mitochondrial (Fragment) OS=Homo sapiens GN=ERAL1 PE=4 SV=1;>sp|O75616-2|ERAL1_HUMAN Isoform HERA-B of GTPase Era, mitochondrial OS=Homo	9	24675000	28402000	25763000	17527000	9478700	9227600	27292000	30923000	16638000	31111000	31238000	29049000	24400000	15853000	7197500	19212000	13925000	9758700	18643000	0	15794000	14595000	28850000	22204000	19418000	15801000	8201500	7905000	11091000	7171300	7036700	11884000	5750400	24404000	14033000	12025000	0.139978	0.160893	0.14534	0.0998852	0.0536862	0.0516379	0.150904	0.170894	0.0954031	0.175413	0.174692
sp|O75629|CREG1_HUMAN	>sp|O75629|CREG1_HUMAN Protein CREG1 OS=Homo sapiens GN=CREG1 PE=1 SV=1	3	0	0	0	11654000	0	0	0	14308000	22731000	0	0	11563000	29462000	20650000	0	58498000	59672000	35643000	17136000	20143000	28799000	16924000	0	14397000	0	12676000	12555000	0	0	0	0	26129000	10278000	0	12658000	0	0	0	0	0.0664154	0	0	0	0.0790723	0.130341	0	0
sp|O75643|U520_HUMAN;tr|C9JAQ9|C9JAQ9_HUMAN;sp|O75643-2|U520_HUMAN;tr|B4E0P5|B4E0P5_HUMAN	>sp|O75643|U520_HUMAN U5 small nuclear ribonucleoprotein 200 kDa helicase OS=Homo sapiens GN=SNRNP200 PE=1 SV=2	110	743090000	825070000	779370000	837250000	811040000	760940000	769730000	788130000	893920000	748630000	776320000	836360000	625560000	632640000	737850000	590830000	654880000	623200000	710950000	743650000	726940000	712260000	767370000	740600000	903420000	908380000	904340000	857330000	863720000	872880000	883560000	831980000	928600000	885440000	1034900000	969410000	4.21544	4.6739	4.39674	4.77143	4.59363	4.25824	4.25603	4.35555	5.12578	4.22099	4.34141
sp|O75648-2|MTU1_HUMAN;sp|O75648|MTU1_HUMAN;tr|B4DZN5|B4DZN5_HUMAN;sp|O75648-5|MTU1_HUMAN	>sp|O75648-2|MTU1_HUMAN Isoform 2 of Mitochondrial tRNA-specific 2-thiouridylase 1 OS=Homo sapiens GN=TRMU;>sp|O75648|MTU1_HUMAN Mitochondrial tRNA-specific 2-thiouridylase 1 OS=Homo sapiens GN=TRMU PE=1 SV=2;>tr|B4DZN5|B4DZN5_HUMAN Mitochondrial tRNA-spec	2	0	0	0	0	0	0	0	0	0	0	0	0	0	0	0	0	0	0	0	0	0	0	0	0	0	0	0	0	0	0	0	0	0	0	0	0	0	0	0	0	0	0	0	0	0	0	0
sp|O75663|TIPRL_HUMAN;sp|O75663-2|TIPRL_HUMAN	>sp|O75663|TIPRL_HUMAN TIP41-like protein OS=Homo sapiens GN=TIPRL PE=1 SV=2;>sp|O75663-2|TIPRL_HUMAN Isoform 2 of TIP41-like protein OS=Homo sapiens GN=TIPRL	15	105110000	90768000	71607000	83764000	71370000	72283000	109460000	141770000	103680000	77188000	68153000	87501000	223880000	219020000	208450000	155050000	155840000	166920000	186450000	194960000	177010000	201390000	186820000	183040000	69378000	87030000	85235000	77007000	75189000	85410000	69927000	96337000	98905000	69802000	74059000	85053000	0.596273	0.514188	0.403964	0.477366	0.404231	0.404498	0.605232	0.783484	0.594506	0.435208	0.381132
sp|O75665|OFD1_HUMAN;tr|A6NF31|A6NF31_HUMAN;sp|O75665-3|OFD1_HUMAN;sp|O75665-2|OFD1_HUMAN	>sp|O75665|OFD1_HUMAN Oral-facial-digital syndrome 1 protein OS=Homo sapiens GN=OFD1 PE=1 SV=1;>tr|A6NF31|A6NF31_HUMAN Oral-facial-digital syndrome 1 protein OS=Homo sapiens GN=OFD1 PE=4 SV=1;>sp|O75665-3|OFD1_HUMAN Isoform 3 of Oral-facial-digital syndrom	6	0	0	0	0	0	0	0	0	0	0	0	0	0	0	0	0	0	0	0	0	0	0	6459300	0	5826900	4407900	8042300	3923000	0	0	0	0	0	2382700	2290000	3751700	0	0	0	0	0	0	0	0	0	0	0
sp|O75683|SURF6_HUMAN	>sp|O75683|SURF6_HUMAN Surfeit locus protein 6 OS=Homo sapiens GN=SURF6 PE=1 SV=3	11	11942000	7838000	19065000	0	10390000	0	10198000	0	13904000	14985000	12794000	12206000	13510000	0	14401000	16442000	17194000	12382000	11009000	9675100	18098000	14151000	12264000	15239000	20313000	22251000	17334000	11556000	11499000	12443000	10421000	11745000	15656000	17391000	22720000	22034000	0.0677452	0.0444011	0.107553	0	0.0588476	0	0.0563873	0	0.0797262	0.0844897	0.0715479
sp|O75688|PPM1B_HUMAN;sp|O75688-3|PPM1B_HUMAN	>sp|O75688|PPM1B_HUMAN Protein phosphatase 1B OS=Homo sapiens GN=PPM1B PE=1 SV=1	14	0	0	0	0	0	0	0	0	0	0	0	0	0	0	0	0	0	0	0	0	0	0	0	0	0	0	0	0	24654000	0	0	0	0	0	0	0	0	0	0	0	0	0	0	0	0	0	0
sp|O75691|UTP20_HUMAN	>sp|O75691|UTP20_HUMAN Small subunit processome component 20 homolog OS=Homo sapiens GN=UTP20 PE=1 SV=3	50	30588000	36711000	31983000	18930000	17601000	8361500	14096000	14460000	22086000	40703000	25140000	33968000	36843000	43657000	41159000	45869000	37036000	41691000	48783000	46999000	43219000	39985000	54953000	57418000	68627000	69603000	80091000	53577000	55654000	58698000	42390000	37213000	56440000	67480000	84160000	88695000	0.173521	0.207963	0.180429	0.107881	0.0996898	0.0467912	0.0779403	0.0799124	0.126642	0.229495	0.14059
sp|O75695|XRP2_HUMAN	>sp|O75695|XRP2_HUMAN Protein XRP2 OS=Homo sapiens GN=RP2 PE=1 SV=4	5	0	0	0	0	0	0	5589800	7778700	10725000	5629000	4365100	0	8345400	5761400	5964700	8379600	6654500	0	0	8497300	6454500	6781600	6053100	0	11485000	9733200	7409300	10600000	18072000	11503000	13632000	9968000	7632400	8005000	8265800	7939400	0	0	0	0	0	0	0.0309074	0.0429885	0.0614977	0.0317379	0.0244109
sp|O75717|WDHD1_HUMAN;tr|C9JW18|C9JW18_HUMAN;tr|F8W7P7|F8W7P7_HUMAN;tr|C9JYB3|C9JYB3_HUMAN	>sp|O75717|WDHD1_HUMAN WD repeat and HMG-box DNA-binding protein 1 OS=Homo sapiens GN=WDHD1 PE=1 SV=1;>tr|C9JW18|C9JW18_HUMAN WD repeat and HMG-box DNA-binding protein 1 OS=Homo sapiens GN=WDHD1 PE=4 SV=2;>tr|F8W7P7|F8W7P7_HUMAN WD repeat and HMG-box DNA-b	24	35677000	43850000	32242000	35651000	31845000	38852000	17073000	32927000	21592000	31829000	29798000	32162000	18157000	10107000	13453000	0	0	6250600	9447500	13796000	11675000	19302000	13616000	31631000	62836000	62802000	66647000	54342000	48730000	61946000	38324000	44384000	32632000	81029000	66528000	62243000	0.20239	0.248404	0.18189	0.203173	0.180366	0.217417	0.0944009	0.181969	0.12381	0.179461	0.166639
sp|O75718|CRTAP_HUMAN;tr|C9JP16|C9JP16_HUMAN	>sp|O75718|CRTAP_HUMAN Cartilage-associated protein OS=Homo sapiens GN=CRTAP PE=1 SV=1;>tr|C9JP16|C9JP16_HUMAN Cartilage-associated protein OS=Homo sapiens GN=CRTAP PE=4 SV=1	14	36215000	39363000	40010000	27483000	29810000	21171000	29677000	18567000	29533000	37862000	33411000	46861000	91110000	82598000	95975000	104540000	95165000	100910000	112510000	106650000	90767000	90623000	94531000	89980000	43977000	47815000	36444000	48998000	39774000	40154000	45516000	39485000	43045000	40600000	40027000	46536000	0.205442	0.222986	0.225713	0.156624	0.16884	0.118474	0.164092	0.102609	0.169344	0.213477	0.186844
sp|O75781-2|PALM_HUMAN;sp|O75781|PALM_HUMAN	>sp|O75781-2|PALM_HUMAN Isoform 2 of Paralemmin-1 OS=Homo sapiens GN=PALM;>sp|O75781|PALM_HUMAN Paralemmin-1 OS=Homo sapiens GN=PALM PE=1 SV=2	2	0	0	0	0	0	0	0	0	0	0	0	0	0	0	0	0	0	0	0	0	0	0	0	0	0	0	0	0	0	0	0	0	0	0	0	0	0	0	0	0	0	0	0	0	0	0	0
sp|O75792|RNH2A_HUMAN	>sp|O75792|RNH2A_HUMAN Ribonuclease H2 subunit A OS=Homo sapiens GN=RNASEH2A PE=1 SV=2	12	21794000	27501000	24104000	24586000	20562000	21903000	17077000	15523000	16433000	18092000	25379000	16091000	42016000	40049000	46528000	26918000	25427000	33592000	34916000	37044000	35262000	42886000	44489000	41407000	21672000	25477000	29464000	27023000	24128000	27094000	16822000	15028000	21407000	22605000	28820000	23552000	0.123634	0.155789	0.13598	0.140114	0.116461	0.12257	0.094423	0.085787	0.0942277	0.102008	0.141927
sp|O75794|CD123_HUMAN;tr|H7BZW7|H7BZW7_HUMAN	>sp|O75794|CD123_HUMAN Cell division cycle protein 123 homolog OS=Homo sapiens GN=CDC123 PE=1 SV=1	12	39104000	30763000	34700000	15061000	9719500	6838000	64626000	41641000	52681000	66488000	50323000	59950000	61612000	59621000	44943000	15078000	25710000	21743000	44418000	38830000	70315000	67524000	62909000	69598000	75002000	71739000	77572000	20167000	16282000	15139000	52195000	70522000	68564000	83650000	65393000	58629000	0.221831	0.174268	0.195757	0.0858317	0.05505	0.0382656	0.357333	0.230127	0.302076	0.374878	0.281421
sp|O75815|BCAR3_HUMAN;sp|O75815-3|BCAR3_HUMAN;sp|O75815-2|BCAR3_HUMAN	>sp|O75815|BCAR3_HUMAN Breast cancer anti-estrogen resistance protein 3 OS=Homo sapiens GN=BCAR3 PE=1 SV=1;>sp|O75815-3|BCAR3_HUMAN Isoform 3 of Breast cancer anti-estrogen resistance protein 3 OS=Homo sapiens GN=BCAR3;>sp|O75815-2|BCAR3_HUMAN Isoform 2 of	12	0	0	0	5706000	12784000	0	0	0	0	0	0	0	25365000	10551000	16224000	0	0	0	10824000	9957200	11476000	29686000	16723000	14531000	0	0	0	0	7559500	0	0	0	0	0	0	0	0	0	0	0.0325181	0.072407	0	0	0	0	0	0
sp|O75818-2|RPP40_HUMAN;sp|O75818|RPP40_HUMAN;tr|F8WC38|F8WC38_HUMAN	>sp|O75818-2|RPP40_HUMAN Isoform 2 of Ribonuclease P protein subunit p40 OS=Homo sapiens GN=RPP40;>sp|O75818|RPP40_HUMAN Ribonuclease P protein subunit p40 OS=Homo sapiens GN=RPP40 PE=1 SV=3;>tr|F8WC38|F8WC38_HUMAN Ribonuclease P protein subunit p40 OS=Hom	8	13525000	20928000	24721000	14442000	26014000	16507000	22161000	31220000	33093000	38818000	0	14155000	18305000	8072400	12977000	8305900	8905600	0	6719900	0	0	40688000	19993000	0	15041000	0	0	13071000	14111000	6415500	0	19275000	7613300	21894000	6187900	14001000	0.0767253	0.118554	0.139461	0.082304	0.14734	0.0923736	0.122534	0.172536	0.189757	0.218867	0
sp|O75821|EIF3G_HUMAN;tr|K7EL20|K7EL20_HUMAN;tr|K7ENA8|K7ENA8_HUMAN;tr|K7ER90|K7ER90_HUMAN;tr|K7EL60|K7EL60_HUMAN;tr|K7EP16|K7EP16_HUMAN;tr|K7ENH0|K7ENH0_HUMAN	>sp|O75821|EIF3G_HUMAN Eukaryotic translation initiation factor 3 subunit G OS=Homo sapiens GN=EIF3G PE=1 SV=2;>tr|K7EL20|K7EL20_HUMAN Eukaryotic translation initiation factor 3 subunit G (Fragment) OS=Homo sapiens GN=EIF3G PE=3 SV=1;>tr|K7ENA8|K7ENA8_HUMA	26	449100000	469190000	475400000	428060000	493110000	446940000	558130000	521000000	535360000	513930000	539980000	569690000	440660000	482370000	489400000	326000000	373590000	355440000	555460000	498550000	520400000	498330000	534900000	572270000	423890000	380590000	378040000	308630000	327980000	340290000	493210000	432260000	437110000	394570000	539370000	501020000	2.54768	2.65789	2.68192	2.43949	2.79291	2.50109	3.08604	2.87928	3.06978	2.89768	3.01973
sp|O75822|EIF3J_HUMAN;tr|B4DUI3|B4DUI3_HUMAN;tr|F5H425|F5H425_HUMAN;tr|H0YLP3|H0YLP3_HUMAN;tr|H0YGJ7|H0YGJ7_HUMAN	>sp|O75822|EIF3J_HUMAN Eukaryotic translation initiation factor 3 subunit J OS=Homo sapiens GN=EIF3J PE=1 SV=2;>tr|B4DUI3|B4DUI3_HUMAN Eukaryotic translation initiation factor 3 subunit J OS=Homo sapiens GN=EIF3J PE=2 SV=1;>tr|F5H425|F5H425_HUMAN Eukaryoti	15	95500000	103060000	119830000	103050000	112470000	93367000	85646000	107200000	103690000	99931000	102130000	104810000	191970000	174200000	184600000	243260000	228950000	225560000	218570000	256230000	222650000	206150000	216950000	211960000	84303000	110030000	100350000	95478000	91301000	92128000	127900000	124750000	121870000	88351000	119590000	109910000	0.541757	0.58382	0.67601	0.587275	0.637016	0.522484	0.473558	0.592435	0.594564	0.563439	0.571141
sp|O75828|CBR3_HUMAN	>sp|O75828|CBR3_HUMAN Carbonyl reductase [NADPH] 3 OS=Homo sapiens GN=CBR3 PE=1 SV=3	15	0	0	0	0	0	0	0	0	0	0	7488200	0	48477000	48936000	46559000	45579000	52651000	51401000	48466000	44045000	49489000	52914000	45796000	50064000	51428000	64578000	68415000	98102000	91933000	84783000	72653000	92592000	79021000	56529000	85999000	78692000	0	0	0	0	0	0	0	0	0	0	0.0418762
sp|O75843|AP1G2_HUMAN;tr|G3V532|G3V532_HUMAN;tr|H0YJ47|H0YJ47_HUMAN	>sp|O75843|AP1G2_HUMAN AP-1 complex subunit gamma-like 2 OS=Homo sapiens GN=AP1G2 PE=1 SV=1;>tr|G3V532|G3V532_HUMAN AP-1 complex subunit gamma-like 2 (Fragment) OS=Homo sapiens GN=AP1G2 PE=4 SV=1	4	0	0	0	6051200	0	0	0	0	0	0	0	0	0	0	0	0	0	0	0	0	0	0	0	0	0	0	0	0	0	0	0	0	0	0	0	0	0	0	0	0.0344854	0	0	0	0	0	0	0
sp|O75844|FACE1_HUMAN	>sp|O75844|FACE1_HUMAN CAAX prenyl protease 1 homolog OS=Homo sapiens GN=ZMPSTE24 PE=1 SV=2	14	71490000	65874000	66685000	75812000	74695000	65812000	90923000	78624000	73504000	81414000	84478000	90491000	75743000	69040000	84011000	104930000	79198000	85328000	89692000	91406000	96520000	98025000	92853000	86421000	70056000	60589000	72051000	76823000	65745000	60367000	60144000	70008000	64474000	70498000	89121000	77196000	0.405552	0.373167	0.376197	0.432048	0.423063	0.368286	0.502736	0.434511	0.421476	0.459035	0.472426
sp|O75874|IDHC_HUMAN;tr|C9J4N6|C9J4N6_HUMAN;tr|C9JLU6|C9JLU6_HUMAN;tr|C9JJE5|C9JJE5_HUMAN	>sp|O75874|IDHC_HUMAN Isocitrate dehydrogenase [NADP] cytoplasmic OS=Homo sapiens GN=IDH1 PE=1 SV=2	27	293150000	278690000	306140000	185770000	191020000	203140000	242500000	237820000	270170000	262640000	298580000	261640000	351980000	339200000	344720000	321700000	352700000	372650000	328790000	364510000	311410000	396840000	399280000	393360000	147270000	144980000	150860000	145950000	135300000	142010000	168260000	153470000	159890000	188100000	157490000	173200000	1.663	1.57874	1.72706	1.05869	1.08191	1.13678	1.34084	1.3143	1.54917	1.48084	1.66975
sp|O75880|SCO1_HUMAN;tr|J3QL56|J3QL56_HUMAN	>sp|O75880|SCO1_HUMAN Protein SCO1 homolog, mitochondrial OS=Homo sapiens GN=SCO1 PE=1 SV=1;>tr|J3QL56|J3QL56_HUMAN Protein SCO1 homolog, mitochondrial OS=Homo sapiens GN=SCO1 PE=4 SV=1	6	29337000	37574000	29275000	71175000	0	24589000	27270000	51986000	31680000	36810000	30058000	20014000	61890000	44479000	90552000	90983000	67406000	72169000	83260000	73278000	49842000	42725000	95594000	56255000	82285000	68634000	67690000	80292000	102570000	75447000	58435000	105470000	51531000	35535000	67681000	34397000	0.166424	0.212851	0.165152	0.405622	0	0.137601	0.150783	0.287298	0.181655	0.207545	0.168093
sp|O75882|ATRN_HUMAN;sp|O75882-3|ATRN_HUMAN;sp|O75882-2|ATRN_HUMAN	>sp|O75882|ATRN_HUMAN Attractin OS=Homo sapiens GN=ATRN PE=1 SV=2;>sp|O75882-3|ATRN_HUMAN Isoform 3 of Attractin OS=Homo sapiens GN=ATRN;>sp|O75882-2|ATRN_HUMAN Isoform 2 of Attractin OS=Homo sapiens GN=ATRN	2	0	0	0	0	0	0	0	0	0	0	0	0	0	1602300	0	0	0	0	0	0	0	0	0	0	0	0	0	0	0	0	0	0	0	0	0	0	0	0	0	0	0	0	0	0	0	0	0
sp|O75884|RBBP9_HUMAN;sp|O75884-2|RBBP9_HUMAN	>sp|O75884|RBBP9_HUMAN Putative hydrolase RBBP9 OS=Homo sapiens GN=RBBP9 PE=1 SV=2;>sp|O75884-2|RBBP9_HUMAN Isoform 2 of Putative hydrolase RBBP9 OS=Homo sapiens GN=RBBP9	4	0	0	0	0	0	0	0	0	0	0	0	0	0	0	8470500	0	0	0	6048300	0	0	8502200	8251000	7974200	0	0	0	8645700	0	9668700	0	0	0	0	0	0	0	0	0	0	0	0	0	0	0	0	0
sp|O75886|STAM2_HUMAN;sp|O75886-2|STAM2_HUMAN	>sp|O75886|STAM2_HUMAN Signal transducing adapter molecule 2 OS=Homo sapiens GN=STAM2 PE=1 SV=1;>sp|O75886-2|STAM2_HUMAN Isoform 2 of Signal transducing adapter molecule 2 OS=Homo sapiens GN=STAM2	9	0	7934400	8758700	6562400	8894800	7045200	8603700	9556300	11585000	15602000	7886000	8510400	10289000	8302500	9141600	13944000	14977000	14786000	26209000	15104000	11187000	11729000	14970000	11433000	8268500	11971000	13990000	9027000	12453000	10913000	8942700	10870000	14426000	12010000	13153000	15379000	0	0.0449472	0.0494114	0.0373987	0.050379	0.0394251	0.047572	0.0528123	0.066429	0.0879685	0.0441009
sp|O75891|AL1L1_HUMAN;sp|O75891-3|AL1L1_HUMAN;tr|Q8TBP8|Q8TBP8_HUMAN;tr|B4DGC8|B4DGC8_HUMAN;tr|C9IZ36|C9IZ36_HUMAN;sp|O75891-2|AL1L1_HUMAN	>sp|O75891|AL1L1_HUMAN Cytosolic 10-formyltetrahydrofolate dehydrogenase OS=Homo sapiens GN=ALDH1L1 PE=1 SV=2;>sp|O75891-3|AL1L1_HUMAN Isoform 3 of Cytosolic 10-formyltetrahydrofolate dehydrogenase OS=Homo sapiens GN=ALDH1L1;>tr|Q8TBP8|Q8TBP8_HUMAN ALDH1L1	3	0	0	0	0	0	0	0	0	0	0	0	0	0	0	0	0	0	0	0	0	0	0	0	0	0	0	0	0	0	0	0	0	0	0	0	0	0	0	0	0	0	0	0	0	0	0	0
sp|O75896|TUSC2_HUMAN;tr|G3V0I0|G3V0I0_HUMAN;tr|F2Z2A9|F2Z2A9_HUMAN	>sp|O75896|TUSC2_HUMAN Tumor suppressor candidate 2 OS=Homo sapiens GN=TUSC2 PE=1 SV=3;>tr|G3V0I0|G3V0I0_HUMAN Tumor suppressor candidate 2 OS=Homo sapiens GN=TUSC2 PE=4 SV=1;>tr|F2Z2A9|F2Z2A9_HUMAN Tumor suppressor candidate 2 OS=Homo sapiens GN=TUSC2 PE=	4	5117200	0	4162500	3853100	3626700	0	6838000	0	4056000	3808100	2716500	3622400	0	10791000	3573100	4737600	3491700	0	0	0	0	0	0	0	0	2912500	0	4252500	3967700	2755100	2434500	2342100	0	0	3151400	0	0.0290291	0	0.0234824	0.0219586	0.0205412	0	0.037809	0	0.0232573	0.0214711	0.0151915
sp|O75909|CCNK_HUMAN;sp|O75909-4|CCNK_HUMAN;tr|G3V2Q3|G3V2Q3_HUMAN;sp|O75909-2|CCNK_HUMAN;sp|O75909-1|CCNK_HUMAN;tr|G3V5E1|G3V5E1_HUMAN;tr|G3V235|G3V235_HUMAN	>sp|O75909|CCNK_HUMAN Cyclin-K OS=Homo sapiens GN=CCNK PE=1 SV=2;>sp|O75909-4|CCNK_HUMAN Isoform 4 of Cyclin-K OS=Homo sapiens GN=CCNK;>tr|G3V2Q3|G3V2Q3_HUMAN Cyclin-K (Fragment) OS=Homo sapiens GN=CCNK PE=3 SV=1;>sp|O75909-2|CCNK_HUMAN Isoform 2 of Cyclin	4	0	0	0	0	0	0	0	0	0	0	0	0	0	0	0	0	0	0	0	0	0	0	0	0	0	10402000	0	10130000	0	0	0	0	0	0	0	0	0	0	0	0	0	0	0	0	0	0	0
sp|O75911|DHRS3_HUMAN;tr|Q5SUY4|Q5SUY4_HUMAN	>sp|O75911|DHRS3_HUMAN Short-chain dehydrogenase/reductase 3 OS=Homo sapiens GN=DHRS3 PE=1 SV=2;>tr|Q5SUY4|Q5SUY4_HUMAN Short-chain dehydrogenase/reductase 3 (Fragment) OS=Homo sapiens GN=DHRS3 PE=3 SV=1	2	0	0	0	0	0	0	0	0	0	0	0	0	0	0	0	0	0	0	0	0	0	0	0	0	0	0	0	0	0	0	0	0	0	0	0	0	0	0	0	0	0	0	0	0	0	0	0
sp|O75915|PRAF3_HUMAN;tr|F8WF90|F8WF90_HUMAN;tr|C9JQU6|C9JQU6_HUMAN;tr|F8WF33|F8WF33_HUMAN	>sp|O75915|PRAF3_HUMAN PRA1 family protein 3 OS=Homo sapiens GN=ARL6IP5 PE=1 SV=1	6	23914000	17663000	19473000	50422000	56496000	35029000	120200000	21462000	14463000	14455000	20369000	4974700	64437000	53753000	62050000	108430000	140360000	97338000	106610000	57497000	65963000	59003000	49746000	45453000	18225000	0	24697000	0	42794000	63944000	30152000	65362000	28635000	18989000	6813000	21786000	0.135661	0.100058	0.109855	0.287352	0.319986	0.196023	0.664616	0.118609	0.0829316	0.0815014	0.11391
sp|O75925|PIAS1_HUMAN;tr|B3KSY9|B3KSY9_HUMAN;tr|B4DGW0|B4DGW0_HUMAN;sp|O75928-3|PIAS2_HUMAN;sp|O75928-2|PIAS2_HUMAN;sp|O75928|PIAS2_HUMAN	>sp|O75925|PIAS1_HUMAN E3 SUMO-protein ligase PIAS1 OS=Homo sapiens GN=PIAS1 PE=1 SV=2;>tr|B3KSY9|B3KSY9_HUMAN E3 SUMO-protein ligase PIAS1 OS=Homo sapiens GN=PIAS1 PE=2 SV=1;>tr|B4DGW0|B4DGW0_HUMAN E3 SUMO-protein ligase PIAS2 OS=Homo sapiens GN=PIAS2 PE=	2	0	0	0	0	0	0	0	0	4168100	0	0	0	0	0	0	0	0	0	0	0	0	0	0	0	0	0	0	0	0	0	0	0	0	0	0	0	0	0	0	0	0	0	0	0	0.0239001	0	0
sp|O75934|SPF27_HUMAN	>sp|O75934|SPF27_HUMAN Pre-mRNA-splicing factor SPF27 OS=Homo sapiens GN=BCAS2 PE=1 SV=1	13	64787000	57564000	67710000	94459000	98634000	60003000	72419000	56888000	66445000	47319000	80159000	86393000	58818000	85997000	81611000	80949000	80841000	76897000	92342000	94377000	90462000	83269000	96457000	92660000	70644000	71578000	73292000	77668000	66622000	79987000	86828000	89343000	96012000	74905000	91833000	73480000	0.367527	0.326092	0.38198	0.538316	0.55865	0.335778	0.400423	0.314388	0.380999	0.266798	0.448273
sp|O75935-3|DCTN3_HUMAN;sp|O75935|DCTN3_HUMAN;tr|F8W786|F8W786_HUMAN;tr|Q8NB28|Q8NB28_HUMAN;sp|O75935-2|DCTN3_HUMAN	>sp|O75935-3|DCTN3_HUMAN Isoform 3 of Dynactin subunit 3 OS=Homo sapiens GN=DCTN3;>sp|O75935|DCTN3_HUMAN Dynactin subunit 3 OS=Homo sapiens GN=DCTN3 PE=1 SV=1;>tr|F8W786|F8W786_HUMAN Dynactin subunit 3 (Fragment) OS=Homo sapiens GN=DCTN3 PE=4 SV=1;>tr|Q8NB	11	54874000	68471000	58752000	56777000	54069000	53448000	38913000	46368000	46603000	52433000	49326000	54042000	63422000	55499000	59607000	57388000	66349000	45132000	49033000	71897000	66068000	63475000	61788000	63471000	48296000	61493000	62264000	71364000	72209000	69187000	56910000	60434000	67773000	55242000	65847000	60565000	0.311292	0.387878	0.331444	0.323568	0.30624	0.299096	0.21516	0.25625	0.267224	0.295632	0.275846
sp|O75937|DNJC8_HUMAN;tr|S4R3J5|S4R3J5_HUMAN	>sp|O75937|DNJC8_HUMAN DnaJ homolog subfamily C member 8 OS=Homo sapiens GN=DNAJC8 PE=1 SV=2	20	219580000	264300000	217540000	230020000	230470000	190650000	164610000	175600000	173500000	168060000	172980000	164310000	180410000	152930000	171900000	102650000	175290000	119030000	153830000	146800000	153750000	165050000	153880000	160350000	292510000	285990000	302290000	377330000	349390000	381330000	303530000	290460000	285840000	235360000	296250000	280590000	1.24564	1.49722	1.22723	1.31087	1.30535	1.06688	0.91017	0.970443	0.994858	0.94757	0.967356
sp|O75940|SPF30_HUMAN	>sp|O75940|SPF30_HUMAN Survival of motor neuron-related-splicing factor 30 OS=Homo sapiens GN=SMNDC1 PE=1 SV=1	8	69767000	84937000	76923000	94834000	90808000	76144000	47147000	108150000	78227000	99629000	74841000	61383000	47387000	70506000	54711000	45370000	29700000	48159000	39864000	89581000	52464000	63841000	84894000	45342000	70025000	61548000	120480000	48709000	57293000	60099000	62600000	56669000	73508000	77806000	89624000	78821000	0.395778	0.481156	0.433954	0.540453	0.514325	0.426104	0.260688	0.597685	0.448558	0.561736	0.418533
sp|O75947|ATP5H_HUMAN;sp|O75947-2|ATP5H_HUMAN;tr|F5H608|F5H608_HUMAN	>sp|O75947|ATP5H_HUMAN ATP synthase subunit d, mitochondrial OS=Homo sapiens GN=ATP5H PE=1 SV=3;>sp|O75947-2|ATP5H_HUMAN Isoform 2 of ATP synthase subunit d, mitochondrial OS=Homo sapiens GN=ATP5H	18	365340000	299080000	315470000	306140000	336440000	383170000	263680000	368790000	359080000	288720000	261140000	278760000	234000000	208580000	176550000	278690000	310980000	286130000	207520000	231730000	211410000	250520000	195190000	215250000	233790000	269460000	258610000	302780000	293420000	268610000	298100000	367460000	348170000	265890000	280170000	273860000	2.07252	1.69425	1.77969	1.74467	1.90555	2.14423	1.45795	2.0381	2.05898	1.62788	1.46037
sp|O75954|TSN9_HUMAN;tr|B5MD23|B5MD23_HUMAN	>sp|O75954|TSN9_HUMAN Tetraspanin-9 OS=Homo sapiens GN=TSPAN9 PE=1 SV=1;>tr|B5MD23|B5MD23_HUMAN Tetraspanin-9 OS=Homo sapiens GN=TSPAN9 PE=4 SV=1	2	0	0	0	0	0	0	0	0	0	0	0	3405100	0	0	0	0	0	0	0	0	0	0	0	0	0	0	0	0	0	0	0	0	0	0	0	0	0	0	0	0	0	0	0	0	0	0	0
sp|O75962-2|TRIO_HUMAN;sp|O75962|TRIO_HUMAN;sp|O75962-5|TRIO_HUMAN;sp|O75962-4|TRIO_HUMAN;tr|E7EWP2|E7EWP2_HUMAN;tr|E7EPJ7|E7EPJ7_HUMAN;tr|F5H228|F5H228_HUMAN;sp|O75962-3|TRIO_HUMAN	>sp|O75962-2|TRIO_HUMAN Isoform 2 of Triple functional domain protein OS=Homo sapiens GN=TRIO;>sp|O75962|TRIO_HUMAN Triple functional domain protein OS=Homo sapiens GN=TRIO PE=1 SV=2;>sp|O75962-5|TRIO_HUMAN Isoform 5 of Triple functional domain protein OS=	6	0	0	0	0	0	0	0	0	4305000	0	5391800	4745200	0	0	0	0	6817000	0	0	0	0	0	0	7810800	0	0	0	0	0	0	0	3749700	4117900	0	0	0	0	0	0	0	0	0	0	0	0.0246851	0	0.0301526
sp|O75964|ATP5L_HUMAN;tr|E9PN17|E9PN17_HUMAN;sp|Q7Z4Y8|AT5L2_HUMAN	>sp|O75964|ATP5L_HUMAN ATP synthase subunit g, mitochondrial OS=Homo sapiens GN=ATP5L PE=1 SV=3;>tr|E9PN17|E9PN17_HUMAN ATP synthase subunit g, mitochondrial OS=Homo sapiens GN=ATP5L PE=4 SV=1	10	121060000	131450000	136170000	126000000	131810000	132380000	136200000	137430000	124400000	103590000	102590000	103140000	66442000	61682000	82326000	110610000	91236000	103830000	81577000	92106000	96220000	85980000	97044000	89885000	94796000	94444000	100280000	106470000	107610000	113030000	118210000	137410000	138320000	74794000	125470000	115840000	0.686755	0.744645	0.76819	0.718066	0.746555	0.740802	0.753084	0.759499	0.713316	0.58407	0.573714
sp|O75970-5|MPDZ_HUMAN;sp|O75970-3|MPDZ_HUMAN;sp|O75970-2|MPDZ_HUMAN;sp|O75970|MPDZ_HUMAN;tr|F5H1U9|F5H1U9_HUMAN;tr|B7ZB24|B7ZB24_HUMAN;tr|H0YGQ3|H0YGQ3_HUMAN	>sp|O75970-5|MPDZ_HUMAN Isoform 4 of Multiple PDZ domain protein OS=Homo sapiens GN=MPDZ;>sp|O75970-3|MPDZ_HUMAN Isoform 3 of Multiple PDZ domain protein OS=Homo sapiens GN=MPDZ;>sp|O75970-2|MPDZ_HUMAN Isoform 2 of Multiple PDZ domain protein OS=Homo sapie	6	0	0	0	0	0	0	0	0	0	0	0	0	13809000	5498300	0	12729000	7747600	11316000	0	0	6909200	0	6223300	0	0	0	0	0	0	0	0	0	0	0	0	0	0	0	0	0	0	0	0	0	0	0	0
sp|O75976|CBPD_HUMAN;sp|O75976-2|CBPD_HUMAN;tr|J3QQJ4|J3QQJ4_HUMAN;tr|J3QRJ9|J3QRJ9_HUMAN	>sp|O75976|CBPD_HUMAN Carboxypeptidase D OS=Homo sapiens GN=CPD PE=1 SV=2;>sp|O75976-2|CBPD_HUMAN Isoform 2 of Carboxypeptidase D OS=Homo sapiens GN=CPD	17	22147000	21941000	18738000	7589100	11125000	9750000	13182000	10347000	13468000	31716000	26967000	24248000	33540000	35907000	37852000	38552000	42128000	45260000	19796000	15891000	17026000	22524000	25786000	21779000	17011000	17438000	13893000	15529000	12728000	17777000	10560000	10549000	10116000	16573000	15964000	17702000	0.125637	0.124293	0.105709	0.0432498	0.0630106	0.0545613	0.0728866	0.0571821	0.0772262	0.178824	0.150808
sp|O76003|GLRX3_HUMAN	>sp|O76003|GLRX3_HUMAN Glutaredoxin-3 OS=Homo sapiens GN=GLRX3 PE=1 SV=2	23	184770000	165280000	163620000	144640000	163450000	158330000	209470000	189830000	208330000	244240000	237000000	233470000	407440000	531650000	447240000	376480000	386900000	386570000	544050000	542680000	488580000	516090000	642440000	559060000	629250000	607990000	602600000	499570000	480990000	481680000	684940000	667100000	618090000	598210000	588360000	605350000	1.04817	0.936287	0.923047	0.824294	0.92576	0.886019	1.15821	1.04908	1.19457	1.37709	1.32537
sp|O76021|RL1D1_HUMAN;tr|J3QSV6|J3QSV6_HUMAN;tr|I3L3U9|I3L3U9_HUMAN;tr|I3L3C4|I3L3C4_HUMAN;tr|I3L234|I3L234_HUMAN;tr|B4DJ58|B4DJ58_HUMAN;tr|J3KPU7|J3KPU7_HUMAN;tr|I3L2F2|I3L2F2_HUMAN;tr|I3L4T8|I3L4T8_HUMAN;tr|I3L1Y4|I3L1Y4_HUMAN;tr|I3L1A3|I3L1A3_HUMAN	>sp|O76021|RL1D1_HUMAN Ribosomal L1 domain-containing protein 1 OS=Homo sapiens GN=RSL1D1 PE=1 SV=3;>tr|J3QSV6|J3QSV6_HUMAN Ribosomal L1 domain-containing protein 1 (Fragment) OS=Homo sapiens GN=RSL1D1 PE=4 SV=1;>tr|I3L3U9|I3L3U9_HUMAN Ribosomal L1 domain-	33	362910000	432510000	352800000	195720000	212050000	198910000	339260000	317020000	366400000	346260000	447290000	424660000	277350000	376360000	288450000	236080000	227890000	260210000	366100000	325000000	362520000	341470000	333930000	335320000	332360000	385530000	368870000	269450000	250450000	252480000	293940000	311350000	384710000	298040000	396540000	401330000	2.05873	2.45011	1.99029	1.1154	1.20102	1.11311	1.87585	1.75199	2.10096	1.95231	2.50138
sp|O76024|WFS1_HUMAN;tr|H0Y9G5|H0Y9G5_HUMAN	>sp|O76024|WFS1_HUMAN Wolframin OS=Homo sapiens GN=WFS1 PE=1 SV=2;>tr|H0Y9G5|H0Y9G5_HUMAN Wolframin (Fragment) OS=Homo sapiens GN=WFS1 PE=4 SV=1	7	0	6246000	7836100	7779400	0	0	0	0	7723400	8221000	5732500	7847700	0	0	0	0	0	10324000	0	0	0	0	0	0	20197000	13816000	14614000	22517000	10891000	17438000	18669000	9326200	5884400	10739000	16080000	16742000	0	0.0353827	0.0442066	0.0443343	0	0	0	0	0.0442864	0.0463523	0.0320579
sp|O76031|CLPX_HUMAN;tr|H0YM48|H0YM48_HUMAN;tr|H0YK07|H0YK07_HUMAN	>sp|O76031|CLPX_HUMAN ATP-dependent Clp protease ATP-binding subunit clpX-like, mitochondrial OS=Homo sapiens GN=CLPX PE=1 SV=2	28	98964000	91789000	100290000	82860000	78575000	81052000	100660000	102130000	98129000	107330000	98601000	98725000	94244000	91225000	92486000	92454000	106800000	92407000	99638000	108050000	95450000	87235000	87082000	96692000	103320000	108670000	131990000	98451000	103280000	104400000	96921000	101250000	117410000	93364000	111940000	100690000	0.561408	0.519971	0.565777	0.472214	0.445039	0.453569	0.556574	0.564416	0.562677	0.605157	0.551406
sp|O76054-5|S14L2_HUMAN;sp|O76054-4|S14L2_HUMAN;sp|O76054|S14L2_HUMAN;tr|B3KRD8|B3KRD8_HUMAN;tr|C9JZI9|C9JZI9_HUMAN;tr|H7C4C6|H7C4C6_HUMAN;tr|H7C1K3|H7C1K3_HUMAN	>sp|O76054-5|S14L2_HUMAN Isoform 3 of SEC14-like protein 2 OS=Homo sapiens GN=SEC14L2;>sp|O76054-4|S14L2_HUMAN Isoform 2 of SEC14-like protein 2 OS=Homo sapiens GN=SEC14L2;>sp|O76054|S14L2_HUMAN SEC14-like protein 2 OS=Homo sapiens GN=SEC14L2 PE=1 SV=1;>tr	5	0	0	0	0	0	0	0	0	0	0	0	0	0	0	0	0	0	0	0	0	0	0	0	0	0	0	0	0	0	0	0	0	0	0	0	0	0	0	0	0	0	0	0	0	0	0	0
sp|O76061|STC2_HUMAN;tr|H0YB13|H0YB13_HUMAN	>sp|O76061|STC2_HUMAN Stanniocalcin-2 OS=Homo sapiens GN=STC2 PE=1 SV=1	6	0	0	0	0	0	0	0	0	0	0	0	0	0	0	0	0	0	0	0	0	0	0	0	0	0	0	0	0	0	0	0	0	0	0	0	0	0	0	0	0	0	0	0	0	0	0	0
sp|O76070|SYUG_HUMAN;tr|F8W754|F8W754_HUMAN	>sp|O76070|SYUG_HUMAN Gamma-synuclein OS=Homo sapiens GN=SNCG PE=1 SV=2	7	66911000	56072000	58676000	66123000	54011000	55060000	48906000	52326000	46322000	28834000	42234000	44326000	0	0	0	0	31417000	0	0	0	0	0	0	0	0	0	0	0	0	31057000	0	0	0	0	0	0	0.379576	0.31764	0.331015	0.376831	0.305911	0.308117	0.270414	0.289177	0.265613	0.162574	0.236185
sp|O76071|CIAO1_HUMAN	>sp|O76071|CIAO1_HUMAN Probable cytosolic iron-sulfur protein assembly protein CIAO1 OS=Homo sapiens GN=CIAO1 PE=1 SV=1	13	35355000	29297000	31954000	48193000	34193000	31240000	32850000	33468000	30076000	31315000	29571000	39800000	35242000	37226000	31043000	30668000	26770000	31832000	32819000	39072000	34761000	38383000	36785000	32770000	38391000	37572000	37986000	35026000	31625000	31728000	35579000	37949000	47772000	45118000	40795000	42732000	0.200564	0.165963	0.180265	0.274649	0.193665	0.17482	0.181636	0.184959	0.172457	0.176563	0.16537
sp|O76075|DFFB_HUMAN;sp|O76075-2|DFFB_HUMAN	>sp|O76075|DFFB_HUMAN DNA fragmentation factor subunit beta OS=Homo sapiens GN=DFFB PE=1 SV=1;>sp|O76075-2|DFFB_HUMAN Isoform Beta of DNA fragmentation factor subunit beta OS=Homo sapiens GN=DFFB	4	9909400	2786200	0	0	8222500	0	3887100	0	9886700	3692200	1905400	0	0	0	0	0	3564300	0	0	0	0	5353500	0	6662100	0	12450000	6541300	0	11754000	9854200	27821000	13503000	7627100	0	35229000	0	0.0562145	0.0157834	0	0	0.0465712	0	0.0214927	0	0.0566908	0.0208177	0.0106556
sp|O76080|ZFAN5_HUMAN;tr|Q5QPB1|Q5QPB1_HUMAN	>sp|O76080|ZFAN5_HUMAN AN1-type zinc finger protein 5 OS=Homo sapiens GN=ZFAND5 PE=1 SV=1;>tr|Q5QPB1|Q5QPB1_HUMAN AN1-type zinc finger protein 5 (Fragment) OS=Homo sapiens GN=ZFAND5 PE=4 SV=1	6	7485100	6777100	0	0	0	0	0	0	0	0	8380700	0	0	7158900	8446400	0	0	0	11218000	9288000	8871700	7587100	7859100	8086700	6580700	10751000	9678600	0	0	0	0	0	7945700	7221400	11768000	9189600	0.0424618	0.0383913	0	0	0	0	0	0	0	0	0.0468674
sp|O76094|SRP72_HUMAN;sp|O76094-2|SRP72_HUMAN;tr|D6RDY6|D6RDY6_HUMAN;tr|R4GNC1|R4GNC1_HUMAN	>sp|O76094|SRP72_HUMAN Signal recognition particle subunit SRP72 OS=Homo sapiens GN=SRP72 PE=1 SV=3;>sp|O76094-2|SRP72_HUMAN Isoform 2 of Signal recognition particle subunit SRP72 OS=Homo sapiens GN=SRP72;>tr|D6RDY6|D6RDY6_HUMAN Signal recognition particle	29	471370000	516410000	515940000	519030000	530850000	391400000	407220000	507180000	496850000	433630000	490760000	499700000	425160000	411260000	436770000	518440000	473630000	471510000	368900000	396230000	416610000	410240000	463120000	409640000	337330000	319450000	290850000	350870000	385370000	384500000	319120000	345250000	334600000	380850000	348560000	351730000	2.67401	2.92539	2.91063	2.95792	3.00667	2.19029	2.25162	2.8029	2.84896	2.44493	2.74448
sp|O94760|DDAH1_HUMAN;sp|O94760-2|DDAH1_HUMAN;tr|B4DYP1|B4DYP1_HUMAN;tr|B4DGT0|B4DGT0_HUMAN	>sp|O94760|DDAH1_HUMAN N(G),N(G)-dimethylarginine dimethylaminohydrolase 1 OS=Homo sapiens GN=DDAH1 PE=1 SV=3;>sp|O94760-2|DDAH1_HUMAN Isoform 2 of N(G),N(G)-dimethylarginine dimethylaminohydrolase 1 OS=Homo sapiens GN=DDAH1;>tr|B4DYP1|B4DYP1_HUMAN N(G),N(	17	34859000	28278000	45767000	35743000	34601000	43663000	22445000	22505000	20216000	10465000	23551000	16687000	17070000	11489000	33368000	24647000	24318000	21070000	12432000	17347000	5898100	8470000	5375100	16331000	130200000	127070000	125830000	136380000	132220000	157350000	137370000	119000000	124770000	175360000	117340000	131900000	0.19775	0.160191	0.25819	0.203697	0.195976	0.244339	0.124104	0.124373	0.11592	0.0590046	0.131704
sp|O94763-2|RMP_HUMAN;tr|F8W9T0|F8W9T0_HUMAN;sp|O94763-3|RMP_HUMAN;sp|O94763|RMP_HUMAN;sp|O94763-4|RMP_HUMAN;tr|I3NI51|I3NI51_HUMAN;tr|I3L2V7|I3L2V7_HUMAN;tr|I3L104|I3L104_HUMAN;tr|I3L280|I3L280_HUMAN	>sp|O94763-2|RMP_HUMAN Isoform 2 of Unconventional prefoldin RPB5 interactor 1 OS=Homo sapiens GN=URI1;>tr|F8W9T0|F8W9T0_HUMAN Unconventional prefoldin RPB5 interactor 1 OS=Homo sapiens GN=URI1 PE=4 SV=1;>sp|O94763-3|RMP_HUMAN Isoform 3 of Unconventional p	5	0	0	0	0	24425000	0	0	0	0	0	0	0	0	0	0	0	0	0	0	0	0	0	0	0	0	0	0	0	0	0	0	0	0	0	0	0	0	0	0	0	0.13834	0	0	0	0	0	0
sp|O94776|MTA2_HUMAN;tr|Q68DB1|Q68DB1_HUMAN	>sp|O94776|MTA2_HUMAN Metastasis-associated protein MTA2 OS=Homo sapiens GN=MTA2 PE=1 SV=1;>tr|Q68DB1|Q68DB1_HUMAN Metastasis-associated protein MTA2 OS=Homo sapiens GN=DKFZp686F2281 PE=2 SV=1	37	119140000	118870000	127870000	137110000	135580000	128470000	132770000	130240000	119940000	112440000	109650000	102710000	167170000	165670000	173550000	175810000	186580000	184010000	186770000	188840000	172360000	184680000	178040000	177670000	196590000	208670000	220020000	214100000	213430000	203190000	202020000	220350000	231490000	185050000	216440000	211810000	0.675863	0.673381	0.721367	0.781381	0.767908	0.718922	0.734119	0.719764	0.687742	0.633968	0.613196
sp|O94782|UBP1_HUMAN;tr|C9JC88|C9JC88_HUMAN	>sp|O94782|UBP1_HUMAN Ubiquitin carboxyl-terminal hydrolase 1 OS=Homo sapiens GN=USP1 PE=1 SV=1	3	0	0	0	0	0	4473400	0	0	0	0	0	0	0	0	0	0	0	0	0	0	0	0	0	0	0	0	0	0	0	0	0	0	0	0	0	0	0	0	0	0	0	0.0250333	0	0	0	0	0
sp|O94788-4|AL1A2_HUMAN;tr|H0YMG7|H0YMG7_HUMAN;sp|O94788-3|AL1A2_HUMAN;sp|O94788|AL1A2_HUMAN;sp|O94788-2|AL1A2_HUMAN;tr|H0YKL3|H0YKL3_HUMAN;tr|Q9UED3|Q9UED3_HUMAN	>sp|O94788-4|AL1A2_HUMAN Isoform 4 of Retinal dehydrogenase 2 OS=Homo sapiens GN=ALDH1A2;>tr|H0YMG7|H0YMG7_HUMAN Retinal dehydrogenase 2 OS=Homo sapiens GN=ALDH1A2 PE=3 SV=1;>sp|O94788-3|AL1A2_HUMAN Isoform 3 of Retinal dehydrogenase 2 OS=Homo sapiens GN=A	5	0	0	0	0	0	0	0	0	0	0	0	0	0	0	0	0	0	0	0	0	0	0	0	0	0	0	0	0	0	0	0	0	0	0	0	0	0	0	0	0	0	0	0	0	0	0	0
sp|O94804|STK10_HUMAN;tr|H0YB71|H0YB71_HUMAN	>sp|O94804|STK10_HUMAN Serine/threonine-protein kinase 10 OS=Homo sapiens GN=STK10 PE=1 SV=1	22	11781000	10963000	14456000	7820000	0	0	21685000	12874000	0	12757000	10211000	3306300	107840000	84991000	85125000	53650000	84825000	62931000	88437000	103430000	105420000	94026000	68526000	67348000	29475000	39835000	38297000	21508000	11602000	19377000	22719000	34754000	23129000	20777000	16296000	7826500	0.0668318	0.0621038	0.0815522	0.0445657	0	0	0.119902	0.0711474	0	0.0719276	0.057103
sp|O94808|GFPT2_HUMAN;tr|E5RJP4|E5RJP4_HUMAN	>sp|O94808|GFPT2_HUMAN Glutamine--fructose-6-phosphate aminotransferase [isomerizing] 2 OS=Homo sapiens GN=GFPT2 PE=1 SV=3	16	6197300	0	0	0	0	17939000	0	0	0	0	0	0	13770000	15840000	18172000	55736000	28575000	36534000	16069000	9535800	22900000	27642000	22498000	22958000	0	0	0	0	0	0	0	0	0	0	0	0	0.0351563	0	0	0	0	0.100387	0	0	0	0	0
sp|O94811|TPPP_HUMAN	>sp|O94811|TPPP_HUMAN Tubulin polymerization-promoting protein OS=Homo sapiens GN=TPPP PE=1 SV=1	2	6991200	0	7794200	6567600	0	0	0	9387300	0	0	0	0	0	0	0	0	0	0	0	0	0	0	0	0	0	10036000	7605800	10975000	6734100	8565200	7556500	8992500	0	9673500	7088800	5385100	0.03966	0	0.0439702	0.0374283	0	0	0	0.0518784	0	0	0
sp|O94822|LTN1_HUMAN;sp|O94822-3|LTN1_HUMAN;tr|H7BYG8|H7BYG8_HUMAN;tr|S4R3T2|S4R3T2_HUMAN;sp|O94822-2|LTN1_HUMAN	>sp|O94822|LTN1_HUMAN E3 ubiquitin-protein ligase listerin OS=Homo sapiens GN=LTN1 PE=1 SV=6;>sp|O94822-3|LTN1_HUMAN Isoform 3 of E3 ubiquitin-protein ligase listerin OS=Homo sapiens GN=LTN1	15	0	0	0	0	0	0	0	0	0	0	0	0	28467000	25939000	28408000	22938000	27578000	24257000	25808000	19107000	49607000	22434000	37161000	28925000	26816000	20731000	16965000	20560000	26135000	0	28550000	22002000	10346000	21039000	24426000	24149000	0	0	0	0	0	0	0	0	0	0	0
sp|O94826|TOM70_HUMAN	>sp|O94826|TOM70_HUMAN Mitochondrial import receptor subunit TOM70 OS=Homo sapiens GN=TOMM70A PE=1 SV=1	34	359140000	360100000	374280000	424590000	437270000	385460000	412090000	436650000	382270000	395260000	363010000	370860000	419870000	432170000	413840000	547050000	612430000	572500000	468550000	446820000	425140000	405960000	408710000	388680000	335080000	347410000	355760000	473700000	414680000	438900000	458130000	496040000	454400000	359680000	418590000	390190000	2.03735	2.03991	2.11147	2.41971	2.47664	2.15704	2.27855	2.41312	2.19196	2.22859	2.03006
sp|O94829|IPO13_HUMAN;tr|Q5T4X2|Q5T4X2_HUMAN	>sp|O94829|IPO13_HUMAN Importin-13 OS=Homo sapiens GN=IPO13 PE=1 SV=3	4	0	0	0	0	0	0	0	0	0	0	0	0	0	0	0	0	0	0	0	0	0	0	0	0	0	0	0	0	0	0	1043800	0	0	0	0	0	0	0	0	0	0	0	0	0	0	0	0
sp|O94830|DDHD2_HUMAN;tr|E9PP45|E9PP45_HUMAN;tr|E9PPH8|E9PPH8_HUMAN;tr|E9PIF5|E9PIF5_HUMAN;tr|E9PQY9|E9PQY9_HUMAN;tr|E9PM60|E9PM60_HUMAN;tr|E9PKE6|E9PKE6_HUMAN;tr|B3KXB5|B3KXB5_HUMAN	>sp|O94830|DDHD2_HUMAN Phospholipase DDHD2 OS=Homo sapiens GN=DDHD2 PE=1 SV=2;>tr|E9PP45|E9PP45_HUMAN Phospholipase DDHD2 (Fragment) OS=Homo sapiens GN=DDHD2 PE=4 SV=1;>tr|E9PPH8|E9PPH8_HUMAN Phospholipase DDHD2 (Fragment) OS=Homo sapiens GN=DDHD2 PE=4 SV=	2	0	0	0	0	0	0	0	0	0	0	0	0	0	0	0	0	0	0	0	0	0	0	0	0	0	1292400	0	0	0	1768000	0	0	0	0	0	0	0	0	0	0	0	0	0	0	0	0	0
sp|O94851-2|MICA2_HUMAN;sp|O94851-5|MICA2_HUMAN;sp|O94851-6|MICA2_HUMAN;sp|O94851-4|MICA2_HUMAN;sp|O94851-3|MICA2_HUMAN;sp|O94851|MICA2_HUMAN	>sp|O94851-2|MICA2_HUMAN Isoform 2 of Protein-methionine sulfoxide oxidase MICAL2 OS=Homo sapiens GN=MICAL2;>sp|O94851-5|MICA2_HUMAN Isoform 5 of Protein-methionine sulfoxide oxidase MICAL2 OS=Homo sapiens GN=MICAL2;>sp|O94851-6|MICA2_HUMAN Isoform 6 of Pr	4	0	0	0	0	0	0	0	0	0	0	0	0	0	0	0	0	0	0	0	0	0	0	0	0	0	0	0	0	4721200	0	0	0	0	0	0	0	0	0	0	0	0	0	0	0	0	0	0
sp|O94855|SC24D_HUMAN;sp|O94855-2|SC24D_HUMAN;tr|E9PDM8|E9PDM8_HUMAN;tr|E9PC44|E9PC44_HUMAN	>sp|O94855|SC24D_HUMAN Protein transport protein Sec24D OS=Homo sapiens GN=SEC24D PE=1 SV=2;>sp|O94855-2|SC24D_HUMAN Isoform 2 of Protein transport protein Sec24D OS=Homo sapiens GN=SEC24D;>tr|E9PDM8|E9PDM8_HUMAN Protein transport protein Sec24D OS=Homo sa	15	10190000	0	10686000	10212000	10395000	0	7689900	9751800	11625000	11257000	11962000	11222000	11525000	11708000	0	21674000	18507000	22867000	11509000	12466000	17002000	13330000	15220000	12457000	8891400	19981000	14489000	12388000	14688000	13647000	13424000	13919000	18778000	17365000	10890000	12821000	0.0578063	0	0.0602841	0.0581975	0.058876	0	0.0425194	0.0538928	0.0666583	0.0634701	0.0668951
sp|O94874|UFL1_HUMAN;sp|O94874-2|UFL1_HUMAN;sp|O94874-3|UFL1_HUMAN	>sp|O94874|UFL1_HUMAN E3 UFM1-protein ligase 1 OS=Homo sapiens GN=UFL1 PE=1 SV=2;>sp|O94874-2|UFL1_HUMAN Isoform 2 of E3 UFM1-protein ligase 1 OS=Homo sapiens GN=UFL1;>sp|O94874-3|UFL1_HUMAN Isoform 3 of E3 UFM1-protein ligase 1 OS=Homo sapiens GN=UFL1	25	99713000	56069000	74775000	69640000	67189000	73608000	80014000	73094000	79241000	68983000	64694000	67963000	24337000	32919000	17088000	29650000	29943000	39536000	29575000	20648000	22029000	29168000	37248000	19142000	72827000	54510000	57576000	85942000	69884000	81443000	62969000	63832000	50076000	53942000	56425000	56352000	0.565657	0.317623	0.421836	0.396874	0.38055	0.411912	0.442417	0.40395	0.454372	0.388946	0.361788
sp|O94880|PHF14_HUMAN	>sp|O94880|PHF14_HUMAN PHD finger protein 14 OS=Homo sapiens GN=PHF14 PE=1 SV=2	7	0	0	0	0	0	0	0	0	0	0	0	0	6355900	5217000	5931000	7238600	6890000	5678300	8325800	8251100	6914700	5642800	8221800	6821000	0	0	0	0	0	0	0	0	0	0	0	0	0	0	0	0	0	0	0	0	0	0	0
sp|O94880-2|PHF14_HUMAN	>sp|O94880-2|PHF14_HUMAN Isoform 2 of PHD finger protein 14 OS=Homo sapiens GN=PHF14	6	0	0	0	0	0	0	0	0	0	0	0	0	0	0	0	0	0	0	0	0	0	0	0	14353000	0	0	0	0	0	0	0	0	0	0	0	0	0	0	0	0	0	0	0	0	0	0	0
sp|O94885|SASH1_HUMAN	>sp|O94885|SASH1_HUMAN SAM and SH3 domain-containing protein 1 OS=Homo sapiens GN=SASH1 PE=1 SV=3	2	0	0	0	0	0	0	0	0	0	0	0	0	0	0	0	0	0	0	0	18370000	0	0	0	0	0	0	0	0	0	0	0	0	0	0	0	0	0	0	0	0	0	0	0	0	0	0	0
sp|O94888|UBXN7_HUMAN;tr|C9JAT7|C9JAT7_HUMAN;tr|F5GYB1|F5GYB1_HUMAN;tr|H7BYF4|H7BYF4_HUMAN	>sp|O94888|UBXN7_HUMAN UBX domain-containing protein 7 OS=Homo sapiens GN=UBXN7 PE=1 SV=2;>tr|C9JAT7|C9JAT7_HUMAN UBX domain-containing protein 7 OS=Homo sapiens GN=UBXN7 PE=4 SV=1;>tr|F5GYB1|F5GYB1_HUMAN UBX domain-containing protein 7 OS=Homo sapiens GN=	12	28329000	35086000	33361000	17822000	23915000	31782000	25464000	29712000	37052000	26264000	38098000	40034000	45036000	48459000	26917000	32103000	42575000	42093000	28382000	28811000	31703000	32786000	29813000	30062000	66090000	67253000	44601000	40226000	38932000	43021000	44867000	38040000	51714000	76652000	55075000	41040000	0.160706	0.198757	0.188203	0.101566	0.135452	0.177853	0.140797	0.164202	0.212458	0.148084	0.213055
sp|O94901-5|SUN1_HUMAN;sp|O94901-8|SUN1_HUMAN;sp|O94901|SUN1_HUMAN;tr|E9PHI4|E9PHI4_HUMAN;sp|O94901-9|SUN1_HUMAN;tr|A4D2Q0|A4D2Q0_HUMAN;sp|O94901-6|SUN1_HUMAN;tr|H0Y742|H0Y742_HUMAN;tr|H0Y6N5|H0Y6N5_HUMAN;tr|E7EP45|E7EP45_HUMAN;tr|H7C2K3|H7C2K3_HUMAN;sp|O94901-2|SUN1_HUMAN;sp|O94901-7|SUN1_HUMAN;sp|O94901-3|SUN1_HUMAN;tr|C9JK55|C9JK55_HUMAN;tr|C9K051|C9K051_HUMAN;tr|H7C3X3|H7C3X3_HUMAN;tr|H7C019|…	>sp|O94901-5|SUN1_HUMAN Isoform 5 of SUN domain-containing protein 1 OS=Homo sapiens GN=SUN1;>sp|O94901-8|SUN1_HUMAN Isoform 8 of SUN domain-containing protein 1 OS=Homo sapiens GN=SUN1;>sp|O94901|SUN1_HUMAN SUN domain-containing protein 1 OS=Homo sapiens	16	32667000	26924000	36414000	43929000	41744000	43784000	30033000	36810000	29966000	45550000	22381000	23332000	18343000	19440000	20783000	37525000	30723000	27027000	16326000	15190000	10659000	18075000	13640000	11909000	20678000	30654000	19905000	21427000	22807000	23954000	19380000	28864000	20585000	26799000	28476000	20794000	0.185315	0.152521	0.205426	0.250349	0.236433	0.245016	0.16606	0.203428	0.171827	0.256824	0.125161
sp|O94903|PROSC_HUMAN;tr|E5RG77|E5RG77_HUMAN;tr|E5RFX7|E5RFX7_HUMAN;tr|H0YBG2|H0YBG2_HUMAN;tr|E5RFZ4|E5RFZ4_HUMAN	>sp|O94903|PROSC_HUMAN Proline synthase co-transcribed bacterial homolog protein OS=Homo sapiens GN=PROSC PE=1 SV=1;>tr|E5RG77|E5RG77_HUMAN Proline synthase co-transcribed bacterial homolog protein (Fragment) OS=Homo sapiens GN=PROSC PE=3 SV=1;>tr|E5RFX7|E	11	123530000	83017000	85782000	109940000	105690000	92790000	98148000	91226000	108540000	99363000	93400000	97702000	29364000	38780000	38524000	44000000	46711000	38590000	37516000	39803000	33506000	23307000	32273000	35592000	94855000	106150000	107950000	113430000	134850000	110070000	108540000	116930000	120730000	77922000	106500000	104050000	0.700767	0.470279	0.483931	0.626541	0.598615	0.519255	0.542685	0.504155	0.622374	0.560237	0.522321
sp|O94906|PRP6_HUMAN;sp|O94906-2|PRP6_HUMAN	>sp|O94906|PRP6_HUMAN Pre-mRNA-processing factor 6 OS=Homo sapiens GN=PRPF6 PE=1 SV=1;>sp|O94906-2|PRP6_HUMAN Isoform 2 of Pre-mRNA-processing factor 6 OS=Homo sapiens GN=PRPF6	58	167210000	174670000	160760000	131300000	151170000	132830000	160000000	168390000	180630000	141660000	139210000	130570000	162140000	152170000	165510000	135370000	131590000	149070000	157200000	174560000	153460000	164040000	171920000	167630000	162250000	182470000	158060000	126390000	124450000	147070000	172460000	171020000	176900000	147440000	192310000	173100000	0.948557	0.98948	0.906912	0.74827	0.856208	0.74332	0.88468	0.930598	1.03574	0.798719	0.778504
sp|O94907|DKK1_HUMAN	>sp|O94907|DKK1_HUMAN Dickkopf-related protein 1 OS=Homo sapiens GN=DKK1 PE=1 SV=1	3	9407700	10181000	10590000	14902000	10299000	12105000	0	10551000	12385000	9278300	0	8532500	0	0	0	0	0	0	0	0	8161800	0	9638600	7208500	0	0	0	0	0	0	0	0	0	0	0	0	0.0533685	0.0576739	0.0597425	0.0849255	0.0583322	0.0677399	0	0.0583095	0.0710162	0.0523137	0
sp|O94913|PCF11_HUMAN;tr|E9PQ01|E9PQ01_HUMAN;tr|E9PKN0|E9PKN0_HUMAN;tr|E9PQF9|E9PQF9_HUMAN;tr|E9PNY7|E9PNY7_HUMAN	>sp|O94913|PCF11_HUMAN Pre-mRNA cleavage complex 2 protein Pcf11 OS=Homo sapiens GN=PCF11 PE=1 SV=3;>tr|E9PQ01|E9PQ01_HUMAN Pre-mRNA cleavage complex 2 protein Pcf11 (Fragment) OS=Homo sapiens GN=PCF11 PE=4 SV=1;>tr|E9PKN0|E9PKN0_HUMAN Pre-mRNA cleavage co	12	12000000	9731900	6567400	0	0	0	0	0	8186700	0	6752900	8033400	6326700	0	0	7014800	0	0	0	0	6212900	7368000	5949700	0	8937700	9514000	12128000	4872100	6730300	0	0	8441100	0	8243400	8339300	0	0.0680742	0.0551298	0.0370494	0	0	0	0	0	0.046943	0	0.0377642
sp|O94916|NFAT5_HUMAN;sp|O94916-4|NFAT5_HUMAN;sp|O94916-5|NFAT5_HUMAN;sp|O94916-2|NFAT5_HUMAN;sp|O94916-3|NFAT5_HUMAN;tr|F6X8W2|F6X8W2_HUMAN;tr|H3BP21|H3BP21_HUMAN;tr|J3KRL6|J3KRL6_HUMAN	>sp|O94916|NFAT5_HUMAN Nuclear factor of activated T-cells 5 OS=Homo sapiens GN=NFAT5 PE=1 SV=1;>sp|O94916-4|NFAT5_HUMAN Isoform D of Nuclear factor of activated T-cells 5 OS=Homo sapiens GN=NFAT5;>sp|O94916-5|NFAT5_HUMAN Isoform E of Nuclear factor of act	7	0	8288800	0	0	9896700	0	11348000	0	6117600	8688600	0	0	10709000	5419400	11201000	6241100	0	0	8673800	6492000	5627900	0	0	5822200	7172700	8247700	0	0	0	0	0	0	0	0	0	0	0	0.0469549	0	0	0.0560537	0	0.0627459	0	0.0350786	0.0489888	0
sp|O94919|ENDD1_HUMAN	>sp|O94919|ENDD1_HUMAN Endonuclease domain-containing 1 protein OS=Homo sapiens GN=ENDOD1 PE=1 SV=2	12	19291000	10281000	10014000	0	17128000	6532500	15972000	7879800	0	13156000	26919000	16291000	22726000	30467000	7360400	83528000	51276000	68016000	31793000	16885000	21987000	14187000	42922000	32375000	0	0	0	0	0	0	0	0	0	0	0	0	0.109435	0.0582404	0.056493	0	0.0970108	0.0365561	0.0883132	0.0435473	0	0.0741772	0.150539
sp|O94925|GLSK_HUMAN;tr|C9JIJ6|C9JIJ6_HUMAN;tr|B7Z509|B7Z509_HUMAN;tr|H7C201|H7C201_HUMAN	>sp|O94925|GLSK_HUMAN Glutaminase kidney isoform, mitochondrial OS=Homo sapiens GN=GLS PE=1 SV=1	33	2302500	0	0	0	2584700	0	0	0	0	0	0	0	0	0	0	8614800	12021000	4890200	0	0	0	0	0	0	0	0	0	0	0	0	0	0	0	0	0	0	0.0130617	0	0	0	0.0146394	0	0	0	0	0	0
sp|O94925-3|GLSK_HUMAN;tr|H7BZD1|H7BZD1_HUMAN;tr|B8ZZA8|B8ZZA8_HUMAN;tr|B8ZZC5|B8ZZC5_HUMAN;sp|O94925-2|GLSK_HUMAN	>sp|O94925-3|GLSK_HUMAN Isoform 3 of Glutaminase kidney isoform, mitochondrial OS=Homo sapiens GN=GLS	36	129250000	127530000	128650000	127100000	139970000	123690000	161660000	148860000	136470000	156190000	155780000	147960000	194830000	177960000	168060000	291100000	296920000	304790000	214000000	221560000	216710000	261320000	267450000	244760000	363100000	391810000	425130000	272780000	262940000	279800000	439850000	436060000	446770000	368730000	475440000	497520000	0.733216	0.722439	0.725767	0.724335	0.792772	0.692173	0.893859	0.822666	0.782526	0.880643	0.871168
sp|O94927|HAUS5_HUMAN;sp|O94927-2|HAUS5_HUMAN;tr|U3KQJ5|U3KQJ5_HUMAN;tr|U3KQG4|U3KQG4_HUMAN;tr|K7EQ61|K7EQ61_HUMAN	>sp|O94927|HAUS5_HUMAN HAUS augmin-like complex subunit 5 OS=Homo sapiens GN=HAUS5 PE=1 SV=2;>sp|O94927-2|HAUS5_HUMAN Isoform 2 of HAUS augmin-like complex subunit 5 OS=Homo sapiens GN=HAUS5	5	12350000	7485000	5796800	0	3704700	5673000	0	6140900	6117100	9938600	0	7509200	0	5610900	5552400	9240300	11306000	8850300	6823800	0	0	0	5816000	5903800	0	11971000	12904000	0	0	8804000	10763000	0	0	0	0	0	0.0700597	0.0424014	0.0327021	0	0.020983	0.0317463	0	0.0339373	0.0350758	0.0560366	0
sp|O94955|RHBT3_HUMAN;tr|H0Y8R9|H0Y8R9_HUMAN;tr|D6R935|D6R935_HUMAN;tr|D6RG10|D6RG10_HUMAN;tr|H0YA85|H0YA85_HUMAN;tr|H0Y9R7|H0Y9R7_HUMAN;tr|D6RC79|D6RC79_HUMAN	>sp|O94955|RHBT3_HUMAN Rho-related BTB domain-containing protein 3 OS=Homo sapiens GN=RHOBTB3 PE=1 SV=2;>tr|H0Y8R9|H0Y8R9_HUMAN Rho-related BTB domain-containing protein 3 (Fragment) OS=Homo sapiens GN=RHOBTB3 PE=4 SV=1;>tr|D6R935|D6R935_HUMAN Rho-related	4	0	0	0	0	0	0	0	0	0	0	0	0	0	0	0	0	0	0	0	0	0	0	0	0	9523700	6394400	0	0	0	0	0	0	0	0	0	0	0	0	0	0	0	0	0	0	0	0	0
sp|O94964|SOGA1_HUMAN;sp|O94964-2|SOGA1_HUMAN;tr|I3L0I1|I3L0I1_HUMAN;tr|H0YDM2|H0YDM2_HUMAN;sp|O94964-4|SOGA1_HUMAN;sp|O94964-3|SOGA1_HUMAN	>sp|O94964|SOGA1_HUMAN Protein SOGA1 OS=Homo sapiens GN=SOGA1 PE=1 SV=2;>sp|O94964-2|SOGA1_HUMAN Isoform 2 of Protein SOGA1 OS=Homo sapiens GN=SOGA1;>tr|I3L0I1|I3L0I1_HUMAN C-terminal 80 kDa form OS=Homo sapiens GN=SOGA1 PE=4 SV=1;>tr|H0YDM2|H0YDM2_HUMAN C	6	0	0	0	0	0	0	0	0	0	0	0	0	20977000	0	0	0	0	0	0	0	0	0	0	0	0	0	0	0	0	0	0	0	0	0	0	0	0	0	0	0	0	0	0	0	0	0	0
sp|O94966-6|UBP19_HUMAN;tr|E7EST9|E7EST9_HUMAN;sp|O94966-7|UBP19_HUMAN;sp|O94966-5|UBP19_HUMAN;sp|O94966-4|UBP19_HUMAN;sp|O94966-3|UBP19_HUMAN;tr|B5MEG5|B5MEG5_HUMAN;sp|O94966|UBP19_HUMAN;tr|E7ESU0|E7ESU0_HUMAN;sp|O94966-2|UBP19_HUMAN;tr|C9J8M4|C9J8M4_HUMAN	>sp|O94966-6|UBP19_HUMAN Isoform 6 of Ubiquitin carboxyl-terminal hydrolase 19 OS=Homo sapiens GN=USP19;>tr|E7EST9|E7EST9_HUMAN Ubiquitin carboxyl-terminal hydrolase OS=Homo sapiens GN=USP19 PE=3 SV=1;>sp|O94966-7|UBP19_HUMAN Isoform 7 of Ubiquitin carboxy	26	67728000	78088000	64556000	57132000	46005000	47753000	42807000	57243000	66590000	65009000	53498000	68446000	65445000	57244000	71691000	69909000	68801000	68839000	78808000	67171000	81263000	77864000	84782000	80456000	51408000	49509000	42780000	37112000	39869000	36642000	43095000	46159000	47165000	34759000	40012000	44049000	0.384211	0.442357	0.364187	0.325592	0.260566	0.267227	0.236691	0.31635	0.38183	0.366539	0.299177
sp|O94967-2|WDR47_HUMAN;sp|O94967|WDR47_HUMAN;sp|O94967-3|WDR47_HUMAN;sp|O94967-4|WDR47_HUMAN	>sp|O94967-2|WDR47_HUMAN Isoform 2 of WD repeat-containing protein 47 OS=Homo sapiens GN=WDR47;>sp|O94967|WDR47_HUMAN WD repeat-containing protein 47 OS=Homo sapiens GN=WDR47 PE=1 SV=1;>sp|O94967-3|WDR47_HUMAN Isoform 3 of WD repeat-containing protein 47 O	2	0	0	0	0	0	0	0	0	0	0	0	0	0	0	0	0	0	0	0	0	0	0	0	0	0	0	0	0	0	0	0	0	0	0	0	0	0	0	0	0	0	0	0	0	0	0	0
sp|O94973|AP2A2_HUMAN;sp|O94973-2|AP2A2_HUMAN;sp|O94973-3|AP2A2_HUMAN;tr|E9PR62|E9PR62_HUMAN;tr|E9PNC4|E9PNC4_HUMAN;tr|H0YEG0|H0YEG0_HUMAN;tr|H0YDE9|H0YDE9_HUMAN;tr|E9PQP4|E9PQP4_HUMAN	>sp|O94973|AP2A2_HUMAN AP-2 complex subunit alpha-2 OS=Homo sapiens GN=AP2A2 PE=1 SV=2;>sp|O94973-2|AP2A2_HUMAN Isoform 2 of AP-2 complex subunit alpha-2 OS=Homo sapiens GN=AP2A2;>sp|O94973-3|AP2A2_HUMAN Isoform 3 of AP-2 complex subunit alpha-2 OS=Homo sa	26	42280000	37073000	40738000	33632000	28495000	27370000	35316000	28882000	33968000	42317000	44228000	35446000	23575000	27379000	33723000	31682000	37154000	37508000	20095000	17754000	27527000	20418000	28860000	18805000	32810000	49823000	31210000	26473000	33704000	39573000	32333000	32930000	31352000	22466000	19704000	35706000	0.239848	0.210013	0.22982	0.191667	0.161392	0.153163	0.195271	0.159615	0.194774	0.238595	0.247336
sp|O94979|SC31A_HUMAN;tr|D6REX3|D6REX3_HUMAN;sp|O94979-3|SC31A_HUMAN;sp|O94979-4|SC31A_HUMAN;sp|O94979-9|SC31A_HUMAN;sp|O94979-2|SC31A_HUMAN;sp|O94979-8|SC31A_HUMAN;sp|O94979-6|SC31A_HUMAN;tr|B7ZL00|B7ZL00_HUMAN;tr|D6RHZ5|D6RHZ5_HUMAN;tr|H7BXG7|H7BXG7_HUMAN;sp|O94979-7|SC31A_HUMAN;sp|O94979-5|SC31A_HUMAN;tr|H0YAB3|H0YAB3_HUMAN;tr|H0Y9K1|H0Y9K1_HUMAN;tr|H0Y8V7|H0Y8V7_HUMAN;tr|H0Y9T9|H0Y9T9_HUMAN;t…	>sp|O94979|SC31A_HUMAN Protein transport protein Sec31A OS=Homo sapiens GN=SEC31A PE=1 SV=3;>tr|D6REX3|D6REX3_HUMAN Protein transport protein Sec31A OS=Homo sapiens GN=SEC31A PE=4 SV=1;>sp|O94979-3|SC31A_HUMAN Isoform 3 of Protein transport protein Sec31A	34	97489000	92379000	79256000	101500000	107510000	74103000	105640000	91136000	88649000	72810000	86268000	74678000	124430000	107150000	112760000	156740000	173980000	189100000	159590000	147320000	160130000	133850000	134100000	125500000	49742000	51658000	63208000	75328000	73363000	75527000	48493000	64360000	62083000	35631000	44375000	58250000	0.55304	0.523314	0.447115	0.578442	0.608923	0.414682	0.58411	0.503658	0.508318	0.410523	0.482436
sp|O94985-2|CSTN1_HUMAN;tr|B4E3Q1|B4E3Q1_HUMAN;sp|O94985|CSTN1_HUMAN;tr|Q5SR54|Q5SR54_HUMAN	>sp|O94985-2|CSTN1_HUMAN Isoform 2 of Calsyntenin-1 OS=Homo sapiens GN=CLSTN1;>tr|B4E3Q1|B4E3Q1_HUMAN Calsyntenin-1 OS=Homo sapiens GN=CLSTN1 PE=2 SV=1;>sp|O94985|CSTN1_HUMAN Calsyntenin-1 OS=Homo sapiens GN=CLSTN1 PE=1 SV=1;>tr|Q5SR54|Q5SR54_HUMAN Calsynt	9	0	0	0	0	0	0	0	0	0	0	0	0	0	0	0	0	0	0	6532700	0	0	0	0	0	0	8554000	0	0	0	0	0	0	10286000	0	0	0	0	0	0	0	0	0	0	0	0	0	0
sp|O94992|HEXI1_HUMAN;sp|Q96MH2|HEXI2_HUMAN	>sp|O94992|HEXI1_HUMAN Protein HEXIM1 OS=Homo sapiens GN=HEXIM1 PE=1 SV=1	18	94405000	87268000	85165000	99783000	91946000	79236000	93468000	108950000	101300000	83134000	67768000	82905000	66022000	69384000	61770000	150850000	165890000	157810000	96747000	100400000	96999000	75685000	93397000	78570000	83544000	88037000	98976000	104710000	105800000	107330000	117700000	113670000	115560000	74366000	92539000	86420000	0.535545	0.494361	0.48045	0.568657	0.52077	0.443407	0.516808	0.602106	0.580859	0.468733	0.378979
sp|O95057|DIRA1_HUMAN	>sp|O95057|DIRA1_HUMAN GTP-binding protein Di-Ras1 OS=Homo sapiens GN=DIRAS1 PE=1 SV=1	2	0	0	0	0	0	0	0	0	0	0	0	0	0	0	0	0	0	0	0	0	0	0	0	0	0	0	0	0	0	0	0	299550	0	0	0	0	0	0	0	0	0	0	0	0	0	0	0
sp|O95059|RPP14_HUMAN	>sp|O95059|RPP14_HUMAN Ribonuclease P protein subunit p14 OS=Homo sapiens GN=RPP14 PE=1 SV=3	2	0	4589100	2476800	4243200	0	4339900	0	4218600	0	5261400	3156100	3626200	5034600	4112000	10555000	0	7172800	12341000	0	2794300	3023800	5166600	4816000	4806400	8999800	8588600	3935000	4731900	3634400	3031400	3325700	3862500	3268600	6266800	2777400	3437700	0	0.0259966	0.0139726	0.0241817	0	0.0242862	0	0.0233138	0	0.0296653	0.0176499
sp|O95067|CCNB2_HUMAN;tr|H0YMP3|H0YMP3_HUMAN	>sp|O95067|CCNB2_HUMAN G2/mitotic-specific cyclin-B2 OS=Homo sapiens GN=CCNB2 PE=1 SV=1	5	0	0	0	0	0	0	0	0	0	0	0	0	0	0	0	0	0	0	0	0	0	0	0	0	0	0	6651400	4074200	0	0	0	0	0	0	0	0	0	0	0	0	0	0	0	0	0	0	0
sp|O95081-2|AGFG2_HUMAN;sp|O95081|AGFG2_HUMAN	>sp|O95081-2|AGFG2_HUMAN Isoform 2 of Arf-GAP domain and FG repeat-containing protein 2 OS=Homo sapiens GN=AGFG2;>sp|O95081|AGFG2_HUMAN Arf-GAP domain and FG repeat-containing protein 2 OS=Homo sapiens GN=AGFG2 PE=1 SV=2	2	0	0	0	0	0	0	0	0	0	0	0	0	0	0	0	0	0	0	0	0	0	0	0	0	0	0	0	0	1924200	2007300	0	0	0	0	1797000	0	0	0	0	0	0	0	0	0	0	0	0
sp|O95104-3|SFR15_HUMAN;sp|O95104|SFR15_HUMAN;sp|O95104-2|SFR15_HUMAN	>sp|O95104-3|SFR15_HUMAN Isoform 3 of Splicing factor, arginine/serine-rich 15 OS=Homo sapiens GN=SCAF4;>sp|O95104|SFR15_HUMAN Splicing factor, arginine/serine-rich 15 OS=Homo sapiens GN=SCAF4 PE=1 SV=3;>sp|O95104-2|SFR15_HUMAN Isoform 2 of Splicing factor	15	21578000	19906000	20620000	23602000	25639000	20671000	28562000	23875000	28420000	17819000	47461000	43552000	25781000	25462000	35332000	24120000	36635000	27072000	29756000	31282000	28690000	29603000	35414000	26298000	47857000	50008000	54647000	47189000	51938000	52798000	43456000	40788000	49891000	48900000	64911000	57119000	0.122409	0.112765	0.116326	0.134506	0.145216	0.115675	0.157926	0.131944	0.162962	0.100469	0.265416
sp|O95139|NDUB6_HUMAN;sp|O95139-2|NDUB6_HUMAN	>sp|O95139|NDUB6_HUMAN NADH dehydrogenase [ubiquinone] 1 beta subcomplex subunit 6 OS=Homo sapiens GN=NDUFB6 PE=1 SV=3;>sp|O95139-2|NDUB6_HUMAN Isoform 2 of NADH dehydrogenase [ubiquinone] 1 beta subcomplex subunit 6 OS=Homo sapiens GN=NDUFB6	4	19920000	18156000	7075800	26948000	45283000	19820000	42786000	21500000	32887000	27668000	0	0	26614000	18084000	36542000	27872000	31710000	19703000	0	31018000	22151000	24381000	26550000	51149000	58774000	35608000	21791000	28637000	37342000	21596000	31891000	29201000	38908000	41334000	20207000	22370000	0.113003	0.102851	0.0399175	0.153575	0.256477	0.110913	0.236574	0.118819	0.188576	0.156	0
sp|O95140|MFN2_HUMAN;sp|O95140-2|MFN2_HUMAN	>sp|O95140|MFN2_HUMAN Mitofusin-2 OS=Homo sapiens GN=MFN2 PE=1 SV=3	9	11520000	0	0	0	10988000	0	9901000	0	0	11559000	0	9170800	0	0	0	0	16228000	0	0	0	0	0	0	0	0	0	0	0	0	0	0	10160000	0	0	0	0	0.0653512	0	0	0	0.0622346	0	0.0547451	0	0	0.0651729	0
sp|O95149|SPN1_HUMAN;tr|C9K0X5|C9K0X5_HUMAN;tr|H3BRI5|H3BRI5_HUMAN;tr|H3BQR0|H3BQR0_HUMAN;tr|H3BTA6|H3BTA6_HUMAN;tr|H3BSK1|H3BSK1_HUMAN;tr|H3BUB4|H3BUB4_HUMAN	>sp|O95149|SPN1_HUMAN Snurportin-1 OS=Homo sapiens GN=SNUPN PE=1 SV=1;>tr|C9K0X5|C9K0X5_HUMAN Snurportin-1 OS=Homo sapiens GN=SNUPN PE=4 SV=1;>tr|H3BRI5|H3BRI5_HUMAN Snurportin-1 (Fragment) OS=Homo sapiens GN=SNUPN PE=4 SV=1;>tr|H3BQR0|H3BQR0_HUMAN Snurpor	4	0	0	3176600	0	0	0	0	6259400	1869000	0	0	0	0	0	0	0	0	0	0	0	0	0	3134300	0	0	0	8545800	2417200	1998400	0	0	0	0	0	0	0	0	0	0.0179205	0	0	0	0	0.0345922	0.0107169	0	0
sp|O95154|ARK73_HUMAN	>sp|O95154|ARK73_HUMAN Aflatoxin B1 aldehyde reductase member 3 OS=Homo sapiens GN=AKR7A3 PE=1 SV=2	7	0	0	0	0	0	0	0	0	0	0	0	0	0	0	0	0	0	0	0	0	0	0	0	0	16714000	12644000	12132000	11247000	15415000	18493000	11461000	11535000	10564000	15885000	9322500	12192000	0	0	0	0	0	0	0	0	0	0	0
sp|O95155-2|UBE4B_HUMAN;sp|O95155|UBE4B_HUMAN;sp|O95155-4|UBE4B_HUMAN;sp|O95155-3|UBE4B_HUMAN;tr|K7EP75|K7EP75_HUMAN;tr|K7ERA7|K7ERA7_HUMAN	>sp|O95155-2|UBE4B_HUMAN Isoform 2 of Ubiquitin conjugation factor E4 B OS=Homo sapiens GN=UBE4B;>sp|O95155|UBE4B_HUMAN Ubiquitin conjugation factor E4 B OS=Homo sapiens GN=UBE4B PE=1 SV=1;>sp|O95155-4|UBE4B_HUMAN Isoform 4 of Ubiquitin conjugation factor	20	13809000	9737100	5427200	0	0	7634700	7754600	23198000	4649800	7341100	0	7336900	28551000	29028000	29995000	23440000	20825000	30534000	16107000	21775000	15853000	14957000	15024000	17641000	0	13707000	18261000	12998000	10770000	0	11456000	7599900	19456000	12473000	9840900	9959000	0.0783364	0.0551593	0.030617	0	0	0.042724	0.0428771	0.128202	0.0266622	0.0413912	0
sp|O95159|ZFPL1_HUMAN;tr|E9PQ47|E9PQ47_HUMAN;tr|E9PNY1|E9PNY1_HUMAN;tr|E9PMQ3|E9PMQ3_HUMAN;tr|E9PQA5|E9PQA5_HUMAN;tr|E9PJX1|E9PJX1_HUMAN;tr|E9PJ47|E9PJ47_HUMAN;tr|H0YCU8|H0YCU8_HUMAN	>sp|O95159|ZFPL1_HUMAN Zinc finger protein-like 1 OS=Homo sapiens GN=ZFPL1 PE=1 SV=2;>tr|E9PQ47|E9PQ47_HUMAN Zinc finger protein-like 1 (Fragment) OS=Homo sapiens GN=ZFPL1 PE=4 SV=1;>tr|E9PNY1|E9PNY1_HUMAN Zinc finger protein-like 1 (Fragment) OS=Homo sapi	5	5890200	6195800	6018900	6537200	9134600	6350300	6251900	6013000	6111200	6648300	7036800	6091900	5885500	7352100	6825000	9427300	10599000	13579000	6988500	7620200	7152500	6271300	7391000	6338800	0	0	4766400	4648500	4101500	4090600	4232800	5100200	4981100	3488100	3537900	0	0.0334142	0.0350983	0.0339551	0.0372551	0.0517372	0.0355365	0.0345683	0.0332305	0.0350419	0.037485	0.0393519
sp|O95163|ELP1_HUMAN;tr|F5H2T0|F5H2T0_HUMAN;tr|H0YDF3|H0YDF3_HUMAN	>sp|O95163|ELP1_HUMAN Elongator complex protein 1 OS=Homo sapiens GN=IKBKAP PE=1 SV=3;>tr|F5H2T0|F5H2T0_HUMAN Elongator complex protein 1 OS=Homo sapiens GN=IKBKAP PE=4 SV=1	35	29165000	38251000	41023000	43491000	29874000	24632000	38465000	31235000	38844000	29050000	39785000	33617000	39451000	43892000	38922000	41629000	49695000	42133000	36249000	27883000	37615000	48673000	52310000	32093000	87233000	96380000	75588000	50781000	44901000	61686000	51860000	62984000	56222000	71726000	67965000	71624000	0.165449	0.216686	0.231427	0.247852	0.169203	0.137841	0.212683	0.172618	0.222733	0.163792	0.22249
sp|O95167|NDUA3_HUMAN;tr|H7C0D7|H7C0D7_HUMAN;tr|S4R3I5|S4R3I5_HUMAN;tr|H7C2R1|H7C2R1_HUMAN;tr|A8MVM8|A8MVM8_HUMAN;tr|S4R3T6|S4R3T6_HUMAN;tr|A8MYJ8|A8MYJ8_HUMAN	>sp|O95167|NDUA3_HUMAN NADH dehydrogenase [ubiquinone] 1 alpha subcomplex subunit 3 OS=Homo sapiens GN=NDUFA3 PE=1 SV=1;>tr|H7C0D7|H7C0D7_HUMAN NADH dehydrogenase [ubiquinone] 1 alpha subcomplex subunit 3 (Fragment) OS=Homo sapiens GN=NDUFA3 PE=4 SV=1;>tr|	2	0	0	0	0	0	0	37375000	0	0	0	0	0	0	0	0	0	26195000	0	19940000	0	0	20927000	0	0	0	0	0	0	0	0	29025000	0	0	0	24745000	25132000	0	0	0	0	0	0	0.206656	0	0	0	0
sp|O95168|NDUB4_HUMAN;tr|C9JXQ9|C9JXQ9_HUMAN;sp|O95168-2|NDUB4_HUMAN;tr|F2Z3P9|F2Z3P9_HUMAN	>sp|O95168|NDUB4_HUMAN NADH dehydrogenase [ubiquinone] 1 beta subcomplex subunit 4 OS=Homo sapiens GN=NDUFB4 PE=1 SV=3;>tr|C9JXQ9|C9JXQ9_HUMAN NADH dehydrogenase [ubiquinone] 1 beta subcomplex subunit 4 OS=Homo sapiens GN=NDUFB4 PE=4 SV=1;>sp|O95168-2|NDUB	8	57838000	62229000	57381000	58309000	66729000	64085000	68357000	55205000	47678000	44657000	48836000	44277000	28102000	30038000	31170000	41278000	48785000	47266000	27953000	38091000	39570000	33959000	34298000	37121000	38393000	32766000	42787000	31399000	29711000	36436000	43633000	45760000	49576000	35655000	40832000	35839000	0.328106	0.352518	0.32371	0.332299	0.377945	0.358621	0.377963	0.305087	0.273388	0.251789	0.273105
sp|O95182|NDUA7_HUMAN;tr|M0R0N0|M0R0N0_HUMAN;tr|M0R1K9|M0R1K9_HUMAN	>sp|O95182|NDUA7_HUMAN NADH dehydrogenase [ubiquinone] 1 alpha subcomplex subunit 7 OS=Homo sapiens GN=NDUFA7 PE=1 SV=3;>tr|M0R0N0|M0R0N0_HUMAN NADH dehydrogenase [ubiquinone] 1 alpha subcomplex subunit 7 OS=Homo sapiens GN=NDUFA7 PE=4 SV=1	7	43876000	42721000	37878000	46349000	40660000	45258000	28577000	36092000	38878000	31274000	24425000	25124000	24097000	19358000	27599000	37591000	33214000	28635000	29304000	27685000	27538000	22674000	28680000	26676000	23552000	27265000	30514000	29566000	26324000	23961000	29568000	31909000	36537000	23675000	30681000	26724000	0.248902	0.242008	0.213685	0.26414	0.230293	0.253265	0.158009	0.19946	0.222928	0.176332	0.136592
sp|O95183|VAMP5_HUMAN	>sp|O95183|VAMP5_HUMAN Vesicle-associated membrane protein 5 OS=Homo sapiens GN=VAMP5 PE=1 SV=1	2	0	0	0	0	0	0	0	0	0	0	0	0	0	0	0	0	0	0	0	0	0	0	0	0	0	0	0	0	0	0	0	0	0	0	0	0	0	0	0	0	0	0	0	0	0	0	0
sp|O95197-3|RTN3_HUMAN;tr|B7Z4M1|B7Z4M1_HUMAN;sp|O95197-6|RTN3_HUMAN;sp|O95197-5|RTN3_HUMAN	>sp|O95197-3|RTN3_HUMAN Isoform 3 of Reticulon-3 OS=Homo sapiens GN=RTN3;>tr|B7Z4M1|B7Z4M1_HUMAN Reticulon OS=Homo sapiens GN=RTN3 PE=2 SV=1;>sp|O95197-6|RTN3_HUMAN Isoform 6 of Reticulon-3 OS=Homo sapiens GN=RTN3;>sp|O95197-5|RTN3_HUMAN Isoform 5 of Retic	5	0	0	0	0	0	0	0	0	0	0	0	0	0	0	0	0	0	0	0	0	0	0	0	0	0	0	0	0	0	0	0	0	0	0	6877700	0	0	0	0	0	0	0	0	0	0	0	0
sp|O95197-7|RTN3_HUMAN;sp|O95197-2|RTN3_HUMAN;sp|O95197|RTN3_HUMAN;sp|O95197-4|RTN3_HUMAN;tr|F5H891|F5H891_HUMAN;tr|F5GWG7|F5GWG7_HUMAN;tr|F5H617|F5H617_HUMAN	>sp|O95197-7|RTN3_HUMAN Isoform 7 of Reticulon-3 OS=Homo sapiens GN=RTN3;>sp|O95197-2|RTN3_HUMAN Isoform 2 of Reticulon-3 OS=Homo sapiens GN=RTN3;>sp|O95197|RTN3_HUMAN Reticulon-3 OS=Homo sapiens GN=RTN3 PE=1 SV=2;>sp|O95197-4|RTN3_HUMAN Isoform 4 of Retic	6	0	0	0	0	0	0	0	0	0	0	0	0	18418000	0	27053000	40457000	22138000	35291000	0	0	0	0	25222000	28194000	12621000	0	0	14099000	0	0	0	18614000	15491000	16882000	0	19967000	0	0	0	0	0	0	0	0	0	0	0
sp|O95202|LETM1_HUMAN;sp|O95202-2|LETM1_HUMAN;sp|O95202-3|LETM1_HUMAN	>sp|O95202|LETM1_HUMAN LETM1 and EF-hand domain-containing protein 1, mitochondrial OS=Homo sapiens GN=LETM1 PE=1 SV=1	33	435270000	354110000	424770000	417050000	429130000	435900000	435100000	446670000	435190000	359980000	334970000	348590000	423130000	462670000	431080000	565030000	491500000	589560000	491950000	471010000	486630000	496970000	500030000	473010000	568330000	647260000	633690000	648680000	652010000	672300000	695540000	722490000	748750000	593870000	678820000	676360000	2.46922	2.00598	2.3963	2.37674	2.43054	2.43931	2.40578	2.4685	2.4954	2.02967	1.87325
sp|O95210|STBD1_HUMAN;tr|B3KMK8|B3KMK8_HUMAN	>sp|O95210|STBD1_HUMAN Starch-binding domain-containing protein 1 OS=Homo sapiens GN=STBD1 PE=1 SV=1;>tr|B3KMK8|B3KMK8_HUMAN Protein FAM47E-STBD1 OS=Homo sapiens GN=FAM47E-STBD1 PE=2 SV=1	8	10370000	0	0	0	0	0	0	0	0	8667300	0	10111000	0	0	0	0	0	0	0	0	0	7753300	0	8615500	10355000	9819700	12135000	13695000	9589400	11327000	10516000	10062000	14250000	13191000	10356000	11246000	0.0588274	0	0	0	0	0	0	0	0	0.0488687	0
sp|O95218-2|ZRAB2_HUMAN;sp|O95218|ZRAB2_HUMAN	>sp|O95218-2|ZRAB2_HUMAN Isoform 2 of Zinc finger Ran-binding domain-containing protein 2 OS=Homo sapiens GN=ZRANB2;>sp|O95218|ZRAB2_HUMAN Zinc finger Ran-binding domain-containing protein 2 OS=Homo sapiens GN=ZRANB2 PE=1 SV=2	11	43060000	49809000	43513000	41978000	42668000	44551000	38369000	52061000	49416000	61694000	54894000	64085000	59265000	70367000	69242000	80467000	67062000	72143000	85315000	85388000	77674000	83494000	91187000	88132000	45601000	62133000	56222000	56959000	46986000	50819000	49051000	50953000	62504000	50692000	61271000	57402000	0.244273	0.282161	0.245475	0.23923	0.241666	0.249309	0.212152	0.287712	0.283354	0.347848	0.306984
sp|O95219|SNX4_HUMAN;tr|B4DQV4|B4DQV4_HUMAN;tr|F8W9T3|F8W9T3_HUMAN;tr|F8WDD4|F8WDD4_HUMAN	>sp|O95219|SNX4_HUMAN Sorting nexin-4 OS=Homo sapiens GN=SNX4 PE=1 SV=1;>tr|B4DQV4|B4DQV4_HUMAN Sorting nexin-4 OS=Homo sapiens GN=SNX4 PE=2 SV=1	13	18271000	15317000	15982000	13297000	22206000	18808000	7003600	27467000	15068000	15547000	16976000	16116000	21762000	21493000	14049000	30933000	27940000	27308000	23393000	16741000	20730000	21630000	22515000	18964000	21597000	20906000	19101000	18072000	21518000	16313000	16156000	15056000	17032000	14679000	17148000	21970000	0.103649	0.0867686	0.090161	0.0757787	0.125772	0.10525	0.0387247	0.151795	0.0864007	0.0876584	0.0949349
sp|O95229|ZWINT_HUMAN;sp|O95229-2|ZWINT_HUMAN;tr|A6NH27|A6NH27_HUMAN	>sp|O95229|ZWINT_HUMAN ZW10 interactor OS=Homo sapiens GN=ZWINT PE=1 SV=2;>sp|O95229-2|ZWINT_HUMAN Isoform 2 of ZW10 interactor OS=Homo sapiens GN=ZWINT	5	0	0	0	0	2696900	0	0	0	0	0	3849000	0	0	0	4130500	4429500	7172900	0	3953500	4485400	0	0	0	0	0	0	0	0	0	0	4673900	9331200	3373500	3539300	7686600	0	0	0	0	0	0.0152749	0	0	0	0	0	0.0215248
sp|O95232|LC7L3_HUMAN;tr|J3KPP4|J3KPP4_HUMAN;tr|D6RDI2|D6RDI2_HUMAN;tr|B4DJ96|B4DJ96_HUMAN;tr|C9JL41|C9JL41_HUMAN;sp|O95232-2|LC7L3_HUMAN;tr|E7EN55|E7EN55_HUMAN;tr|H7C5U7|H7C5U7_HUMAN;tr|H0YA81|H0YA81_HUMAN	>sp|O95232|LC7L3_HUMAN Luc7-like protein 3 OS=Homo sapiens GN=LUC7L3 PE=1 SV=2;>tr|J3KPP4|J3KPP4_HUMAN Cisplatin resistance-associated overexpressed protein, isoform CRA_b OS=Homo sapiens GN=LUC7L3 PE=4 SV=1;>tr|D6RDI2|D6RDI2_HUMAN Luc7-like protein 3 (Fra	13	90788000	86126000	98772000	80272000	80450000	82322000	118610000	98196000	98568000	76446000	65384000	62608000	94645000	92862000	76020000	89635000	97932000	91101000	93687000	84618000	87462000	80354000	50003000	89216000	112160000	106610000	100480000	77810000	85754000	67234000	94762000	79608000	87893000	131210000	96580000	78962000	0.515027	0.487891	0.557213	0.457465	0.455659	0.460676	0.655824	0.542675	0.565194	0.431024	0.365647
sp|O95239|KIF4A_HUMAN;sp|O95239-2|KIF4A_HUMAN;tr|Q5JRK0|Q5JRK0_HUMAN;tr|F6VGH2|F6VGH2_HUMAN	>sp|O95239|KIF4A_HUMAN Chromosome-associated kinesin KIF4A OS=Homo sapiens GN=KIF4A PE=1 SV=3;>sp|O95239-2|KIF4A_HUMAN Isoform 2 of Chromosome-associated kinesin KIF4A OS=Homo sapiens GN=KIF4A	33	79455000	98251000	113690000	73247000	60772000	66378000	50060000	48710000	52564000	74677000	83714000	71701000	60205000	65865000	59327000	40150000	47825000	37867000	48394000	71355000	47165000	54625000	66750000	54446000	83859000	78758000	82990000	55663000	50683000	46918000	66645000	55247000	73885000	75289000	97243000	101400000	0.450736	0.556578	0.641371	0.41743	0.344205	0.371453	0.276794	0.269193	0.301405	0.42105	0.468154
sp|O95248|MTMR5_HUMAN;tr|G5E933|G5E933_HUMAN;sp|O95248-4|MTMR5_HUMAN	>sp|O95248|MTMR5_HUMAN Myotubularin-related protein 5 OS=Homo sapiens GN=SBF1 PE=1 SV=3;>tr|G5E933|G5E933_HUMAN Myotubularin-related protein 5 OS=Homo sapiens GN=SBF1 PE=4 SV=1;>sp|O95248-4|MTMR5_HUMAN Isoform 4 of Myotubularin-related protein 5 OS=Homo sa	4	0	0	0	0	0	0	0	9116900	0	0	0	0	6892400	0	0	0	9483600	0	0	0	0	0	0	0	0	0	0	0	3330400	0	0	0	0	0	0	0	0	0	0	0	0	0	0	0.050384	0	0	0
sp|O95251-2|KAT7_HUMAN;sp|O95251-4|KAT7_HUMAN;sp|O95251|KAT7_HUMAN;tr|E7EUP3|E7EUP3_HUMAN;sp|O95251-3|KAT7_HUMAN;tr|G3V125|G3V125_HUMAN;sp|O95251-5|KAT7_HUMAN	>sp|O95251-2|KAT7_HUMAN Isoform 2 of Histone acetyltransferase KAT7 OS=Homo sapiens GN=KAT7;>sp|O95251-4|KAT7_HUMAN Isoform 4 of Histone acetyltransferase KAT7 OS=Homo sapiens GN=KAT7;>sp|O95251|KAT7_HUMAN Histone acetyltransferase KAT7 OS=Homo sapiens GN=	7	8462000	9472900	5369500	8196300	7511300	6820600	6059600	5719500	4195200	7144600	2267100	5642200	5772600	8940100	8917900	0	0	5777900	10039000	4671900	9373400	10353000	11636000	10839000	10236000	12197000	11028000	6973500	6288500	5295000	4814100	7079100	3259200	5810400	7932900	6407400	0.0480036	0.0536626	0.0302915	0.0467102	0.0425431	0.0381683	0.033505	0.0316085	0.0240555	0.0402833	0.0126783
sp|O95273-2|CCDB1_HUMAN;sp|O95273|CCDB1_HUMAN;tr|H3BQA6|H3BQA6_HUMAN;tr|H3BR23|H3BR23_HUMAN;tr|B4DHB5|B4DHB5_HUMAN;sp|O95273-4|CCDB1_HUMAN;sp|O95273-3|CCDB1_HUMAN	>sp|O95273-2|CCDB1_HUMAN Isoform 2 of Cyclin-D1-binding protein 1 OS=Homo sapiens GN=CCNDBP1;>sp|O95273|CCDB1_HUMAN Cyclin-D1-binding protein 1 OS=Homo sapiens GN=CCNDBP1 PE=1 SV=2;>tr|H3BQA6|H3BQA6_HUMAN Cyclin-D1-binding protein 1 OS=Homo sapiens GN=CCND	2	0	0	0	0	0	0	0	0	0	0	0	0	0	0	0	0	0	0	0	0	0	0	0	0	0	0	0	0	0	0	0	72081000	65614000	0	0	0	0	0	0	0	0	0	0	0	0	0	0
sp|O95292|VAPB_HUMAN;tr|E5RK64|E5RK64_HUMAN;sp|O95292-2|VAPB_HUMAN	>sp|O95292|VAPB_HUMAN Vesicle-associated membrane protein-associated protein B/C OS=Homo sapiens GN=VAPB PE=1 SV=3	14	77865000	75346000	92657000	94988000	85280000	91639000	80220000	102140000	77609000	81726000	92107000	77935000	71541000	84864000	73877000	89659000	104640000	92243000	93775000	95591000	84633000	89085000	78457000	85211000	93433000	104450000	121490000	123180000	108110000	93967000	98103000	130550000	118490000	77412000	109430000	89806000	0.441716	0.426824	0.522716	0.54133	0.483015	0.512814	0.443556	0.564471	0.445014	0.460794	0.51509
sp|O95295|SNAPN_HUMAN	>sp|O95295|SNAPN_HUMAN SNARE-associated protein Snapin OS=Homo sapiens GN=SNAPIN PE=1 SV=1	8	14448000	11903000	10807000	8354900	9547500	13886000	13992000	5883300	11618000	15894000	15954000	15149000	15877000	20337000	15876000	18062000	20309000	13944000	8165700	16696000	10144000	9018600	12468000	6773000	10180000	7425900	6663100	10734000	6548900	9350300	15331000	7588500	8035300	12509000	7353600	5441900	0.0819613	0.0674288	0.0609667	0.047614	0.0540758	0.0777064	0.0773653	0.0325137	0.0666182	0.0896149	0.0892195
sp|O95297-2|MPZL1_HUMAN;sp|O95297|MPZL1_HUMAN;sp|O95297-4|MPZL1_HUMAN;tr|Q9UEL6|Q9UEL6_HUMAN;sp|O95297-3|MPZL1_HUMAN	>sp|O95297-2|MPZL1_HUMAN Isoform 2 of Myelin protein zero-like protein 1 OS=Homo sapiens GN=MPZL1;>sp|O95297|MPZL1_HUMAN Myelin protein zero-like protein 1 OS=Homo sapiens GN=MPZL1 PE=1 SV=1;>sp|O95297-4|MPZL1_HUMAN Isoform 4 of Myelin protein zero-like pr	5	0	14075000	9081200	4764300	0	0	0	0	0	10399000	10857000	10176000	6043900	0	7573200	5766700	6402700	5264900	0	5538700	4734000	7915600	5533200	5002000	8399400	20421000	14437000	7753300	7417700	7386600	7291100	8528900	9129200	11094000	17500000	11395000	0	0.0797329	0.0512307	0.0271514	0	0	0	0	0	0.0586325	0.0607156
sp|O95298-2|NDUC2_HUMAN;sp|O95298|NDUC2_HUMAN;tr|E9PRJ5|E9PRJ5_HUMAN;tr|E9PRQ4|E9PRQ4_HUMAN;sp|O95298-3|NDUC2_HUMAN;tr|E9PM14|E9PM14_HUMAN;sp|E9PQ53|NDUCR_HUMAN	>sp|O95298-2|NDUC2_HUMAN Isoform 4 of NADH dehydrogenase [ubiquinone] 1 subunit C2 OS=Homo sapiens GN=NDUFC2;>sp|O95298|NDUC2_HUMAN NADH dehydrogenase [ubiquinone] 1 subunit C2 OS=Homo sapiens GN=NDUFC2 PE=1 SV=1;>tr|E9PRJ5|E9PRJ5_HUMAN NADH dehydrogenase	6	28920000	29837000	32444000	38891000	32888000	30575000	50271000	36524000	35005000	26137000	25927000	26918000	22538000	18190000	23984000	36172000	28583000	30596000	21782000	27418000	21587000	21948000	20615000	23014000	15659000	23876000	28971000	26492000	24235000	26775000	22242000	31043000	34464000	12383000	24530000	23630000	0.164059	0.169022	0.18303	0.221637	0.186273	0.171099	0.277961	0.201848	0.20072	0.147368	0.144992
sp|O95299|NDUAA_HUMAN;tr|E7ESZ7|E7ESZ7_HUMAN;tr|Q8WXC9|Q8WXC9_HUMAN;tr|Q8N1B9|Q8N1B9_HUMAN;tr|C9J6X0|C9J6X0_HUMAN;tr|H7C2W5|H7C2W5_HUMAN;tr|H7C1Y7|H7C1Y7_HUMAN;tr|H7C2X4|H7C2X4_HUMAN	>sp|O95299|NDUAA_HUMAN NADH dehydrogenase [ubiquinone] 1 alpha subcomplex subunit 10, mitochondrial OS=Homo sapiens GN=NDUFA10 PE=1 SV=1;>tr|E7ESZ7|E7ESZ7_HUMAN NADH dehydrogenase [ubiquinone] 1 alpha subcomplex subunit 10, mitochondrial OS=Homo sapiens GN	16	135310000	136480000	144560000	146430000	154760000	162720000	140040000	144400000	156910000	103780000	89946000	89189000	87428000	93835000	89486000	136550000	113500000	119580000	96657000	106170000	100710000	92721000	89313000	85555000	91283000	99085000	108520000	142260000	109030000	108890000	153980000	176870000	166080000	110100000	103050000	109420000	0.767593	0.77314	0.815522	0.834495	0.876541	0.910586	0.774316	0.798018	0.89973	0.585141	0.503005
sp|O95302|FKBP9_HUMAN;tr|B7Z6H3|B7Z6H3_HUMAN;tr|B7Z230|B7Z230_HUMAN;tr|B7Z1G9|B7Z1G9_HUMAN;tr|C9J4P8|C9J4P8_HUMAN;sp|Q75LS8|FKB9L_HUMAN	>sp|O95302|FKBP9_HUMAN Peptidyl-prolyl cis-trans isomerase FKBP9 OS=Homo sapiens GN=FKBP9 PE=1 SV=2;>tr|B7Z6H3|B7Z6H3_HUMAN Peptidyl-prolyl cis-trans isomerase FKBP9 OS=Homo sapiens GN=FKBP9 PE=2 SV=1;>tr|B7Z230|B7Z230_HUMAN Peptidyl-prolyl cis-trans isome	10	8328700	9551300	10014000	6513900	9586300	10755000	14460000	9066800	8362100	0	0	0	20671000	12480000	12626000	16577000	22082000	18527000	13703000	11005000	17128000	20151000	14531000	11383000	18351000	9423700	10454000	11081000	13536000	13900000	12078000	12704000	13123000	13670000	9486600	8548800	0.0472475	0.0541067	0.056493	0.0371223	0.0542956	0.0601853	0.079953	0.0501071	0.0479487	0	0
sp|O95336|6PGL_HUMAN;tr|M0R261|M0R261_HUMAN;tr|M0R0U3|M0R0U3_HUMAN;tr|M0R1L2|M0R1L2_HUMAN	>sp|O95336|6PGL_HUMAN 6-phosphogluconolactonase OS=Homo sapiens GN=PGLS PE=1 SV=2;>tr|M0R261|M0R261_HUMAN 6-phosphogluconolactonase (Fragment) OS=Homo sapiens GN=PGLS PE=4 SV=1;>tr|M0R0U3|M0R0U3_HUMAN 6-phosphogluconolactonase OS=Homo sapiens GN=PGLS PE=4	19	151270000	123060000	138430000	112520000	112620000	116910000	118300000	104700000	109920000	105770000	102230000	106540000	390030000	356170000	390660000	330220000	280420000	272370000	300820000	323980000	314600000	295350000	307960000	301960000	61699000	57690000	62315000	63439000	66952000	67514000	81707000	89526000	85724000	61026000	63240000	65324000	0.858132	0.697117	0.78094	0.641244	0.637865	0.654232	0.65411	0.578618	0.630287	0.596361	0.571701
sp|O95340|PAPS2_HUMAN;tr|E7ER89|E7ER89_HUMAN;sp|O95340-2|PAPS2_HUMAN	>sp|O95340|PAPS2_HUMAN Bifunctional 3-phosphoadenosine 5-phosphosulfate synthase 2 OS=Homo sapiens GN=PAPSS2 PE=1 SV=2;>tr|E7ER89|E7ER89_HUMAN Sulfate adenylyltransferase OS=Homo sapiens GN=PAPSS2 PE=3 SV=2;>sp|O95340-2|PAPS2_HUMAN Isoform B of Bifunctio	20	17939000	18529000	13219000	19030000	9010300	13079000	15769000	14180000	22234000	15968000	13623000	13623000	69004000	69965000	61071000	49990000	58872000	45618000	53689000	55399000	57692000	58921000	65038000	51931000	0	0	0	0	0	0	0	0	0	0	0	0	0.101765	0.104964	0.0745737	0.108451	0.0510332	0.0731904	0.0871907	0.0783649	0.127491	0.0900321	0.0761839
sp|O95347|SMC2_HUMAN;sp|O95347-2|SMC2_HUMAN;tr|Q5T821|Q5T821_HUMAN	>sp|O95347|SMC2_HUMAN Structural maintenance of chromosomes protein 2 OS=Homo sapiens GN=SMC2 PE=1 SV=2;>sp|O95347-2|SMC2_HUMAN Isoform 2 of Structural maintenance of chromosomes protein 2 OS=Homo sapiens GN=SMC2	60	167590000	151340000	200310000	155460000	171090000	163900000	118580000	129850000	134370000	126810000	152230000	141270000	266640000	253520000	279100000	178050000	151790000	159420000	262280000	232710000	267690000	259790000	244800000	260730000	376330000	405640000	405390000	329390000	300390000	335340000	296690000	286880000	340920000	356120000	366830000	368340000	0.950713	0.857319	1.13003	0.885956	0.969032	0.917189	0.655658	0.717609	0.770484	0.714991	0.851316
sp|O95352|ATG7_HUMAN;sp|O95352-3|ATG7_HUMAN;sp|O95352-2|ATG7_HUMAN;tr|C9JE55|C9JE55_HUMAN;tr|C9J415|C9J415_HUMAN;tr|C9JFF4|C9JFF4_HUMAN;tr|C9JNU2|C9JNU2_HUMAN;tr|C9JKA3|C9JKA3_HUMAN;tr|C9JGL2|C9JGL2_HUMAN;tr|F8WDY9|F8WDY9_HUMAN;tr|H7C2R3|H7C2R3_HUMAN;tr|H7BZ92|H7BZ92_HUMAN;tr|H7C2J8|H7C2J8_HUMAN	>sp|O95352|ATG7_HUMAN Ubiquitin-like modifier-activating enzyme ATG7 OS=Homo sapiens GN=ATG7 PE=1 SV=1;>sp|O95352-3|ATG7_HUMAN Isoform 3 of Ubiquitin-like modifier-activating enzyme ATG7 OS=Homo sapiens GN=ATG7;>sp|O95352-2|ATG7_HUMAN Isoform 2 of Ubiquiti	16	16327000	16409000	12853000	13346000	4581900	19495000	15415000	20074000	13473000	21012000	15494000	14273000	27405000	17358000	22288000	24189000	24189000	29485000	21552000	17531000	20331000	11562000	11552000	24468000	32908000	34689000	17642000	30239000	30614000	50368000	20079000	20462000	31101000	24756000	17778000	19139000	0.0926206	0.0929546	0.072509	0.076058	0.0259513	0.109095	0.0852334	0.110938	0.0772549	0.118472	0.0866471
sp|O95361|TRI16_HUMAN;tr|H0Y626|H0Y626_HUMAN;tr|B3KP96|B3KP96_HUMAN;tr|K7ENN8|K7ENN8_HUMAN;sp|O95361-2|TRI16_HUMAN;tr|J3QKY5|J3QKY5_HUMAN;tr|K7EL43|K7EL43_HUMAN;tr|J3KPT5|J3KPT5_HUMAN;tr|I3L1X9|I3L1X9_HUMAN;tr|I3L3K9|I3L3K9_HUMAN;tr|I3L2F3|I3L2F3_HUMAN;sp|Q309B1|TR16L_HUMAN	>sp|O95361|TRI16_HUMAN Tripartite motif-containing protein 16 OS=Homo sapiens GN=TRIM16 PE=1 SV=3;>tr|H0Y626|H0Y626_HUMAN Uncharacterized protein OS=Homo sapiens PE=4 SV=2;>tr|B3KP96|B3KP96_HUMAN Tripartite motif-containing protein 16 OS=Homo sapiens GN=TR	7	0	0	0	0	0	0	10103000	0	0	13513000	11722000	9448700	0	0	0	0	0	0	0	0	0	7197700	0	0	0	0	0	0	0	0	0	0	0	0	0	0	0	0	0	0	0	0	0.055862	0	0	0.0761901	0.0655529
sp|O95363|SYFM_HUMAN	>sp|O95363|SYFM_HUMAN Phenylalanine--tRNA ligase, mitochondrial OS=Homo sapiens GN=FARS2 PE=1 SV=1	2	0	0	0	0	0	0	0	0	0	0	0	0	0	0	0	0	0	5031200	0	0	0	0	0	0	0	0	0	0	0	0	0	0	0	0	0	0	0	0	0	0	0	0	0	0	0	0	0
sp|O95365|ZBT7A_HUMAN	>sp|O95365|ZBT7A_HUMAN Zinc finger and BTB domain-containing protein 7A OS=Homo sapiens GN=ZBTB7A PE=1 SV=1	5	0	8590100	0	0	5157100	0	0	0	0	10381000	0	0	0	0	0	0	0	0	0	0	0	0	0	5449100	9036800	0	7395400	0	0	0	5800800	0	8667100	16300000	10680000	0	0	0.0486617	0	0	0.0292092	0	0	0	0	0.058531	0
sp|O95372|LYPA2_HUMAN;tr|Q5QPQ0|Q5QPQ0_HUMAN;tr|Q5QPQ1|Q5QPQ1_HUMAN;tr|Q5QPQ3|Q5QPQ3_HUMAN;tr|Q5QPQ2|Q5QPQ2_HUMAN;tr|E7EPS4|E7EPS4_HUMAN;tr|Q5QPN9|Q5QPN9_HUMAN;tr|Q5QPN5|Q5QPN5_HUMAN	>sp|O95372|LYPA2_HUMAN Acyl-protein thioesterase 2 OS=Homo sapiens GN=LYPLA2 PE=1 SV=1;>tr|Q5QPQ0|Q5QPQ0_HUMAN Acyl-protein thioesterase 2 OS=Homo sapiens GN=LYPLA2 PE=4 SV=1;>tr|Q5QPQ1|Q5QPQ1_HUMAN Acyl-protein thioesterase 2 (Fragment) OS=Homo sapiens GN	9	71098000	70409000	62818000	101650000	95435000	67245000	89017000	87513000	79277000	93623000	67437000	76695000	192200000	172080000	167590000	212360000	294850000	223870000	174520000	168560000	166610000	144350000	110800000	139980000	131190000	86949000	94797000	137840000	136970000	97272000	127080000	133650000	131180000	73495000	78488000	76272000	0.403328	0.398857	0.354382	0.579297	0.540532	0.376305	0.492197	0.483636	0.454578	0.527873	0.377128
sp|O95373|IPO7_HUMAN;tr|E9PLJ0|E9PLJ0_HUMAN;tr|E9PLB2|E9PLB2_HUMAN	>sp|O95373|IPO7_HUMAN Importin-7 OS=Homo sapiens GN=IPO7 PE=1 SV=1	26	199090000	185830000	176470000	131500000	143820000	121670000	204070000	143810000	180760000	167010000	137910000	159330000	220620000	182990000	198440000	220530000	254470000	229120000	262300000	153290000	196660000	223600000	201890000	192960000	51763000	59711000	48452000	36194000	40271000	37393000	94691000	108730000	52129000	42797000	79574000	69381000	1.12941	1.0527	0.995539	0.74941	0.814578	0.680869	1.12835	0.794758	1.03649	0.94165	0.771234
sp|O95376|ARI2_HUMAN;tr|C9JZ71|C9JZ71_HUMAN;tr|C9JCL4|C9JCL4_HUMAN;tr|F8WCS4|F8WCS4_HUMAN;tr|C9JBC5|C9JBC5_HUMAN	>sp|O95376|ARI2_HUMAN E3 ubiquitin-protein ligase ARIH2 OS=Homo sapiens GN=ARIH2 PE=1 SV=1	11	13241000	8296400	10253000	11081000	13754000	7478200	10977000	10282000	12610000	16511000	13862000	11582000	21240000	18796000	25260000	19523000	22437000	22091000	18817000	19371000	20785000	23020000	24531000	17753000	18182000	23080000	21596000	23510000	30136000	25681000	18286000	24259000	21653000	12575000	24302000	21964000	0.0751142	0.0469979	0.0578413	0.0631499	0.0779009	0.0418482	0.0606946	0.0568229	0.0723064	0.0930937	0.0775204
sp|O95379-3|TFIP8_HUMAN;sp|O95379-2|TFIP8_HUMAN;sp|O95379|TFIP8_HUMAN;tr|D6RCM8|D6RCM8_HUMAN;tr|B7Z713|B7Z713_HUMAN;tr|E5RIJ3|E5RIJ3_HUMAN	>sp|O95379-3|TFIP8_HUMAN Isoform 3 of Tumor necrosis factor alpha-induced protein 8 OS=Homo sapiens GN=TNFAIP8;>sp|O95379-2|TFIP8_HUMAN Isoform 2 of Tumor necrosis factor alpha-induced protein 8 OS=Homo sapiens GN=TNFAIP8;>sp|O95379|TFIP8_HUMAN Tumor necro	2	21212000	6770300	2704000	29520000	18030000	14203000	12011000	12443000	14337000	20404000	17251000	0	14557000	0	0	0	67221000	0	41810000	0	13003000	28628000	21835000	10858000	17411000	0	19872000	0	12849000	0	0	18171000	6629600	10115000	10256000	11167000	0.120332	0.0383528	0.0152544	0.168233	0.10212	0.0794804	0.0664118	0.0687655	0.0822091	0.115044	0.0964727
sp|O95391|SLU7_HUMAN;tr|E5RGM7|E5RGM7_HUMAN;tr|E5RK41|E5RK41_HUMAN	>sp|O95391|SLU7_HUMAN Pre-mRNA-splicing factor SLU7 OS=Homo sapiens GN=SLU7 PE=1 SV=2	10	0	0	0	0	11464000	13492000	13684000	15573000	0	9501600	9028300	10066000	21096000	23097000	20132000	22238000	13903000	18287000	25789000	22794000	21961000	31952000	26284000	20864000	14907000	10898000	14355000	11459000	16300000	10915000	11943000	0	14782000	27051000	12315000	12017000	0	0	0	0	0.0649306	0.0755016	0.0756623	0.0860633	0	0.0535727	0.0504889
sp|O95394|AGM1_HUMAN;sp|O95394-3|AGM1_HUMAN;sp|O95394-4|AGM1_HUMAN;tr|J3KN95|J3KN95_HUMAN;tr|H0Y8I3|H0Y8I3_HUMAN;tr|D6RCQ8|D6RCQ8_HUMAN;tr|H0Y987|H0Y987_HUMAN;tr|D6RF77|D6RF77_HUMAN;tr|D6RIS6|D6RIS6_HUMAN;tr|D6RCD1|D6RCD1_HUMAN;tr|D6RC77|D6RC77_HUMAN	>sp|O95394|AGM1_HUMAN Phosphoacetylglucosamine mutase OS=Homo sapiens GN=PGM3 PE=1 SV=1;>sp|O95394-3|AGM1_HUMAN Isoform 2 of Phosphoacetylglucosamine mutase OS=Homo sapiens GN=PGM3;>sp|O95394-4|AGM1_HUMAN Isoform 3 of Phosphoacetylglucosamine mutase OS=Hom	26	141440000	140980000	145080000	158560000	183530000	158470000	138690000	147560000	148080000	151210000	153870000	138960000	108010000	107670000	95467000	141070000	132500000	143060000	85117000	87554000	95427000	112560000	87613000	84181000	119020000	123990000	116330000	151070000	138430000	151680000	144210000	142550000	124580000	117180000	111470000	135010000	0.802368	0.798631	0.818455	0.903623	1.03949	0.886803	0.766852	0.815482	0.849098	0.852565	0.860487
sp|O95396|MOCS3_HUMAN	>sp|O95396|MOCS3_HUMAN Adenylyltransferase and sulfurtransferase MOCS3 OS=Homo sapiens GN=MOCS3 PE=1 SV=1	9	33634000	35525000	28508000	0	8259700	15880000	57286000	62058000	56842000	30748000	14673000	0	66719000	86609000	67652000	80008000	97787000	96214000	68943000	74097000	60889000	55672000	35768000	56228000	26401000	27444000	13590000	10843000	0	15672000	35647000	35871000	26355000	6646100	0	17278000	0.190801	0.201244	0.160825	0	0.0467819	0.0888649	0.316749	0.34296	0.325935	0.173366	0.0820558
sp|O95400|CD2B2_HUMAN	>sp|O95400|CD2B2_HUMAN CD2 antigen cytoplasmic tail-binding protein 2 OS=Homo sapiens GN=CD2BP2 PE=1 SV=1	9	24925000	16311000	18490000	28755000	22568000	24211000	22729000	20915000	22340000	27865000	18799000	13627000	32525000	26752000	31177000	24452000	34734000	28481000	28946000	35250000	28348000	31450000	38528000	36022000	34956000	34766000	27188000	27727000	27625000	27931000	33838000	29516000	31040000	31294000	34993000	37682000	0.141396	0.0923995	0.10431	0.163873	0.127822	0.135485	0.125674	0.115586	0.128099	0.157111	0.10513
sp|O95425-2|SVIL_HUMAN;sp|O95425|SVIL_HUMAN;tr|F5H2Q5|F5H2Q5_HUMAN;tr|F5GXV0|F5GXV0_HUMAN	>sp|O95425-2|SVIL_HUMAN Isoform 2 of Supervillin OS=Homo sapiens GN=SVIL;>sp|O95425|SVIL_HUMAN Supervillin OS=Homo sapiens GN=SVIL PE=1 SV=2;>tr|F5H2Q5|F5H2Q5_HUMAN Supervillin OS=Homo sapiens GN=SVIL PE=4 SV=1	22	0	0	8367400	27873000	27254000	29713000	12004000	11688000	10313000	17528000	22654000	11966000	61803000	47466000	58213000	38182000	30438000	34345000	97989000	78472000	49277000	31174000	53289000	52817000	17610000	27027000	0	8662300	8946900	9731900	8264200	8632900	0	11854000	16068000	14880000	0	0	0.0472039	0.158846	0.154363	0.166275	0.0663731	0.0645931	0.0591353	0.0988278	0.126688
sp|O95429|BAG4_HUMAN;sp|O95429-2|BAG4_HUMAN	>sp|O95429|BAG4_HUMAN BAG family molecular chaperone regulator 4 OS=Homo sapiens GN=BAG4 PE=1 SV=1;>sp|O95429-2|BAG4_HUMAN Isoform 2 of BAG family molecular chaperone regulator 4 OS=Homo sapiens GN=BAG4	5	0	4268100	3550600	15027000	5338200	10371000	6565200	4744600	0	5264200	9110200	5762200	4831700	0	6526200	0	0	0	0	0	0	3867600	5970000	0	9755900	8946300	16297000	11249000	8005800	7536000	5581900	0	9016100	12751000	11163000	9791700	0	0.0241782	0.0200304	0.0856379	0.0302349	0.0580364	0.0363006	0.0262208	0	0.029681	0.050947
sp|O95433|AHSA1_HUMAN;tr|B4DUR9|B4DUR9_HUMAN;tr|G3V438|G3V438_HUMAN;tr|H0YJG7|H0YJG7_HUMAN;tr|H0YJU2|H0YJU2_HUMAN;tr|G3V3W9|G3V3W9_HUMAN;tr|H0YJG6|H0YJG6_HUMAN;tr|H0YJ63|H0YJ63_HUMAN	>sp|O95433|AHSA1_HUMAN Activator of 90 kDa heat shock protein ATPase homolog 1 OS=Homo sapiens GN=AHSA1 PE=1 SV=1;>tr|B4DUR9|B4DUR9_HUMAN Activator of 90 kDa heat shock protein ATPase homolog 1 OS=Homo sapiens GN=AHSA1 PE=2 SV=1;>tr|G3V438|G3V438_HUMAN Act	32	451740000	391540000	402730000	374770000	380000000	321480000	450940000	434160000	471420000	428460000	498460000	541310000	297430000	282480000	368820000	227670000	224610000	243590000	316360000	315840000	310180000	297310000	340710000	316900000	575590000	601300000	513400000	432870000	434940000	490040000	555640000	569410000	573930000	614110000	665060000	681150000	2.56265	2.21802	2.27196	2.13579	2.15227	1.79901	2.49336	2.39936	2.70315	2.41578	2.78754
sp|O95453-2|PARN_HUMAN;sp|O95453|PARN_HUMAN;sp|O95453-3|PARN_HUMAN;tr|B4DSB0|B4DSB0_HUMAN;tr|H3BRK1|H3BRK1_HUMAN;tr|F5H1Z4|F5H1Z4_HUMAN	>sp|O95453-2|PARN_HUMAN Isoform 2 of Poly(A)-specific ribonuclease PARN OS=Homo sapiens GN=PARN;>sp|O95453|PARN_HUMAN Poly(A)-specific ribonuclease PARN OS=Homo sapiens GN=PARN PE=1 SV=1;>sp|O95453-3|PARN_HUMAN Isoform 3 of Poly(A)-specific ribonuclease PA	24	40999000	33208000	31971000	26476000	32201000	35817000	25490000	53199000	42593000	41282000	38447000	41549000	67445000	61082000	51959000	59860000	35132000	47401000	60192000	57674000	56933000	54815000	49875000	46986000	44122000	58582000	54703000	35735000	42451000	33514000	27889000	48470000	57495000	41654000	47963000	51428000	0.232581	0.188119	0.180361	0.150885	0.182382	0.200433	0.140941	0.294001	0.24423	0.23276	0.215007
sp|O95456-2|PSMG1_HUMAN;sp|O95456|PSMG1_HUMAN;tr|F8WBH7|F8WBH7_HUMAN	>sp|O95456-2|PSMG1_HUMAN Isoform 2 of Proteasome assembly chaperone 1 OS=Homo sapiens GN=PSMG1;>sp|O95456|PSMG1_HUMAN Proteasome assembly chaperone 1 OS=Homo sapiens GN=PSMG1 PE=1 SV=1	11	38983000	36237000	38660000	34837000	36159000	33554000	36301000	29275000	31597000	33759000	33207000	33428000	23494000	23315000	18752000	18115000	15348000	16940000	20404000	21805000	25556000	22594000	22623000	24991000	33521000	39610000	46271000	34717000	28197000	31003000	34885000	40572000	41592000	38830000	42779000	44396000	0.221145	0.205277	0.218097	0.198534	0.2048	0.187769	0.200717	0.161787	0.181179	0.190343	0.185703
sp|O95470|SGPL1_HUMAN;tr|H0Y3V8|H0Y3V8_HUMAN;tr|H7BXL7|H7BXL7_HUMAN	>sp|O95470|SGPL1_HUMAN Sphingosine-1-phosphate lyase 1 OS=Homo sapiens GN=SGPL1 PE=1 SV=3	11	18766000	30805000	24773000	22304000	26105000	21091000	22377000	23460000	26986000	22359000	24997000	24212000	5759100	5479500	10255000	15123000	17966000	10759000	10761000	0	11125000	4489700	11952000	9588300	8729000	0	7244600	4946800	8542300	5639000	9380600	9852400	7376200	3161800	5311500	4264200	0.106457	0.174506	0.139755	0.127109	0.147855	0.118026	0.123728	0.12965	0.154739	0.126066	0.139791
sp|O95478|NSA2_HUMAN;tr|H0YAI9|H0YAI9_HUMAN	>sp|O95478|NSA2_HUMAN Ribosome biogenesis protein NSA2 homolog OS=Homo sapiens GN=NSA2 PE=1 SV=1	4	16750000	12991000	15695000	7323800	7843400	9870800	13637000	19329000	24526000	22540000	23124000	26185000	12175000	14570000	16698000	16445000	15863000	20593000	13021000	14710000	10808000	12070000	18933000	16078000	18281000	21712000	15128000	8551400	0	10562000	10389000	8979700	13945000	21451000	20612000	19891000	0.0950202	0.0735921	0.0885419	0.0417379	0.044424	0.0552373	0.0754024	0.106821	0.140633	0.127087	0.129316
sp|O95479|G6PE_HUMAN;tr|R4GMU1|R4GMU1_HUMAN	>sp|O95479|G6PE_HUMAN GDH/6PGL endoplasmic bifunctional protein OS=Homo sapiens GN=H6PD PE=1 SV=2;>tr|R4GMU1|R4GMU1_HUMAN GDH/6PGL endoplasmic bifunctional protein OS=Homo sapiens GN=H6PD PE=4 SV=1	5	0	0	6126100	0	4555200	0	0	0	0	0	0	0	4785800	0	5585900	7211200	6258800	7267900	0	4583600	0	5197100	0	5429700	0	0	0	0	0	0	0	0	0	0	0	0	0	0	0.0345598	0	0.0258001	0	0	0	0	0	0
sp|O95486|SC24A_HUMAN;sp|O95486-2|SC24A_HUMAN;tr|H0Y9J6|H0Y9J6_HUMAN	>sp|O95486|SC24A_HUMAN Protein transport protein Sec24A OS=Homo sapiens GN=SEC24A PE=1 SV=2	21	34844000	30635000	37648000	21195000	35566000	44001000	48831000	52628000	43591000	45534000	45359000	46782000	52591000	76110000	73316000	53682000	40923000	55966000	68274000	58418000	74909000	35339000	41210000	53949000	22221000	17979000	15256000	13635000	16696000	21139000	28034000	15108000	16147000	19515000	18161000	17692000	0.197665	0.173543	0.212388	0.120789	0.201441	0.246231	0.269999	0.290846	0.249953	0.256734	0.253661
sp|O95487-2|SC24B_HUMAN;sp|O95487|SC24B_HUMAN;tr|B7ZKM8|B7ZKM8_HUMAN	>sp|O95487-2|SC24B_HUMAN Isoform 2 of Protein transport protein Sec24B OS=Homo sapiens GN=SEC24B;>sp|O95487|SC24B_HUMAN Protein transport protein Sec24B OS=Homo sapiens GN=SEC24B PE=1 SV=2;>tr|B7ZKM8|B7ZKM8_HUMAN Protein transport protein Sec24B OS=Homo sa	19	25800000	23020000	27621000	17480000	16872000	20211000	20789000	23395000	19102000	22232000	23511000	21959000	14120000	13800000	14068000	19610000	20911000	18313000	15281000	15604000	16072000	15637000	12447000	14282000	30627000	31825000	30838000	21815000	22113000	20482000	31702000	27991000	32861000	27529000	31240000	31516000	0.14636	0.130405	0.155821	0.0996174	0.0955609	0.113101	0.114948	0.129291	0.109532	0.12535	0.131481
sp|O95490-3|LPHN2_HUMAN;sp|O95490-4|LPHN2_HUMAN;tr|H0Y5C0|H0Y5C0_HUMAN;sp|O95490-2|LPHN2_HUMAN;sp|O95490-5|LPHN2_HUMAN;tr|B1ALU3|B1ALU3_HUMAN;sp|O95490|LPHN2_HUMAN;sp|O95490-7|LPHN2_HUMAN;sp|O95490-6|LPHN2_HUMAN;tr|B1ALU1|B1ALU1_HUMAN	>sp|O95490-3|LPHN2_HUMAN Isoform 3 of Latrophilin-2 OS=Homo sapiens GN=LPHN2;>sp|O95490-4|LPHN2_HUMAN Isoform 4 of Latrophilin-2 OS=Homo sapiens GN=LPHN2;>tr|H0Y5C0|H0Y5C0_HUMAN Latrophilin-2 (Fragment) OS=Homo sapiens GN=LPHN2 PE=4 SV=1;>sp|O95490-2|LPHN2	3	0	0	0	0	0	0	0	0	0	0	0	0	0	0	0	0	7375800	8622300	0	0	0	0	0	0	0	0	0	0	0	0	0	0	0	0	0	0	0	0	0	0	0	0	0	0	0	0	0
sp|O95498-3|VNN2_HUMAN;tr|E9PRD9|E9PRD9_HUMAN;tr|E9PQ75|E9PQ75_HUMAN;tr|E9PL76|E9PL76_HUMAN;tr|B4DQB2|B4DQB2_HUMAN;sp|O95498-4|VNN2_HUMAN;tr|J3KQQ7|J3KQQ7_HUMAN;tr|J3KQ55|J3KQ55_HUMAN;tr|J3QT03|J3QT03_HUMAN;sp|O95498-2|VNN2_HUMAN;sp|O95498-6|VNN2_HUMAN;sp|O95498|VNN2_HUMAN	>sp|O95498-3|VNN2_HUMAN Isoform 3 of Vascular non-inflammatory molecule 2 OS=Homo sapiens GN=VNN2;>tr|E9PRD9|E9PRD9_HUMAN Vascular non-inflammatory molecule 2 (Fragment) OS=Homo sapiens GN=VNN2 PE=4 SV=1;>tr|E9PQ75|E9PQ75_HUMAN Vascular non-inflammatory mo	2	0	0	0	0	0	0	0	0	0	0	0	0	0	0	0	0	0	0	0	0	0	0	0	0	0	0	0	0	0	2839900	0	0	0	0	0	0	0	0	0	0	0	0	0	0	0	0	0
sp|O95551|TYDP2_HUMAN;sp|O95551-2|TYDP2_HUMAN;sp|O95551-3|TYDP2_HUMAN	>sp|O95551|TYDP2_HUMAN Tyrosyl-DNA phosphodiesterase 2 OS=Homo sapiens GN=TDP2 PE=1 SV=1;>sp|O95551-2|TYDP2_HUMAN Isoform 2 of Tyrosyl-DNA phosphodiesterase 2 OS=Homo sapiens GN=TDP2;>sp|O95551-3|TYDP2_HUMAN Isoform 3 of Tyrosyl-DNA phosphodiesterase 2 OS=	9	13479000	13884000	10748000	10052000	21100000	9060100	12137000	16261000	10892000	15926000	11718000	15842000	0	13959000	8416200	11245000	0	0	0	14543000	0	0	0	0	24270000	14820000	32577000	17458000	25899000	15313000	17307000	11916000	18122000	31973000	17402000	23236000	0.0764643	0.0786509	0.0606338	0.0572857	0.119508	0.0507006	0.0671085	0.0898655	0.0624553	0.0897953	0.0655306
sp|O95571|ETHE1_HUMAN;tr|M0QXB5|M0QXB5_HUMAN;tr|M0QY80|M0QY80_HUMAN;tr|M0QX80|M0QX80_HUMAN	>sp|O95571|ETHE1_HUMAN Persulfide dioxygenase ETHE1, mitochondrial OS=Homo sapiens GN=ETHE1 PE=1 SV=2;>tr|M0QXB5|M0QXB5_HUMAN Persulfide dioxygenase ETHE1, mitochondrial OS=Homo sapiens GN=ETHE1 PE=4 SV=1	14	46974000	65011000	57077000	51448000	59614000	55662000	60952000	56644000	47244000	37809000	49986000	38521000	100620000	92437000	106500000	133600000	165730000	143170000	101520000	101460000	81036000	87775000	73544000	85517000	41312000	43565000	40640000	52506000	47566000	53520000	63249000	61652000	53541000	34338000	38849000	37885000	0.266476	0.368278	0.321995	0.293199	0.337646	0.311486	0.337019	0.31304	0.270899	0.213178	0.279537
sp|O95573|ACSL3_HUMAN;tr|H7BYZ7|H7BYZ7_HUMAN;tr|H7C260|H7C260_HUMAN;tr|F5GWH2|F5GWH2_HUMAN;tr|F5H062|F5H062_HUMAN;tr|C9JC11|C9JC11_HUMAN	>sp|O95573|ACSL3_HUMAN Long-chain-fatty-acid--CoA ligase 3 OS=Homo sapiens GN=ACSL3 PE=1 SV=3	38	267840000	282270000	264470000	165620000	170550000	178640000	234250000	254110000	216070000	253980000	275770000	270140000	530780000	518840000	546210000	410870000	372540000	354060000	558470000	558580000	551760000	442450000	414330000	440000000	182450000	178970000	164410000	109700000	141310000	145500000	180890000	167270000	160080000	184450000	211210000	215360000	1.51942	1.59902	1.49198	0.943858	0.965974	0.999674	1.29523	1.40432	1.23896	1.43201	1.54219
sp|O95602|RPA1_HUMAN;tr|B9ZVN9|B9ZVN9_HUMAN	>sp|O95602|RPA1_HUMAN DNA-directed RNA polymerase I subunit RPA1 OS=Homo sapiens GN=POLR1A PE=1 SV=2;>tr|B9ZVN9|B9ZVN9_HUMAN DNA-directed RNA polymerase OS=Homo sapiens GN=POLR1A PE=3 SV=1	32	47085000	29147000	26206000	35939000	24124000	19643000	45907000	47201000	37240000	43049000	19319000	44907000	29700000	53823000	37652000	40682000	51853000	50733000	37584000	53172000	44239000	52963000	45618000	55101000	76995000	63780000	71770000	51927000	51759000	58445000	39740000	42657000	50550000	71325000	66509000	83026000	0.267106	0.165114	0.147839	0.204814	0.136635	0.109923	0.253831	0.260854	0.213536	0.242722	0.108038
sp|O95613|PCNT_HUMAN;sp|O95613-2|PCNT_HUMAN;tr|H7C2A3|H7C2A3_HUMAN	>sp|O95613|PCNT_HUMAN Pericentrin OS=Homo sapiens GN=PCNT PE=1 SV=4;>sp|O95613-2|PCNT_HUMAN Isoform 2 of Pericentrin OS=Homo sapiens GN=PCNT	9	0	0	0	18996000	0	0	0	0	0	0	0	0	0	0	0	0	10692000	16724000	10087000	0	10838000	0	13187000	0	0	11537000	0	0	9645300	0	10071000	0	11052000	8932900	0	0	0	0	0	0.108257	0	0	0	0	0	0	0
sp|O95625|ZBT11_HUMAN	>sp|O95625|ZBT11_HUMAN Zinc finger and BTB domain-containing protein 11 OS=Homo sapiens GN=ZBTB11 PE=1 SV=2	3	0	0	0	0	0	0	0	0	0	0	0	0	0	0	0	0	0	0	0	0	0	0	0	0	0	0	0	0	0	0	0	0	0	0	0	4665400	0	0	0	0	0	0	0	0	0	0	0
sp|O95628-3|CNOT4_HUMAN;sp|O95628-2|CNOT4_HUMAN;sp|O95628|CNOT4_HUMAN;sp|O95628-8|CNOT4_HUMAN;sp|O95628-4|CNOT4_HUMAN;sp|O95628-7|CNOT4_HUMAN;sp|O95628-9|CNOT4_HUMAN;sp|O95628-10|CNOT4_HUMAN;sp|O95628-6|CNOT4_HUMAN;sp|O95628-5|CNOT4_HUMAN	>sp|O95628-3|CNOT4_HUMAN Isoform 3 of CCR4-NOT transcription complex subunit 4 OS=Homo sapiens GN=CNOT4;>sp|O95628-2|CNOT4_HUMAN Isoform 2 of CCR4-NOT transcription complex subunit 4 OS=Homo sapiens GN=CNOT4;>sp|O95628|CNOT4_HUMAN CCR4-NOT transcription co	8	0	0	0	0	0	0	0	0	0	0	0	0	0	0	0	5981400	5748900	5112100	6409500	0	5723100	5793100	0	0	7845700	6840700	8200400	0	6345500	0	7998900	8932200	10382000	7072900	7287500	6563400	0	0	0	0	0	0	0	0	0	0	0
sp|O95630|STABP_HUMAN;tr|C9JK83|C9JK83_HUMAN;tr|C9JEK5|C9JEK5_HUMAN;tr|F5H5B9|F5H5B9_HUMAN;tr|C9JZ93|C9JZ93_HUMAN	>sp|O95630|STABP_HUMAN STAM-binding protein OS=Homo sapiens GN=STAMBP PE=1 SV=1;>tr|C9JK83|C9JK83_HUMAN STAM-binding protein (Fragment) OS=Homo sapiens GN=STAMBP PE=4 SV=1	8	18643000	17432000	17498000	17615000	0	16969000	24293000	17093000	21611000	14724000	16607000	14100000	15437000	15911000	19770000	16780000	19244000	22134000	16975000	21768000	16582000	15400000	17892000	13550000	13686000	12304000	14210000	17805000	17980000	14307000	12662000	12560000	15912000	9595500	14083000	11414000	0.105759	0.0987498	0.0987133	0.100387	0	0.094959	0.134322	0.0944635	0.123919	0.0830181	0.0928713
sp|O95633-2|FSTL3_HUMAN;sp|O95633|FSTL3_HUMAN;tr|K7ES54|K7ES54_HUMAN	>sp|O95633-2|FSTL3_HUMAN Isoform 2 of Follistatin-related protein 3 OS=Homo sapiens GN=FSTL3;>sp|O95633|FSTL3_HUMAN Follistatin-related protein 3 OS=Homo sapiens GN=FSTL3 PE=1 SV=1;>tr|K7ES54|K7ES54_HUMAN Follistatin-related protein 3 (Fragment) OS=Homo sa	4	0	0	0	0	0	0	0	0	0	0	0	0	0	0	0	0	0	0	0	0	0	0	0	0	0	0	0	0	0	0	0	0	0	0	0	0	0	0	0	0	0	0	0	0	0	0	0
sp|O95639|CPSF4_HUMAN;sp|O95639-3|CPSF4_HUMAN;sp|O95639-2|CPSF4_HUMAN;tr|B7Z7B0|B7Z7B0_HUMAN;tr|C9JEV9|C9JEV9_HUMAN;tr|C9K0K2|C9K0K2_HUMAN;tr|H7C419|H7C419_HUMAN;tr|H7C016|H7C016_HUMAN;tr|H9KVA5|H9KVA5_HUMAN	>sp|O95639|CPSF4_HUMAN Cleavage and polyadenylation specificity factor subunit 4 OS=Homo sapiens GN=CPSF4 PE=1 SV=1;>sp|O95639-3|CPSF4_HUMAN Isoform 3 of Cleavage and polyadenylation specificity factor subunit 4 OS=Homo sapiens GN=CPSF4;>sp|O95639-2|CPSF4_	9	15118000	19906000	15350000	14903000	15831000	13528000	9629100	19588000	17703000	15679000	18483000	18118000	9948200	11682000	9741200	13539000	13367000	11533000	14117000	14253000	12213000	11642000	10643000	8259900	12298000	15626000	11923000	13847000	12936000	14578000	11671000	13374000	12653000	13578000	17683000	13597000	0.0857621	0.112765	0.0865956	0.0849312	0.0896648	0.0757031	0.0532417	0.108252	0.10151	0.0884026	0.103362
sp|O95671-2|ASML_HUMAN;sp|O95671|ASML_HUMAN;sp|O95671-3|ASML_HUMAN;tr|E7ER97|E7ER97_HUMAN	>sp|O95671-2|ASML_HUMAN Isoform 2 of N-acetylserotonin O-methyltransferase-like protein OS=Homo sapiens GN=ASMTL;>sp|O95671|ASML_HUMAN N-acetylserotonin O-methyltransferase-like protein OS=Homo sapiens GN=ASMTL PE=1 SV=3;>sp|O95671-3|ASML_HUMAN Isoform 3 o	21	60675000	73170000	93170000	71921000	65457000	84193000	64194000	66065000	72084000	43833000	39798000	65426000	0	0	14582000	9478000	14012000	18817000	0	4640200	0	10125000	0	0	83290000	78228000	59206000	98013000	69732000	105110000	91641000	84966000	72622000	53514000	70725000	97954000	0.3442	0.414498	0.52561	0.409873	0.37074	0.471146	0.354945	0.365104	0.413333	0.247143	0.222562
sp|O95684-2|FR1OP_HUMAN;sp|O95684|FR1OP_HUMAN;sp|O95684-3|FR1OP_HUMAN;sp|Q8N103-3|TAGAP_HUMAN	>sp|O95684-2|FR1OP_HUMAN Isoform 2 of FGFR1 oncogene partner OS=Homo sapiens GN=FGFR1OP;>sp|O95684|FR1OP_HUMAN FGFR1 oncogene partner OS=Homo sapiens GN=FGFR1OP PE=1 SV=1	6	0	0	0	0	3854900	3037600	4258200	0	3585400	0	4055400	4346100	4333700	7693200	5659200	4594100	6035600	5720100	5694300	7171600	6935300	5498000	5850000	0	4465100	0	6974600	4926300	4469400	3959700	4041400	5037200	3509900	3177400	4211600	0	0	0	0	0	0.0218337	0.0169985	0.0235447	0	0.0205589	0	0.022679
sp|O95685|PPR3D_HUMAN	>sp|O95685|PPR3D_HUMAN Protein phosphatase 1 regulatory subunit 3D OS=Homo sapiens GN=PPP1R3D PE=1 SV=1	2	0	0	0	0	0	0	0	0	0	0	0	0	0	0	0	0	0	0	0	0	0	0	0	0	0	0	0	0	0	0	0	0	0	0	0	0	0	0	0	0	0	0	0	0	0	0	0
sp|O95707|RPP29_HUMAN;tr|K7EQV2|K7EQV2_HUMAN;tr|K7ERD7|K7ERD7_HUMAN;tr|K7ESH8|K7ESH8_HUMAN;tr|K7EK50|K7EK50_HUMAN	>sp|O95707|RPP29_HUMAN Ribonuclease P protein subunit p29 OS=Homo sapiens GN=POP4 PE=1 SV=2;>tr|K7EQV2|K7EQV2_HUMAN Ribonuclease P protein subunit p29 (Fragment) OS=Homo sapiens GN=POP4 PE=4 SV=1;>tr|K7ERD7|K7ERD7_HUMAN Ribonuclease P protein subunit p29 (	5	21446000	42714000	24114000	32169000	24631000	18808000	31310000	44797000	43745000	0	47999000	50961000	0	0	0	14161000	14858000	17013000	0	0	0	0	0	29319000	10634000	14731000	0	0	16408000	15027000	11051000	9320200	21958000	12773000	17757000	7039400	0.12166	0.241969	0.136037	0.183329	0.139507	0.10525	0.173121	0.247568	0.250836	0	0.268425
sp|O95714|HERC2_HUMAN;sp|Q9BVR0|HRC23_HUMAN;tr|H3BUQ1|H3BUQ1_HUMAN	>sp|O95714|HERC2_HUMAN E3 ubiquitin-protein ligase HERC2 OS=Homo sapiens GN=HERC2 PE=1 SV=2	19	52608000	125490000	60367000	88869000	50055000	61112000	90367000	74107000	60038000	0	45211000	75291000	75088000	48657000	70002000	8517800	0	58878000	59452000	0	103470000	6381000	88021000	0	0	88252000	50548000	71557000	65683000	76076000	62824000	74191000	54214000	90214000	151760000	73849000	0.298437	0.710883	0.340555	0.506459	0.283505	0.341984	0.499662	0.409548	0.344261	0	0.252833
[truncated: 5,903 more rows]
[truncated: 46 more columns]

## Sheet: Ranking of targets
				Final ranks			Raw intensities																																				Normalized intensities
[truncated: 2,615 more rows]
[truncated: 65 more columns]
