# Supplementary material for: Comprehensive chemical proteomics for target deconvolution of the redox active drug auranofin
Source: Redox Biol. 2020 Mar 3;32:101491. doi: 10.1016/j.redox.2020.101491 (PMC7082630; doi:10.1016/j.redox.2020.101491)
Supplement: Multimedia component 6 [file mmc6.xlsx]

## Sheet: peptides
																									Oxidation level
Sequence	N-term cleavage window	C-term cleavage window	Mass	Proteins	Leading razor protein	Gene names	Protein names	Unique (Groups)	Unique (Proteins)	Charges	PEP	Score	Reporter intensity corrected 0 aura1	Reporter intensity corrected 1 aura1	Reporter intensity corrected 2 aura1	Reporter intensity corrected 3 aura1	Reporter intensity corrected 4 aura1	Reporter intensity corrected 5 aura1	Reporter intensity corrected 0 C1	Reporter intensity corrected 1 C1	Reporter intensity corrected 2 C1	Reporter intensity corrected 3 C1	Reporter intensity corrected 4 C1	Reporter intensity corrected 5 C1	Aura	Aura	Aura	DMSO	DMSO	DMSO
AAAAAAAAAAAAAAAGAGAGAK	LVSENAGRAAAAAAAA	AGAGAGAKQTPADGEA	1595.84	G3XAL9;P55011-3;P55011	G3XAL9	SLC12A2	Solute carrier family 12 member 2	yes	no	3	0.0015391	23.658	0	0	0	0	0	0	0	0	0	0	0	0	#DIV/0!	#DIV/0!	#DIV/0!	#DIV/0!	#DIV/0!	#DIV/0!
AAAAAAAAAAGAAGGR	________________	AAGAAGGRGSGPGRRR	1197.62	Q86U42-2;Q86U42	Q86U42-2	PABPN1	Polyadenylate-binding protein 2	yes	no	2	2.6312e-35	114.5	0	0	0	0	0	0	0	0	0	0	0	0	#DIV/0!	#DIV/0!	#DIV/0!	#DIV/0!	#DIV/0!	#DIV/0!
AAAAAAAAAVSR	RGGRDRGRAAAAAAAA	AAAAAVSRRRKAEYPR	999.546	A0A0A6YYC7;Q96JP5-2;Q96JP5	A0A0A6YYC7	ZFP91-CNTF;ZFP91	E3 ubiquitin-protein ligase ZFP91	yes	no	2	0.00047275	61.78	0	0	0	0	0	0	0	0	0	0	0	0	#DIV/0!	#DIV/0!	#DIV/0!	#DIV/0!	#DIV/0!	#DIV/0!
AAAAAAALQAK	NHKLRVDKAAAAAAAL	AAAALQAKSDEKAAVA	955.545	P36578;H3BM89;H3BU31	P36578	RPL4	60S ribosomal protein L4	yes	no	2	6.5903e-23	135.77	0	0	0	0	0	0	0	0	0	0	0	0	#DIV/0!	#DIV/0!	#DIV/0!	#DIV/0!	#DIV/0!	#DIV/0!
AAAAAAGAASGLPGPVAQGLK	________________	GPVAQGLKEALVDTLT	1747.96	Q96P70	Q96P70	IPO9	Importin-9	yes	yes	2	6.582e-09	48.004	0	0	0	0	0	0	0	0	0	0	0	0	#DIV/0!	#DIV/0!	#DIV/0!	#DIV/0!	#DIV/0!	#DIV/0!
AAAAAAGAGPEMVR	________________	GAGPEMVRGQVFDVGP	1241.62	P28482-2;P28482	P28482-2	MAPK1	Mitogen-activated protein kinase 1	yes	no	2	6.2544e-06	74.944	0	0	0	0	0	0	0	0	0	0	0	0	#DIV/0!	#DIV/0!	#DIV/0!	#DIV/0!	#DIV/0!	#DIV/0!
AAAAAAGEARR	________________	AAAGEARRVLVYGGRG	1013.54	B7Z415;D6RGG7;P09417-2;P09417;D6RHJ7	B7Z415	QDPR	Dihydropteridine reductase	yes	no	2	3.2648e-05	94.302	0	0	0	0	0	0	0	0	0	0	0	0	#DIV/0!	#DIV/0!	#DIV/0!	#DIV/0!	#DIV/0!	#DIV/0!
AAAAAATAAAAASIR	________________	AAAAASIRERQTVALK	1256.68	Q8WVM8;G3V3K9;G3V4I1;G3V5F3;J3KNG4	Q8WVM8	SCFD1	Sec1 family domain-containing protein 1	yes	no	2	4.4754e-06	73.781	0	0	0	0	0	0	0	0	0	0	0	0	#DIV/0!	#DIV/0!	#DIV/0!	#DIV/0!	#DIV/0!	#DIV/0!
AAAAAGTATSQR	________________	AGTATSQRFFQSFSDA	1074.54	Q9Y2Z0-2;Q9Y2Z0	Q9Y2Z0-2	SUGT1	Suppressor of G2 allele of SKP1 homolog	yes	no	2	2.0257e-83	171.56	0	0	0	0	0	0	0	0	0	0	0	0	#DIV/0!	#DIV/0!	#DIV/0!	#DIV/0!	#DIV/0!	#DIV/0!
AAAAAQGGGGGEPR	________________	GGGGGEPRRTEGVGPG	1168.56	E9PJF0;E9PQW4;P27361-2;P27361-3;P27361	E9PJF0	MAPK3	Mitogen-activated protein kinase;Mitogen-activated protein kinase 3	yes	no	2	1.4337e-05	53.683	0	0	0	0	0	0	0	0	0	0	0	0	#DIV/0!	#DIV/0!	#DIV/0!	#DIV/0!	#DIV/0!	#DIV/0!
AAAAGGPCVR	________________	AAGGPCVRSSRELWTI	871.433	Q5SRE5-2;Q5SRE5	Q5SRE5-2	NUP188	Nucleoporin NUP188 homolog	yes	no	2	0.0014924	43.124	60220	65512	54402	1181.1	8179.7	0	0	0	0	0	0	0	0.0192358	0.110999	0	#DIV/0!	#DIV/0!	#DIV/0!
AAAAVGAGHGAGGPGAASSSGGAR	________________	ASSSGGAREGARVAAL	1863.89	Q96K37	Q96K37	SLC35E1	Solute carrier family 35 member E1	yes	yes	3	1.651e-09	42.746	0	0	0	0	0	0	0	0	0	0	0	0	#DIV/0!	#DIV/0!	#DIV/0!	#DIV/0!	#DIV/0!	#DIV/0!
AAAAVVEFQR	________________	AAVVEFQRAQSLLSTD	1060.57	O00231;O00231-2;J3QRY4	O00231	PSMD11	26S proteasome non-ATPase regulatory subunit 11	yes	no	2	5.406e-08	103.56	0	0	0	0	0	0	0	0	0	0	0	0	#DIV/0!	#DIV/0!	#DIV/0!	#DIV/0!	#DIV/0!	#DIV/0!
AAADTLQGPMQAAYR	NLTDAIARAAADTLQG	GPMQAAYREAFQSVVL	1562.75	Q6P2E9;Q6P2E9-2;I3L2F4	Q6P2E9	EDC4	Enhancer of mRNA-decapping protein 4	yes	no	2	0.017527	24.343	0	0	0	0	0	0	0	0	0	0	0	0	#DIV/0!	#DIV/0!	#DIV/0!	#DIV/0!	#DIV/0!	#DIV/0!
AAAEAGGDDAR	________________	EAGGDDARCVRLSAER	1002.44	A6NDG6	A6NDG6	PGP	Phosphoglycolate phosphatase	yes	yes	2	0.00039482	56.729	0	0	0	0	0	0	0	0	0	0	0	0	#DIV/0!	#DIV/0!	#DIV/0!	#DIV/0!	#DIV/0!	#DIV/0!
AAAEEEPKPK	________________	AEEEPKPKKLKVEAPQ	1068.55	P55263;P55263-3	P55263	ADK	Adenosine kinase	yes	no	2	0.0019652	57.59	0	0	0	0	0	0	0	0	0	0	0	0	#DIV/0!	#DIV/0!	#DIV/0!	#DIV/0!	#DIV/0!	#DIV/0!
AAAEQAISVR	EQAKEACKAAAEQAIS	AEQAISVRQQVVLENA	1014.55	Q01780-2;Q01780	Q01780-2	EXOSC10	Exosome component 10	yes	no	2	2.0591e-11	128.69	0	0	0	0	0	0	0	0	0	0	0	0	#DIV/0!	#DIV/0!	#DIV/0!	#DIV/0!	#DIV/0!	#DIV/0!
AAAETQSLR	________________	AAETQSLREQPEMEDA	945.488	Q13523	Q13523	PRPF4B	Serine/threonine-protein kinase PRP4 homolog	yes	yes	2	0.017892	46.426	0	0	0	0	0	0	0	0	0	0	0	0	#DIV/0!	#DIV/0!	#DIV/0!	#DIV/0!	#DIV/0!	#DIV/0!
AAAFEQLQK	LSTFYQNRAAAFEQLQ	AAFEQLQKWKEVAQDC	1004.53	O94826	O94826	TOMM70A	Mitochondrial import receptor subunit TOM70	yes	yes	2	0.00050324	92.187	0	0	0	0	0	0	0	0	0	0	0	0	#DIV/0!	#DIV/0!	#DIV/0!	#DIV/0!	#DIV/0!	#DIV/0!
AAAGACTPPCT	KRKKRQQRAAAGACTP	GACTPPCT________	961.4	Q96P11-2;Q3KNT7-3	Q96P11-2	NSUN5;NSUN5P1	Probable 28S rRNA (cytosine-C(5))-methyltransferase;Putative NOL1/NOP2/Sun domain family member 5B	yes	no	3	0.0010889	42.336	83866	90302	70743	89684	92794	82178	0	0	0	0	0	0	0.516762	0.506805	0.537389	#DIV/0!	#DIV/0!	#DIV/0!
AAAGELQEDSGLCVLAR	EFLLIFRKAAAGELQE	SGLCVLARLSEIDVSS	1701.84	Q96C19;H0Y4Y4	Q96C19	EFHD2	EF-hand domain-containing protein D2	yes	no	3	1.5053e-10	78.191	78822	81653	62908	12963	6562	7237	59645	47928	47603	2797.5	0	5396	0.141232	0.0743864	0.103172	0.0448012	0	0.101813
AAAGGGGGGAAAAGR	________________	GGAAAAGRAYSFKVVL	1070.52	Q9UL25	Q9UL25	RAB21	Ras-related protein Rab-21	yes	yes	2	5.1591e-11	94.692	0	0	0	0	0	0	0	0	0	0	0	0	#DIV/0!	#DIV/0!	#DIV/0!	#DIV/0!	#DIV/0!	#DIV/0!
AAAGGLAMLTSMRPTLCSR	EDDELLQRAAAGGLAM	MRPTLCSRIPQVTTHW	1905.96	Q9H3U1-2;Q9H3U1;Q9H3U1-3	Q9H3U1-2	UNC45A	Protein unc-45 homolog A	yes	no	4	0.0022469	29.687	43762	56069	35464	3345.6	0	0	70134	57385	67240	7799.9	3831.1	9890.6	0.0710204	0	0	0.100084	0.0625832	0.128232
AAAGGQGSAVAAEAEPGKEEPPAR	AAAASPCRAAAGGQGS	GKEEPPARSSLFQEKA	2220.08	Q9GZT9-2;Q9GZT9	Q9GZT9-2	EGLN1	Egl nine homolog 1	yes	no	3	0.0039263	20.426	0	0	0	0	0	0	0	0	0	0	0	0	#DIV/0!	#DIV/0!	#DIV/0!	#DIV/0!	#DIV/0!	#DIV/0!
AAAHHYGAQCDKPNK	KISSAVLKAAAHHYGA	AQCDKPNKEFMLCRWE	1609.74	P51970	P51970	NDUFA8	NADH dehydrogenase [ubiquinone] 1 alpha subcomplex subunit 8	yes	yes	4	0.036058	18.391	0	0	0	0	0	0	0	0	0	0	0	0	#DIV/0!	#DIV/0!	#DIV/0!	#DIV/0!	#DIV/0!	#DIV/0!
AAAIGIDLGTTYSCVGVFQHGK	________________	VGVFQHGKVEIIANDQ	2207.1	A0A0G2JIW1;P0DMV9;P0DMV8;P0DMV8-2;V9GZ37	A0A0G2JIW1	HSPA1B;HSPA1A	Heat shock 70 kDa protein 1B;Heat shock 70 kDa protein 1A	yes	no	4	1.6433e-37	100.21	121740	147800	124970	0	3863.7	6532.2	98972	89640	85977	0	0	0	0	0.0254754	0.0496737	0	0	0
AAALEAMK	FIKGYTRKAAALEAMK	AAALEAMKDYTKAMDV	803.421	P31948;P31948-2;P31948-3;H0YGI8	P31948	STIP1	Stress-induced-phosphoprotein 1	yes	no	2	0.037242	52.299	0	0	0	0	0	0	0	0	0	0	0	0	#DIV/0!	#DIV/0!	#DIV/0!	#DIV/0!	#DIV/0!	#DIV/0!
AAALEFLNRFEEAK	WGKGYSRKAAALEFLN	LNRFEEAKRTYEEGLK	1607.83	P31948;P31948-2;F5H783;F5GXD8	P31948	STIP1	Stress-induced-phosphoprotein 1	yes	no	3	3.9351e-19	96.059	0	0	0	0	0	0	0	0	0	0	0	0	#DIV/0!	#DIV/0!	#DIV/0!	#DIV/0!	#DIV/0!	#DIV/0!
AAALEFLNRFEEAKR	WGKGYSRKAAALEFLN	NRFEEAKRTYEEGLKH	1763.93	P31948;P31948-2;F5H783;F5GXD8	P31948	STIP1	Stress-induced-phosphoprotein 1	yes	no	4	0.0036172	45.115	0	0	0	0	0	0	0	0	0	0	0	0	#DIV/0!	#DIV/0!	#DIV/0!	#DIV/0!	#DIV/0!	#DIV/0!
AAAMANNLQK	ASQAEKNRAAAMANNL	AMANNLQKGSAGPMRL	1030.52	Q14498-3;Q14498-2;Q14498;A0A0U1RQH7;H0Y4X3;G3XAC6	Q14498-3	RBM39	RNA-binding protein 39	yes	no	2	4.9776e-08	117.16	0	0	0	0	0	0	0	0	0	0	0	0	#DIV/0!	#DIV/0!	#DIV/0!	#DIV/0!	#DIV/0!	#DIV/0!
AAAPAPEEEMDECEQALAAEPK	AERKEEKKAAAPAPEE	QALAAEPKAKDPFAHL	2299	P26641;P26641-2	P26641	EEF1G	Elongation factor 1-gamma	yes	no	3	7.5653e-06	33.37	0	0	0	0	0	0	97015	104460	83830	0	3675.9	0	#DIV/0!	#DIV/0!	#DIV/0!	0	0.0339933	0
AAAPAPVSEAVCR	TEKTEESKAAAPAPVS	PVSEAVCRTSMCSIQS	1240.62	A0A0C4DGB5;P20810-9;P20810-5;P20810-10;P20810-7;P20810-6;E7ES10;E9PCH5;E7EVY3;B7Z574;P20810-4;P20810-8;P20810-2;P20810;P20810-3;H0Y9H6;E9PDE4;E7EQ12;A0A0A0MR45;E7EQA0;H0Y7F0;H0YD33	A0A0C4DGB5	CAST	Calpastatin	yes	no	3	0.00035312	37.55	237070	282760	216440	70384	64437	61600	185000	165260	165970	36422	36814	24786	0.228925	0.185592	0.221551	0.164491	0.182181	0.129936
AAAPGVEDEPLLR	EPTEPKTKAAAPGVED	VEDEPLLRENPRRFVI	1336.7	P31350;P31350-2;C9JXC1	P31350	RRM2	Ribonucleoside-diphosphate reductase subunit M2	yes	no	2	1.9799e-11	123.63	0	0	0	0	0	0	0	0	0	0	0	0	#DIV/0!	#DIV/0!	#DIV/0!	#DIV/0!	#DIV/0!	#DIV/0!
AAAPGVEDEPLLRENPRR	EPTEPKTKAAAPGVED	LLRENPRRFVIFPIEY	1989.04	P31350;P31350-2;C9JXC1	P31350	RRM2	Ribonucleoside-diphosphate reductase subunit M2	yes	no	4	4.5826e-06	53.169	0	0	0	0	0	0	0	0	0	0	0	0	#DIV/0!	#DIV/0!	#DIV/0!	#DIV/0!	#DIV/0!	#DIV/0!
AAAQCYIDLIIK	SSAPTAIKAAAQCYID	CYIDLIIKESDNNVKL	1320.71	P53618;E9PP73	P53618	COPB1	Coatomer subunit beta	yes	no	3	0.00065963	42.843	113330	119980	95818	1887.2	6260.5	3031.3	0	0	0	0	0	0	0.0163795	0.0495919	0.0306659	#DIV/0!	#DIV/0!	#DIV/0!
AAAQEQYSAAVAR	YPGNIKEKAAAQEQYS	QYSAAVARGESAGLVR	1334.66	CON__Q3T052	CON__Q3T052			yes	yes	2	0.033791	23.373	0	0	0	0	0	0	0	0	0	0	0	0	#DIV/0!	#DIV/0!	#DIV/0!	#DIV/0!	#DIV/0!	#DIV/0!
AAAQLLQSQAQQSGAQQTKK	VNNFQKKKAAAQLLQS	SGAQQTKKDKDKKK__	2084.1	D6RGI3;D6RER5;Q9NVA2;Q9NVA2-2;H0Y961;H0Y9G8	D6RGI3	2018-09-11	Septin-11	yes	no	3	7.8062e-58	88.283	0	0	0	0	0	0	0	0	0	0	0	0	#DIV/0!	#DIV/0!	#DIV/0!	#DIV/0!	#DIV/0!	#DIV/0!
AAAQYYLGNFR	NAVLYTNRAAAQYYLG	QYYLGNFRSALNDVTA	1272.63	O95801	O95801	TTC4	Tetratricopeptide repeat protein 4	yes	yes	2	0.0012696	54.157	0	0	0	0	0	0	0	0	0	0	0	0	#DIV/0!	#DIV/0!	#DIV/0!	#DIV/0!	#DIV/0!	#DIV/0!
AAATQPDAKDTPDEPWAFPAR	RAGNLARRAAATQPDA	EPWAFPAREFLRKKLI	2254.07	Q7KZF4	Q7KZF4	SND1	Staphylococcal nuclease domain-containing protein 1	yes	yes	3	1.4293e-05	36.856	0	0	0	0	0	0	0	0	0	0	0	0	#DIV/0!	#DIV/0!	#DIV/0!	#DIV/0!	#DIV/0!	#DIV/0!
AAAVAAAGAGEPQSPDELLPK	________________	SPDELLPKGDAEKPEE	1962.01	Q9NS69	Q9NS69	TOMM22	Mitochondrial import receptor subunit TOM22 homolog	yes	yes	3	1.3144e-06	45.704	0	0	0	0	0	0	0	0	0	0	0	0	#DIV/0!	#DIV/0!	#DIV/0!	#DIV/0!	#DIV/0!	#DIV/0!
AAAVLPVLDLAQR	KNYPEGHKAAAVLPVL	PVLDLAQRQNGWLPIS	1335.79	E7EPT4;P19404	E7EPT4	NDUFV2	NADH dehydrogenase [ubiquinone] flavoprotein 2, mitochondrial	yes	no	2	0.0031648	34.721	0	0	0	0	0	0	0	0	0	0	0	0	#DIV/0!	#DIV/0!	#DIV/0!	#DIV/0!	#DIV/0!	#DIV/0!
AAAVPVEFQEHHLSEVQNMASEEK	HAVKEVFKAAAVPVEF	QNMASEEKLEQVLSSM	2679.26	A0A087X2E5;A0A087WZN1;O43837-2;O43837	A0A087X2E5	IDH3B	Isocitrate dehydrogenase [NAD] subunit, mitochondrial;Isocitrate dehydrogenase [NAD] subunit beta, mitochondrial	yes	no	4	8.5605e-05	26.204	0	0	0	0	0	0	0	0	0	0	0	0	#DIV/0!	#DIV/0!	#DIV/0!	#DIV/0!	#DIV/0!	#DIV/0!
AAAVVGINSETIMK	SYVLNKTRAAAVVGIN	INSETIMKPASISEEE	1402.75	P13995	P13995	MTHFD2	Bifunctional methylenetetrahydrofolate dehydrogenase/cyclohydrolase, mitochondrial;NAD-dependent methylenetetrahydrofolate dehydrogenase;Methenyltetrahydrofolate cyclohydrolase	yes	yes	2	0.0026947	33.225	0	0	0	0	0	0	0	0	0	0	0	0	#DIV/0!	#DIV/0!	#DIV/0!	#DIV/0!	#DIV/0!	#DIV/0!
AAAYSAQVQPVDGATR	REALRALRAAAYSAQV	QPVDGATRKKSQRVCR	1603.8	Q9H7E9;Q9H7E9-2	Q9H7E9	C8orf33	UPF0488 protein C8orf33	yes	no	2	0.0029922	32.062	0	0	0	0	0	0	0	0	0	0	0	0	#DIV/0!	#DIV/0!	#DIV/0!	#DIV/0!	#DIV/0!	#DIV/0!
AACDLVR	SDIDTRRRAACDLVRG	RAACDLVRGLCKFFEG	746.375	P55060-3;P55060;P55060-4	P55060-3	CSE1L	Exportin-2	yes	no	2	0.055621	43.047	78251	99759	76698	3579.9	0	5649.9	0	0	0	0	0	0	0.0437475	0	0.0686101	#DIV/0!	#DIV/0!	#DIV/0!
AACEQQAVALTLQEDR	EDITPRFRAACEQQAV	ALTLQEDRASLTLSGG	1744.84	Q9BUH6	Q9BUH6	C9orf142	Protein PAXX	yes	yes	3	0.00064463	38.613	6363.7	8735.7	2784.1	0	2450.2	0	0	0	0	0	0	0	0	0.219044	0	#DIV/0!	#DIV/0!	#DIV/0!
AACLESAQEPAGAWGNK	AFPPLPEKAACLESAQ	PAGAWGNKIRPIKASV	1701.78	A0A024R4E5;C9J5E5;C9JIZ1;C9JZI8;C9JT62;C9JHS7;C9JK79;C9JHZ8;C9JES8;C9JBS3;C9JEJ8;C9JHN6	A0A024R4E5	HDLBP		yes	no	3	4.4921e-05	35.757	0	0	0	0	0	0	33009	16276	18767	0	0	0	#DIV/0!	#DIV/0!	#DIV/0!	0	0	0
AACSAAAMEEDSEASSSR	KDEDEKEKAACSAAAM	DSEASSSRIGDSSQGD	1771.7	A0A0D9SG77;A0A1B0GVL3;Q05086-2;Q05086-3;Q05086;A0A0D9SGI3	A0A0D9SG77	UBE3A	Ubiquitin-protein ligase E3A	yes	no	3	3.8618e-10	75.548	5949.4	7716.9	2394.4	0	0	0	3560.4	6805	4144.3	0	0	0	0	0	0	0	0	0
AADALEEQQR	SLEEEKRRAADALEEQ	DALEEQQRCISELKAE	1129.54	Q14980-2;Q14980;A0A087WY61;Q14980-4;Q14980-3;F5H4J1	Q14980-2	NUMA1	Nuclear mitotic apparatus protein 1	yes	no	2	1.707e-06	111.95	0	0	0	0	0	0	0	0	0	0	0	0	#DIV/0!	#DIV/0!	#DIV/0!	#DIV/0!	#DIV/0!	#DIV/0!
AADCEVEQWDSDEPIPAK	EGRVALARAADCEVEQ	SDEPIPAKELERGVAG	2001.86	U3KQ56;Q9UBQ7	U3KQ56	GRHPR	Glyoxylate reductase/hydroxypyruvate reductase	yes	no	3	9.28e-13	66.335	4694	14970	4830.5	0	0	0	28856	14530	21243	0	0	0	0	0	0	0	0	0
AADEEAFEDNSEEYIRR	IVPNMEFRAADEEAFE	NSEEYIRRDLEGSDID	2042.88	P55060-3;P55060;P55060-4	P55060-3	CSE1L	Exportin-2	yes	no	3	3.1425e-08	63.709	0	0	0	0	0	0	0	0	0	0	0	0	#DIV/0!	#DIV/0!	#DIV/0!	#DIV/0!	#DIV/0!	#DIV/0!
AADFQLHTHVNDGTEFGGSIYQK	NNFALGYKAADFQLHT	FGGSIYQKVNEKIETS	2534.18	Q9Y277;Q9Y277-2	Q9Y277	VDAC3	Voltage-dependent anion-selective channel protein 3	yes	no	4	0.0028342	20.657	0	0	0	0	0	0	0	0	0	0	0	0	#DIV/0!	#DIV/0!	#DIV/0!	#DIV/0!	#DIV/0!	#DIV/0!
AADHLKPFLDDSTLR	GKGMDKKKAADHLKPF	FLDDSTLRFVDKLFEA	1697.87	O43395	O43395	PRPF3	U4/U6 small nuclear ribonucleoprotein Prp3	yes	yes	3	0.00028082	36.638	0	0	0	0	0	0	0	0	0	0	0	0	#DIV/0!	#DIV/0!	#DIV/0!	#DIV/0!	#DIV/0!	#DIV/0!
AADIDQEVK	TCTIKRLKAADIDQEV	ADIDQEVKERAISCMG	987.487	Q86VP6	Q86VP6	CAND1	Cullin-associated NEDD8-dissociated protein 1	yes	yes	2	3.5569e-05	117.4	0	0	0	0	0	0	0	0	0	0	0	0	#DIV/0!	#DIV/0!	#DIV/0!	#DIV/0!	#DIV/0!	#DIV/0!
AADISESSGADCK	________________	ESSGADCKGDPRNSAK	1252.52	F8VVL1;O43583	F8VVL1	DENR	Density-regulated protein	yes	no	2	0.00014215	46.606	0	0	0	0	0	0	0	0	0	0	0	0	#DIV/0!	#DIV/0!	#DIV/0!	#DIV/0!	#DIV/0!	#DIV/0!
AAEAHVDAHYYEQNEQPTGTCAACITGDNR	FGEILKRKAAEAHVDA	ACITGDNRSLIANLAA	3234.37	P55263;P55263-3;P55263-2;P55263-4	P55263	ADK	Adenosine kinase	yes	no	5	0.019743	11.001	20219	28386	19867	7726.5	0	0	18739	24552	25884	1109.6	3999.5	0	0.276485	0	0	0.0559032	0.14008	0
AAECNIVVTQPR	DDFIQNDRAAECNIVV	NIVVTQPRRISAVSVA	1299.66	Q08211	Q08211	DHX9	ATP-dependent RNA helicase A	yes	yes	3	0.000181	67.749	43808	50626	28525	15769	6993.1	2873.2	75235	62323	58540	10104	10060	16002	0.264683	0.121368	0.0915084	0.118398	0.138983	0.214671
AAEDDEDDDVDTK	AESATGKRAAEDDEDD	EDDDVDTKKQKTDEDD	1436.54	B8ZZQ6;P06454-2;P06454;B8ZZA1;B8ZZW7;H7C2N1	B8ZZQ6	PTMA	Prothymosin alpha;Prothymosin alpha, N-terminally processed;Thymosin alpha-1	yes	no	2	0.00029121	51.436	0	0	0	0	0	0	0	0	0	0	0	0	#DIV/0!	#DIV/0!	#DIV/0!	#DIV/0!	#DIV/0!	#DIV/0!
AAEDDEDDDVDTKK	AESATGKRAAEDDEDD	DDDVDTKKQKTDEDD_	1564.64	B8ZZQ6;P06454-2;P06454;B8ZZA1;B8ZZW7;H7C2N1	B8ZZQ6	PTMA	Prothymosin alpha;Prothymosin alpha, N-terminally processed;Thymosin alpha-1	yes	no	3	4.2817e-05	68.262	0	0	0	0	0	0	0	0	0	0	0	0	#DIV/0!	#DIV/0!	#DIV/0!	#DIV/0!	#DIV/0!	#DIV/0!
AAEEIGIK	LYINVKLKAAEEIGIK	AAEEIGIKATHIKLPR	829.455	P11586;F5H2F4	P11586	MTHFD1	C-1-tetrahydrofolate synthase, cytoplasmic;Methylenetetrahydrofolate dehydrogenase;Methenyltetrahydrofolate cyclohydrolase;Formyltetrahydrofolate synthetase;C-1-tetrahydrofolate synthase, cytoplasmic, N-terminally processed	yes	no	2	0.0034453	86.866	0	0	0	0	0	0	0	0	0	0	0	0	#DIV/0!	#DIV/0!	#DIV/0!	#DIV/0!	#DIV/0!	#DIV/0!
AAEGVSAADMAK	GLIRAGTKAAEGVSAA	VSAADMAKRERFELLK	1119.52	Q9NW13-2;Q9NW13	Q9NW13-2	RBM28	RNA-binding protein 28	yes	no	2	3.6626e-06	62.823	0	0	0	0	0	0	0	0	0	0	0	0	#DIV/0!	#DIV/0!	#DIV/0!	#DIV/0!	#DIV/0!	#DIV/0!
AAELFHQLSQALEVLTDAAAR	DKNPDNPRAAELFHQL	VLTDAAARAAYDKVRK	2253.18	S4R343;H0YLQ7;H0YK99;Q9NVM6	S4R343	DNAJC17	DnaJ homolog subfamily C member 17	yes	no	3	7.6912e-14	42.172	0	0	0	0	0	0	0	0	0	0	0	0	#DIV/0!	#DIV/0!	#DIV/0!	#DIV/0!	#DIV/0!	#DIV/0!
AAELIANSLATAGDGLIELR	ISAEGDSKAAELIANS	GDGLIELRKLEAAEDI	1997.08	P35232;C9JW96	P35232	PHB	Prohibitin	yes	no	3	2.9128e-13	73.809	0	0	0	0	0	0	0	0	0	0	0	0	#DIV/0!	#DIV/0!	#DIV/0!	#DIV/0!	#DIV/0!	#DIV/0!
AAELTATQVEEEEEEEDFRK	LSELAVEKAAELTATQ	EEEEDFRKKLNAGYSN	2352.06	O75717-2;O75717	O75717-2	WDHD1	WD repeat and HMG-box DNA-binding protein 1	yes	no	3	0.030939	14.928	0	0	0	0	0	0	0	0	0	0	0	0	#DIV/0!	#DIV/0!	#DIV/0!	#DIV/0!	#DIV/0!	#DIV/0!
AAEPLLTLER	RYPLDHARAAEPLLTL	EPLLTLERLTEIVASA	1111.62	G3V5V3;O60524-4;O60524-5;O60524-3;O60524;G3V4D9	G3V5V3	NEMF	Nuclear export mediator factor NEMF	yes	no	2	0.039962	26.947	0	0	0	0	0	0	0	0	0	0	0	0	#DIV/0!	#DIV/0!	#DIV/0!	#DIV/0!	#DIV/0!	#DIV/0!
AAESVSKPDVSEEAPGPSK	EKKTKKPKAAESVSKP	EEAPGPSKVKTGKPEE	1883.91	A2A2L5;A0A0A0MQR2;Q9BY42	A2A2L5	RTFDC1	Protein RTF2 homolog	yes	no	3	1.371e-06	52.784	0	0	0	0	0	0	0	0	0	0	0	0	#DIV/0!	#DIV/0!	#DIV/0!	#DIV/0!	#DIV/0!	#DIV/0!
AAFDDAIAELDTLSEESYK	DRACRLAKAAFDDAIA	TLSEESYKDSTLIMQL	2086.96	P62258;P62258-2;K7EM20	P62258	YWHAE	14-3-3 protein epsilon	yes	no	3	2.3544e-28	99.044	0	0	0	0	0	0	0	0	0	0	0	0	#DIV/0!	#DIV/0!	#DIV/0!	#DIV/0!	#DIV/0!	#DIV/0!
AAFGCFGNWLATVEQR	LIQIELTKAAFGCFGN	WLATVEQRQEKETELE	1768.84	Q8IWA0	Q8IWA0	WDR75	WD repeat-containing protein 75	yes	yes	3	0.012165	21.534	22601	31795	19054	0	0	0	21690	8321.3	10802	0	0	0	0	0	0	0	0	0
AAFGISDSYVDGSSFDPQRR	EKKNERLRAAFGISDS	SSFDPQRRAREAKQPA	2174	Q9UQ35;Q9UQ35-2;I3L1C0;A0A087X1W1;I3L1I8;I3L182;I3L4D8;Q9UQ35-3	Q9UQ35	SRRM2	Serine/arginine repetitive matrix protein 2	yes	no	3	9.3396e-07	48.547	0	0	0	0	0	0	0	0	0	0	0	0	#DIV/0!	#DIV/0!	#DIV/0!	#DIV/0!	#DIV/0!	#DIV/0!
AAFTAFEEAQLPR	RHPERRMRAAFTAFEE	FEEAQLPRLKQENPNM	1449.73	Q96CT7	Q96CT7	CCDC124	Coiled-coil domain-containing protein 124	yes	yes	3	0.0016181	33.589	0	0	0	0	0	0	0	0	0	0	0	0	#DIV/0!	#DIV/0!	#DIV/0!	#DIV/0!	#DIV/0!	#DIV/0!
AAFTVSLDPGPLEQFPHSMEPQLR	DYARAGNKAAFTVSLD	HSMEPQLRQLGLPTAL	2666.32	Q9UKD2	Q9UKD2	MRTO4	mRNA turnover protein 4 homolog	yes	yes	3	0.0025878	18.56	0	0	0	0	0	0	0	0	0	0	0	0	#DIV/0!	#DIV/0!	#DIV/0!	#DIV/0!	#DIV/0!	#DIV/0!
AAFVLPEFAR	YYNSDVHRAAFVLPEF	FVLPEFARKALNDVS_	1119.61	P19623;K7EL89	P19623	SRM	Spermidine synthase	yes	no	2	0.0016696	66.692	0	0	0	0	0	0	0	0	0	0	0	0	#DIV/0!	#DIV/0!	#DIV/0!	#DIV/0!	#DIV/0!	#DIV/0!
AAFVSEQQQK	CESNLQMRAAFVSEQQ	FVSEQQQKLSRLQYSR	1134.57	P26006;P26006-1;H0YA49	P26006	ITGA3	Integrin alpha-3;Integrin alpha-3 heavy chain;Integrin alpha-3 light chain	yes	no	2	1.7595e-06	97.093	0	0	0	0	0	0	0	0	0	0	0	0	#DIV/0!	#DIV/0!	#DIV/0!	#DIV/0!	#DIV/0!	#DIV/0!
AAFYHQPWAQEAVGR	GNPEEERRAAFYHQPW	WAQEAVGRHIFAKVQQ	1729.83	J3KMX2;B9EGA3;Q92925-3;Q92925-2;Q92925;J3QWB6	J3KMX2	SMARCD2	SWI/SNF-related matrix-associated actin-dependent regulator of chromatin subfamily D member 2	yes	no	3	2.4862e-06	54.898	0	0	0	0	0	0	0	0	0	0	0	0	#DIV/0!	#DIV/0!	#DIV/0!	#DIV/0!	#DIV/0!	#DIV/0!
AAGARPLTSPESLSR	EAVSRAAKAAGARPLT	TSPESLSRDLEAPEVQ	1511.81	A0A024RCR6;A0A0G2JK23;P46379-2;P46379;P46379-3	A0A024RCR6	BAT3;BAG6	Large proline-rich protein BAG6	yes	no	3	0.00042383	45.14	0	0	0	0	0	0	0	0	0	0	0	0	#DIV/0!	#DIV/0!	#DIV/0!	#DIV/0!	#DIV/0!	#DIV/0!
AAGASDVVLYK	SKEQGNVKAAGASDVV	ASDVVLYKIDVPANRY	1092.58	Q9NSD9	Q9NSD9	FARSB	Phenylalanine--tRNA ligase beta subunit	yes	yes	2	0.0011921	78.334	0	0	0	0	0	0	0	0	0	0	0	0	#DIV/0!	#DIV/0!	#DIV/0!	#DIV/0!	#DIV/0!	#DIV/0!
AAGCDFTNVVK	KNMGEILKAAGCDFTN	CDFTNVVKTTVLLADI	1123.53	P52758;H0YBX3;H0YB34	P52758	HRSP12	Ribonuclease UK114	yes	no	3	0.041572	19.557	0	0	0	0	0	0	0	0	0	0	0	0	#DIV/0!	#DIV/0!	#DIV/0!	#DIV/0!	#DIV/0!	#DIV/0!
AAGFKDPLLASGTDGVGTK	FAGLFDLKAAGFKDPL	GTDGVGTKLKIAQLCN	1803.94	P22102	P22102	GART	Trifunctional purine biosynthetic protein adenosine-3;Phosphoribosylamine--glycine ligase;Phosphoribosylformylglycinamidine cyclo-ligase;Phosphoribosylglycinamide formyltransferase	yes	yes	3	1.1337e-21	91.622	0	0	0	0	0	0	0	0	0	0	0	0	#DIV/0!	#DIV/0!	#DIV/0!	#DIV/0!	#DIV/0!	#DIV/0!
AAGFNVLR	NALGEAARAAGFNVLR	AAGFNVLRLIHEPSAA	846.471	Q0VDF9	Q0VDF9	HSPA14	Heat shock 70 kDa protein 14	yes	yes	2	0.019423	46.37	0	0	0	0	0	0	0	0	0	0	0	0	#DIV/0!	#DIV/0!	#DIV/0!	#DIV/0!	#DIV/0!	#DIV/0!
AAGGDHGSPDSYRSPLASR	________________	YRSPLASRYASPEMCF	1899.88	A0A1B0GWJ0;A0A1B0GTJ7;P30566;A0A0A6YY92;P30566-2;A0A1B0GWF8;A0A1B0GTG9;A0A096LNY5;A0A096LNY4;B4DEP1;A0A096LP72	A0A1B0GWJ0	ADSL	Adenylosuccinate lyase	yes	no	3	8.04e-09	54.368	0	0	0	0	0	0	0	0	0	0	0	0	#DIV/0!	#DIV/0!	#DIV/0!	#DIV/0!	#DIV/0!	#DIV/0!
AAGIDEQENWHEGK	VLVGLGKKAAGIDEQE	QENWHEGKENIRAAVA	1582.7	P28838-2;P28838	P28838-2	LAP3	Cytosol aminopeptidase	yes	no	3	0.00040513	31.389	0	0	0	0	0	0	0	0	0	0	0	0	#DIV/0!	#DIV/0!	#DIV/0!	#DIV/0!	#DIV/0!	#DIV/0!
AAGLATMISTMRPDIDNMDEYVR	EIISNLAKAAGLATMI	DNMDEYVRNTTARAFA	2569.2	O75533	O75533	SF3B1	Splicing factor 3B subunit 1	yes	yes	3	0.0058017	19.722	0	0	0	0	0	0	0	0	0	0	0	0	#DIV/0!	#DIV/0!	#DIV/0!	#DIV/0!	#DIV/0!	#DIV/0!
AAGPISER	________________	AAGPISERNQDATVYV	799.419	Q15427	Q15427	SF3B4	Splicing factor 3B subunit 4	yes	yes	2	0.00070107	101.28	0	0	0	0	0	0	0	0	0	0	0	0	#DIV/0!	#DIV/0!	#DIV/0!	#DIV/0!	#DIV/0!	#DIV/0!
AAGPLLTDECR	GVDGCIHRAAGPLLTD	PLLTDECRTLQSCKTG	1144.55	Q9BQ69	Q9BQ69	MACROD1	O-acetyl-ADP-ribose deacetylase MACROD1	yes	yes	3	0.0011067	46.73	110040	143800	138280	24203	34319	33501	0	0	0	0	0	0	0.180292	0.192675	0.195022	#DIV/0!	#DIV/0!	#DIV/0!
AAGPLQLR	DLGMEPHRAAGPLQLR	AAGPLQLRFSPYVFNG	824.487	P20618	P20618	PSMB1	Proteasome subunit beta type-1	yes	yes	2	0.012835	51.456	0	0	0	0	0	0	0	0	0	0	0	0	#DIV/0!	#DIV/0!	#DIV/0!	#DIV/0!	#DIV/0!	#DIV/0!
AAGPSLSHTSGGTQSK	GASKTFGKAAGPSLSH	TSGGTQSKVVPIASLT	1484.72	P27694	P27694	RPA1	Replication protein A 70 kDa DNA-binding subunit;Replication protein A 70 kDa DNA-binding subunit, N-terminally processed	yes	yes	2;3	1.5106e-14	89.9	0	0	0	0	0	0	0	0	0	0	0	0	#DIV/0!	#DIV/0!	#DIV/0!	#DIV/0!	#DIV/0!	#DIV/0!
AAGSGELGVTMK	TDFKVDTKAAGSGELG	GELGVTMKGPKGLEEL	1119.56	O75369-2;O75369-9;O75369;O75369-8;O75369-6;O75369-3;E7EN95;O75369-7;O75369-5;O75369-4	O75369-2	FLNB	Filamin-B	yes	no	2	0.00060807	54.416	0	0	0	0	0	0	0	0	0	0	0	0	#DIV/0!	#DIV/0!	#DIV/0!	#DIV/0!	#DIV/0!	#DIV/0!
AAGTAAALAFLSQESR	________________	AFLSQESRTRAGGVGG	1562.81	O75607	O75607	NPM3	Nucleoplasmin-3	yes	yes	2	2.9533e-21	127.17	0	0	0	0	0	0	0	0	0	0	0	0	#DIV/0!	#DIV/0!	#DIV/0!	#DIV/0!	#DIV/0!	#DIV/0!
AAGVVLEMIR	VGQLAARRAAGVVLEM	GVVLEMIREGKIAGRA	1057.6	Q9Y230;Q9Y230-2;M0R0Y3;X6R2L4;M0QXI6	Q9Y230	RUVBL2	RuvB-like 2	yes	no	2	0.0018426	71.692	0	0	0	0	0	0	0	0	0	0	0	0	#DIV/0!	#DIV/0!	#DIV/0!	#DIV/0!	#DIV/0!	#DIV/0!
AAHGGSAASSALK	________________	SAASSALKGLIQQFTT	1126.57	O94888;F8WB69	O94888	UBXN7	UBX domain-containing protein 7	yes	no	2	1.5246e-50	147.4	0	0	0	0	0	0	0	0	0	0	0	0	#DIV/0!	#DIV/0!	#DIV/0!	#DIV/0!	#DIV/0!	#DIV/0!
AAHIFFTDTCPEPLFSELGR	GTPTFTYKAAHIFFTD	PLFSELGRSRLAKVVK	2250.08	Q15833-2;Q15833;Q15833-3;M0QZ54;M0R118;A0A087WUN8;M0R0M7	Q15833-2	STXBP2	Syntaxin-binding protein 2	yes	no	4	0.00067475	29.384	0	0	0	0	0	0	29064	22410	22164	2834.7	2209.4	0	#DIV/0!	#DIV/0!	#DIV/0!	0.0888657	0.0897422	0
AAHLCAEAALR	GRKADVIKAAHLCAEA	LCAEAALRLVKPGNQN	1124.58	Q9UQ80;Q9UQ80-2;F8VR77;F8W0A3;H0YIN7	Q9UQ80	PA2G4	Proliferation-associated protein 2G4	yes	no	3	0.00053598	50.95	624670	782880	594210	138080	158960	166290	652930	592220	562440	86554	60113	104600	0.181029	0.168776	0.218659	0.117046	0.0921508	0.156812
AAHSEGNTTAGLDMR	ADLVAQLRAAHSEGNT	TTAGLDMREGTIGDMA	1529.69	P78371;P78371-2	P78371	CCT2	T-complex protein 1 subunit beta	yes	no	3	6.13e-06	73.887	0	0	0	0	0	0	0	0	0	0	0	0	#DIV/0!	#DIV/0!	#DIV/0!	#DIV/0!	#DIV/0!	#DIV/0!
AAIAQALAGEVSVVPPSR	GSSKEKRRAAIAQALA	VSVVPPSRLMALLGQA	1734.96	Q2TAY7	Q2TAY7	SMU1	WD40 repeat-containing protein SMU1;WD40 repeat-containing protein SMU1, N-terminally processed	yes	yes	3	0.0015696	18.156	0	0	0	0	0	0	0	0	0	0	0	0	#DIV/0!	#DIV/0!	#DIV/0!	#DIV/0!	#DIV/0!	#DIV/0!
AAIDWFDGK	FDDPPSAKAAIDWFDG	AIDWFDGKEFSGNPIK	1021.49	H3BPE7;P35637-2;P35637;A0A075B7D9;Q92804-2;Q92804	H3BPE7	FUS;TAF15	RNA-binding protein FUS;TATA-binding protein-associated factor 2N	no	no	2	0.0033769	75.738	0	0	0	0	0	0	0	0	0	0	0	0	#DIV/0!	#DIV/0!	#DIV/0!	#DIV/0!	#DIV/0!	#DIV/0!
AAIISAEGDSK	EKAEQQKKAAIISAEG	ISAEGDSKAAELIANS	1060.54	P35232;C9JW96	P35232	PHB	Prohibitin	yes	no	2	4.9668e-17	126.07	0	0	0	0	0	0	0	0	0	0	0	0	#DIV/0!	#DIV/0!	#DIV/0!	#DIV/0!	#DIV/0!	#DIV/0!
AAILETAPK	SIQVLTSKAAILETAP	AILETAPKEVPMVVVP	912.528	A0A0A0MRV0;Q9P2E9;Q9P2E9-2;Q9P2E9-3;A2A2S5	A0A0A0MRV0	RRBP1	Ribosome-binding protein 1	yes	no	2	0.0036109	57.177	0	0	0	0	0	0	0	0	0	0	0	0	#DIV/0!	#DIV/0!	#DIV/0!	#DIV/0!	#DIV/0!	#DIV/0!
AAILPTSIFLTNK	RWLGEPIKAAILPTSI	TSIFLTNKKGFPVLSK	1387.81	O14744-5;O14744;O14744-3;O14744-2;H0YJX6	O14744-5	PRMT5	Protein arginine N-methyltransferase 5;Protein arginine N-methyltransferase 5, N-terminally processed	yes	no	2	0.013513	34.532	0	0	0	0	0	0	0	0	0	0	0	0	#DIV/0!	#DIV/0!	#DIV/0!	#DIV/0!	#DIV/0!	#DIV/0!
AAILPTSIFLTNKK	RWLGEPIKAAILPTSI	SIFLTNKKGFPVLSKM	1515.9	O14744-5;O14744;O14744-3;O14744-2;H0YJX6	O14744-5	PRMT5	Protein arginine N-methyltransferase 5;Protein arginine N-methyltransferase 5, N-terminally processed	yes	no	3	7.0029e-06	77.527	0	0	0	0	0	0	0	0	0	0	0	0	#DIV/0!	#DIV/0!	#DIV/0!	#DIV/0!	#DIV/0!	#DIV/0!
AALAHPFFQDVTKPVPHLRL	PNKRISAKAALAHPFF	KPVPHLRL________	2256.25	G3V5T9;P24941-2;P24941;E7ESI2	G3V5T9	CDK2	Cyclin-dependent kinase 2	yes	no	5	0.00029602	31.883	0	0	0	0	0	0	0	0	0	0	0	0	#DIV/0!	#DIV/0!	#DIV/0!	#DIV/0!	#DIV/0!	#DIV/0!
AALAHSEEVTASQVAATK	QLLEEQHRAALAHSEE	ASQVAATKTLPNGRDA	1782.91	Q15149-3;Q15149-4	Q15149-4	PLEC	Plectin	no	no	3	4.2048e-124	129.05	0	0	0	0	0	0	0	0	0	0	0	0	#DIV/0!	#DIV/0!	#DIV/0!	#DIV/0!	#DIV/0!	#DIV/0!
AALDSINELPENILLELFTHVPAR	________________	LFTHVPARQLLLNCRL	2674.43	Q9NRD1	Q9NRD1	FBXO6	F-box only protein 6	yes	yes	3	0.0024022	19.044	0	0	0	0	0	0	0	0	0	0	0	0	#DIV/0!	#DIV/0!	#DIV/0!	#DIV/0!	#DIV/0!	#DIV/0!
AALEALGSCLNNK	ASENFCSRAALEALGS	LGSCLNNKYSEGYPGK	1302.66	P34897-3;P34897;P34897-2;G3V5L0;G3V4W5;G3V540;G3V2W0;G3V241;G3V3Y8;G3V4T0;G3V4X0;G3V2E4	P34897-3	SHMT2	Serine hydroxymethyltransferase, mitochondrial	yes	no	3	0.0001416	50.275	0	0	0	0	0	0	0	0	0	0	0	0	#DIV/0!	#DIV/0!	#DIV/0!	#DIV/0!	#DIV/0!	#DIV/0!
AALEALLPYTER	LLAYEGVRAALEALLP	ALLPYTERHFQRLSRT	1345.72	Q12788;J3KNP2	Q12788	TBL3	Transducin beta-like protein 3	yes	no	2	0.00060336	72.643	0	0	0	0	0	0	0	0	0	0	0	0	#DIV/0!	#DIV/0!	#DIV/0!	#DIV/0!	#DIV/0!	#DIV/0!
AALEAQNALHNMK	FVTFYTRKAALEAQNA	QNALHNMKVLPGMHHP	1409.71	G5EA30;Q92879-5;Q92879-2;Q92879-3;Q92879-6;Q92879;Q92879-4;E9PQK4;E9PSH0;E9PKU1	G5EA30	CELF1	CUGBP Elav-like family member 1	yes	no	3	0.028233	19.74	0	0	0	0	0	0	0	0	0	0	0	0	#DIV/0!	#DIV/0!	#DIV/0!	#DIV/0!	#DIV/0!	#DIV/0!
AALEAVGGTVVLE	KAEAEKIKAALEAVGG	VGGTVVLE________	1227.67	P52815	P52815	MRPL12	39S ribosomal protein L12, mitochondrial	yes	yes	2	0.0019381	38.303	0	0	0	0	0	0	0	0	0	0	0	0	#DIV/0!	#DIV/0!	#DIV/0!	#DIV/0!	#DIV/0!	#DIV/0!
AALEDTLAETEAR	LQSQLSMKAALEDTLA	TLAETEARFGAQLAHI	1388.68	P08727;CON__P08727;K7EMS3	P08727	KRT19	Keratin, type I cytoskeletal 19	yes	no	2	0.00010256	83	0	0	0	0	0	0	0	0	0	0	0	0	#DIV/0!	#DIV/0!	#DIV/0!	#DIV/0!	#DIV/0!	#DIV/0!
AALEEFSR	RVASAAAKAALEEFSR	AALEEFSRVREEVPLE	921.456	Q92922	Q92922	SMARCC1	SWI/SNF complex subunit SMARCC1	yes	yes	2	0.0088869	64.567	0	0	0	0	0	0	0	0	0	0	0	0	#DIV/0!	#DIV/0!	#DIV/0!	#DIV/0!	#DIV/0!	#DIV/0!
AALEELVK	________________	AALEELVKLQGERVRG	871.501	P12081;P12081-2;P12081-4;B4DDD8;P12081-3;B4E1C5;E7ETE2;D6RF05	P12081	HARS	Histidine--tRNA ligase, cytoplasmic	yes	no	2	0.0078102	69.176	0	0	0	0	0	0	0	0	0	0	0	0	#DIV/0!	#DIV/0!	#DIV/0!	#DIV/0!	#DIV/0!	#DIV/0!
AALEEVYPDLTPEETRR	FVDERRLRAALEEVYP	LTPEETRRNSLGGDVL	1987.99	Q9H0D6;Q9H0D6-2	Q9H0D6	XRN2	5-3 exoribonuclease 2	yes	no	3	0.0020654	57.328	0	0	0	0	0	0	0	0	0	0	0	0	#DIV/0!	#DIV/0!	#DIV/0!	#DIV/0!	#DIV/0!	#DIV/0!
AALEQDLAFWYGPR	FPEELHRKAALEQDLA	LAFWYGPRWQEVIPYT	1635.8	P09601;B1AHA8	P09601	HMOX1	Heme oxygenase 1	yes	no	3	0.024501	19.578	0	0	0	0	0	0	0	0	0	0	0	0	#DIV/0!	#DIV/0!	#DIV/0!	#DIV/0!	#DIV/0!	#DIV/0!
AALETDENLLLCAPTGAGK	RIQSKLYRAALETDEN	CAPTGAGKTNVALMCM	1885.95	O75643;O75643-2	O75643	SNRNP200	U5 small nuclear ribonucleoprotein 200 kDa helicase	yes	no	3	2.4269e-06	48.677	49967	61685	35590	6551	3941.2	7794.5	36719	30500	26777	1489.1	0	3300.7	0.11591	0.0600553	0.179661	0.0389734	0	0.109739
AALGEPVRLER	________________	GEPVRLERDICRAIEL	1209.68	Q9NUP9;G3V1D4	Q9NUP9	LIN7C	Protein lin-7 homolog C	yes	no	2	0.0013457	69.825	0	0	0	0	0	0	0	0	0	0	0	0	#DIV/0!	#DIV/0!	#DIV/0!	#DIV/0!	#DIV/0!	#DIV/0!
AALGHLAGEAAAAPGPGTPCASR	________________	PGTPCASRGARLPGPV	2045.01	Q9H7E9;Q9H7E9-2	Q9H7E9	C8orf33	UPF0488 protein C8orf33	yes	no	4	5.4183e-14	43.164	100550	101980	81055	4705.4	4584.1	3488.7	60159	63774	43778	5181.4	4862.6	8213.5	0.0447046	0.0430173	0.041265	0.0792986	0.0708456	0.157978
AALGPLVTGLYDVQAFK	________________	LYDVQAFKFGDFVLKS	1761.97	P11172;E9PFD2;F2Z3P2;F2Z303;F8WDG4	P11172	UMPS	Uridine 5-monophosphate synthase;Orotate phosphoribosyltransferase;Orotidine 5-phosphate decarboxylase	yes	no	3	0.00071379	33.947	0	0	0	0	0	0	0	0	0	0	0	0	#DIV/0!	#DIV/0!	#DIV/0!	#DIV/0!	#DIV/0!	#DIV/0!
AALGPSSQNVTEYVVR	________________	NVTEYVVRVPKNTTKK	1689.87	P35269;M0R0Z3	P35269	GTF2F1	General transcription factor IIF subunit 1	yes	no	2	1.4045e-07	57.019	0	0	0	0	0	0	0	0	0	0	0	0	#DIV/0!	#DIV/0!	#DIV/0!	#DIV/0!	#DIV/0!	#DIV/0!
AALHLYSNTLNFQISEVEPK	LHVRKSNRAALHLYSN	QISEVEPKYYADGEDA	2273.17	P41227;F8W808;A8MWP7;C9JW55	P41227	NAA10	N-alpha-acetyltransferase 10	yes	no	3	8.6324e-07	49.537	0	0	0	0	0	0	0	0	0	0	0	0	#DIV/0!	#DIV/0!	#DIV/0!	#DIV/0!	#DIV/0!	#DIV/0!
AALIREYEDNDEVHIEVHNPR	QNEMARLKAALIREYE	HIEVHNPRNTEAVTLN	2518.22	G5E9W3;Q9UKF6	G5E9W3	CPSF3	Cleavage and polyadenylation specificity factor subunit 3	yes	no	4	0.011702	19.868	0	0	0	0	0	0	0	0	0	0	0	0	#DIV/0!	#DIV/0!	#DIV/0!	#DIV/0!	#DIV/0!	#DIV/0!
AALIYTCTVCR	HDQKAAAKAALIYTCT	IYTCTVCRVNS_____	1212.6	E5RHV4;H0YAP1;E5RHR6;Q9Y5V0	E5RHV4	ZNF706	Zinc finger protein 706	yes	no	4	0.00064328	72.096	482870	634640	487680	24092	28066	25258	480790	399180	386930	58301	54546	55684	0.0475223	0.0423506	0.0492418	0.108147	0.120218	0.125807
AALLEAGMPECTEDK	RGVLTQFRAALLEAGM	MPECTEDK________	1576.71	Q9C0C9;K7ES11	Q9C0C9	UBE2O	E2/E3 hybrid ubiquitin-protein ligase UBE2O	yes	no	3	0.00074872	37.156	65726	90395	68100	18542	7808.8	5520.8	44767	30800	36148	6093.4	3392.4	0	0.220036	0.0795163	0.0749897	0.119806	0.099215	0
AALLELWELRR	LTVLSEERAALLELWE	LELWELRRQQYEQCMD	1368.79	Q13813-3;Q13813;A0A0D9SF54;A0A0D9SGF6;Q13813-2	Q13813-3	SPTAN1	Spectrin alpha chain, non-erythrocytic 1	yes	no	3	0.044139	18.268	0	0	0	0	0	0	0	0	0	0	0	0	#DIV/0!	#DIV/0!	#DIV/0!	#DIV/0!	#DIV/0!	#DIV/0!
AALLNQHYQVNFK	YLHIGHAKAALLNQHY	QHYQVNFKGKLIMRFD	1544.81	P07814;V9GYZ6	P07814	EPRS	Bifunctional glutamate/proline--tRNA ligase;Glutamate--tRNA ligase;Proline--tRNA ligase	yes	no	3	0.00010226	55.452	0	0	0	0	0	0	0	0	0	0	0	0	#DIV/0!	#DIV/0!	#DIV/0!	#DIV/0!	#DIV/0!	#DIV/0!
AALPEGLPEASR	HLHLRISRAALPEGLP	EGLPEASRLHRALFRL	1209.64	Q99988	Q99988	GDF15	Growth/differentiation factor 15	yes	yes	2	0.00074394	75.387	0	0	0	0	0	0	0	0	0	0	0	0	#DIV/0!	#DIV/0!	#DIV/0!	#DIV/0!	#DIV/0!	#DIV/0!
AALQEELQLCK	EEGCLSERAALQEELQ	QEELQLCKGLVQALQT	1244.64	P49327;A0A0U1RQF0	P49327	FASN	Fatty acid synthase;[Acyl-carrier-protein] S-acetyltransferase;[Acyl-carrier-protein] S-malonyltransferase;3-oxoacyl-[acyl-carrier-protein] synthase;3-oxoacyl-[acyl-carrier-protein] reductase;3-hydroxyacyl-[acyl-carrier-protein] dehydratase;Enoyl-[acyl-carrier-protein] reductase;Oleoyl-[acyl-carrier-protein] hydrolase	yes	no	3	4.7293e-12	104.52	107960	120910	100910	2565.4	13864	6573.2	97612	91834	80491	15343	4433.4	8006.7	0.023211	0.102869	0.0611556	0.135833	0.046053	0.0904735
AALQEELSDVLIYLVALAAR	QGWSPRERAALQEELS	YLVALAARCRVDLPLA	2157.2	Q9H773	Q9H773	DCTPP1	dCTP pyrophosphatase 1	yes	yes	3	0.00025676	31.818	0	0	0	0	0	0	0	0	0	0	0	0	#DIV/0!	#DIV/0!	#DIV/0!	#DIV/0!	#DIV/0!	#DIV/0!
AALQEGHQFLCSIEA	LAQFKEMKAALQEGHQ	QFLCSIEA________	1615.77	P50583	P50583	NUDT2	Bis(5-nucleosyl)-tetraphosphatase [asymmetrical]	yes	yes	3	0.017051	12.492	0	0	0	0	0	0	0	0	0	0	0	0	#DIV/0!	#DIV/0!	#DIV/0!	#DIV/0!	#DIV/0!	#DIV/0!
AALQELLSK	KIRGSLARAALQELLS	ALQELLSKGLIKLVSK	971.565	P62851	P62851	RPS25	40S ribosomal protein S25	yes	yes	2	4.0813e-05	114.28	0	0	0	0	0	0	0	0	0	0	0	0	#DIV/0!	#DIV/0!	#DIV/0!	#DIV/0!	#DIV/0!	#DIV/0!
AALRPLVKPK	________________	LRPLVKPKIVKKRTKK	1091.72	D3YTB1;F8W727;P62910;D3YTI8	D3YTB1	RPL32	60S ribosomal protein L32	yes	no	2	6.4593e-06	100.39	0	0	0	0	0	0	0	0	0	0	0	0	#DIV/0!	#DIV/0!	#DIV/0!	#DIV/0!	#DIV/0!	#DIV/0!
AALRPTDVVLEVGPGTGNMTVK	IINSIIDKAALRPTDV	GTGNMTVKLLEKAKKV	2224.19	A0A0C4DGB1;Q9UNQ2;D6RCL3	A0A0C4DGB1	DIMT1	Probable dimethyladenosine transferase	yes	no	3	0.0025245	24.207	0	0	0	0	0	0	0	0	0	0	0	0	#DIV/0!	#DIV/0!	#DIV/0!	#DIV/0!	#DIV/0!	#DIV/0!
AALRQPQVAELLAEAR	________________	AELLAEARRAFREEFG	1734.97	P51570;K7ERJ9	P51570	GALK1	Galactokinase	yes	no	3	0.00027649	51.888	0	0	0	0	0	0	0	0	0	0	0	0	#DIV/0!	#DIV/0!	#DIV/0!	#DIV/0!	#DIV/0!	#DIV/0!
AALSALESFLK	HTNVELKKAALSALES	SALESFLKQVSNMVAK	1148.64	P78527;P78527-2	P78527	PRKDC	DNA-dependent protein kinase catalytic subunit	yes	no	2	0.024814	27.001	0	0	0	0	0	0	0	0	0	0	0	0	#DIV/0!	#DIV/0!	#DIV/0!	#DIV/0!	#DIV/0!	#DIV/0!
AALSASEGEEVPQDK	TPEQKQKKAALSASEG	GEEVPQDKAPSHVPFL	1529.72	O95831-3;O95831;O95831-6;O95831-4	O95831-3	AIFM1	Apoptosis-inducing factor 1, mitochondrial	yes	no	2	0.040992	20.207	0	0	0	0	0	0	0	0	0	0	0	0	#DIV/0!	#DIV/0!	#DIV/0!	#DIV/0!	#DIV/0!	#DIV/0!
AALSEEELEK	LPPVSPLKAALSEEEL	LSEEELEKKSKAIIEE	1117.55	E7EX73;E9PGM1;E7EUU4;Q04637-8;Q04637-7	E7EX73	EIF4G1	Eukaryotic translation initiation factor 4 gamma 1	no	no	2	1.5467e-07	109.71	0	0	0	0	0	0	0	0	0	0	0	0	#DIV/0!	#DIV/0!	#DIV/0!	#DIV/0!	#DIV/0!	#DIV/0!
AALSEEELEKK	LPPVSPLKAALSEEEL	SEEELEKKSKAIIEEY	1245.65	E7EX73;E9PGM1;E7EUU4;Q04637-8;Q04637-7	E7EX73	EIF4G1	Eukaryotic translation initiation factor 4 gamma 1	no	no	3	0.00051297	62.408	0	0	0	0	0	0	0	0	0	0	0	0	#DIV/0!	#DIV/0!	#DIV/0!	#DIV/0!	#DIV/0!	#DIV/0!
AALTIDEK	KVSKALHKAALTIDEK	AALTIDEKGTEAVGST	859.465	CON__P34955	CON__P34955			yes	yes	2	0.0025125	107.32	0	0	0	0	0	0	0	0	0	0	0	0	#DIV/0!	#DIV/0!	#DIV/0!	#DIV/0!	#DIV/0!	#DIV/0!
AALTRDPQFQK	________________	TRDPQFQKLQQWYREH	1273.68	P06744;K7EQ48;A0A0J9YXP8;K7EPY4;K7EP41;K7ENA0;K7ERC6	P06744	GPI	Glucose-6-phosphate isomerase	yes	no	2	0.0013898	78.136	0	0	0	0	0	0	0	0	0	0	0	0	#DIV/0!	#DIV/0!	#DIV/0!	#DIV/0!	#DIV/0!	#DIV/0!
AAMAVGGAGGSR	________________	VGGAGGSRVSSGRDLN	1003.49	O14744-5;O14744;G3V580;G3V2L6;C9JSX3;G3V2X6;G3V507;G3V2F5	O14744-5	PRMT5	Protein arginine N-methyltransferase 5;Protein arginine N-methyltransferase 5, N-terminally processed	yes	no	2	0.00018097	78.556	0	0	0	0	0	0	0	0	0	0	0	0	#DIV/0!	#DIV/0!	#DIV/0!	#DIV/0!	#DIV/0!	#DIV/0!
AAMEALVVEVTK	AACITGLRAAMEALVV	ALVVEVTKQPAIISQL	1259.68	Q08211;Q08211-2	Q08211	DHX9	ATP-dependent RNA helicase A	yes	no	2	0.0051428	33.961	0	0	0	0	0	0	0	0	0	0	0	0	#DIV/0!	#DIV/0!	#DIV/0!	#DIV/0!	#DIV/0!	#DIV/0!
AANGLEADNSCPNSK	EGLSKGKKAANGLEAD	DNSCPNSKAPVLSKYP	1489.65	Q86V48-2;Q86V48-3;Q86V48	Q86V48-2	LUZP1	Leucine zipper protein 1	yes	no	3	0.02228	18.669	20022	24801	18338	0	4770.8	4561.5	0	0	0	0	0	0	0	0.161329	0.199196	#DIV/0!	#DIV/0!	#DIV/0!
AANGVVLATEK	GAPSVGIKAANGVVLA	GVVLATEKKQKSILYD	1071.59	A0A024RA52;P25787	A0A024RA52	PSMA2	Proteasome subunit alpha type;Proteasome subunit alpha type-2	yes	no	2	3.2199e-05	91.867	0	0	0	0	0	0	0	0	0	0	0	0	#DIV/0!	#DIV/0!	#DIV/0!	#DIV/0!	#DIV/0!	#DIV/0!
AANILVGENLVCK	NYIHRDLRAANILVGE	VGENLVCKIADFGLAR	1342.73	J3QRU1;P07947	J3QRU1	YES1	Non-specific protein-tyrosine kinase;Tyrosine-protein kinase Yes	no	no	3	0.00051205	41.644	100270	115060	99568	28198	27855	25499	0	0	0	0	0	0	0.219494	0.194906	0.203883	#DIV/0!	#DIV/0!	#DIV/0!
AANPVDFLSK	TSVTDFLRAANPVDFL	NPVDFLSKASEIMVDD	1060.56	Q8IY81	Q8IY81	FTSJ3	pre-rRNA processing protein FTSJ3	yes	yes	2	0.0073165	39.622	0	0	0	0	0	0	0	0	0	0	0	0	#DIV/0!	#DIV/0!	#DIV/0!	#DIV/0!	#DIV/0!	#DIV/0!
AANSLEAFIFETQDK	LEKQEREKAANSLEAF	FIFETQDKLYQPEYQE	1682.82	A0A087X054;Q9Y4L1	A0A087X054	HYOU1	Hypoxia up-regulated protein 1	yes	no	3	2.6753e-06	40.941	0	0	0	0	0	0	0	0	0	0	0	0	#DIV/0!	#DIV/0!	#DIV/0!	#DIV/0!	#DIV/0!	#DIV/0!
AANVLITR	KILHRDMKAANVLITR	AANVLITRDGVLKLAD	856.513	P50750;P50750-2	P50750	CDK9	Cyclin-dependent kinase 9	yes	no	2	0.0079951	75.109	0	0	0	0	0	0	0	0	0	0	0	0	#DIV/0!	#DIV/0!	#DIV/0!	#DIV/0!	#DIV/0!	#DIV/0!
AANVLLSEHGEVK	KKIHRDIKAANVLLSE	LSEHGEVKLADFGVAG	1365.73	H0Y630;B4DR80;Q9Y6E0-2;Q9Y6E0	H0Y630	STK24	Serine/threonine-protein kinase 24;Serine/threonine-protein kinase 24 36 kDa subunit;Serine/threonine-protein kinase 24 12 kDa subunit	yes	no	3	0.0016853	23.831	0	0	0	0	0	0	0	0	0	0	0	0	#DIV/0!	#DIV/0!	#DIV/0!	#DIV/0!	#DIV/0!	#DIV/0!
AAPAGGFQNIACLR	________________	FQNIACLRSNAMKHLP	1387.7	H0YIH0;Q9UBP6	H0YIH0	METTL1	tRNA (guanine-N(7)-)-methyltransferase	yes	no	3	2.9957e-05	65.179	65028	75817	64930	9514.4	12769	14705	76921	71207	68155	9296.5	4493.3	7962.5	0.127637	0.144142	0.184655	0.107826	0.0593564	0.104608
AAPAPGLISVFSSSQELGAALAQLVAQR	________________	LAQLVAQRAACCLAGA	2751.49	O95336;M0R261;M0R0U3	O95336	PGLS	6-phosphogluconolactonase	yes	no	3	6.222e-35	71.091	0	0	0	0	0	0	0	0	0	0	0	0	#DIV/0!	#DIV/0!	#DIV/0!	#DIV/0!	#DIV/0!	#DIV/0!
AAPASIPPFPVLEPVTSCK	DCFLAHKKAAPASIPP	LEPVTSCKSYKENREL	1923.02	CON__Q3SZ57	CON__Q3SZ57			yes	yes	3	1.8493e-05	46.159	5658.4	5899.4	5066.2	28072	17746	12436	4676.5	7309.2	0	6092.5	9449.9	14639	0.832246	0.750505	0.710539	0.565744	0.563867	1
AAPASSAGASDAR	RLRGCGPRAAPASSAG	SAGASDARLLAPPGRN	1130.53	Q8NF37	Q8NF37	LPCAT1	Lysophosphatidylcholine acyltransferase 1	yes	yes	2	0.00030955	50.353	0	0	0	0	0	0	0	0	0	0	0	0	#DIV/0!	#DIV/0!	#DIV/0!	#DIV/0!	#DIV/0!	#DIV/0!
AAPCIYWLPLTDSQIVQK	DDLFRKTKAAPCIYWL	TDSQIVQKEAERAERA	2045.07	S4R3H4;E7EQT4;Q9UKV3-5;Q9UKV3;G3V3B0;Q9UKV3-3;Q9UKV3-2	S4R3H4	ACIN1	Apoptotic chromatin condensation inducer in the nucleus	yes	no	3	0.0079434	21.359	25878	24420	24756	0	0	0	0	0	0	0	0	0	0	0	0	#DIV/0!	#DIV/0!	#DIV/0!
AAPDDPSGFAVLASCAR	SVKAALLRAAPDDPSG	AVLASCARAARAEAAV	1646.77	A0A0B4J2A0;Q9UHJ6	A0A0B4J2A0	TRPV1;SHPK	Sedoheptulokinase	yes	no	3	3.8501e-08	67.416	52431	50787	43156	418.12	0	2705.7	60226	50208	54465	1628.4	0	2889.7	0.00791158	0	0.0589969	0.0263263	0	0.050383
AAPFSLEYR	SGFSTEERAAPFSLEY	APFSLEYRVFLKNEKG	1052.53	Q15181;Q5SQT6	Q15181	PPA1	Inorganic pyrophosphatase	yes	no	2	1.3117e-26	151.29	0	0	0	0	0	0	0	0	0	0	0	0	#DIV/0!	#DIV/0!	#DIV/0!	#DIV/0!	#DIV/0!	#DIV/0!
AAPGAEFAPNK	GTPPAFNRAAPGAEFA	GAEFAPNKRRRY____	1071.53	Q15233;Q15233-2	Q15233	NONO	Non-POU domain-containing octamer-binding protein	yes	no	2	0.0012121	64.711	0	0	0	0	0	0	0	0	0	0	0	0	#DIV/0!	#DIV/0!	#DIV/0!	#DIV/0!	#DIV/0!	#DIV/0!
AAPLDSIHSLAAYYIDCIR	TYGLQCTRAAPLDSIH	AYYIDCIRQVQPEGPY	2091.05	P49327;A0A0U1RQF0	P49327	FASN	Fatty acid synthase;[Acyl-carrier-protein] S-acetyltransferase;[Acyl-carrier-protein] S-malonyltransferase;3-oxoacyl-[acyl-carrier-protein] synthase;3-oxoacyl-[acyl-carrier-protein] reductase;3-hydroxyacyl-[acyl-carrier-protein] dehydratase;Enoyl-[acyl-carrier-protein] reductase;Oleoyl-[acyl-carrier-protein] hydrolase	yes	no	4	1.598e-05	46.663	19614	26586	27027	0	0	0	25155	12549	21699	0	0	0	0	0	0	0	0	0
AAPPGEYFSVGSQVSCR	________________	VGSQVSCRTCQEQRLQ	1753.81	K7ELG9;Q3MHD2;Q3MHD2-2	K7ELG9	LSM12	Protein LSM12 homolog	yes	no	3	7.2781e-10	80.609	0	0	0	0	0	0	0	0	0	0	0	0	#DIV/0!	#DIV/0!	#DIV/0!	#DIV/0!	#DIV/0!	#DIV/0!
AAPRPAPVAQPPAAAPPSAVGSSAAAPR	ASRAPQMRAAPRPAPV	GSSAAAPRQPGLMAQM	2532.36	Q9Y6H1;Q5T1J5	Q9Y6H1	CHCHD2;CHCHD2P9	Coiled-coil-helix-coiled-coil-helix domain-containing protein 2;Putative coiled-coil-helix-coiled-coil-helix domain-containing protein CHCHD2P9, mitochondrial	yes	no	4	0.020285	17.097	0	0	0	0	0	0	0	0	0	0	0	0	#DIV/0!	#DIV/0!	#DIV/0!	#DIV/0!	#DIV/0!	#DIV/0!
AAPSDGFKPR	________________	PSDGFKPRERSGGEQA	1044.54	Q92979	Q92979	EMG1	Ribosomal RNA small subunit methyltransferase NEP1	yes	yes	2	0.0018689	60.019	0	0	0	0	0	0	0	0	0	0	0	0	#DIV/0!	#DIV/0!	#DIV/0!	#DIV/0!	#DIV/0!	#DIV/0!
AAPSTAPAEATPPKPGEAEAPPK	KSVATEERAAPSTAPA	GEAEAPPKHPGVLKVE	2184.11	O95817	O95817	BAG3	BAG family molecular chaperone regulator 3	yes	yes	3	0.040468	15.896	0	0	0	0	0	0	0	0	0	0	0	0	#DIV/0!	#DIV/0!	#DIV/0!	#DIV/0!	#DIV/0!	#DIV/0!
AAPVVAPPGVVVSR	________________	PPGVVVSRANKRSGAG	1317.78	Q13144;C9JRD9	Q13144	EIF2B5	Translation initiation factor eIF-2B subunit epsilon	yes	no	2	0.00022396	42.001	0	0	0	0	0	0	0	0	0	0	0	0	#DIV/0!	#DIV/0!	#DIV/0!	#DIV/0!	#DIV/0!	#DIV/0!
AAQAGPTQPGPPR	KAKSSKRRAAQAGPTQ	PTQPGPPRSTFSRLQA	1246.64	Q9BUL5-4;Q9BUL5;A0A087WVQ2;I3L0Y2;I3L4Q4;Q9BUL5-2	Q9BUL5-4	PHF23	PHD finger protein 23	yes	no	2	0.01559	33.229	0	0	0	0	0	0	0	0	0	0	0	0	#DIV/0!	#DIV/0!	#DIV/0!	#DIV/0!	#DIV/0!	#DIV/0!
AAQALALLR	________________	AQALALLREVARLEAP	925.571	Q16401-2;Q16401;F2Z3J2	Q16401-2	PSMD5	26S proteasome non-ATPase regulatory subunit 5	yes	no	2	0.0010452	64.757	0	0	0	0	0	0	0	0	0	0	0	0	#DIV/0!	#DIV/0!	#DIV/0!	#DIV/0!	#DIV/0!	#DIV/0!
AAQALSVQDK	LRSAAEEKAAQALSVQ	QALSVQDKGLGGLQPA	1029.55	P41440-2;P41440	P41440-2	SLC19A1	Folate transporter 1	yes	no	2	0.0016728	63.534	0	0	0	0	0	0	0	0	0	0	0	0	#DIV/0!	#DIV/0!	#DIV/0!	#DIV/0!	#DIV/0!	#DIV/0!
AAQAPSSFQLLYDLKLPVEDK	ALAQAVQRAAQAPSSF	LKLPVEDKIRIIAQKI	2332.23	P11586;F5H2F4	P11586	MTHFD1	C-1-tetrahydrofolate synthase, cytoplasmic;Methylenetetrahydrofolate dehydrogenase;Methenyltetrahydrofolate cyclohydrolase;Formyltetrahydrofolate synthetase;C-1-tetrahydrofolate synthase, cytoplasmic, N-terminally processed	yes	no	3	0.005464	22.636	0	0	0	0	0	0	0	0	0	0	0	0	#DIV/0!	#DIV/0!	#DIV/0!	#DIV/0!	#DIV/0!	#DIV/0!
AAQASDLEK	LVPVLSAKAAQASDLE	AQASDLEKIHLDEKSF	931.461	P37837	P37837	TALDO1	Transaldolase	yes	yes	2	0.003841	55.37	0	0	0	0	0	0	0	0	0	0	0	0	#DIV/0!	#DIV/0!	#DIV/0!	#DIV/0!	#DIV/0!	#DIV/0!
AAQCVTK	________________	MAAQCVTKVALNVSCA	719.364	O75131;A0A087WYQ3;E5RHZ0;A0A087WXR6;A0A087WUS8;E5RFT7;A0A0G2JMP5	O75131	CPNE3	Copine-3	yes	no	2	0.0037557	82.241	110620	117880	107180	5114.2	8653.1	8071	199650	178400	168600	8001.4	5700.7	7296.2	0.0441892	0.0683861	0.0700298	0.0385328	0.0309651	0.0414801
AAQDFFSTCR	LPEFRETRAAQDFFST	QDFFSTCRSPEACCEL	1144.5	H0Y5R6;A0A1B0GVN9;P06132;A0A1B0GVZ4;Q5T446	H0Y5R6	UROD	Uroporphyrinogen decarboxylase	yes	no	3	0.0029121	40.589	0	0	0	0	0	0	0	0	0	0	0	0	#DIV/0!	#DIV/0!	#DIV/0!	#DIV/0!	#DIV/0!	#DIV/0!
AAQDLCEEALR	EWVQDNIRAAQDLCEE	DLCEEALRHYEDFPKL	1217.57	O94906;O94906-2	O94906	PRPF6	Pre-mRNA-processing factor 6	yes	no	3	0.00056181	45.257	123770	143340	115860	30249	26369	27606	0	0	0	0	0	0	0.196398	0.155378	0.192422	#DIV/0!	#DIV/0!	#DIV/0!
AAQEEYVK	GGKKENLKAAQEEYVK	AAQEEYVKRALANSLA	936.455	P04075;H3BQN4;J3KPS3;P04075-2;H3BR68	P04075	ALDOA	Fructose-bisphosphate aldolase A;Fructose-bisphosphate aldolase	yes	no	2	0.0022178	107.32	0	0	0	0	0	0	0	0	0	0	0	0	#DIV/0!	#DIV/0!	#DIV/0!	#DIV/0!	#DIV/0!	#DIV/0!
AAQEQVLNASR	VEMVKAKKAAQEQVLN	EQVLNASRAKK_____	1185.61	Q99543;Q99543-2	Q99543	DNAJC2	DnaJ homolog subfamily C member 2;DnaJ homolog subfamily C member 2, N-terminally processed	yes	no	2	3.5473e-07	74.376	0	0	0	0	0	0	0	0	0	0	0	0	#DIV/0!	#DIV/0!	#DIV/0!	#DIV/0!	#DIV/0!	#DIV/0!
AAQGEPQVQFK	________________	GEPQVQFKLVLVGDGG	1201.61	B5MDF5;P62826;A0A087X0W0	B5MDF5	RAN	GTP-binding nuclear protein Ran	yes	no	2	7.3512e-06	93.429	0	0	0	0	0	0	0	0	0	0	0	0	#DIV/0!	#DIV/0!	#DIV/0!	#DIV/0!	#DIV/0!	#DIV/0!
AAQQQEEQEEKEEEDDEQTLHR	AAPEEFRKAAQQQEEQ	DDEQTLHRAREWDDWK	2698.16	P78318	P78318	IGBP1	Immunoglobulin-binding protein 1	yes	yes	4	9.7744e-17	63.69	0	0	0	0	0	0	0	0	0	0	0	0	#DIV/0!	#DIV/0!	#DIV/0!	#DIV/0!	#DIV/0!	#DIV/0!
AAQTAERLDQDINATK	RDCREAEKAAQTAERL	DQDINATKADVEKAKQ	1743.88	M0R2H7;W4VSQ9;Q15642-5;Q15642-4;Q15642-2;Q15642-3;Q15642;M0R0F9;M0R070	M0R2H7	TRIP10	Cdc42-interacting protein 4	yes	no	3	0.0032245	31.319	0	0	0	0	0	0	0	0	0	0	0	0	#DIV/0!	#DIV/0!	#DIV/0!	#DIV/0!	#DIV/0!	#DIV/0!
AAQVMGPPDR	DDGISPERAAQVMGPP	QVMGPPDRCQHAAHII	1040.51	Q96I24	Q96I24	FUBP3	Far upstream element-binding protein 3	yes	yes	2	0.01267	52.255	0	0	0	0	0	0	0	0	0	0	0	0	#DIV/0!	#DIV/0!	#DIV/0!	#DIV/0!	#DIV/0!	#DIV/0!
AASAAAASAAAASAASGSPGPGEGSAGGEK	________________	EGSAGGEKRSTAPSAA	2386.1	Q13263;Q13263-2	Q13263	TRIM28	Transcription intermediary factor 1-beta	yes	no	3	3.7295e-14	40.454	0	0	0	0	0	0	0	0	0	0	0	0	#DIV/0!	#DIV/0!	#DIV/0!	#DIV/0!	#DIV/0!	#DIV/0!
AASAAFQENVGR	DRDINCRRAASAAFQE	AFQENVGRQGTFPHGI	1219.59	J3KR97;Q9BTW9;Q9BTW9-4;Q9BTW9-5;I3L0V3	J3KR97	TBCD	Tubulin-specific chaperone D	yes	no	2	0.0011561	44.309	0	0	0	0	0	0	0	0	0	0	0	0	#DIV/0!	#DIV/0!	#DIV/0!	#DIV/0!	#DIV/0!	#DIV/0!
AASAAREELK	LSSDQNDKAASAAREE	SAAREELKEARMRLES	1044.56	Q03252	Q03252	LMNB2	Lamin-B2	yes	yes	2	3.9993e-22	144.47	0	0	0	0	0	0	0	0	0	0	0	0	#DIV/0!	#DIV/0!	#DIV/0!	#DIV/0!	#DIV/0!	#DIV/0!
AASAFFTYVSLSQEGR	DSSQKRYRAASAFFTY	VSLSQEGRSLPVPQLV	1732.84	O00154-4;O00154-6;O00154-7;O00154;O00154-5	O00154-4	ACOT7	Cytosolic acyl coenzyme A thioester hydrolase	yes	no	2	0.022281	30.872	0	0	0	0	0	0	0	0	0	0	0	0	#DIV/0!	#DIV/0!	#DIV/0!	#DIV/0!	#DIV/0!	#DIV/0!
AASAGQEPLHNEELAGAGR	FLTRSRGRAASAGQEP	EELAGAGRVAQPGPLE	1876.9	A0A0A0MRX2;Q96HY6-2;Q96HY6	A0A0A0MRX2	DDRGK1	DDRGK domain-containing protein 1	yes	no	3	0.00023255	24.3	0	0	0	0	0	0	0	0	0	0	0	0	#DIV/0!	#DIV/0!	#DIV/0!	#DIV/0!	#DIV/0!	#DIV/0!
AASAYAVGDVK	ALVTNKPRAASAYAVG	AYAVGDVKCLVMDVQA	1050.53	P13861-2;P13861;H7C330	P13861-2	PRKAR2A	cAMP-dependent protein kinase type II-alpha regulatory subunit	yes	no	2	0.0011808	64.841	0	0	0	0	0	0	0	0	0	0	0	0	#DIV/0!	#DIV/0!	#DIV/0!	#DIV/0!	#DIV/0!	#DIV/0!
AASCVLLHTGQK	________________	VLLHTGQKMPLIGLGT	1226.64	P14550;Q5T621;V9GYG2;V9GYP9	P14550	AKR1A1	Alcohol dehydrogenase [NADP(+)]	yes	no	3	5.5466e-05	89.533	0	0	0	0	0	0	0	0	0	0	0	0	#DIV/0!	#DIV/0!	#DIV/0!	#DIV/0!	#DIV/0!	#DIV/0!
AASDIAMTELPPTHPIR	ENSLVAYKAASDIAMT	LPPTHPIRLGLALNFS	1818.93	P62258;P62258-2;K7EM20	P62258	YWHAE	14-3-3 protein epsilon	yes	no	3	6.902e-105	131.24	0	0	0	0	0	0	0	0	0	0	0	0	#DIV/0!	#DIV/0!	#DIV/0!	#DIV/0!	#DIV/0!	#DIV/0!
AASGFNAMEDAQTLRK	ATKGGTVKAASGFNAM	EDAQTLRKAMKGLGTD	1708.82	P09525;Q6P452;B4E1S2	P09525	ANXA4	Annexin A4;Annexin	yes	no	3	0.00019342	45.14	0	0	0	0	0	0	0	0	0	0	0	0	#DIV/0!	#DIV/0!	#DIV/0!	#DIV/0!	#DIV/0!	#DIV/0!
AASIFGGAKPVDTAAR	ASTSQSTRAASIFGGA	KPVDTAAREREVEERL	1530.82	E7EX17;P23588;P23588-2;F8VX11	E7EX17	EIF4B	Eukaryotic translation initiation factor 4B	yes	no	3	1.3945e-09	79.346	0	0	0	0	0	0	0	0	0	0	0	0	#DIV/0!	#DIV/0!	#DIV/0!	#DIV/0!	#DIV/0!	#DIV/0!
AASITSEVFNK	GELNLMKKAASITSEV	ITSEVFNKFFKERVME	1165.6	Q9Y5B9	Q9Y5B9	SUPT16H	FACT complex subunit SPT16	yes	yes	2	0.0011911	62.582	0	0	0	0	0	0	0	0	0	0	0	0	#DIV/0!	#DIV/0!	#DIV/0!	#DIV/0!	#DIV/0!	#DIV/0!
AASLEYDYETIR	PPPSSPEKAASLEYDY	EYDYETIRNIDCYSTD	1429.67	Q96N66-2;Q96N66;Q96N66-3	Q96N66-2	MBOAT7	Lysophospholipid acyltransferase 7	yes	no	2	0.01492	35.224	0	0	0	0	0	0	0	0	0	0	0	0	#DIV/0!	#DIV/0!	#DIV/0!	#DIV/0!	#DIV/0!	#DIV/0!
AASLGSSQSSR	KKGSDEKKAASLGSSQ	LGSSQSSRTYAGGTAS	1049.51	A0A0C4DGB5;P20810-9;P20810-5;P20810-10;P20810-7;P20810-6;F8W7E0;H0Y944;H0YA91;E9PSG1;D6RGF7;D6RBR1;E7EN75	A0A0C4DGB5	CAST	Calpastatin	yes	no	2	0.0016281	73.233	0	0	0	0	0	0	0	0	0	0	0	0	#DIV/0!	#DIV/0!	#DIV/0!	#DIV/0!	#DIV/0!	#DIV/0!
AASLLLEILGLLCK	KPLRPLGKAASLLLEI	EILGLLCKSMGPKKVG	1455.87	E7EX73;E9PGM1;E7EUU4;Q04637-8;Q04637-7;H7C0V6	E7EX73	EIF4G1	Eukaryotic translation initiation factor 4 gamma 1	no	no	3	1.2151e-05	64.65	37353	46307	38935	0	0	0	53137	42896	41478	0	0	0	0	0	0	0	0	0
AASLVGK	________________	MAASLVGKKIVFVTGN	644.386	Q9BY32-3;Q9BY32	Q9BY32-3	ITPA	Inosine triphosphate pyrophosphatase	yes	no	1	0.015008	54.765	0	0	0	0	0	0	0	0	0	0	0	0	#DIV/0!	#DIV/0!	#DIV/0!	#DIV/0!	#DIV/0!	#DIV/0!
AASPQDLAGGYTSSLACHR	LGYLNHVRAASPQDLA	TSSLACHRALQDAFSG	1903.88	H0YJ92;P51948;P51948-2	H0YJ92	MNAT1	CDK-activating kinase assembly factor MAT1	yes	no	4	0.00015336	31.111	48853	65213	47138	0	6324.3	2298.3	0	0	0	0	0	0	0	0.0884056	0.0464901	#DIV/0!	#DIV/0!	#DIV/0!
AASQPTSLAPEK	GGSPSRRKAASQPTSL	PTSLAPEKLREE____	1198.62	Q96N66-2;Q96N66	Q96N66-2	MBOAT7	Lysophospholipid acyltransferase 7	yes	no	2	0.0018721	40.715	0	0	0	0	0	0	0	0	0	0	0	0	#DIV/0!	#DIV/0!	#DIV/0!	#DIV/0!	#DIV/0!	#DIV/0!
AASQSTQVPTITEGVAAALLLLK	LLIQTVEKAASQSTQV	AAALLLLKLSVADSQA	2281.29	Q92616	Q92616	GCN1L1	Translational activator GCN1	yes	yes	3	0.022209	15.506	0	0	0	0	0	0	0	0	0	0	0	0	#DIV/0!	#DIV/0!	#DIV/0!	#DIV/0!	#DIV/0!	#DIV/0!
AATAAADFTAK	TLNKDATKAATAAADF	AAADFTAKVWDAVSGD	1036.52	Q9Y3F4;Q9Y3F4-2	Q9Y3F4	STRAP	Serine-threonine kinase receptor-associated protein	yes	no	2	0.0011694	58.246	0	0	0	0	0	0	0	0	0	0	0	0	#DIV/0!	#DIV/0!	#DIV/0!	#DIV/0!	#DIV/0!	#DIV/0!
AATACFGFPK	YPGGGPVRAATACFGF	TACFGFPKSFLSGLYE	1011.48	Q9UJA5-4;Q9UJA5;Q9UJA5-3;Q9UJA5-2	Q9UJA5-4	TRMT6	tRNA (adenine(58)-N(1))-methyltransferase non-catalytic subunit TRM6	yes	no	3	0.046097	20.999	0	0	0	0	0	0	0	0	0	0	0	0	#DIV/0!	#DIV/0!	#DIV/0!	#DIV/0!	#DIV/0!	#DIV/0!
AATASAGAGGIDGKPR	________________	GGIDGKPRTSPKMGAT	1398.72	I3L1P8;Q02978;Q02978-2	I3L1P8	SLC25A11	Mitochondrial 2-oxoglutarate/malate carrier protein	yes	no	2	0.0001543	49.5	0	0	0	0	0	0	0	0	0	0	0	0	#DIV/0!	#DIV/0!	#DIV/0!	#DIV/0!	#DIV/0!	#DIV/0!
AATENIPVVR	SHPVYVRRAATENIPV	TENIPVVRRPDRKDLL	1068.59	Q6P1J9;A0A1B0GUB2	Q6P1J9	CDC73	Parafibromin	yes	no	2	0.0018611	49.418	0	0	0	0	0	0	0	0	0	0	0	0	#DIV/0!	#DIV/0!	#DIV/0!	#DIV/0!	#DIV/0!	#DIV/0!
AATFGLILDDVSLTHLTFGK	VSDDLTERAATFGLIL	LTHLTFGKEFTEAVEA	2118.14	P35232;C9JW96;C9JZ20;E7ESE2;E9PCW0	P35232	PHB	Prohibitin	yes	no	3	7.9791e-05	36.679	0	0	0	0	0	0	0	0	0	0	0	0	#DIV/0!	#DIV/0!	#DIV/0!	#DIV/0!	#DIV/0!	#DIV/0!
AATIIEER	AAVADGTRAATIIEER	AATIIEERSPSWISAS	901.487	Q02952-3;Q02952-2;Q02952	Q02952-3	AKAP12	A-kinase anchor protein 12	yes	no	2	0.0024356	107.59	0	0	0	0	0	0	0	0	0	0	0	0	#DIV/0!	#DIV/0!	#DIV/0!	#DIV/0!	#DIV/0!	#DIV/0!
AATLMMLGR	NASYYGNRAATLMMLG	ATLMMLGRFREALGDA	962.504	Q99615-2;Q99615;K7EPP7;K7EIH8;K7ESP1;K7EJL5;K7EN19;K7EJV7;K7ER44;K7EJE9;K7EK03;K7ELJ8	Q99615-2	DNAJC7	DnaJ homolog subfamily C member 7	yes	no	2	0.042302	30.185	0	0	0	0	0	0	0	0	0	0	0	0	#DIV/0!	#DIV/0!	#DIV/0!	#DIV/0!	#DIV/0!	#DIV/0!
AATTGSGVKVPR	________________	GSGVKVPRNFRLLEEL	1142.64	Q13404;Q13404-8	Q13404	UBE2V1	Ubiquitin-conjugating enzyme E2 variant 1	yes	no	2	0.0010754	72.643	0	0	0	0	0	0	0	0	0	0	0	0	#DIV/0!	#DIV/0!	#DIV/0!	#DIV/0!	#DIV/0!	#DIV/0!
AAVAGEDGR	YVNERNARAAVAGEDG	AVAGEDGRMIAGQVLD	844.404	G3V4W0;B4DY08;B2R5W2;P07910-2;G3V4C1;P07910-4;P07910;G3V2Q1;G3V576;G3V555;G3V575;G3V5X6;G3V3K6;G3V251;B4DSU6;A0A0G2JPF8;A0A0G2JNQ3;P0DMR1;O60812;B7ZW38;B2RXH8	G3V4W0	HNRNPC;HNRNPCL4;HNRNPCL1;HNRNPCL3;HNRNPCL2	Heterogeneous nuclear ribonucleoproteins C1/C2;Heterogeneous nuclear ribonucleoprotein C-like 4;Heterogeneous nuclear ribonucleoprotein C-like 1;Heterogeneous nuclear ribonucleoprotein C-like 3;Heterogeneous nuclear ribonucleoprotein C-like 2	yes	no	2	7.0648e-05	100.19	0	0	0	0	0	0	0	0	0	0	0	0	#DIV/0!	#DIV/0!	#DIV/0!	#DIV/0!	#DIV/0!	#DIV/0!
AAVAWEAGKPLSIEEIEVAPPK	ANEVIKCKAAVAWEAG	EIEVAPPKAHEVRIKI	2304.24	P11766;H0YAG8;D6RFE4;D6RAY0;D6R9G2	P11766	ADH5	Alcohol dehydrogenase class-3	yes	no	3	0.040356	7.4461	0	0	0	0	0	0	0	0	0	0	0	0	#DIV/0!	#DIV/0!	#DIV/0!	#DIV/0!	#DIV/0!	#DIV/0!
AAVEEGIVLGGGCALLR	TDALNATRAAVEEGIV	GGGCALLRCIPALDSL	1626.88	P10809	P10809	HSPD1	60 kDa heat shock protein, mitochondrial	yes	yes	3	1.7574e-35	97.45	234090	262310	199520	28854	23676	23527	653940	564910	553910	40190	44307	23440	0.109734	0.0827873	0.10548	0.0578998	0.0727278	0.0405993
AAVELEEPEDAR	PNSVRLWKAAVELEEP	LEEPEDARIMLSRAVE	1327.63	O94906;O94906-2	O94906	PRPF6	Pre-mRNA-processing factor 6	yes	no	2	0.00081188	87.913	0	0	0	0	0	0	0	0	0	0	0	0	#DIV/0!	#DIV/0!	#DIV/0!	#DIV/0!	#DIV/0!	#DIV/0!
AAVENLPTFLVELSR	AAQKFLERAAVENLPT	TFLVELSRVLANPGNS	1657.9	Q14974;J3QR48	Q14974	KPNB1	Importin subunit beta-1	yes	no	3	0.00013741	36.638	0	0	0	0	0	0	0	0	0	0	0	0	#DIV/0!	#DIV/0!	#DIV/0!	#DIV/0!	#DIV/0!	#DIV/0!
AAVESLGFILFR	DVNDDVRRAAVESLGF	SLGFILFRTPEQCPSV	1321.74	A0A087WW66;Q99460;Q99460-2;H7C378	A0A087WW66	PSMD1	26S proteasome non-ATPase regulatory subunit 1	yes	no	2	3.0077e-09	117.89	0	0	0	0	0	0	0	0	0	0	0	0	#DIV/0!	#DIV/0!	#DIV/0!	#DIV/0!	#DIV/0!	#DIV/0!
AAVETLGVPCFLGGMAR	PTSADKLRAAVETLGV	CFLGGMARGLLGRNHP	1690.85	M0R026;A1L0T0;M0QZX5	M0R026	ILVBL	Acetolactate synthase-like protein	yes	no	3	0.0093459	21.841	0	0	0	0	0	0	0	0	0	0	0	0	#DIV/0!	#DIV/0!	#DIV/0!	#DIV/0!	#DIV/0!	#DIV/0!
AAVEWFDGK	YEDPPTAKAAVEWFDG	AVEWFDGKDFQGSKLK	1021.49	B0QYK0;Q01844-6;Q01844-3;Q01844;Q01844-5;A0A0D9SFL3;C9JGE3;Q01844-2;H7BY36	B0QYK0	EWSR1	RNA-binding protein EWS	yes	no	2	0.003669	56.721	0	0	0	0	0	0	0	0	0	0	0	0	#DIV/0!	#DIV/0!	#DIV/0!	#DIV/0!	#DIV/0!	#DIV/0!
AAVFEEIDTYERR	GNLALFDKAAVFEEID	EIDTYERRSGTRSRGI	1597.77	Q96F86;H3BPW9;H3BSQ0	Q96F86	EDC3	Enhancer of mRNA-decapping protein 3	yes	no	3	0.0013676	34.193	0	0	0	0	0	0	0	0	0	0	0	0	#DIV/0!	#DIV/0!	#DIV/0!	#DIV/0!	#DIV/0!	#DIV/0!
AAVGRPLDKHEGALETLLR	EELSKLRRAAVGRPLD	GALETLLRYYDQICSI	2045.14	Q8WUM4;Q8WUM4-2;Q8WUM4-3;C9IZF9;F8WEQ7;F8WBR8	Q8WUM4	PDCD6IP	Programmed cell death 6-interacting protein	yes	no	4	1.8008e-11	46.131	0	0	0	0	0	0	0	0	0	0	0	0	#DIV/0!	#DIV/0!	#DIV/0!	#DIV/0!	#DIV/0!	#DIV/0!
AAVIGDVIR	IKCHWTQRAAVIGDVI	AVIGDVIRVYSGHQGR	912.539	Q9NR30;Q9NR30-2	Q9NR30	DDX21	Nucleolar RNA helicase 2	yes	no	2	0.0012363	84.498	0	0	0	0	0	0	0	0	0	0	0	0	#DIV/0!	#DIV/0!	#DIV/0!	#DIV/0!	#DIV/0!	#DIV/0!
AAVLFATDIAAR	YNEFVRKRAAVLFATD	FATDIAARGLDFPAVN	1217.68	E9PIF2;Q13206	E9PIF2	DDX10	Probable ATP-dependent RNA helicase DDX10	yes	no	2	0.0047505	34.721	0	0	0	0	0	0	0	0	0	0	0	0	#DIV/0!	#DIV/0!	#DIV/0!	#DIV/0!	#DIV/0!	#DIV/0!
AAVLGENGR	YSNERHARAAVLGENG	AVLGENGRVLAGQTLD	885.467	Q5QPL9;Q9UKM9-2;Q9UKM9;Q5QPM1;Q5QPM2	Q5QPL9	RALY	RNA-binding protein Raly	yes	no	2	3.6435e-05	116.88	0	0	0	0	0	0	0	0	0	0	0	0	#DIV/0!	#DIV/0!	#DIV/0!	#DIV/0!	#DIV/0!	#DIV/0!
AAVLQQVLER	________________	VLQQVLERTELNKLPK	1125.65	P12270;P12270-2	P12270	TPR	Nucleoprotein TPR	yes	no	2	0.0005963	66.692	0	0	0	0	0	0	0	0	0	0	0	0	#DIV/0!	#DIV/0!	#DIV/0!	#DIV/0!	#DIV/0!	#DIV/0!
AAVMVYDDANK	EQSICQARAAVMVYDD	MVYDDANKKWVPAGGS	1195.55	A0A0U1RRM6;Q8N8S7-3;Q8N8S7-2;Q8N8S7;A0A075B6E5	A0A0U1RRM6	ENAH	Protein enabled homolog	yes	no	2	0.0011055	47.96	0	0	0	0	0	0	0	0	0	0	0	0	#DIV/0!	#DIV/0!	#DIV/0!	#DIV/0!	#DIV/0!	#DIV/0!
AAVPDAVGK	ISMIDPPRAAVPDAVG	AVPDAVGKCRSAGIKV	826.455	P05023-3;P05023-4;P05023;P05023-2;M0R116;A0A0A0MT26;P13637;P13637-2;P13637-3;B1AKY9;P50993;H0Y7C1	P05023-3	ATP1A1;ATP1A3;ATP1A2	Sodium/potassium-transporting ATPase subunit alpha-1;Sodium/potassium-transporting ATPase subunit alpha-3;Sodium/potassium-transporting ATPase subunit alpha-2	yes	no	2	0.0043893	52.403	0	0	0	0	0	0	0	0	0	0	0	0	#DIV/0!	#DIV/0!	#DIV/0!	#DIV/0!	#DIV/0!	#DIV/0!
AAVPSGASTGIYEALELR	FTSKGLFRAAVPSGAS	IYEALELRDNDKTRYM	1803.94	P06733;K7EM90;P09104;P09104-2;F5H0C8;P13929-2;P13929;E5RI09;E5RG95;K7EPM1;K7EKN2;E5RGZ4;P13929-3;F5H1C3	P06733	ENO1;ENO2;ENO3	Alpha-enolase;Enolase;Gamma-enolase;Beta-enolase	no	no	2;3	0.00019372	40.085	0	0	0	0	0	0	0	0	0	0	0	0	#DIV/0!	#DIV/0!	#DIV/0!	#DIV/0!	#DIV/0!	#DIV/0!
AAVPSGASTGIYEALELRDGDK	YTAKGLFRAAVPSGAS	LELRDGDKQRYLGKGV	2219.11	P09104;P09104-2;F5H0C8;P13929-2;P13929;E5RI09;E5RG95;K7EPM1;K7EKN2;E5RGZ4;P13929-3;F5H1C3	P09104	ENO2;ENO3	Gamma-enolase;Enolase;Beta-enolase	yes	no	3	3.5517e-06	27.32	0	0	0	0	0	0	0	0	0	0	0	0	#DIV/0!	#DIV/0!	#DIV/0!	#DIV/0!	#DIV/0!	#DIV/0!
AAVPSGASTGIYEALELRDNDK	FTSKGLFRAAVPSGAS	LELRDNDKTRYMGKGV	2276.13	P06733;K7EM90	P06733	ENO1	Alpha-enolase;Enolase	yes	no	3;4	1.1601e-57	114.55	0	0	0	0	0	0	0	0	0	0	0	0	#DIV/0!	#DIV/0!	#DIV/0!	#DIV/0!	#DIV/0!	#DIV/0!
AAVQAAEVK	________________	AVQAAEVKVDGSEPKL	885.492	Q15046;H3BRC9	Q15046	KARS	Lysine--tRNA ligase	yes	no	2	0.0012986	53.968	0	0	0	0	0	0	0	0	0	0	0	0	#DIV/0!	#DIV/0!	#DIV/0!	#DIV/0!	#DIV/0!	#DIV/0!
AAVQVVGSWPSVQPR	________________	SWPSVQPREAPREAIP	1579.85	K7EIX2;Q6AI08;K7EKW7;K7ESP5;K7ELR8	K7EIX2	HEATR6	HEAT repeat-containing protein 6	yes	no	2	3.5658e-05	51.092	0	0	0	0	0	0	0	0	0	0	0	0	#DIV/0!	#DIV/0!	#DIV/0!	#DIV/0!	#DIV/0!	#DIV/0!
AAVSVYAPPVGGFSFDNCRR	________________	FSFDNCRRNAVLEADF	2112.02	Q99436;Q5TBG5;Q99436-2	Q99436	PSMB7	Proteasome subunit beta type-7;Proteasome subunit beta type	yes	no	3	4.523e-05	41.871	21140	18236	18014	0	0	0	0	0	0	0	0	0	0	0	0	#DIV/0!	#DIV/0!	#DIV/0!
AAVTEAVR	IRSLEEEKAAVTEAVR	AAVTEAVRALLANQDS	815.45	M0QWZ7;M0R2C6;Q9NP81;Q9NP81-2;B4DJM9;M0R2H5	M0QWZ7	SARS2	Serine--tRNA ligase, mitochondrial	yes	no	2	0.0079394	73.324	0	0	0	0	0	0	0	0	0	0	0	0	#DIV/0!	#DIV/0!	#DIV/0!	#DIV/0!	#DIV/0!	#DIV/0!
AAVTSLFAK	TMLSAEEKAAVTSLFA	AVTSLFAKVKVDEVGG	906.517	CON__Q3SX09	CON__Q3SX09			yes	yes	2	7.0648e-05	100.19	0	0	0	0	0	0	0	0	0	0	0	0	#DIV/0!	#DIV/0!	#DIV/0!	#DIV/0!	#DIV/0!	#DIV/0!
AAWEAYLSR	EAAEMYRKAAWEAYLS	AWEAYLSRLGV_____	1065.52	P11172;P11172-3;P11172-2;P11172-4	P11172	UMPS	Uridine 5-monophosphate synthase;Orotate phosphoribosyltransferase;Orotidine 5-phosphate decarboxylase	yes	no	2	0.0032365	66.351	0	0	0	0	0	0	0	0	0	0	0	0	#DIV/0!	#DIV/0!	#DIV/0!	#DIV/0!	#DIV/0!	#DIV/0!
AAYEAELGDAR	SREVSGIKAAYEAELG	EAELGDARKTLDSVAK	1164.54	P02545;P02545-6;P02545-2;Q3BDU5	P02545	LMNA	Prelamin-A/C;Lamin-A/C	no	no	2	0.0013635	65.224	0	0	0	0	0	0	0	0	0	0	0	0	#DIV/0!	#DIV/0!	#DIV/0!	#DIV/0!	#DIV/0!	#DIV/0!
AAYEAELGDARK	SREVSGIKAAYEAELG	AELGDARKTLDSVAKE	1292.64	P02545;P02545-6;P02545-2;Q3BDU5	P02545	LMNA	Prelamin-A/C;Lamin-A/C	no	no	2	3.3689e-09	97.965	0	0	0	0	0	0	0	0	0	0	0	0	#DIV/0!	#DIV/0!	#DIV/0!	#DIV/0!	#DIV/0!	#DIV/0!
AAYFGIYDTAK	VQGIIIYRAAYFGIYD	FGIYDTAKGMLPDPKN	1218.59	P05141	P05141	SLC25A5	ADP/ATP translocase 2;ADP/ATP translocase 2, N-terminally processed	yes	yes	2	0.0010871	47.187	0	0	0	0	0	0	0	0	0	0	0	0	#DIV/0!	#DIV/0!	#DIV/0!	#DIV/0!	#DIV/0!	#DIV/0!
AAYFGVYDTAK	VQGIIIYRAAYFGVYD	FGVYDTAKGMLPDPKN	1204.58	P12236;P12235;V9GYG0	P12236	SLC25A6;SLC25A4	ADP/ATP translocase 3;ADP/ATP translocase 3, N-terminally processed;ADP/ATP translocase 1	yes	no	2	0.0012681	54.722	0	0	0	0	0	0	0	0	0	0	0	0	#DIV/0!	#DIV/0!	#DIV/0!	#DIV/0!	#DIV/0!	#DIV/0!
AAYLNMSEDPSHPSMALNTR	VIEEQLRRAAYLNMSE	PSMALNTRFAEVECLA	2204	F5GWX5;A0A0C4DGG9;Q14839;Q14839-2	F5GWX5	CHD4	Chromodomain-helicase-DNA-binding protein 4	yes	no	3	0.039126	14.31	0	0	0	0	0	0	0	0	0	0	0	0	#DIV/0!	#DIV/0!	#DIV/0!	#DIV/0!	#DIV/0!	#DIV/0!
AAYLQETGKPLDETLK	NAQRQQIKAAYLQETG	KPLDETLKKALTGHLE	1775.93	P04083;Q5T3N1;Q5T3N0	P04083	ANXA1	Annexin A1;Annexin	yes	no	3	0.00057611	44.045	0	0	0	0	0	0	0	0	0	0	0	0	#DIV/0!	#DIV/0!	#DIV/0!	#DIV/0!	#DIV/0!	#DIV/0!
AAYPDLENPPLLVTPSQQAK	EVFGHAIKAAYPDLEN	VTPSQQAKFGDYQCNS	2151.12	P54136;P54136-2;E5RJM9	P54136	RARS	Arginine--tRNA ligase, cytoplasmic	yes	no	3	0.043475	13.731	0	0	0	0	0	0	0	0	0	0	0	0	#DIV/0!	#DIV/0!	#DIV/0!	#DIV/0!	#DIV/0!	#DIV/0!
AAYVLFYQR	SEDQIVSKAAYVLFYQ	AYVLFYQRQDTFSGTG	1129.59	Q9Y4E8-2;Q9Y4E8-3;Q9Y4E8;Q13107-2;Q13107;G5E9A6;P51784	Q9Y4E8-2	USP15;USP4;USP11	Ubiquitin carboxyl-terminal hydrolase 15;Ubiquitin carboxyl-terminal hydrolase 4;Ubiquitin carboxyl-terminal hydrolase;Ubiquitin carboxyl-terminal hydrolase 11	no	no	2	0.0037594	56.011	0	0	0	0	0	0	0	0	0	0	0	0	#DIV/0!	#DIV/0!	#DIV/0!	#DIV/0!	#DIV/0!	#DIV/0!
AAYWEEEPAEVRR	YLYDRIRKAAYWEEEP	EEPAEVRRCTWFYKGD	1604.76	Q9Y6Y8;Q9Y6Y8-2;A0A0C4DH82;H7C0V8;H7C4C4	Q9Y6Y8	SEC23IP	SEC23-interacting protein	yes	no	3	0.00035479	53.967	0	0	0	0	0	0	0	0	0	0	0	0	#DIV/0!	#DIV/0!	#DIV/0!	#DIV/0!	#DIV/0!	#DIV/0!
ACADATLSQITNNIDPVGR	NQIRDARKACADATLS	NNIDPVGRIQMRTRRT	1957.95	P62873-2;P62873;F6UT28;B1AKQ8	P62873-2	GNB1	Guanine nucleotide-binding protein G(I)/G(S)/G(T) subunit beta-1	yes	no	3	4.3135e-66	98.573	8856	12036	8716.9	3490.1	0	3274.8	22788	36819	26664	0	2419.7	0	0.282688	0	0.273089	0	0.0616662	0
ACAELHQNVNVK	QTLNPFLRACAELHQN	LHQNVNVKNIIIALID	1324.66	Q96QK1	Q96QK1	VPS35	Vacuolar protein sorting-associated protein 35	yes	yes	4	0.0027891	33.761	0	0	0	0	0	0	0	0	0	0	0	0	#DIV/0!	#DIV/0!	#DIV/0!	#DIV/0!	#DIV/0!	#DIV/0!
ACALQVLSAILEGSK	KDPSPKTRACALQVLS	SAILEGSKQFLSVAED	1501.82	K7EIX2;Q6AI08;A0A087WXZ7	K7EIX2	HEATR6	HEAT repeat-containing protein 6	yes	no	3	0.0014603	32.275	0	0	0	0	0	0	3653.5	5609.5	3667.5	0	0	0	#DIV/0!	#DIV/0!	#DIV/0!	0	0	0
ACANPAAGSVILLENLR	CVGPEVEKACANPAAG	VILLENLRFHVEEEGK	1710.91	P00558;P00558-2	P00558	PGK1	Phosphoglycerate kinase 1	yes	no	3	1.3769e-10	81.656	35261	38528	42528	1034.3	0	2570.3	52239	53325	55367	4665.6	3820.2	5355.8	0.0284968	0	0.0569933	0.0819899	0.0668508	0.0882008
ACARPLISVYSEK	________________	LISVYSEKGESSGKNV	1435.75	P36578;H3BTP7;H3BU31	P36578	RPL4	60S ribosomal protein L4	yes	no	3	0.0009074	68.676	101380	104440	73884	21751	17847	8520.8	0	0	0	0	0	0	0.176649	0.145944	0.103402	#DIV/0!	#DIV/0!	#DIV/0!
ACDILAIDK	CLEDLRSKACDILAID	CDILAIDKSLTPVTLV	960.495	O00273;O00273-2;K7ERT1	O00273	DFFA	DNA fragmentation factor subunit alpha	yes	no	3	0.0018668	53.756	123420	128160	130470	0	0	0	137720	93884	104990	0	0	0	0	0	0	0	0	0
ACDLPAWVHFPDTER	RVVRLGVRACDLPAWV	VHFPDTERAEWLNKTV	1755.8	H7BXI1;A0A087WXU3;A0FGR8-2;A0FGR8;A0FGR8-6	H7BXI1	ESYT2	Extended synaptotagmin-2	yes	no	4	0.012688	16.119	4855	10110	7377.5	0	0	0	0	0	0	0	0	0	0	0	0	#DIV/0!	#DIV/0!	#DIV/0!
ACDSVTSNVLPLLLEQFHK	AAAGASARACDSVTSN	LLLEQFHKHSQSSQRR	2113.09	Q96T76-9;Q96T76;Q96T76-8;H7C1W5	Q96T76-9	MMS19	MMS19 nucleotide excision repair protein homolog	yes	no	4	0.00024636	24.893	0	0	0	0	0	0	9837.4	8498.3	13100	0	0	0	#DIV/0!	#DIV/0!	#DIV/0!	0	0	0
ACEAFEAQECER	EWQSEHIKACEAFEAQ	FEAQECERINFFRNAL	1384.54	Q9H939-2;Q9H939	Q9H939-2	PSTPIP2	Proline-serine-threonine phosphatase-interacting protein 2	yes	no	4	0.00031714	51.013	61875	82696	59390	13261	10261	7437.7	0	0	0	0	0	0	0.176493	0.110384	0.111297	#DIV/0!	#DIV/0!	#DIV/0!
ACEFAGFQCQIQFGPHNEQK	SHPVSFDKACEFAGFQ	FGPHNEQKHKAGFLDL	2281	Q9Y490	Q9Y490	TLN1	Talin-1	yes	yes	5	0.012556	16.299	94851	112730	89290	16181	13728	7984.1	0	0	0	0	0	0	0.145733	0.108558	0.0820784	#DIV/0!	#DIV/0!	#DIV/0!
ACEPGVDYVYK	TLEDRLDKACEPGVDY	PGVDYVYKTRLIQKKL	1242.56	CON__Q2UVX4;M0QXZ3;P01024	CON__Q2UVX4	C3	Complement C3;Complement C3 beta chain;C3-beta-c;Complement C3 alpha chain;C3a anaphylatoxin;Acylation stimulating protein;Complement C3b alpha chain;Complement C3c alpha chain fragment 1;Complement C3dg fragment;Complement C3g fragment;Complement C3d fragment;Complement C3f fragment;Complement C3c alpha chain fragment 2	yes	no	3	0.024965	23.118	0	0	0	0	0	0	9616.5	4052.5	14359	45064	36341	32669	#DIV/0!	#DIV/0!	#DIV/0!	0.824133	0.899674	0.694671
ACFSANGEEVLATSTHSK	LERFPIFKACFSANGE	LATSTHSKVLYVYDML	1850.85	Q9Y5J1;J3KSR7	Q9Y5J1	UTP18	U3 small nucleolar RNA-associated protein 18 homolog	yes	no	4	1.689e-29	75.143	50799	63296	44897	17739	6209.2	7923.2	55646	39716	49167	1838.8	0	4205.5	0.25882	0.0893343	0.150003	0.0319876	0	0.0787953
ACFYNLDK	YFGGRVVKACFYNLDK	ACFYNLDKFRVLDLAE	972.438	Q96I25	Q96I25	RBM17	Splicing factor 45	yes	yes	3	0.017971	37.722	172890	204260	179840	22831	14974	17414	141840	101080	111860	21606	8475.6	15652	0.116651	0.0683014	0.0882821	0.13219	0.0773635	0.122749
ACGDSTLTQITAGLDPVGR	NQIRDARKACGDSTLT	AGLDPVGRIQMRTRRT	1873.92	P62879;C9JXA5;C9JIS1;C9JZN1	P62879	GNB2	Guanine nucleotide-binding protein G(I)/G(S)/G(T) subunit beta-2	yes	no	3	3.0564e-06	47.204	13432	15954	16291	0	0	4449.1	0	0	0	0	0	0	0	0	0.214517	#DIV/0!	#DIV/0!	#DIV/0!
ACGLNFADLMAR	GQLTLRLRACGLNFAD	NFADLMARQGLYDRLP	1280.6	Q99536;K7ERT7	Q99536	VAT1	Synaptic vesicle membrane protein VAT-1 homolog	yes	no	3	0.00024548	63.864	39290	42889	31390	4484	0	0	68796	57021	56311	0	0	4368.9	0.102435	0	0	0	0	0.0719991
ACGLVASNLNLK	________________	VASNLNLKPGECLRVR	1201.65	P09382;F8WEI7	P09382	LGALS1	Galectin-1	no	no		1	NaN	0	0	0	0	0	0	0	0	0	0	0	0	#DIV/0!	#DIV/0!	#DIV/0!	#DIV/0!	#DIV/0!	#DIV/0!
ACGLVASNLNLKPGECLR	________________	LKPGECLRVRGEVAPD	1856.96	P09382;F8WEI7	P09382	LGALS1	Galectin-1	yes	no	4;5	1.9067e-63	141.55	144640	151830	122740	18603	10051	3772.8	144110	117030	103110	4231.3	3979.2	7502.6	0.113959	0.0620888	0.0298215	0.0285241	0.0328835	0.0678277
ACGNFGIPCELR	GHCEKIKKACGNFGIP	FGIPCELRVTSAHKGP	1278.58	P22234;P22234-2;E9PBS1;D6RF62	P22234	PAICS	Multifunctional protein ADE2;Phosphoribosylaminoimidazole-succinocarboxamide synthase;Phosphoribosylaminoimidazole carboxylase	yes	no	3;4	0.00023407	62.528	566880	722520	562000	54047	61174	91481	463740	341620	357630	62162	34262	41541	0.0870424	0.0780585	0.13999	0.118201	0.0911509	0.104068
ACIDSNEDGDLSK	WHDGEVWRACIDSNED	NEDGDLSKSTVLRNYK	1365.57	Q5VZU9;P29144	Q5VZU9	TPP2	Tripeptidyl-peptidase 2	yes	no	3	0.00051205	41.644	0	0	0	0	0	0	22652	18322	15323	0	2770.2	0	#DIV/0!	#DIV/0!	#DIV/0!	0	0.131338	0
ACIPVGLLGK	KQPTPIQKACIPVGLL	IPVGLLGKDICACAAT	969.568	B7Z6D5;Q96GQ7;A0A087X059	B7Z6D5	DDX27	Probable ATP-dependent RNA helicase DDX27	yes	no	3	0.01151	30.612	0	0	0	0	0	0	51857	32742	32354	7915.8	0	0	#DIV/0!	#DIV/0!	#DIV/0!	0.132431	0	0
ACLDTAVENMPSLK	LLDSPALKACLDTAVE	VENMPSLKMKVVEVLA	1490.71	P49327;A0A0U1RQF0	P49327	FASN	Fatty acid synthase;[Acyl-carrier-protein] S-acetyltransferase;[Acyl-carrier-protein] S-malonyltransferase;3-oxoacyl-[acyl-carrier-protein] synthase;3-oxoacyl-[acyl-carrier-protein] reductase;3-hydroxyacyl-[acyl-carrier-protein] dehydratase;Enoyl-[acyl-carrier-protein] reductase;Oleoyl-[acyl-carrier-protein] hydrolase	yes	no	3	9.0379e-06	58.32	0	0	0	0	0	0	166660	148570	141860	0	3051.1	6158.4	#DIV/0!	#DIV/0!	#DIV/0!	0	0.0201232	0.0416056
ACLENLGLK	VEKMIDPKACLENLGL	CLENLGLKHIFSEDTS	959.511	P36952	P36952	SERPINB5	Serpin B5	yes	yes	3	0.015269	31.871	0	0	0	0	0	0	0	0	0	0	0	0	#DIV/0!	#DIV/0!	#DIV/0!	#DIV/0!	#DIV/0!	#DIV/0!
ACLIFFDEIDAIGGAR	FEMARTKKACLIFFDE	IDAIGGARFDDGAGGD	1709.84	P35998;P35998-2	P35998	PSMC2	26S protease regulatory subunit 7	yes	no	3	3.2163e-10	81.311	23142	20071	15786	0	0	0	42887	30213	32918	0	0	0	0	0	0	0	0	0
ACLISLGYDIGNDPQGEAEFAR	TLGPEEFKACLISLGY	QGEAEFARIMSIVDPN	2338.09	P12814	P12814	ACTN1	Alpha-actinin-1	yes	yes	3	8.7013e-07	42.172	4847.8	13472	7368.1	0	0	0	10065	6685.8	7530.6	0	0	0	0	0	0	0	0	0
ACLISLGYDVENDRQGEAEFNR	ALGPEEFKACLISLGY	QGEAEFNRIMSLVDPN	2498.15	O43707;O43707-2;F5GXS2;O43707-3	O43707	ACTN4	Alpha-actinin-4	yes	no	4	6.0648e-47	110.6	40198	57307	31385	0	2800.1	0	31125	23382	26238	0	0	0	0	0.0465852	0	0	0	0
ACNAIEDAQSTR	KDTATAERACNAIEDA	IEDAQSTRQQQKLMKQ	1277.57	Q709C8-3;Q709C8	Q709C8-3	VPS13C	Vacuolar protein sorting-associated protein 13C	yes	no	3	0.00027586	42.809	0	0	0	0	0	0	0	0	0	0	0	0	#DIV/0!	#DIV/0!	#DIV/0!	#DIV/0!	#DIV/0!	#DIV/0!
ACNPQPNGENAISAR	HDPLSLCKACNPQPNG	GENAISARSDLNPANG	1540.71	Q8NHP8-2;Q8NHP8	Q8NHP8-2	PLBD2	Putative phospholipase B-like 2;Putative phospholipase B-like 2 32 kDa form;Putative phospholipase B-like 2 45 kDa form	yes	no	3	0.00065927	38.028	0	0	0	0	0	0	0	0	0	0	0	0	#DIV/0!	#DIV/0!	#DIV/0!	#DIV/0!	#DIV/0!	#DIV/0!
ACNQLGQFLQHR	SEPNLLVRACNQLGQF	LGQFLQHRETNLRYLA	1413.69	O95782-2;O95782;A0A0G2JQM1;A0A0G2JS82;O94973-3;O94973;O94973-2	O95782-2	AP2A1;AP2A2	AP-2 complex subunit alpha-1;AP-2 complex subunit alpha-2	yes	no	4	0.0003775	64.439	125160	156100	120900	35794	58178	48169	107260	98364	80819	1379.3	0	12515	0.222387	0.271507	0.284907	0.0126961	0	0.134088
ACPLDQAIGLLVAIFHK	________________	LLVAIFHKYSGREGDK	1808	R4GN98;P06703	R4GN98	S100A6	Protein S100;Protein S100-A6	yes	no	3	1.0025e-07	62.377	0	0	0	0	0	0	0	0	0	0	0	0	#DIV/0!	#DIV/0!	#DIV/0!	#DIV/0!	#DIV/0!	#DIV/0!
ACPLQPDHTNDEKE	GLGKAKRKACPLQPDH	DHTNDEKE________	1595.69	Q15004;H0YKX3	Q15004	KIAA0101	PCNA-associated factor	yes	no	3;4	0.010568	16.529	4443.8	3970.8	2162.4	6264.8	0	3722	0	0	0	0	0	0	0.585025	0	0.63252	#DIV/0!	#DIV/0!	#DIV/0!
ACPQIVTALTLLNR	EKASLLWRACPQIVTA	TALTLLNREASQEQPV	1511.85	Q14146	Q14146	URB2	Unhealthy ribosome biogenesis protein 2 homolog	yes	yes	3	0.00022826	44.457	16284	25611	12591	0	0	0	10738	16052	8750.4	0	0	0	0	0	0	0	0	0
ACPRPEGLNFQDLK	NQVLNLIKACPRPEGL	GLNFQDLKNQLKHMSV	1586.79	P15927;P15927-2;P15927-3;Q5TEJ0	P15927	RPA2	Replication protein A 32 kDa subunit	yes	no	4	2.4806e-07	67.095	380890	455980	403110	23614	14432	14741	419920	393590	360080	8539.9	20814	18986	0.0583777	0.0306795	0.0352781	0.0199316	0.0502263	0.0500863
ACQEQIEALLESSLR	KCDPDCLRACQEQIEA	ALLESSLRQAQQNMDP	1688.84	P24385	P24385	CCND1	G1/S-specific cyclin-D1	yes	yes	3	1.3107e-08	71.344	0	0	0	0	0	0	23356	31006	34259	2360.7	0	4396.7	#DIV/0!	#DIV/0!	#DIV/0!	0.0917964	0	0.11374
ACQGQYETIER	LGSPEKVKACQGQYET	GQYETIERLRSLSPKI	1296.58	H7C471;H0Y5R9;H0Y2U5;F8WCD1;B5MD46;H7C1Q1;Q9BXI6;Q9BXI6-2	H7C471	TBC1D10A	TBC1 domain family member 10A	yes	no	3	0.001898	29.805	0	0	0	0	0	0	29953	32028	26199	11871	4533	25055	#DIV/0!	#DIV/0!	#DIV/0!	0.283832	0.123985	0.48884
ACQSCPSEPNTAALQAALAR	QFCCALHKACQSCPSE	ALQAALARVVPSYMQA	2000.94	Q8TEX9;Q8TEX9-2;H0YN14;H0YMR4	Q8TEX9	IPO4	Importin-4	yes	no	4	0.00011539	34.721	18259	14769	7831.6	5019.7	4226.3	2833.5	0	0	0	0	0	0	0.215635	0.222492	0.26568	#DIV/0!	#DIV/0!	#DIV/0!
ACQSIYPLHDVFVR	SIGKDIEKACQSIYPL	PLHDVFVRKVKMLKKP	1646.82	P61247;D6RAT0;D6RG13;D6RB09;H0Y9Y4;D6R9B6	P61247	RPS3A	40S ribosomal protein S3a	yes	no	4	9.2829e-19	84.297	312790	408430	292190	4170.5	15814	9700.4	317490	249270	254980	1995.5	2669.4	9518.1	0.0131578	0.0372757	0.0321322	0.00624598	0.0105954	0.0359855
ACQSIYPLHDVFVRK	SIGKDIEKACQSIYPL	LHDVFVRKVKMLKKPK	1774.92	P61247;D6RAT0;D6RG13;D6RB09;H0Y9Y4;D6R9B6	P61247	RPS3A	40S ribosomal protein S3a	yes	no	3;5	0.0001104	45.207	222700	258570	212840	1016	5600.6	2705.3	147520	123270	106810	1881.4	0	2635.1	0.00454147	0.0212007	0.012551	0.0125929	0	0.0240769
ACTTEEDQEK	HTLLQRVKACTTEEDQ	TTEEDQEKLMQITSLH	1152.46	P49915;P49915-2	P49915	GMPS	GMP synthase [glutamine-hydrolyzing]	yes	no	2	0.0043917	54.611	0	0	0	0	0	0	0	0	0	0	0	0	#DIV/0!	#DIV/0!	#DIV/0!	#DIV/0!	#DIV/0!	#DIV/0!
ACVCQTLGISPEEK	RSDYAGFRACVCQTLG	LGISPEEKFVITTTSR	1476.7	A6NHR9-2;A6NHR9	A6NHR9-2	SMCHD1	Structural maintenance of chromosomes flexible hinge domain-containing protein 1	yes	no	4	0.0052911	27.649	168020	218450	149280	42744	38857	32168	0	0	0	0	0	0	0.202805	0.151014	0.177285	#DIV/0!	#DIV/0!	#DIV/0!
ACVLELEER	QQELKNLRACVLELEE	CVLELEERLSTQEGLV	1060.52	Q9BW19	Q9BW19	KIFC1	Kinesin-like protein KIFC1	yes	yes	3	0.0091858	37.344	120750	134580	113870	15862	9287.7	9445.3	78283	62521	77068	5831.7	3467.6	16938	0.11611	0.0645572	0.0765947	0.0693303	0.0525485	0.18018
ACVMMQGR	VFGFLNGRACVMMQGR	ACVMMQGRFHMYEGYP	894.387	P00491;G3V5M2;G3V2H3	P00491	PNP	Purine nucleoside phosphorylase	yes	no	3	0.004415	52.403	0	0	0	0	0	0	0	0	0	0	0	0	#DIV/0!	#DIV/0!	#DIV/0!	#DIV/0!	#DIV/0!	#DIV/0!
ACYALENFVENLGPK	GHTHHLAKACYALENF	FVENLGPKVQPYLPEL	1666.8	Q8TEX9;Q8TEX9-2;H0YN14	Q8TEX9	IPO4	Importin-4	yes	no	3	2.6589e-06	40.941	31124	27211	24513	4521.4	3728.3	0	83963	68506	60502	8352.3	2274.8	4104.6	0.126844	0.120504	0	0.0904758	0.0321387	0.0635322
ACYGVLR	LGGLAVRRACYGVLRF	RACYGVLRFIMESGAK	780.395	P23396;P23396-2;E9PL09;H0YEU2	P23396	RPS3	40S ribosomal protein S3	yes	no	2	0.050167	44.945	0	0	0	0	0	0	0	0	0	0	0	0	#DIV/0!	#DIV/0!	#DIV/0!	#DIV/0!	#DIV/0!	#DIV/0!
ACYLSINPQKDETLETEK	IVKAIKERACYLSINP	DETLETEKAQYYLPDG	2081	R4GMT0;P61163	R4GMT0	ACTR1A	Alpha-centractin	yes	no	4	1.7556e-08	61.167	106000	126290	94849	18957	20046	18442	87845	72287	57362	2264.8	2606	4414	0.151708	0.136986	0.162784	0.0251338	0.0347963	0.0714517
ADAEVIILPK	________________	AEVIILPKKHKKKKER	1067.62	O60832;O60832-2;C9IYT0	O60832	DKC1	H/ACA ribonucleoprotein complex subunit 4	yes	no	2	0.00059005	53.968	0	0	0	0	0	0	0	0	0	0	0	0	#DIV/0!	#DIV/0!	#DIV/0!	#DIV/0!	#DIV/0!	#DIV/0!
ADATNVNNWHWTER	PRWIVEERADATNVNN	NNWHWTERDASNWSTD	1712.77	O95433;O95433-2;G3V3W9	O95433	AHSA1	Activator of 90 kDa heat shock protein ATPase homolog 1	yes	no	3	2.5006e-05	68.972	0	0	0	0	0	0	0	0	0	0	0	0	#DIV/0!	#DIV/0!	#DIV/0!	#DIV/0!	#DIV/0!	#DIV/0!
ADAVQDSEMVELVELEIR	HVVVYVNKADAVQDSE	ELVELEIRELLTEFGY	2045	P49411	P49411	TUFM	Elongation factor Tu, mitochondrial	yes	yes	3	0.0020115	26.474	0	0	0	0	0	0	0	0	0	0	0	0	#DIV/0!	#DIV/0!	#DIV/0!	#DIV/0!	#DIV/0!	#DIV/0!
ADCILYYGFGDIFR	RAGRDDMKADCILYYG	YGFGDIFRISSMVVME	1651.77	P46063	P46063	RECQL	ATP-dependent DNA helicase Q1	yes	yes	3	0.00034473	32.275	22144	7553.7	16725	1658.1	0	8734.4	10205	5127	7856.8	0	3995.2	0	0.0696619	0	0.343072	0	0.437965	0
ADDLDFETGDAGASATFPMQCSALRK	________________	MQCSALRKNGFVVLKG	2716.21	P63241;I3L397;I3L504;Q6IS14	P63241	EIF5A;EIF5AL1	Eukaryotic translation initiation factor 5A-1;Eukaryotic translation initiation factor 5A;Eukaryotic translation initiation factor 5A-1-like	yes	no	3	2.821e-35	88.836	0	0	0	0	0	0	0	0	0	0	0	0	#DIV/0!	#DIV/0!	#DIV/0!	#DIV/0!	#DIV/0!	#DIV/0!
ADDNATIR	ESMQPNRRADDNATIR	ADDNATIRVTNLSEDT	874.414	O75821;K7ER90;K7EL20;K7ENA8	O75821	EIF3G	Eukaryotic translation initiation factor 3 subunit G	yes	no	2	0.0089676	64.265	0	0	0	0	0	0	0	0	0	0	0	0	#DIV/0!	#DIV/0!	#DIV/0!	#DIV/0!	#DIV/0!	#DIV/0!
ADDTSAATIEK	PNLIQRPKADDTSAAT	TSAATIEKKATATISA	1120.52	Q9Y2W2	Q9Y2W2	WBP11	WW domain-binding protein 11	yes	yes	2	0.0011978	51.445	0	0	0	0	0	0	0	0	0	0	0	0	#DIV/0!	#DIV/0!	#DIV/0!	#DIV/0!	#DIV/0!	#DIV/0!
ADEALAGLDEGALRK	________________	LDEGALRKLLEVTADL	1527.79	P53814-5;P53814;P53814-6;C9JGQ0;H7C372	P53814-5	SMTN	Smoothelin	yes	no	2	0.00079401	45.359	0	0	0	0	0	0	0	0	0	0	0	0	#DIV/0!	#DIV/0!	#DIV/0!	#DIV/0!	#DIV/0!	#DIV/0!
ADEASELACPTPK	KLQELSSKADEASELA	ELACPTPKEDGLAQQQ	1330.61	P49327;A0A0U1RQF0	P49327	FASN	Fatty acid synthase;[Acyl-carrier-protein] S-acetyltransferase;[Acyl-carrier-protein] S-malonyltransferase;3-oxoacyl-[acyl-carrier-protein] synthase;3-oxoacyl-[acyl-carrier-protein] reductase;3-hydroxyacyl-[acyl-carrier-protein] dehydratase;Enoyl-[acyl-carrier-protein] reductase;Oleoyl-[acyl-carrier-protein] hydrolase	yes	no	3	0.0026058	31.708	0	0	0	0	0	0	47921	50965	31888	19143	6671.2	14897	#DIV/0!	#DIV/0!	#DIV/0!	0.285444	0.115747	0.318414
ADEELEALRR	________________	EELEALRRQRLAELQA	1200.61	O14737;O14737-2;K7ESJ4;Q3HM38;X6R2P6	O14737	PDCD5	Programmed cell death protein 5	yes	no	2	0.0033828	54.157	0	0	0	0	0	0	0	0	0	0	0	0	#DIV/0!	#DIV/0!	#DIV/0!	#DIV/0!	#DIV/0!	#DIV/0!
ADEGISFR	AQDYGVLKADEGISFR	ADEGISFRGLFIIDDK	893.424	Q06830;A0A0A0MSI0	Q06830	PRDX1	Peroxiredoxin-1	yes	no	2	0.0013556	113.89	0	0	0	0	0	0	0	0	0	0	0	0	#DIV/0!	#DIV/0!	#DIV/0!	#DIV/0!	#DIV/0!	#DIV/0!
ADEHVIDQGDDGDNFYVIER	AMFERIVKADEHVIDQ	DNFYVIERGTYDILVT	2306.01	P13861-2;P13861;H7C1L0	P13861-2	PRKAR2A	cAMP-dependent protein kinase type II-alpha regulatory subunit	yes	no	3	0.00021221	32.156	0	0	0	0	0	0	0	0	0	0	0	0	#DIV/0!	#DIV/0!	#DIV/0!	#DIV/0!	#DIV/0!	#DIV/0!
ADEVVWVR	VRDLTIQKADEVVWVR	ADEVVWVRARVHTSRA	972.503	P14868;C9J7S3;C9JLC1;H7C278;C9JQM9	P14868	DARS	Aspartate--tRNA ligase, cytoplasmic	yes	no	2	0.0031068	88.942	0	0	0	0	0	0	0	0	0	0	0	0	#DIV/0!	#DIV/0!	#DIV/0!	#DIV/0!	#DIV/0!	#DIV/0!
ADFCIIHYAGK	KPKQLKDKADFCIIHY	CIIHYAGKVDYKADEW	1236.6	P35579;P35579-2;P35580;P35580-5;P35580-2;P35580-3;P35580-4	P35579	MYH9;MYH10	Myosin-9;Myosin-10	no	no	3	0.031364	15.586	56396	65070	45786	2375.9	7568.2	6468.8	0	0	0	0	0	0	0.0404258	0.10419	0.123793	#DIV/0!	#DIV/0!	#DIV/0!
ADFDNTVAIHPTSSEELVTLR	AVKMGATKADFDNTVA	SEELVTLR________	2314.14	P00390-2;P00390;P00390-3;P00390-4;P00390-5	P00390-2	GSR	Glutathione reductase, mitochondrial	yes	no	3	4.74e-13	54.672	0	0	0	0	0	0	0	0	0	0	0	0	#DIV/0!	#DIV/0!	#DIV/0!	#DIV/0!	#DIV/0!	#DIV/0!
ADFPAGIPECGTDALR	EKAKEGQKADFPAGIP	ECGTDALRFGLCAYMS	1631.76	P26640;A0A140T936;H0Y426	P26640	VARS	Valine--tRNA ligase	yes	no	3	5.1605e-06	60.474	89122	123980	92997	4280.7	4147.6	10656	152510	135930	136090	9416.9	7050	17832	0.0458306	0.0323709	0.102805	0.0581553	0.0493076	0.115851
ADFREPNAEVPRPIPHIGPDYIPTEEER	________________	YIPTEEERRVFAECND	3243.59	Q9NX40;D6RG39;D6RIT9;Q9NX40-3;Q9NX40-2;Q9NX40-4;D6R918;D6RBC5;D6RDI5;D6RA54;D6RC55;D6RF07	Q9NX40	OCIAD1	OCIA domain-containing protein 1	yes	no	5	2.3938e-09	38.537	0	0	0	0	0	0	0	0	0	0	0	0	#DIV/0!	#DIV/0!	#DIV/0!	#DIV/0!	#DIV/0!	#DIV/0!
ADGGTQVIDTK	KNQVTATKADGGTQVI	GTQVIDTKNILIATGS	1103.55	P09622;E9PEX6;P09622-2	P09622	DLD	Dihydrolipoyl dehydrogenase, mitochondrial;Dihydrolipoyl dehydrogenase	yes	no	2	1.0971e-08	100.02	0	0	0	0	0	0	0	0	0	0	0	0	#DIV/0!	#DIV/0!	#DIV/0!	#DIV/0!	#DIV/0!	#DIV/0!
ADGQVAELLLR	________________	QVAELLLRRLEASDGG	1183.66	Q9Y285-2;Q9Y285;K7ER16;K7EK06	Q9Y285-2	FARSA	Phenylalanine--tRNA ligase alpha subunit	yes	no	2	0.00040696	64.04	0	0	0	0	0	0	0	0	0	0	0	0	#DIV/0!	#DIV/0!	#DIV/0!	#DIV/0!	#DIV/0!	#DIV/0!
ADGSSLPEWVTDNAGTLHFAR	KPTIKWERADGSSLPE	AGTLHFARVTRDDAGN	2243.06	Q13308-4;Q13308;Q13308-6;Q13308-5	Q13308-4	PTK7	Inactive tyrosine-protein kinase 7	yes	no	3	0.021264	16.299	0	0	0	0	0	0	0	0	0	0	0	0	#DIV/0!	#DIV/0!	#DIV/0!	#DIV/0!	#DIV/0!	#DIV/0!
ADGVVEGIDVNGPK	ILEMPPEKADGVVEGI	GIDVNGPKAQLMLRYP	1368.69	O94888;C9JAT7	O94888	UBXN7	UBX domain-containing protein 7	yes	no	2	0.037239	22.046	0	0	0	0	0	0	0	0	0	0	0	0	#DIV/0!	#DIV/0!	#DIV/0!	#DIV/0!	#DIV/0!	#DIV/0!
ADGYVDNLAEAVDLLLQHADK	DEHHPEVKADGYVDNL	LLLQHADK________	2269.12	Q9H008	Q9H008	LHPP	Phospholysine phosphohistidine inorganic pyrophosphate phosphatase	yes	yes	3	0.04023	13.592	0	0	0	0	0	0	0	0	0	0	0	0	#DIV/0!	#DIV/0!	#DIV/0!	#DIV/0!	#DIV/0!	#DIV/0!
ADGYVLEGK	SRPGQCGRADGYVLEG	DGYVLEGKELEFYLRK	950.471	P62241;Q5JR95	P62241	RPS8	40S ribosomal protein S8	yes	no	2	0.0035433	57.708	0	0	0	0	0	0	0	0	0	0	0	0	#DIV/0!	#DIV/0!	#DIV/0!	#DIV/0!	#DIV/0!	#DIV/0!
ADHDFVVQEDFMK	EAGMFAIRADHDFVVQ	VVQEDFMKAVRKVADS	1579.7	A0A087X2I1;P62333	A0A087X2I1	PSMC6	26S protease regulatory subunit 10B	yes	no	3	0.00077165	39.016	0	0	0	0	0	0	0	0	0	0	0	0	#DIV/0!	#DIV/0!	#DIV/0!	#DIV/0!	#DIV/0!	#DIV/0!
ADHGEPIGR	AGGSFTVRADHGEPIG	DHGEPIGRGTKVILHL	950.457	P08238	P08238	HSP90AB1	Heat shock protein HSP 90-beta	yes	yes	2	2.15e-166	205.58	0	0	0	0	0	0	0	0	0	0	0	0	#DIV/0!	#DIV/0!	#DIV/0!	#DIV/0!	#DIV/0!	#DIV/0!
ADHQPLTEASYVNLPTIALCNTDSPLR	LLVVTDPRADHQPLTE	CNTDSPLRYVDIAIPC	2938.45	C9J9K3;A0A0C4DG17;P08865	C9J9K3	RPSA	40S ribosomal protein SA	yes	no	4;5	1.1404e-18	49.186	29907	31509	21400	1405.2	0	0	103640	94226	92412	11995	6460.5	18454	0.0448771	0	0	0.103732	0.0641645	0.166453
ADHVQSLAQLENLCK	________________	AQLENLCKQLYETTDT	1667.83	Q9UIA9	Q9UIA9	XPO7	Exportin-7	yes	yes	3	1.8489e-06	63.894	0	0	0	0	0	0	50867	42177	36632	0	0	5138.8	#DIV/0!	#DIV/0!	#DIV/0!	0	0	0.123024
ADIIHACDIVEDAAIAYGYNNIQMTLPK	EIEIPPTRADIIHACD	NIQMTLPKTYTIANQF	3061.49	Q9NSD9;Q9NSD9-2	Q9NSD9	FARSB	Phenylalanine--tRNA ligase beta subunit	yes	no	4	0.0325	12.787	0	0	2383.7	0	0	0	0	0	0	0	0	0	#DIV/0!	#DIV/0!	0	#DIV/0!	#DIV/0!	#DIV/0!
ADILQVGLR	GTNGQVTRADILQVGL	DILQVGLRELLNALFS	983.576	Q9H074;D6REB4;Q9H074-3;Q9H074-2;D6RJF2	Q9H074	PAIP1	Polyadenylate-binding protein-interacting protein 1	yes	no	2	0.0017168	81.784	0	0	0	0	0	0	0	0	0	0	0	0	#DIV/0!	#DIV/0!	#DIV/0!	#DIV/0!	#DIV/0!	#DIV/0!
ADIQLLVYTIDDLIDK	SDHRMREKADIQLLVY	TIDDLIDKLSTIVN__	1846.99	Q9NUJ1;Q9NUJ1-2	Q9NUJ1	ABHD10	Mycophenolic acid acyl-glucuronide esterase, mitochondrial	yes	no	3	2.7629e-07	41.86	0	0	0	0	0	0	0	0	0	0	0	0	#DIV/0!	#DIV/0!	#DIV/0!	#DIV/0!	#DIV/0!	#DIV/0!
ADIQTER	________________	MADIQTERAYQKQPTI	831.409	P62280;M0QZC5;M0R1H6	P62280	RPS11	40S ribosomal protein S11	yes	no	2	0.0015117	94.262	0	0	0	0	0	0	0	0	0	0	0	0	#DIV/0!	#DIV/0!	#DIV/0!	#DIV/0!	#DIV/0!	#DIV/0!
ADIWSLGITAIELAR	KQSAYDSKADIWSLGI	ITAIELARGEPPHSEL	1627.89	H0Y630;B4DR80;Q9Y6E0-2;Q9Y6E0;Q5JV98	H0Y630	STK24	Serine/threonine-protein kinase 24;Serine/threonine-protein kinase 24 36 kDa subunit;Serine/threonine-protein kinase 24 12 kDa subunit	yes	no	3	9.6424e-05	37.555	0	0	0	0	0	0	0	0	0	0	0	0	#DIV/0!	#DIV/0!	#DIV/0!	#DIV/0!	#DIV/0!	#DIV/0!
ADKDYHFKVDNDENEHQLSLR	YLFGCELKADKDYHFK	NEHQLSLRTVSLGAGA	2572.19	P06748-2;P06748;P06748-3	P06748-2	NPM1	Nucleophosmin	yes	no	4	0.0098571	19.897	0	0	0	0	0	0	0	0	0	0	0	0	#DIV/0!	#DIV/0!	#DIV/0!	#DIV/0!	#DIV/0!	#DIV/0!
ADLAAVEAK	ISEAQAIKADLAAVEA	DLAAVEAKVNRSTALL	886.476	Q14204	Q14204	DYNC1H1	Cytoplasmic dynein 1 heavy chain 1	yes	yes	2	0.0040945	53.775	0	0	0	0	0	0	0	0	0	0	0	0	#DIV/0!	#DIV/0!	#DIV/0!	#DIV/0!	#DIV/0!	#DIV/0!
ADLAECNIK	________________	DLAECNIKVMCRFRPL	975.47	P33176	P33176	KIF5B	Kinesin-1 heavy chain	yes	yes	2	0.0011179	69.598	0	0	0	0	0	0	95108	68409	67966	14064	17643	18624	#DIV/0!	#DIV/0!	#DIV/0!	0.128824	0.205027	0.215083
ADLATAPPHVTVVR	LKVVYPSKADLATAPP	PPHVTVVR________	1445.8	Q8N1G4	Q8N1G4	LRRC47	Leucine-rich repeat-containing protein 47	yes	yes	3	0.05261	16.182	0	0	0	0	0	0	0	0	0	0	0	0	#DIV/0!	#DIV/0!	#DIV/0!	#DIV/0!	#DIV/0!	#DIV/0!
ADLELPWRPLYDMVER	KKKELLSRADLELPWR	PLYDMVERILYSKTEH	2002	Q14997;F8WBH5	Q14997	PSME4	Proteasome activator complex subunit 4	yes	no	3	0.006281	26.148	0	0	0	0	0	0	0	0	0	0	0	0	#DIV/0!	#DIV/0!	#DIV/0!	#DIV/0!	#DIV/0!	#DIV/0!
ADLEMQIESLTEELAYLK	LDELTLTKADLEMQIE	TEELAYLKKNHEEEMK	2095.04	CON__P13645;P13645	CON__P13645	KRT10	Keratin, type I cytoskeletal 10	yes	no	3	0.032473	9.5614	0	0	0	0	0	0	0	0	0	0	0	0	#DIV/0!	#DIV/0!	#DIV/0!	#DIV/0!	#DIV/0!	#DIV/0!
ADLEMQIESLTEELAYLKK	LDELTLTKADLEMQIE	EELAYLKKNHEEEMKD	2223.13	CON__P13645;P13645	CON__P13645	KRT10	Keratin, type I cytoskeletal 10	yes	no	3	6.5969e-05	29.766	0	0	0	0	0	0	0	0	0	0	0	0	#DIV/0!	#DIV/0!	#DIV/0!	#DIV/0!	#DIV/0!	#DIV/0!
ADLINNLGTIAK	DTGIGMTKADLINNLG	NNLGTIAKSGTKAFME	1241.7	P07900;P07900-2;Q14568;P08238;Q58FF8	P08238	HSP90AA1;HSP90AA2P;HSP90AB1;HSP90AB2P	Heat shock protein HSP 90-alpha;Heat shock protein HSP 90-alpha A2;Heat shock protein HSP 90-beta;Putative heat shock protein HSP 90-beta 2	no	no	2	0.00051749	76.228	0	0	0	0	0	0	0	0	0	0	0	0	#DIV/0!	#DIV/0!	#DIV/0!	#DIV/0!	#DIV/0!	#DIV/0!
ADLLLSTQPGREEGSPLELER	ASASLPAKADLLLSTQ	GSPLELERLKLEPHEG	2309.19	F5GZS6;J3KPF3;P08195-3;P08195;P08195-4;P08195-2;F5GZI0	F5GZS6	SLC3A2	4F2 cell-surface antigen heavy chain	yes	no	3	4.5733e-22	82.037	0	0	0	0	0	0	0	0	0	0	0	0	#DIV/0!	#DIV/0!	#DIV/0!	#DIV/0!	#DIV/0!	#DIV/0!
ADLLQREEEEEEEEDQEGDRETTIR	LKPPAGWKADLLQREE	GDRETTIRGKATPAEE	3047.34	Q15269;A0A0B4J2E5	Q15269	PWP2	Periodic tryptophan protein 2 homolog	yes	no	4	0.017316	17.503	0	0	0	0	0	0	0	0	0	0	0	0	#DIV/0!	#DIV/0!	#DIV/0!	#DIV/0!	#DIV/0!	#DIV/0!
ADLNIILSSPEQLELFLLAQQK	EILPEVLKADLNIILS	LFLLAQQKVPSKLKKL	2482.37	Q9BQG0;Q9BQG0-2;I3L1L3	Q9BQG0	MYBBP1A	Myb-binding protein 1A	yes	no	3	0.0047082	18.509	0	0	0	0	0	0	0	0	0	0	0	0	#DIV/0!	#DIV/0!	#DIV/0!	#DIV/0!	#DIV/0!	#DIV/0!
ADLQAAAVR	PFLAPGARADLQAAAV	DLQAAAVRHVLALTGC	913.498	Q9BTY7;E9PIX0	Q9BTY7	HGH1	Protein HGH1 homolog	yes	no	2	0.014963	40.268	0	0	0	0	0	0	0	0	0	0	0	0	#DIV/0!	#DIV/0!	#DIV/0!	#DIV/0!	#DIV/0!	#DIV/0!
ADLSAMSAERDLCLSK	VDAFQQGKADLSAMSA	ERDLCLSKFVHKSFVE	1708.81	P50453	P50453	SERPINB9	Serpin B9	yes	yes	4	0.006928	27.496	51722	85316	66269	1607.5	5290.7	7677.5	83261	71570	76077	9806.4	3339.5	14372	0.0301428	0.0583919	0.103825	0.105369	0.0445805	0.158896
ADLSLADALTEPSPDIEGEIKR	________________	DIEGEIKRDFIATLEA	2339.19	E7EVA0;P27816-6;P27816;P27816-2;P27816-5;H7C456;A0A0J9YVV8;A0A0J9YW37;P27816-7	E7EVA0	MAP4	Microtubule-associated protein;Microtubule-associated protein 4	yes	no	3	2.7032e-30	70.453	0	0	0	0	0	0	0	0	0	0	0	0	#DIV/0!	#DIV/0!	#DIV/0!	#DIV/0!	#DIV/0!	#DIV/0!
ADLTALFLPR	AEKKDQMKADLTALFL	LTALFLPRQPPMSLAE	1115.63	Q13045-3;Q13045;Q13045-2	Q13045-3	FLII	Protein flightless-1 homolog	yes	no	2	0.001856	64.265	0	0	0	0	0	0	0	0	0	0	0	0	#DIV/0!	#DIV/0!	#DIV/0!	#DIV/0!	#DIV/0!	#DIV/0!
ADLTEYLSTHYK	ENVRKLSRADLTEYLS	EYLSTHYKAPRMVLAA	1439.69	P31930	P31930	UQCRC1	Cytochrome b-c1 complex subunit 1, mitochondrial	yes	yes	3	0.0084435	26.541	0	0	0	0	0	0	0	0	0	0	0	0	#DIV/0!	#DIV/0!	#DIV/0!	#DIV/0!	#DIV/0!	#DIV/0!
ADMGGAATICSAIVSAAK	SANMDLMRADMGGAAT	SAIVSAAKLNLPINII	1635.8	P28838-2;P28838;H0Y9Q1	P28838-2	LAP3	Cytosol aminopeptidase	yes	no	3	0.004881	23.683	46725	32964	52820	17937	19996	9771.2	53587	37617	42194	1994.3	3743.8	6222.3	0.277396	0.377568	0.156111	0.0358808	0.0905157	0.128517
ADMQNLVER	________________	DMQNLVERLERAVGRL	1074.51	Q01518;Q01518-2;Q5T0R1;Q5T0R7;Q5T0R6;Q5T0R5;Q5T0R4;Q5T0R3;Q5T0R2;Q5T0R9;Q5T0S3;Q5T0R8	Q01518	CAP1	Adenylyl cyclase-associated protein 1;Adenylyl cyclase-associated protein	yes	no	2	0.001024	71.501	0	0	0	0	0	0	0	0	0	0	0	0	#DIV/0!	#DIV/0!	#DIV/0!	#DIV/0!	#DIV/0!	#DIV/0!
ADPDCSNGQPQAAPTPGAPQNRK	LVVVKKAKADPDCSNG	PGAPQNRKEANPTPLT	2319.07	Q9BW85	Q9BW85	CCDC94	Coiled-coil domain-containing protein 94	yes	yes	4	0.0018654	21.37	5806.3	11738	21452	0	0	0	8775.2	0	10177	0	0	0	0	0	0	0	#DIV/0!	0
ADPDGPEAQAEACSGER	________________	AEACSGERTYQELLVN	1701.69	J3QSY4;D6RC52;D6RCB9;Q9NX24	J3QSY4	NHP2	H/ACA ribonucleoprotein complex subunit 2	yes	no	3	0.00045291	38.376	17271	33010	14650	0	0	0	0	0	0	0	0	0	0	0	0	#DIV/0!	#DIV/0!	#DIV/0!
ADPSLLGFSVNASSER	KKKQKMVRADPSLLGF	SVNASSERLNMGEIET	1648.81	Q6Y7W6-4;Q6Y7W6-5;Q6Y7W6;I1E4Y6;Q6Y7W6-3	Q6Y7W6-4	GIGYF2	PERQ amino acid-rich with GYF domain-containing protein 2	yes	no	2	0.023425	22.232	0	0	0	0	0	0	0	0	0	0	0	0	#DIV/0!	#DIV/0!	#DIV/0!	#DIV/0!	#DIV/0!	#DIV/0!
ADQDRLDLEER	EKFNRDQKADQDRLDL	DRLDLEERKKVETEAK	1358.64	Q14683;G8JLG1	Q14683	SMC1A	Structural maintenance of chromosomes protein 1A;Structural maintenance of chromosomes protein	yes	no	3	0.025431	20.857	0	0	0	0	0	0	0	0	0	0	0	0	#DIV/0!	#DIV/0!	#DIV/0!	#DIV/0!	#DIV/0!	#DIV/0!
ADQELLMYSHDNIICGITSVAFSR	TCRLFDLRADQELLMY	ITSVAFSRSGRLLLAG	2682.28	P62879;E7EP32;P62879-2	P62879	GNB2	Guanine nucleotide-binding protein G(I)/G(S)/G(T) subunit beta-2	yes	no	4	0.041061	12.939	30499	38721	34328	0	0	2654.2	55971	32786	34168	761.33	0	0	0	0	0.0717697	0.0134197	0	0
ADQLTEEQIAEFK	HFAQQPCKADQLTEEQ	EEQIAEFKEAFSLFDK	1520.74	H0Y7A7;P62158;F8WBR5;M0QZ52;G3V479	H0Y7A7	CALM2;CALM1;CALM3	Calmodulin	yes	no	2	0.00020306	70.942	0	0	0	0	0	0	0	0	0	0	0	0	#DIV/0!	#DIV/0!	#DIV/0!	#DIV/0!	#DIV/0!	#DIV/0!
ADQQYECVAEIGEGAYGK	MEKDGLCRADQQYECV	IGEGAYGKVFKARDLK	1929.84	Q00534	Q00534	CDK6	Cyclin-dependent kinase 6	yes	yes	3	0.0076919	12.942	0	0	0	0	0	0	0	0	0	0	0	0	#DIV/0!	#DIV/0!	#DIV/0!	#DIV/0!	#DIV/0!	#DIV/0!
ADRDESSPYAAMLAAQDVAQR	VTGGMKVKADRDESSP	AAQDVAQRCKELGITA	2264.05	P62263;H0YB22;E5RH77	P62263	RPS14	40S ribosomal protein S14	yes	no	3	2.9652e-06	42.123	0	0	0	0	0	0	0	0	0	0	0	0	#DIV/0!	#DIV/0!	#DIV/0!	#DIV/0!	#DIV/0!	#DIV/0!
ADRESRYEEEEEQSR	ELEEEARKADRESRYE	EEEEEQSRSMSRKRKA	1911.82	Q9Y5B9	Q9Y5B9	SUPT16H	FACT complex subunit SPT16	yes	yes	4	0.020328	23.831	0	0	0	0	0	0	0	0	0	0	0	0	#DIV/0!	#DIV/0!	#DIV/0!	#DIV/0!	#DIV/0!	#DIV/0!
ADRETVAVKPTENNEEEFTSK	SLEAQGIKADRETVAV	NEEEFTSKDKKKKGQK	2393.13	A0A087WUT6;O60841	A0A087WUT6	EIF5B	Eukaryotic translation initiation factor 5B	yes	no	4	5.8738e-18	47.155	0	0	0	0	0	0	0	0	0	0	0	0	#DIV/0!	#DIV/0!	#DIV/0!	#DIV/0!	#DIV/0!	#DIV/0!
ADSELQLVEQR	________________	ELQLVEQRIRSFPDFP	1286.65	P07741;P07741-2;H3BQF1;H3BQZ9;H3BSW3	P07741	APRT	Adenine phosphoribosyltransferase	yes	no	2	0.00024546	84.213	0	0	0	0	0	0	0	0	0	0	0	0	#DIV/0!	#DIV/0!	#DIV/0!	#DIV/0!	#DIV/0!	#DIV/0!
ADSERQNQEYQR	EAQLGDVRADSERQNQ	RQNQEYQRLMDIKSRL	1522.68	P08727;CON__P08727	P08727	KRT19	Keratin, type I cytoskeletal 19	yes	no	3	5.0384e-101	178.32	0	0	0	0	0	0	0	0	0	0	0	0	#DIV/0!	#DIV/0!	#DIV/0!	#DIV/0!	#DIV/0!	#DIV/0!
ADSVVVLLCR	LLGFIPAKADSVVVLL	SVVVLLCRQPCASQSS	1073.59	Q92900-2;Q92900	Q92900-2	UPF1	Regulator of nonsense transcripts 1	yes	no	3	0.00087519	64.841	0	0	0	0	0	0	185490	167260	134390	8669.6	6977	9487.1	#DIV/0!	#DIV/0!	#DIV/0!	0.0446519	0.0400432	0.0659389
ADTEEEFLAFRK	QPKRSLRKADTEEEFL	EEFLAFRKQTPSAGKA	1454.7	P46013;P46013-2	P46013	MKI67	Antigen KI-67	yes	no	3	0.040759	13.679	0	0	0	0	0	0	0	0	0	0	0	0	#DIV/0!	#DIV/0!	#DIV/0!	#DIV/0!	#DIV/0!	#DIV/0!
ADTLDPALLRPGRLDR	KVIMATNRADTLDPAL	LRPGRLDRKIEFPLPD	1777.98	P43686;P43686-2	P43686	PSMC4	26S protease regulatory subunit 6B	yes	no	4	0.006072	15.514	0	0	0	0	0	0	0	0	0	0	0	0	#DIV/0!	#DIV/0!	#DIV/0!	#DIV/0!	#DIV/0!	#DIV/0!
ADTLTDEINFLR	NKVELQAKADTLTDEI	TDEINFLRALYDAELS	1406.7	CON__P02538;P02538;CON__P48668;CON__P04259;P48668	CON__P02538	KRT6A;KRT6C	Keratin, type II cytoskeletal 6A;Keratin, type II cytoskeletal 6C	no	no	2	0.00075267	46.334	0	0	0	0	0	0	0	0	0	0	0	0	#DIV/0!	#DIV/0!	#DIV/0!	#DIV/0!	#DIV/0!	#DIV/0!
ADTLTPEECQQFK	NIIPLIAKADTLTPEE	PEECQQFKKQIMKEIQ	1508.68	E7ES33;E7EPK1;Q16181-2;Q16181;G3V1Q4;A0A0U1RRE1	E7ES33	2018-09-07	Septin-7	yes	no	3	0.0001426	50.145	81843	96830	77989	320.63	7107.8	4643.9	98241	83099	84965	3866.4	0	0	0.00390233	0.0683851	0.0561992	0.037866	0	0
ADTLTPEECQQFKK	NIIPLIAKADTLTPEE	EECQQFKKQIMKEIQE	1636.78	E7ES33;E7EPK1;Q16181-2;Q16181;G3V1Q4;A0A0U1RRE1	E7ES33	2018-09-07	Septin-7	yes	no	3	0.022685	19.323	0	0	0	0	0	0	15298	28321	20672	0	0	0	#DIV/0!	#DIV/0!	#DIV/0!	0	0	0
ADTQTYQPYNK	DLSCLVYRADTQTYQP	QTYQPYNKDWIKEKIY	1327.6	P84090	P84090	ERH	Enhancer of rudimentary homolog	yes	yes	2	0.0010894	74.486	0	0	0	0	0	0	0	0	0	0	0	0	#DIV/0!	#DIV/0!	#DIV/0!	#DIV/0!	#DIV/0!	#DIV/0!
ADTQYILPNDIGVSSLDCR	________________	GVSSLDCREAFRLLSP	2078.99	Q9NY33-4;Q9NY33;Q9NY33-2;E9PKK8;E9PPK9;E9PQF2	Q9NY33-4	DPP3	Dipeptidyl peptidase 3	yes	no	3	7.8256e-06	48.314	20985	34501	19470	0	0	0	0	0	0	0	0	0	0	0	0	#DIV/0!	#DIV/0!	#DIV/0!
ADTSLNNCEGAAGSTSEK	SDSASVQRADTSLNNC	AAGSTSEKSRNVPVAA	1753.74	Q5QPB1;O76080	Q5QPB1	ZFAND5	AN1-type zinc finger protein 5	yes	no	3	0.00013519	42.382	13653	14949	6908.2	0	0	0	39002	18276	25659	0	0	4366.3	0	0	0	0	0	0.145421
ADTSQEICSPR	RFSRLPSKADTSQEIC	SQEICSPRLPISASHS	1205.53	P52948-6;P52948-2;P52948-5;P52948;H7C3P6	P52948-6	NUP98	Nuclear pore complex protein Nup98-Nup96;Nuclear pore complex protein Nup98;Nuclear pore complex protein Nup96	yes	no	3	0.00050395	68.44	88824	111610	93074	19059	16270	14100	77891	65057	70165	9487.9	14663	6862	0.176664	0.127229	0.131562	0.108583	0.183931	0.0890856
ADVDVQPYAFTTK	SFINKVTRADVDVQPY	QPYAFTTKSLFVGHMD	1453.71	Q9BZE4;Q9BZE4-2;Q9BZE4-3	Q9BZE4	GTPBP4	Nucleolar GTP-binding protein 1	yes	no	2	0.013874	26.75	0	0	0	0	0	0	0	0	0	0	0	0	#DIV/0!	#DIV/0!	#DIV/0!	#DIV/0!	#DIV/0!	#DIV/0!
ADVEEEFLALRK	WPKRSLRKADVEEEFL	EEFLALRKLTPSAGKA	1418.74	P46013;P46013-2	P46013	MKI67	Antigen KI-67	yes	no	3	0.00024621	53.967	0	0	0	0	0	0	0	0	0	0	0	0	#DIV/0!	#DIV/0!	#DIV/0!	#DIV/0!	#DIV/0!	#DIV/0!
ADVFHAYLSLLK	KEREENVKADVFHAYL	HAYLSLLKQTRPVQSW	1375.75	Q86VP6;Q86VP6-2;A0A0C4DGH5;H0YH27;Q86VP6-3	Q86VP6	CAND1	Cullin-associated NEDD8-dissociated protein 1	yes	no	3	0.0077161	27.33	0	0	0	0	0	0	0	0	0	0	0	0	#DIV/0!	#DIV/0!	#DIV/0!	#DIV/0!	#DIV/0!	#DIV/0!
ADVLTTGAGNPVGDK	KEQRAAQKADVLTTGA	AGNPVGDKLNVITVGP	1413.71	P04040	P04040	CAT	Catalase	yes	yes	2	0.023015	23.376	0	0	0	0	0	0	0	0	0	0	0	0	#DIV/0!	#DIV/0!	#DIV/0!	#DIV/0!	#DIV/0!	#DIV/0!
ADVQSIIGLQR	FNKLTEDKADVQSIIG	QSIIGLQRFFETRMNE	1198.67	Q13263;Q13263-2;M0R0K9	Q13263	TRIM28	Transcription intermediary factor 1-beta	yes	no	2	0.0012407	73.985	0	0	0	0	0	0	0	0	0	0	0	0	#DIV/0!	#DIV/0!	#DIV/0!	#DIV/0!	#DIV/0!	#DIV/0!
ADVVVSGPK	EVDVNLPKADVVVSGP	DVVVSGPKVDIEAPDV	870.481	Q09666	Q09666	AHNAK	Neuroblast differentiation-associated protein AHNAK	yes	no	2	0.024146	35.152	0	0	0	0	0	0	0	0	0	0	0	0	#DIV/0!	#DIV/0!	#DIV/0!	#DIV/0!	#DIV/0!	#DIV/0!
ADWWTNTAHYNR	ILRYVKAKADWWTNTA	TNTAHYNRERIRRGAT	1533.67	Q6P2Q9;I3L0J9	Q6P2Q9	PRPF8	Pre-mRNA-processing-splicing factor 8	yes	no	3	0.00044058	45.257	0	0	0	0	0	0	0	0	0	0	0	0	#DIV/0!	#DIV/0!	#DIV/0!	#DIV/0!	#DIV/0!	#DIV/0!
ADYNLTR	TRAVRSLRADYNLTRI	RADYNLTRIRPDCFLE	851.414	P26640;A0A140T936	P26640	VARS	Valine--tRNA ligase	yes	no	2	0.019501	67.032	0	0	0	0	0	0	0	0	0	0	0	0	#DIV/0!	#DIV/0!	#DIV/0!	#DIV/0!	#DIV/0!	#DIV/0!
AEAAVESAVAGPQGR	ASCARAARAEAAVESA	AVAGPQGREQDVSRIL	1411.71	A0A0B4J2A0;Q9UHJ6	A0A0B4J2A0	TRPV1;SHPK	Sedoheptulokinase	yes	no	2	0.00019751	48.44	0	0	0	0	0	0	0	0	0	0	0	0	#DIV/0!	#DIV/0!	#DIV/0!	#DIV/0!	#DIV/0!	#DIV/0!
AEAELLQQQK	VQEATRLKAEAELLQQ	AELLQQQKELAQEQAR	1156.61	Q15149-3;Q15149-4	Q15149-4	PLEC	Plectin	no	no	2	0.0017863	63.48	0	0	0	0	0	0	0	0	0	0	0	0	#DIV/0!	#DIV/0!	#DIV/0!	#DIV/0!	#DIV/0!	#DIV/0!
AEAERPEEQAEASGLK	DVLQPVQRAEAERPEE	QAEASGLKKETDVVLK	1713.82	Q02952-3;Q02952-2;Q02952	Q02952-3	AKAP12	A-kinase anchor protein 12	yes	no	3	0.00031333	45.723	0	0	0	0	0	0	0	0	0	0	0	0	#DIV/0!	#DIV/0!	#DIV/0!	#DIV/0!	#DIV/0!	#DIV/0!
AEAERPEEQAEASGLKK	DVLQPVQRAEAERPEE	AEASGLKKETDVVLKV	1841.91	Q02952-3;Q02952-2;Q02952	Q02952-3	AKAP12	A-kinase anchor protein 12	yes	no	3	5.7878e-62	142.39	0	0	0	0	0	0	0	0	0	0	0	0	#DIV/0!	#DIV/0!	#DIV/0!	#DIV/0!	#DIV/0!	#DIV/0!
AEAESLYQSK	EDIAQKSKAEAESLYQ	AESLYQSKYEELQITA	1124.54	P04264;CON__P04264	P04264	KRT1	Keratin, type II cytoskeletal 1	yes	no	2	7.3525e-06	96.331	0	0	0	0	0	0	0	0	0	0	0	0	#DIV/0!	#DIV/0!	#DIV/0!	#DIV/0!	#DIV/0!	#DIV/0!
AEAESLYQSKYEELQITAGR	EDIAQKSKAEAESLYQ	ELQITAGRHGDSVRNS	2285.12	P04264;CON__P04264	P04264	KRT1	Keratin, type II cytoskeletal 1	yes	no	3	4.8318e-47	93.684	0	0	0	0	0	0	0	0	0	0	0	0	#DIV/0!	#DIV/0!	#DIV/0!	#DIV/0!	#DIV/0!	#DIV/0!
AEAESMYQIK	EDIANRSRAEAESMYQ	AESMYQIKYEELQSLA	1168.54	CON__P05787;P05787;P05787-2;CON__H-INV:HIT000292931;CON__Q9H552	CON__P05787	KRT8	Keratin, type II cytoskeletal 8	yes	no	2	0.0016696	59.245	0	0	0	0	0	0	0	0	0	0	0	0	#DIV/0!	#DIV/0!	#DIV/0!	#DIV/0!	#DIV/0!	#DIV/0!
AEAESMYQIKYEELQSLAGK	EDIANRSRAEAESMYQ	ELQSLAGKHGDDLRRT	2287.1	CON__P05787;P05787;P05787-2;CON__H-INV:HIT000292931	CON__P05787	KRT8	Keratin, type II cytoskeletal 8	yes	no	3	1.7676e-06	49.528	0	0	0	0	0	0	0	0	0	0	0	0	#DIV/0!	#DIV/0!	#DIV/0!	#DIV/0!	#DIV/0!	#DIV/0!
AEAGPEGVAPAPEGEK	TVQKPSEKAEAGPEGV	APAPEGEKKQKPARKR	1507.72	A0A087X054;Q9Y4L1	A0A087X054	HYOU1	Hypoxia up-regulated protein 1	yes	no	2	0.0040913	30.331	0	0	0	0	0	0	0	0	0	0	0	0	#DIV/0!	#DIV/0!	#DIV/0!	#DIV/0!	#DIV/0!	#DIV/0!
AEAGVPAEFSIWTR	AGGPGLERAEAGVPAE	AEFSIWTREAGAGGLA	1532.76	P21333-2;P21333;Q5HY54;Q60FE5;H0Y5C6	P21333-2	FLNA	Filamin-A	yes	no	2	0.0011955	38.783	0	0	0	0	0	0	0	0	0	0	0	0	#DIV/0!	#DIV/0!	#DIV/0!	#DIV/0!	#DIV/0!	#DIV/0!
AECRPAASENYMR	LEGIVVQRAECRPAAS	AASENYMRLKRLQIEE	1496.65	P13984	P13984	GTF2F2	General transcription factor IIF subunit 2	yes	yes	4	0.00023619	66.989	229850	247360	199440	18165	19783	23620	294380	258150	250200	22270	4099.7	16936	0.0732415	0.074054	0.105891	0.07033	0.0156328	0.0633984
AEDGSVIDYELIDQDARDLYDAGVK	VALAKGRRAEDGSVID	DLYDAGVKRKGTDVPK	2769.3	P07355;P07355-2;H0YN42;H0YMD0;H0YMU9;H0YM50;H0YNP5;H0YN28;H0YL33	P07355	ANXA2	Annexin A2;Annexin	yes	no	3	0.010653	18	0	0	0	0	0	0	0	0	0	0	0	0	#DIV/0!	#DIV/0!	#DIV/0!	#DIV/0!	#DIV/0!	#DIV/0!
AEDGSVIDYELIDQDARDLYDAGVKR	VALAKGRRAEDGSVID	LYDAGVKRKGTDVPKW	2925.4	P07355;P07355-2;H0YN42;H0YMD0;H0YMU9;H0YM50;H0YNP5;H0YN28;H0YL33	P07355	ANXA2	Annexin A2;Annexin	yes	no	4	2.8229e-05	30.592	0	0	0	0	0	0	0	0	0	0	0	0	#DIV/0!	#DIV/0!	#DIV/0!	#DIV/0!	#DIV/0!	#DIV/0!
AEDNFEDIITKPPVRK	HENFQTLKAEDNFEDI	ITKPPVRKFVHEKEIM	1870.98	Q9Y6G9;E9PHI6	Q9Y6G9	DYNC1LI1	Cytoplasmic dynein 1 light intermediate chain 1	yes	no	4	0.0033461	20.093	0	0	0	0	0	0	0	0	0	0	0	0	#DIV/0!	#DIV/0!	#DIV/0!	#DIV/0!	#DIV/0!	#DIV/0!
AEEDVEPECIMEK	AHVTINARAEEDVEPE	EPECIMEKVAKASGAN	1520.64	Q9UJU6;Q9UJU6-2;B4DDD6;Q9UJU6-3;H0Y5J4;Q9UJU6-5;Q9UJU6-4	Q9UJU6	DBNL	Drebrin-like protein	yes	no	3	0.024366	13.746	0	0	0	0	0	0	0	0	0	0	0	0	#DIV/0!	#DIV/0!	#DIV/0!	#DIV/0!	#DIV/0!	#DIV/0!
AEEILEK	HCTVRGAKAEEILEKG	KAEEILEKGLKVREYE	830.439	P62913-2;P62913;Q5VVC8;Q5VVC9	P62913-2	RPL11	60S ribosomal protein L11	yes	no	2	0.012266	81.297	0	0	0	0	0	0	0	0	0	0	0	0	#DIV/0!	#DIV/0!	#DIV/0!	#DIV/0!	#DIV/0!	#DIV/0!
AEETCAPSVSYFK	RVLRAMLKAEETCAPS	APSVSYFKCVQKEVLP	1430.64	P24385;F5H437	P24385	CCND1	G1/S-specific cyclin-D1	yes	no	3	0.00058026	40.552	47231	43540	42356	260.71	15249	4222.5	0	0	0	0	0	0	0.00548959	0.259385	0.0906534	#DIV/0!	#DIV/0!	#DIV/0!
AEEVATFFAK	KVMKLSPKAEEVATFF	EVATFFAKMLDHEYTT	1111.56	P11387	P11387	TOP1	DNA topoisomerase 1	yes	yes	2	0.001666	76.827	0	0	0	0	0	0	0	0	0	0	0	0	#DIV/0!	#DIV/0!	#DIV/0!	#DIV/0!	#DIV/0!	#DIV/0!
AEEYEFLTPVEEAPK	MVGSYGPRAEEYEFLT	TPVEEAPKGSISPSHP	1750.83	J3KTF8;J3QQX2;P52565;J3KRE2	J3KTF8	ARHGDIA	Rho GDP-dissociation inhibitor 1	yes	no	2	6.0697e-06	79.07	0	0	0	0	0	0	0	0	0	0	0	0	#DIV/0!	#DIV/0!	#DIV/0!	#DIV/0!	#DIV/0!	#DIV/0!
AEEYILGDFCFLR	GDSENLFKAEEYILGD	LGDFCFLRIRTKGGNT	1574.74	A0A087WVP1;Q14517;D6RCE4	A0A087WVP1	FAT1	Protocadherin Fat 1;Protocadherin Fat 1, nuclear form	yes	no	3	0.022464	36.847	42870	55710	47350	4541.1	3794.9	9423.9	0	0	0	0	0	0	0.0957814	0.0637746	0.16599	#DIV/0!	#DIV/0!	#DIV/0!
AEFAAPSTDAPDK	TTVICGVKAEFAAPST	PSTDAPDKGYVVPNVD	1318.6	Q96B26	Q96B26	EXOSC8	Exosome complex component RRP43	yes	yes	2	0.00014478	60.518	0	0	0	0	0	0	0	0	0	0	0	0	#DIV/0!	#DIV/0!	#DIV/0!	#DIV/0!	#DIV/0!	#DIV/0!
AEFFADVVPAVRK	AFTAGRMKAEFFADVV	DVVPAVRKWREAGMKV	1447.78	Q9UHY7;A0A0C4DGY8;D6RA00	Q9UHY7	ENOPH1	Enolase-phosphatase E1	yes	no	3	0.0013657	29.071	0	0	0	0	0	0	0	0	0	0	0	0	#DIV/0!	#DIV/0!	#DIV/0!	#DIV/0!	#DIV/0!	#DIV/0!
AEFGPPGPGAGSR	LHLHLDLRAEFGPPGP	PGPGAGSRGLSGTAVL	1198.57	A6NKB8;Q9H4A4;A0A087WU27	A6NKB8	RNPEP	Aminopeptidase B	yes	no	2	0.0054989	31.843	0	0	0	0	0	0	0	0	0	0	0	0	#DIV/0!	#DIV/0!	#DIV/0!	#DIV/0!	#DIV/0!	#DIV/0!
AEFTSPPSLFK	ETALPSTKAEFTSPPS	TSPPSLFKTGLPPSRN	1222.62	Q6UN15-4;Q6UN15-3;Q6UN15-5;Q6UN15;A0A0B4J203	Q6UN15-4	FIP1L1	Pre-mRNA 3-end-processing factor FIP1	yes	no	2	0.026087	26.514	0	0	0	0	0	0	0	0	0	0	0	0	#DIV/0!	#DIV/0!	#DIV/0!	#DIV/0!	#DIV/0!	#DIV/0!
AEFVEVTK	RLSQKFPKAEFVEVTK	AEFVEVTKLVTDLTKV	921.481	CON__P02769	CON__P02769			yes	yes	2	0.0084856	66.073	0	0	0	0	0	0	0	0	0	0	0	0	#DIV/0!	#DIV/0!	#DIV/0!	#DIV/0!	#DIV/0!	#DIV/0!
AEGDISNVANGFK	FSNCGCVRAEGDISNV	SNVANGFKSHLIRLIG	1320.63	Q9UBB4;Q9UBB4-2;B1AHE4	Q9UBB4	ATXN10	Ataxin-10	yes	no	2	0.011797	28.013	0	0	0	0	0	0	0	0	0	0	0	0	#DIV/0!	#DIV/0!	#DIV/0!	#DIV/0!	#DIV/0!	#DIV/0!
AEGDVAALNR	GERERREKAEGDVAAL	GDVAALNRRIQLVEEE	1014.51	P67936	P67936	TPM4	Tropomyosin alpha-4 chain	yes	yes	2	0.0068175	41.029	0	0	0	0	0	0	0	0	0	0	0	0	#DIV/0!	#DIV/0!	#DIV/0!	#DIV/0!	#DIV/0!	#DIV/0!
AEGGGGGGRPGAPAAGDGKTEQK	QQAGGKKKAEGGGGGG	GDGKTEQKGGDKKRGV	2023.97	Q00839	Q00839	HNRNPU	Heterogeneous nuclear ribonucleoprotein U	yes	yes	4	3.8685e-06	36.504	0	0	0	0	0	0	0	0	0	0	0	0	#DIV/0!	#DIV/0!	#DIV/0!	#DIV/0!	#DIV/0!	#DIV/0!
AEGLQVGQDAR	AGGIWHGRAEGLQVGQ	LQVGQDARVLGGE___	1142.57	Q8WWM7;H3BRB0;A0A0C4DGL7	Q8WWM7	ATXN2L	Ataxin-2-like protein	yes	no	2	0.0012635	54.982	0	0	0	0	0	0	0	0	0	0	0	0	#DIV/0!	#DIV/0!	#DIV/0!	#DIV/0!	#DIV/0!	#DIV/0!
AEGPEVDVNLPK	KFSVPGFKAEGPEVDV	EVDVNLPKADVDISGP	1266.65	Q09666	Q09666	AHNAK	Neuroblast differentiation-associated protein AHNAK	yes	no	2	0.0017355	51.445	0	0	0	0	0	0	0	0	0	0	0	0	#DIV/0!	#DIV/0!	#DIV/0!	#DIV/0!	#DIV/0!	#DIV/0!
AEGSDVANAVLDGADCIMLSGETAK	IKKPRPTRAEGSDVAN	MLSGETAKGDYPLEAV	2436.11	P14618;P14618-3;B4DNK4;P14618-2;H3BTN5;H3BR70	P14618	PKM	Pyruvate kinase PKM;Pyruvate kinase	no	no	3	0.0068491	11.853	9768.6	13203	7726.5	0	0	0	19606	19977	12215	0	0	0	0	0	0	0	0	0
AEGSDVANAVLDGADCIMLSGETAKGDYPLEAVR	IKKPRPTRAEGSDVAN	DYPLEAVRMQHLIARE	3436.61	P14618;P14618-3;B4DNK4;P14618-2;H3BTN5;H3BR70	P14618	PKM	Pyruvate kinase PKM;Pyruvate kinase	no	no	4	1.7692e-11	37.499	14616	17352	15660	0	0	0	38982	40801	44120	513.92	0	0	0	0	0	0.013012	0	0
AEGSSTASSGSQLAEGK	GDPGDQTKAEGSSTAS	GSQLAEGKGSQMGTVQ	1565.72	Q9NZB2-4;Q9NZB2;Q9NZB2-6;A0A0C4DH52;Q9NZB2-2;Q9NZB2-5	Q9NZB2-4	FAM120A	Constitutive coactivator of PPAR-gamma-like protein 1	yes	no	2	8.6637e-08	68.44	0	0	0	0	0	0	0	0	0	0	0	0	#DIV/0!	#DIV/0!	#DIV/0!	#DIV/0!	#DIV/0!	#DIV/0!
AEGYAEGDLTLYHR	LVTKKKPKAEGYAEGD	GDLTLYHRTSVTDFLR	1593.74	Q8IY81	Q8IY81	FTSJ3	pre-rRNA processing protein FTSJ3	yes	yes	3	2.8993e-06	66.533	0	0	0	0	0	0	0	0	0	0	0	0	#DIV/0!	#DIV/0!	#DIV/0!	#DIV/0!	#DIV/0!	#DIV/0!
AEHDQLLLNYAK	QIELGKCKAEHDQLLL	QLLLNYAKKESDLNGA	1413.73	P20700;E9PBF6;A0A0D9SFE5;A0A0D9SFY5	P20700	LMNB1	Lamin-B1	yes	no	3	0.0049426	30.336	0	0	0	0	0	0	0	0	0	0	0	0	#DIV/0!	#DIV/0!	#DIV/0!	#DIV/0!	#DIV/0!	#DIV/0!
AEIIHHLADLLTDQRDEILLANKK	ATLEPEQRAEIIHHLA	EILLANKKDLEEAEGR	2768.52	P54886-2;P54886	P54886-2	ALDH18A1	Delta-1-pyrroline-5-carboxylate synthase;Glutamate 5-kinase;Gamma-glutamyl phosphate reductase	yes	no	5	0.023931	15.546	0	0	0	0	0	0	0	0	0	0	0	0	#DIV/0!	#DIV/0!	#DIV/0!	#DIV/0!	#DIV/0!	#DIV/0!
AEIITVSDGR	QALQQEHKAEIITVSD	IITVSDGRGVKFF___	1059.56	K7EKV4;Q9BRG1	K7EKV4	VPS25	Vacuolar protein-sorting-associated protein 25	yes	no	2	0.011642	36.334	0	0	0	0	0	0	0	0	0	0	0	0	#DIV/0!	#DIV/0!	#DIV/0!	#DIV/0!	#DIV/0!	#DIV/0!
AEIPCEDEQEQEHNGPLDNK	SQLQESIRAEIPCEDE	HNGPLDNKGKSTAGNF	2293.98	H3BLV9;Q96SB4-4;Q96SB4;Q96SB4-3;H0Y932	H3BLV9	SRPK1	SRSF protein kinase 1	yes	no	4	0.031066	15.974	0	0	0	0	0	0	18690	10991	10091	0	0	2746.7	#DIV/0!	#DIV/0!	#DIV/0!	0	0	0.213956
AEISELPSIVQDLANGNITWADVEAR	RDSMRQIRAEISELPS	TWADVEARYPLFEGQE	2810.41	P41250	P41250	GARS	Glycine--tRNA ligase	yes	yes	3	2.8183e-24	62.237	0	0	0	0	0	0	0	0	0	0	0	0	#DIV/0!	#DIV/0!	#DIV/0!	#DIV/0!	#DIV/0!	#DIV/0!
AELATEEFLPVTPILEGFVILR	VLLAHGERAELATEEF	LEGFVILRKNPNYDL_	2456.36	Q13200;Q13200-3;Q13200-2	Q13200	PSMD2	26S proteasome non-ATPase regulatory subunit 2	yes	no	3	0.038838	13.321	0	0	0	0	0	0	0	0	0	0	0	0	#DIV/0!	#DIV/0!	#DIV/0!	#DIV/0!	#DIV/0!	#DIV/0!
AELATEEFLPVTPILEGFVILRK	VLLAHGERAELATEEF	EGFVILRKNPNYDL__	2584.45	Q13200;Q13200-3;Q13200-2	Q13200	PSMD2	26S proteasome non-ATPase regulatory subunit 2	yes	no	3	2.5263e-06	33.676	0	0	0	0	0	0	0	0	0	0	0	0	#DIV/0!	#DIV/0!	#DIV/0!	#DIV/0!	#DIV/0!	#DIV/0!
AELDDTPMR	RALAEIAKAELDDTPM	ELDDTPMRGRQLRVRF	1046.47	P23246;P23246-2	P23246	SFPQ	Splicing factor, proline- and glutamine-rich	yes	no	2	4.5634e-05	98.997	0	0	0	0	0	0	0	0	0	0	0	0	#DIV/0!	#DIV/0!	#DIV/0!	#DIV/0!	#DIV/0!	#DIV/0!
AELDDTPMRGR	RALAEIAKAELDDTPM	DDTPMRGRQLRVRFAT	1259.59	P23246;P23246-2	P23246	SFPQ	Splicing factor, proline- and glutamine-rich	yes	no	3	0.0024595	41.399	0	0	0	0	0	0	0	0	0	0	0	0	#DIV/0!	#DIV/0!	#DIV/0!	#DIV/0!	#DIV/0!	#DIV/0!
AELFTQSCADLDK	QRLFDANKAELFTQSC	QSCADLDKWLHGLESQ	1439.66	Q01082;A0A087WUZ3;Q01082-3;Q01082-2	Q01082	SPTBN1	Spectrin beta chain, non-erythrocytic 1	yes	no	3	0.027207	16.026	0	0	0	0	0	0	0	0	0	0	0	0	#DIV/0!	#DIV/0!	#DIV/0!	#DIV/0!	#DIV/0!	#DIV/0!
AELIVQPELK	NCSDCLMRAELIVQPE	LIVQPELKYGDGIQLT	1138.66	P15924;P15924-2;P15924-3	P15924	DSP	Desmoplakin	yes	no	2	0.006556	40.352	0	0	0	0	0	0	0	0	0	0	0	0	#DIV/0!	#DIV/0!	#DIV/0!	#DIV/0!	#DIV/0!	#DIV/0!
AELLDNEKPAAVVAPITTGYTVK	MQQKSQKKAELLDNEK	ITTGYTVKISNYGWDQ	2399.29	Q9HB71;Q9HB71-3	Q9HB71	CACYBP	Calcyclin-binding protein	yes	no	3	0.0058017	19.722	0	0	0	0	0	0	0	0	0	0	0	0	#DIV/0!	#DIV/0!	#DIV/0!	#DIV/0!	#DIV/0!	#DIV/0!
AELNEFLTR	FVADGIFKAELNEFLT	ELNEFLTRELAEDGYS	1091.56	P23396;P23396-2;E9PL09;E9PPU1;F2Z2S8;H0YCJ7;E9PQ96;E9PJH4;E9PK82;H0YEU2;H0YF32;E9PQX2;H0YES8	P23396	RPS3	40S ribosomal protein S3	yes	no	2	7.3375e-05	108.74	0	0	0	0	0	0	0	0	0	0	0	0	#DIV/0!	#DIV/0!	#DIV/0!	#DIV/0!	#DIV/0!	#DIV/0!
AELQQLR	________________	MAELQQLRVQEAVESM	856.477	E7EQY1;Q96C01;C9J2Y4	E7EQY1	FAM136A	Protein FAM136A	yes	no	2	0.014397	46.766	0	0	0	0	0	0	0	0	0	0	0	0	#DIV/0!	#DIV/0!	#DIV/0!	#DIV/0!	#DIV/0!	#DIV/0!
AELRDDPIISTHLAK	EKALTDYRAELRDDPI	IISTHLAKLYDNLLEQ	1677.9	O00231;O00231-2	O00231	PSMD11	26S proteasome non-ATPase regulatory subunit 11	yes	no	3	0.0020346	24.481	0	0	0	0	0	0	0	0	0	0	0	0	#DIV/0!	#DIV/0!	#DIV/0!	#DIV/0!	#DIV/0!	#DIV/0!
AELSEEALLSVLPTIR	________________	LSVLPTIRVPKAGDRV	1739.97	P45974-2;P45974;F5H571	P45974-2	USP5	Ubiquitin carboxyl-terminal hydrolase 5	yes	no	2	4.8557e-29	109.24	0	0	0	0	0	0	0	0	0	0	0	0	#DIV/0!	#DIV/0!	#DIV/0!	#DIV/0!	#DIV/0!	#DIV/0!
AELVCLSGPHPVPDPPGPEGAR	LRKALRGRAELVCLSG	PPGPEGARSDFGSCPP	2194.08	Q8WZ82	Q8WZ82	OVCA2	Ovarian cancer-associated gene 2 protein	yes	yes	4	0.027068	15.699	0	0	0	0	0	0	0	0	0	0	0	0	#DIV/0!	#DIV/0!	#DIV/0!	#DIV/0!	#DIV/0!	#DIV/0!
AELYKEPTNEELNR	LQPVKLSRAELYKEPT	PTNEELNRLRETEILF	1704.83	Q9H6R4-4;Q9H6R4;A0A0A0MRW6;Q9H6R4-2;Q9H6R4-3	Q9H6R4-4	NOL6	Nucleolar protein 6	yes	no	3	9.4427e-05	69.345	0	0	0	0	0	0	0	0	0	0	0	0	#DIV/0!	#DIV/0!	#DIV/0!	#DIV/0!	#DIV/0!	#DIV/0!
AEMDMVAWGVDLASVEQHINSHR	LGWMRQQRAEMDMVAW	EQHINSHRGIHNSIGD	2594.2	P15924;P15924-2;P15924-3	P15924	DSP	Desmoplakin	yes	no	4	0.054623	6.7232	0	0	0	0	0	0	0	0	0	0	0	0	#DIV/0!	#DIV/0!	#DIV/0!	#DIV/0!	#DIV/0!	#DIV/0!
AENAGLSSTAGLLR	EDKVKTLKAENAGLSS	SSTAGLLREQVAQLKQ	1358.72	P17275	P17275	JUNB	Transcription factor jun-B	yes	yes	2	0.0047712	31.431	0	0	0	0	0	0	0	0	0	0	0	0	#DIV/0!	#DIV/0!	#DIV/0!	#DIV/0!	#DIV/0!	#DIV/0!
AENFFILR	FMRFMMMRAENFFILR	AENFFILRRKPVEGYD	1008.54	F8WCF6;P59998;P59998-3;F8WDD7;A0A0A6YYG9;P59998-2;R4GN08;P59998-4	F8WCF6	ARPC4-TTLL3;ARPC4	Actin-related protein 2/3 complex subunit 4	yes	no	2	0.0035725	86.086	0	0	0	0	0	0	0	0	0	0	0	0	#DIV/0!	#DIV/0!	#DIV/0!	#DIV/0!	#DIV/0!	#DIV/0!
AENHCELLSPAR	________________	CELLSPARGGIGAGLG	1338.63	Q9NXV2;H3BSS5	Q9NXV2	KCTD5	BTB/POZ domain-containing protein KCTD5	yes	no	3	0.00064442	60.157	105660	117950	88967	32669	35768	34705	0	0	0	0	0	0	0.236169	0.232686	0.280621	#DIV/0!	#DIV/0!	#DIV/0!
AENPSLENHR	________________	NPSLENHRIKSFKNKG	1165.55	O00505	O00505	KPNA3	Importin subunit alpha-4	yes	yes	2	4.9534e-08	110.12	0	0	0	0	0	0	0	0	0	0	0	0	#DIV/0!	#DIV/0!	#DIV/0!	#DIV/0!	#DIV/0!	#DIV/0!
AENPYLFLR	PRKTRPLKAENPYLFL	ENPYLFLRGLPYLVNE	1121.59	B9ZVT1;Q8IXT5	B9ZVT1	RBM12B	RNA-binding protein 12B	yes	no	2	0.036864	31.229	0	0	0	0	0	0	0	0	0	0	0	0	#DIV/0!	#DIV/0!	#DIV/0!	#DIV/0!	#DIV/0!	#DIV/0!
AENQVLAMR	STKQKLEKAENQVLAM	ENQVLAMRKQSEGLTK	1030.52	P51572;P51572-2	P51572	BCAP31	B-cell receptor-associated protein 31	yes	no	2	0.0039082	73.616	0	0	0	0	0	0	0	0	0	0	0	0	#DIV/0!	#DIV/0!	#DIV/0!	#DIV/0!	#DIV/0!	#DIV/0!
AENSQLTER	HGQLQEARAENSQLTE	ENSQLTERIRSIEALL	1046.5	A0A0A0MRV0;Q9P2E9;Q9P2E9-2;A0A087WVV2;Q9P2E9-3;F8W7S5	A0A0A0MRV0	RRBP1	Ribosome-binding protein 1	yes	no	2	0.0034784	68.224	0	0	0	0	0	0	0	0	0	0	0	0	#DIV/0!	#DIV/0!	#DIV/0!	#DIV/0!	#DIV/0!	#DIV/0!
AENSSLNLIGK	NSQVAFEKAENSSLNL	SSLNLIGKAKTKENRQ	1144.61	I3L0N3;P46459;P46459-2	I3L0N3	NSF	Vesicle-fusing ATPase	yes	no	2	0.005243	37.556	0	0	0	0	0	0	0	0	0	0	0	0	#DIV/0!	#DIV/0!	#DIV/0!	#DIV/0!	#DIV/0!	#DIV/0!
AENYDIPSADR	IVAASNLRAENYDIPS	YDIPSADRHKSKLIAG	1249.56	P22314-2;P22314;Q5JRR6	P22314-2	UBA1	Ubiquitin-like modifier-activating enzyme 1	yes	no	2	0.0011182	59.245	0	0	0	0	0	0	0	0	0	0	0	0	#DIV/0!	#DIV/0!	#DIV/0!	#DIV/0!	#DIV/0!	#DIV/0!
AENYDIPSADRHK	IVAASNLRAENYDIPS	IPSADRHKSKLIAGKI	1514.71	P22314-2;P22314;Q5JRR6	P22314-2	UBA1	Ubiquitin-like modifier-activating enzyme 1	yes	no	3	0.00029484	49.929	0	0	0	0	0	0	0	0	0	0	0	0	#DIV/0!	#DIV/0!	#DIV/0!	#DIV/0!	#DIV/0!	#DIV/0!
AEPASVAAESLAGSR	________________	AESLAGSRARAARTVL	1414.71	Q9NQT5-2;Q9NQT5	Q9NQT5-2	EXOSC3	Exosome complex component RRP40	yes	no	2	1.8558e-06	56.225	0	0	0	0	0	0	0	0	0	0	0	0	#DIV/0!	#DIV/0!	#DIV/0!	#DIV/0!	#DIV/0!	#DIV/0!
AEPEDHYFLLTEPPLNTPENR	QVIFKYLRAEPEDHYF	PLNTPENREYTAEIMF	2481.18	P61158;B4DXW1;F8WDR7	P61158	ACTR3	Actin-related protein 3	yes	no	3	0.0041488	20.439	0	0	0	0	0	0	0	0	0	0	0	0	#DIV/0!	#DIV/0!	#DIV/0!	#DIV/0!	#DIV/0!	#DIV/0!
AEPHFLSILQHLLLVR	LNTVKDSKAEPHFLSI	LQHLLLVRNDYEARPQ	1885.09	A0A140T8Z0;A0A0G2JH68;O60610-2;O60610-3;O60610;H9KV28	A0A140T8Z0	DIAPH1	Protein diaphanous homolog 1	yes	no	4	0.044588	16.427	0	0	0	0	0	0	0	0	0	0	0	0	#DIV/0!	#DIV/0!	#DIV/0!	#DIV/0!	#DIV/0!	#DIV/0!
AEPPQAMNALMR	KIQKKEEKAEPPQAMN	QAMNALMRLNQLKPGL	1327.64	Q12906-7;Q12906;Q12906-4;Q12906-6;Q12906-5;Q12906-2;Q12906-3	Q12906-7	ILF3	Interleukin enhancer-binding factor 3	yes	no	2	0.00050921	67.563	0	0	0	0	0	0	0	0	0	0	0	0	#DIV/0!	#DIV/0!	#DIV/0!	#DIV/0!	#DIV/0!	#DIV/0!
AEPVEVVAPR	SPWGAEVKAEPVEVVA	PVEVVAPRGKSGAALS	1065.58	P09874	P09874	PARP1	Poly [ADP-ribose] polymerase 1	yes	yes	2	0.0012337	79.906	0	0	0	0	0	0	0	0	0	0	0	0	#DIV/0!	#DIV/0!	#DIV/0!	#DIV/0!	#DIV/0!	#DIV/0!
AEPYCSVLPGFTFIQHLPLSER	VEFNFGQRAEPYCSVL	QHLPLSERIRGTVGPK	2503.26	A0A0A0MRA5;B7Z4B8;Q9BUJ2-4;Q9BUJ2-2;Q9BUJ2;M0R3F1;Q9BUJ2-3;M0QYZ0	A0A0A0MRA5	HNRNPUL1	Heterogeneous nuclear ribonucleoprotein U-like protein 1	yes	no	4	0.00040791	26.627	4440.4	9505.3	8714.8	0	0	0	20845	8649.1	23412	0	0	0	0	0	0	0	0	0
AEQLGAEGNVDESQK	EIGKLLAKAEQLGAEG	GNVDESQKILMEVEKV	1573.72	Q9NQ29-2;Q9NQ29;B8ZZ10;A8MYV2;Q9NQ29-3;B8ZZ09	Q9NQ29-2	LUC7L	Putative RNA-binding protein Luc7-like 1	yes	no	2	0.020321	23.851	0	0	0	0	0	0	0	0	0	0	0	0	#DIV/0!	#DIV/0!	#DIV/0!	#DIV/0!	#DIV/0!	#DIV/0!
AEQQDSGRLYLENK	NVGSLLQRAEQQDSGR	GRLYLENKIHTLELKL	1649.8	Q8N163-2;Q8N163;G3V119;H0YB24	Q8N163-2	CCAR2	Cell cycle and apoptosis regulator protein 2	yes	no	3	0.023397	19.754	0	0	0	0	0	0	0	0	0	0	0	0	#DIV/0!	#DIV/0!	#DIV/0!	#DIV/0!	#DIV/0!	#DIV/0!
AEQVALSR	________________	AEQVALSRTQVCGILR	872.472	P11413;P11413-2;E7EUI8;E9PD92;E7EM57	P11413	G6PD	Glucose-6-phosphate 1-dehydrogenase	yes	no	2	0.0011056	86.833	0	0	0	0	0	0	0	0	0	0	0	0	#DIV/0!	#DIV/0!	#DIV/0!	#DIV/0!	#DIV/0!	#DIV/0!
AERELSEQIQR	DYEEKTKKAERELSEQ	ELSEQIQRALQLEEER	1357.69	E7EQR4;P15311	E7EQR4	EZR	Ezrin	yes	no	2	0.051951	61.65	0	0	0	0	0	0	0	0	0	0	0	0	#DIV/0!	#DIV/0!	#DIV/0!	#DIV/0!	#DIV/0!	#DIV/0!
AERENADIIREQIR	AEARARAKAERENADI	DIIREQIRLKAAEHRQ	1711.9	Q5T9A4;Q5T9A4-3;Q5T9A4-2;Q9NVI7-2;Q9NVI7;H0Y2W2;Q9NVI7-3	Q9NVI7-2	ATAD3B;ATAD3A	ATPase family AAA domain-containing protein 3B;ATPase family AAA domain-containing protein 3A	no	no	4	0.00056692	31.319	0	0	0	0	0	0	0	0	0	0	0	0	#DIV/0!	#DIV/0!	#DIV/0!	#DIV/0!	#DIV/0!	#DIV/0!
AESCGSGNSTGYQIR	AERVAAERAESCGSGN	NSTGYQIRLQSRLPRK	1528.66	E7EWK3;Q9H2U1-3;Q9H2U1-2;Q9H2U1	E7EWK3	DHX36	ATP-dependent RNA helicase DHX36	yes	no	3	0.0024291	30.133	20647	24457	13191	3550.3	3019.4	0	20432	14406	6827.5	3472.6	0	0	0.146723	0.109891	0	0.145269	0	0
AESEEGPDVLR	MARLGVFRAESEEGPD	EEGPDVLRWLDRQLIR	1200.56	Q15437;Q5QPE1	Q15437	SEC23B	Protein transport protein Sec23B	yes	no	2	0.0016314	65.305	0	0	0	0	0	0	0	0	0	0	0	0	#DIV/0!	#DIV/0!	#DIV/0!	#DIV/0!	#DIV/0!	#DIV/0!
AESIIIR	________________	MAESIIIRVQSPDGVK	800.476	Q8TAT6;Q8TAT6-2;I3L4U9	Q8TAT6	NPLOC4	Nuclear protein localization protein 4 homolog	yes	no	2	0.0072492	60.788	0	0	0	0	0	0	0	0	0	0	0	0	#DIV/0!	#DIV/0!	#DIV/0!	#DIV/0!	#DIV/0!	#DIV/0!
AESLIGVYPEQGDCVISK	LKEEFYTKAESLIGVY	QGDCVISKVLTFDLTK	1906.93	Q14683;G8JLG1	Q14683	SMC1A	Structural maintenance of chromosomes protein 1A;Structural maintenance of chromosomes protein	yes	no	3	0.00015989	41.412	21374	30604	17164	1732.4	3333.9	0	0	0	0	0	0	0	0.0749749	0.0982353	0	#DIV/0!	#DIV/0!	#DIV/0!
AESLQVTR	KVEVDMEKAESLQVTR	AESLQVTRGDFLASLE	902.482	I3L0N3;P46459;P46459-2	I3L0N3	NSF	Vesicle-fusing ATPase	yes	no	2	0.0011078	96.19	0	0	0	0	0	0	0	0	0	0	0	0	#DIV/0!	#DIV/0!	#DIV/0!	#DIV/0!	#DIV/0!	#DIV/0!
AESTPEIAEQR	HVLSYVSKAESTPEIA	TPEIAEQRGERDSQTQ	1229.59	C9JFE4;Q13098-5;Q13098;Q13098-7;Q13098-6	C9JFE4	GPS1	COP9 signalosome complex subunit 1	yes	no	2	1.6492e-05	82.749	0	0	0	0	0	0	0	0	0	0	0	0	#DIV/0!	#DIV/0!	#DIV/0!	#DIV/0!	#DIV/0!	#DIV/0!
AETECQNTEYQQLLDIK	EEQLQQIRAETECQNT	YQQLLDIKIRLENEIQ	2024.94	CON__P13645;P13645	CON__P13645	KRT10	Keratin, type I cytoskeletal 10	yes	no	3	0.00052905	37.083	21900	25286	18051	39701	36612	41299	0	0	0	0	0	0	0.644486	0.591489	0.695855	#DIV/0!	#DIV/0!	#DIV/0!
AETEEGPDVLR	MARLAIYRAETEEGPD	EEGPDVLRWLDRQLIR	1214.58	F5H365;Q15436;Q15436-2	F5H365	SEC23A	Protein transport protein Sec23A	yes	no	2	0.0016515	65.347	0	0	0	0	0	0	0	0	0	0	0	0	#DIV/0!	#DIV/0!	#DIV/0!	#DIV/0!	#DIV/0!	#DIV/0!
AETLMTVTDPVHDIAFAPNLGR	ENTRKYAKAETLMTVT	AFAPNLGRSFHILAIA	2367.19	Q96EE3;Q96EE3-1;K7ELV2	Q96EE3	SEH1L	Nucleoporin SEH1	yes	no	3	4.3047e-09	49.528	0	0	0	0	0	0	0	0	0	0	0	0	#DIV/0!	#DIV/0!	#DIV/0!	#DIV/0!	#DIV/0!	#DIV/0!
AETPTAAEDDNEGDK	VIPASEEKAETPTAAE	EDDNEGDKKKKDKKKK	1561.64	A0A087WUT6;O60841	A0A087WUT6	EIF5B	Eukaryotic translation initiation factor 5B	yes	no	2	0.003471	32.008	0	0	0	0	0	0	0	0	0	0	0	0	#DIV/0!	#DIV/0!	#DIV/0!	#DIV/0!	#DIV/0!	#DIV/0!
AETVADTRR	________________	ETVADTRRLITKPQNL	1017.52	O60493;O60493-2;O60493-4;O60493-3	O60493	SNX3	Sorting nexin-3	yes	no	2	0.00017361	102.46	0	0	0	0	0	0	0	0	0	0	0	0	#DIV/0!	#DIV/0!	#DIV/0!	#DIV/0!	#DIV/0!	#DIV/0!
AEVCADCSAPDPGWASISR	________________	PGWASISRGVLVCDEC	1933.83	J3QRU8;A0A0C4DGN6;Q9Y2X7;Q9Y2X7-3;Q9Y2X7-2	J3QRU8	GIT1	ARF GTPase-activating protein GIT1	yes	no	4	0.0040201	24.011	0	0	0	0	0	0	43582	38436	23749	6915.9	5481.8	4710.4	#DIV/0!	#DIV/0!	#DIV/0!	0.136954	0.12482	0.165513
AEVEQKK	________________	MAEVEQKKKRTFRKFT	830.45	P62841;K7EJ78;K7EQJ5	P62841	RPS15	40S ribosomal protein S15	yes	no	2	0.025377	78.616	0	0	0	0	0	0	0	0	0	0	0	0	#DIV/0!	#DIV/0!	#DIV/0!	#DIV/0!	#DIV/0!	#DIV/0!
AEVIMNYHVGETVLSLQK	LLNGASQKAEVIMNYH	ETVLSLQKTTLIPGGS	2030.05	Q15393;Q15393-3	Q15393	SF3B3	Splicing factor 3B subunit 3	yes	no	3	0.010667	19.292	0	0	0	0	0	0	0	0	0	0	0	0	#DIV/0!	#DIV/0!	#DIV/0!	#DIV/0!	#DIV/0!	#DIV/0!
AEVITCDVLLVCIGR	IEAASGGKAEVITCDV	VLLVCIGRRPFTKNLG	1602.85	P09622;E9PEX6;P09622-3;P09622-2	P09622	DLD	Dihydrolipoyl dehydrogenase, mitochondrial;Dihydrolipoyl dehydrogenase	yes	no	4	1.2805e-05	71.692	71039	87763	53634	3104.5	2724.2	0	0	0	0	0	0	0	0.0418715	0.0301059	0	#DIV/0!	#DIV/0!	#DIV/0!
AEVLSEEPILK	KIVVLFYKAEVLSEEP	LSEEPILKWYKDAHVA	1226.68	Q7L1Q6;Q7L1Q6-4;Q7L1Q6-3;Q7L1Q6-2	Q7L1Q6	BZW1	Basic leucine zipper and W2 domain-containing protein 1	yes	no	2	0.0011666	55.549	0	0	0	0	0	0	0	0	0	0	0	0	#DIV/0!	#DIV/0!	#DIV/0!	#DIV/0!	#DIV/0!	#DIV/0!
AEVQHQLHVAVGSLQESILAQVQR	ATVAGSVRAEVQHQLH	SILAQVQRIVKGEVSV	2639.41	Q6P2E9;Q6P2E9-2;I3L3M2	Q6P2E9	EDC4	Enhancer of mRNA-decapping protein 4	yes	no	4	0.036033	13.682	0	0	0	0	0	0	0	0	0	0	0	0	#DIV/0!	#DIV/0!	#DIV/0!	#DIV/0!	#DIV/0!	#DIV/0!
AEVQNLGGELVVSGVDSAMSLIQAAK	LNICSKVKAEVQNLGG	MSLIQAAKNLMNAVVQ	2585.34	P35221;P35221-3	P35221	CTNNA1	Catenin alpha-1	yes	no	3	0.043872	11.105	0	0	0	0	0	0	0	0	0	0	0	0	#DIV/0!	#DIV/0!	#DIV/0!	#DIV/0!	#DIV/0!	#DIV/0!
AEVQVLVLDGR	________________	QVLVLDGRGHLLGRLA	1197.67	P40429;M0QZU1;A0A096LPE0	P40429	RPL13A	60S ribosomal protein L13a	yes	no	2	0.00037376	75.294	0	0	0	0	0	0	0	0	0	0	0	0	#DIV/0!	#DIV/0!	#DIV/0!	#DIV/0!	#DIV/0!	#DIV/0!
AEVQVLVLDGRGHLLGR	________________	GRGHLLGRLAAIVAKQ	1831.04	P40429;M0QZU1;A0A096LPE0	P40429	RPL13A	60S ribosomal protein L13a	yes	no	3	3.0172e-07	63.894	0	0	0	0	0	0	0	0	0	0	0	0	#DIV/0!	#DIV/0!	#DIV/0!	#DIV/0!	#DIV/0!	#DIV/0!
AEVSIQNNK	AVSDSGTKAEVSIQNN	EVSIQNNKDGTYAVTY	1001.51	O75369-2;O75369-9;O75369;O75369-8;O75369-6;O75369-3;E7EN95;O75369-7;O75369-5;O75369-4	O75369-2	FLNB	Filamin-B	yes	no	2	0.0010348	65.676	0	0	0	0	0	0	0	0	0	0	0	0	#DIV/0!	#DIV/0!	#DIV/0!	#DIV/0!	#DIV/0!	#DIV/0!
AEVVETTQVYTEEETRR	LPLKGAEKAEVVETTQ	YTEEETRRAFEETQID	2038.98	Q15149-3;Q15149-4	Q15149-4	PLEC	Plectin	no	no	3	0.00040503	66.285	0	0	0	0	0	0	0	0	0	0	0	0	#DIV/0!	#DIV/0!	#DIV/0!	#DIV/0!	#DIV/0!	#DIV/0!
AEYDLTTR	________________	AEYDLTTRIAHFLDRH	967.461	P60228;E5RHS5;E5RIP5;E5RJ25;E5RII3	P60228	EIF3E	Eukaryotic translation initiation factor 3 subunit E	yes	no	2	0.00032617	109.01	0	0	0	0	0	0	0	0	0	0	0	0	#DIV/0!	#DIV/0!	#DIV/0!	#DIV/0!	#DIV/0!	#DIV/0!
AEYLASIFGTEK	________________	ASIFGTEKDKVNCSFY	1327.67	P0DN76;Q01081-2;Q01081;Q8WU68-3;Q8WU68;K7EJH3;A0A1B0GW87;K7EJM7;M0QYK5;M0R2N4;Q01081-3;Q8WU68-2	P0DN76	U2AF1;U2AF1L4	Splicing factor U2AF 35 kDa subunit;Splicing factor U2AF 26 kDa subunit	yes	no	2	4.3176e-13	115.78	0	0	0	0	0	0	0	0	0	0	0	0	#DIV/0!	#DIV/0!	#DIV/0!	#DIV/0!	#DIV/0!	#DIV/0!
AFAAQEDLEK	EATEWQHKAFAAQEDL	AAQEDLEKTKEELKTV	1120.54	P35241;P35241-5;P35241-4;P35241-2	P35241	RDX	Radixin	yes	no	2	9.2664e-09	122.52	0	0	0	0	0	0	0	0	0	0	0	0	#DIV/0!	#DIV/0!	#DIV/0!	#DIV/0!	#DIV/0!	#DIV/0!
AFADALEVIPMALSENSGMNPIQTMTEVR	TLEQYAMRAFADALEV	IQTMTEVRARQVKEMN	3134.51	P48643;B7ZAR1;E9PCA1;E7ENZ3;P48643-2	P48643	CCT5	T-complex protein 1 subunit epsilon	yes	no	3	1.0319e-32	65.275	0	0	0	0	0	0	0	0	0	0	0	0	#DIV/0!	#DIV/0!	#DIV/0!	#DIV/0!	#DIV/0!	#DIV/0!
AFADAMEVIPSTLAENAGLNPISTVTELR	GMESYCVRAFADAMEV	ISTVTELRNRHAQGEK	3029.54	P50991;P50991-2	P50991	CCT4	T-complex protein 1 subunit delta	yes	no	3	2.5772e-19	51.22	0	0	0	0	0	0	0	0	0	0	0	0	#DIV/0!	#DIV/0!	#DIV/0!	#DIV/0!	#DIV/0!	#DIV/0!
AFAETHIK	FTQAMEVKAFAETHIK	AFAETHIKGFTLNDAA	915.481	P42704	P42704	LRPPRC	Leucine-rich PPR motif-containing protein, mitochondrial	yes	yes	2	0.0092486	63.21	0	0	0	0	0	0	0	0	0	0	0	0	#DIV/0!	#DIV/0!	#DIV/0!	#DIV/0!	#DIV/0!	#DIV/0!
AFALNDLDDYEK	FWLRFSNRAFALNDLD	NDLDDYEKHFTVMNYD	1412.65	Q14166	Q14166	TTLL12	Tubulin--tyrosine ligase-like protein 12	yes	yes	2	0.013381	29.087	0	0	0	0	0	0	0	0	0	0	0	0	#DIV/0!	#DIV/0!	#DIV/0!	#DIV/0!	#DIV/0!	#DIV/0!
AFAMIIDKLEEDINSSMTNSTAASRPPVTLR	GPTNAIFKAFAMIIDK	SRPPVTLRLVVPATQC	3377.7	Q15365	Q15365	PCBP1	Poly(rC)-binding protein 1	yes	yes	4	0.029064	15.399	0	0	0	0	0	0	0	0	0	0	0	0	#DIV/0!	#DIV/0!	#DIV/0!	#DIV/0!	#DIV/0!	#DIV/0!
AFAMIIDKLEEDISSSMTNSTAASRPPVTLR	GPTNAIFKAFAMIIDK	SRPPVTLRLVVPASQC	3350.68	F8VZX2;H3BRU6;Q15366-5;Q15366-8;F8VXH9;F8W0G4;F8W1G6;H3BND9;Q15366-2;Q15366;Q15366-3;Q15366-4;Q15366-6;Q15366-7	Q15366-2	PCBP2	Poly(rC)-binding protein 2	no	no	4	1.7256e-06	27.143	0	0	0	0	0	0	0	0	0	0	0	0	#DIV/0!	#DIV/0!	#DIV/0!	#DIV/0!	#DIV/0!	#DIV/0!
AFANLRK	________________	MAFANLRKVLISDSLD	818.476	O43175	O43175	PHGDH	D-3-phosphoglycerate dehydrogenase	yes	yes	2	0.032252	70.865	0	0	0	0	0	0	0	0	0	0	0	0	#DIV/0!	#DIV/0!	#DIV/0!	#DIV/0!	#DIV/0!	#DIV/0!
AFAVGVQQVLLK	EFAEVFLKAFAVGVQQ	GVQQVLLKVLYQYKEK	1271.76	O95373	O95373	IPO7	Importin-7	yes	yes	2	0.006832	32.32	0	0	0	0	0	0	0	0	0	0	0	0	#DIV/0!	#DIV/0!	#DIV/0!	#DIV/0!	#DIV/0!	#DIV/0!
AFAVVASALGIPSLLPFLK	YVRNTTARAFAVVASA	PSLLPFLKAVCKSKKS	1913.14	O75533	O75533	SF3B1	Splicing factor 3B subunit 1	yes	yes	2;3	6.8439e-05	37.426	0	0	0	0	0	0	0	0	0	0	0	0	#DIV/0!	#DIV/0!	#DIV/0!	#DIV/0!	#DIV/0!	#DIV/0!
AFCEPGNVENNGVLSFIK	DVKKKLKKAFCEPGNV	NGVLSFIKHVLFPLKS	1936.94	P54577;A0A0C4DGZ5	P54577	YARS	Tyrosine--tRNA ligase, cytoplasmic;Tyrosine--tRNA ligase, cytoplasmic, N-terminally processed;Tyrosine--tRNA ligase	yes	no	3	0.0019229	26.837	0	0	0	0	0	0	0	0	0	0	0	0	#DIV/0!	#DIV/0!	#DIV/0!	#DIV/0!	#DIV/0!	#DIV/0!
AFDCPETEYPVK	IATDFTLKAFDCPETE	PETEYPVKIVNTPQGC	1397.62	B1AKJ5;O43847;O43847-2;F5H7V1;G3V1R5	B1AKJ5	NRD1	Nardilysin	yes	no	3	0.0054672	22.316	0	0	0	0	0	0	0	0	0	0	0	0	#DIV/0!	#DIV/0!	#DIV/0!	#DIV/0!	#DIV/0!	#DIV/0!
AFDIIER	YHSGHIDRAFDIIERL	RAFDIIERLKLVPLNQ	862.455	Q8N1F7;H3BVG0;Q8N1F7-2;H3BV15;H3BRD9	Q8N1F7	NUP93	Nuclear pore complex protein Nup93	yes	no	2	0.020932	56.27	0	0	0	0	0	0	0	0	0	0	0	0	#DIV/0!	#DIV/0!	#DIV/0!	#DIV/0!	#DIV/0!	#DIV/0!
AFDLFNPNFK	SVYGSGQRAFDLFNPN	DLFNPNFKSTCQRFVE	1211.6	Q9Y3D9;J3QLR8	Q9Y3D9	MRPS23	28S ribosomal protein S23, mitochondrial	yes	no	2	0.010031	37.558	0	0	0	0	0	0	0	0	0	0	0	0	#DIV/0!	#DIV/0!	#DIV/0!	#DIV/0!	#DIV/0!	#DIV/0!
AFDLIVDRPVTLVR	NPIVYMMKAFDLIVDR	DRPVTLVREFIERQHA	1612.93	H3BPJ9;O96000;H3BV16;O96000-2	H3BPJ9	NDUFB10	NADH dehydrogenase [ubiquinone] 1 beta subcomplex subunit 10	yes	no	3	5.666e-06	82.543	0	0	0	0	0	0	0	0	0	0	0	0	#DIV/0!	#DIV/0!	#DIV/0!	#DIV/0!	#DIV/0!	#DIV/0!
AFDQGADAIYDHINEGK	VGVMFFERAFDQGADA	YDHINEGKLWKHIKHK	1862.84	Q9UDW1	Q9UDW1	UQCR10	Cytochrome b-c1 complex subunit 9	yes	yes	3	0.0010589	31.818	0	0	0	0	0	0	0	0	0	0	0	0	#DIV/0!	#DIV/0!	#DIV/0!	#DIV/0!	#DIV/0!	#DIV/0!
AFDRHCNMVLENVK	KKLLGRVKAFDRHCNM	NMVLENVKEMWTEVPK	1674.8	P62316;P62316-2	P62316	SNRPD2	Small nuclear ribonucleoprotein Sm D2	yes	no	3;4	0.00020901	50.024	29717	29817	23433	971.34	0	0	98474	86512	90791	30021	7541	9676.2	0.0316518	0	0	0.233636	0.0801782	0.096312
AFDSGIIPMEFVNK	AAAKMFSKAFDSGIIP	IPMEFVNKMKKEGKLI	1566.78	P53396-2;P53396;P53396-3	P53396-2	ACLY	ATP-citrate synthase	yes	no	2	0.0012042	38.75	0	0	0	0	0	0	0	0	0	0	0	0	#DIV/0!	#DIV/0!	#DIV/0!	#DIV/0!	#DIV/0!	#DIV/0!
AFDTAGNGYCR	LSPEGTCKAFDTAGNG	TAGNGYCRSEGVVAVL	1173.49	P49327;A0A0U1RQF0	P49327	FASN	Fatty acid synthase;[Acyl-carrier-protein] S-acetyltransferase;[Acyl-carrier-protein] S-malonyltransferase;3-oxoacyl-[acyl-carrier-protein] synthase;3-oxoacyl-[acyl-carrier-protein] reductase;3-hydroxyacyl-[acyl-carrier-protein] dehydratase;Enoyl-[acyl-carrier-protein] reductase;Oleoyl-[acyl-carrier-protein] hydrolase	yes	no	3	0.00043258	65.719	198220	237180	156130	55766	61607	59267	293030	273880	255090	81272	69309	55537	0.219563	0.20619	0.275152	0.217129	0.201956	0.17879
AFEALLSNIVKPVASDIQAR	EEKDEETKAFEALLSN	VASDIQARTVVLTWSP	2141.18	A0A087X1M6;G5E9X3;Q9Y2H6-2;Q9Y2H6	A0A087X1M6	FNDC3A	Fibronectin type-III domain-containing protein 3A	yes	no	3	0.0019343	26.593	0	0	0	0	0	0	0	0	0	0	0	0	#DIV/0!	#DIV/0!	#DIV/0!	#DIV/0!	#DIV/0!	#DIV/0!
AFEEDQVAGR	EEEKAEARAFEEDQVA	EEDQVAGRLKEDVLEQ	1120.51	O43818	O43818	RRP9	U3 small nucleolar RNA-interacting protein 2	yes	yes	2	3.3124e-10	125.81	0	0	0	0	0	0	0	0	0	0	0	0	#DIV/0!	#DIV/0!	#DIV/0!	#DIV/0!	#DIV/0!	#DIV/0!
AFEPATGR	ADASGTEKAFEPATGR	AFEPATGRVIATFTCS	847.419	P49189	P49189	ALDH9A1	4-trimethylaminobutyraldehyde dehydrogenase	yes	yes	2	1.3588e-21	150.02	0	0	0	0	0	0	0	0	0	0	0	0	#DIV/0!	#DIV/0!	#DIV/0!	#DIV/0!	#DIV/0!	#DIV/0!
AFEYNMQIFNELDQAGSTLAR	RIVEEANKAFEYNMQI	QAGSTLARETLEDGFP	2417.13	A0A087WT44;P30519-2;P30519;I3L1Y2	A0A087WT44	HMOX2	Heme oxygenase 2	yes	no	3	0.018343	16.716	0	0	0	0	0	0	0	0	0	0	0	0	#DIV/0!	#DIV/0!	#DIV/0!	#DIV/0!	#DIV/0!	#DIV/0!
AFFAGSQR	ERPFVLARAFFAGSQR	AFFAGSQRFGAVWTGD	882.435	Q14697;Q14697-2;F5H6X6;E9PKU7	Q14697	GANAB	Neutral alpha-glucosidase AB	yes	no	2	0.0037988	84.699	0	0	0	0	0	0	0	0	0	0	0	0	#DIV/0!	#DIV/0!	#DIV/0!	#DIV/0!	#DIV/0!	#DIV/0!
AFFESHPAPSAER	DKMAGEVKAFFESHPA	HPAPSAERTIQQCCEN	1444.67	E9PLK3;P55786;P55786-2;H0YDG0	E9PLK3	NPEPPS	Puromycin-sensitive aminopeptidase	yes	no	3	0.00030111	51.359	0	0	0	0	0	0	0	0	0	0	0	0	#DIV/0!	#DIV/0!	#DIV/0!	#DIV/0!	#DIV/0!	#DIV/0!
AFFPCFDTPAVK	QGQAVLNRAFFPCFDT	CFDTPAVKYKYSALIE	1341.64	A6NKB8;Q9H4A4;A0A087WU27;A0A087WUS4;C9JMZ3	A6NKB8	RNPEP	Aminopeptidase B	yes	no	3	0.001388	38.021	50474	59302	38447	0	0	0	0	0	0	0	0	0	0	0	0	#DIV/0!	#DIV/0!	#DIV/0!
AFFSEVER	GLKMKTSRAFFSEVER	AFFSEVERRFDAMPFT	983.471	Q9UQ80;Q9UQ80-2;F8VR77	Q9UQ80	PA2G4	Proliferation-associated protein 2G4	yes	no	2	6.2412e-23	154.35	0	0	0	0	0	0	0	0	0	0	0	0	#DIV/0!	#DIV/0!	#DIV/0!	#DIV/0!	#DIV/0!	#DIV/0!
AFFSEVERR	GLKMKTSRAFFSEVER	FFSEVERRFDAMPFTL	1139.57	Q9UQ80;Q9UQ80-2;F8VR77	Q9UQ80	PA2G4	Proliferation-associated protein 2G4	yes	no	2	0.0026865	60.76	0	0	0	0	0	0	0	0	0	0	0	0	#DIV/0!	#DIV/0!	#DIV/0!	#DIV/0!	#DIV/0!	#DIV/0!
AFGAAGETIVIEELLDGEEVSCLCFTDGK	VQEIMQEKAFGAAGET	CLCFTDGKTVAPMPPA	3015.41	P22102;P22102-2;C9JBJ1;C9JTV6;F8WD69;H7C366	P22102	GART	Trifunctional purine biosynthetic protein adenosine-3;Phosphoribosylamine--glycine ligase;Phosphoribosylformylglycinamidine cyclo-ligase;Phosphoribosylglycinamide formyltransferase	yes	no	4	0.010032	16.801	0	0	0	0	0	0	31145	27813	20992	0	0	0	#DIV/0!	#DIV/0!	#DIV/0!	0	0	0
AFGFMTR	FHFKDFNRAFGFMTRV	RAFGFMTRVALQAEKL	828.395	P61457	P61457	PCBD1	Pterin-4-alpha-carbinolamine dehydratase	yes	yes	2	0.020871	64.803	0	0	0	0	0	0	0	0	0	0	0	0	#DIV/0!	#DIV/0!	#DIV/0!	#DIV/0!	#DIV/0!	#DIV/0!
AFGFSHLEALLDDSK	PDGNCFYRAFGFSHLE	EALLDDSKELQRFKAV	1648.81	F5GYN4;J3KR44;F5H6Q1;F5GYJ8;Q96FW1	F5GYN4	OTUB1	Ubiquitin thioesterase OTUB1	yes	no	3	0.0011805	26.435	0	0	0	0	0	0	0	0	0	0	0	0	#DIV/0!	#DIV/0!	#DIV/0!	#DIV/0!	#DIV/0!	#DIV/0!
AFGPGLEPTGCIVDKPAEFTIDAR	DCFPDKVKAFGPGLEP	AEFTIDARAAGKGDLK	2503.24	Q14315;Q14315-2	Q14315	FLNC	Filamin-C	yes	no	4	0.00048459	25.407	23920	23794	18416	5101.3	19216	20991	31918	26431	27345	0	0	0	0.175778	0.44678	0.532672	0	0	0
AFGPGLQGGSAGSPAR	PTKPSKVKAFGPGLQG	GSAGSPARFTIDTKGA	1428.71	P21333-2;P21333;Q5HY54;Q60FE5;A0A087WWY3	P21333-2	FLNA	Filamin-A	yes	no	2	1.9651e-20	97.911	0	0	0	0	0	0	0	0	0	0	0	0	#DIV/0!	#DIV/0!	#DIV/0!	#DIV/0!	#DIV/0!	#DIV/0!
AFGSGIDIKPGTPPIAGR	KMSEMELKAFGSGIDI	GTPPIAGRSTTPTSSP	1752.95	E7EPN9;Q9Y520-6;Q9Y520-4;Q9Y520-5;Q9Y520;Q9Y520-7;Q9Y520-2;Q9Y520-3;H7C5N8	E7EPN9	PRRC2C	Protein PRRC2C	yes	no	3	0.00064586	36.593	0	0	0	0	0	0	0	0	0	0	0	0	#DIV/0!	#DIV/0!	#DIV/0!	#DIV/0!	#DIV/0!	#DIV/0!
AFGYYGPLR	GNKTELERAFGYYGPL	FGYYGPLRSVWVARNP	1042.52	P84103-2;P84103;A0A087X2D0	P84103-2	SRSF3	Serine/arginine-rich splicing factor 3	yes	no	2	1.9721e-05	155.73	0	0	0	0	0	0	0	0	0	0	0	0	#DIV/0!	#DIV/0!	#DIV/0!	#DIV/0!	#DIV/0!	#DIV/0!
AFHITNDEPIPFWTFLSR	RDSTLGGKAFHITNDE	PFWTFLSRILTGLNYE	2190.09	Q15738	Q15738	NSDHL	Sterol-4-alpha-carboxylate 3-dehydrogenase, decarboxylating	yes	yes	3	0.0053456	23.33	0	0	0	0	0	0	0	0	0	0	0	0	#DIV/0!	#DIV/0!	#DIV/0!	#DIV/0!	#DIV/0!	#DIV/0!
AFHNEAQVNPER	TDLVAKLRAFHNEAQV	EAQVNPERKNLKWIGL	1410.66	P17987;E7EQR6;F5H282	P17987	TCP1	T-complex protein 1 subunit alpha	yes	no	2	0.0013166	70.1	0	0	0	0	0	0	0	0	0	0	0	0	#DIV/0!	#DIV/0!	#DIV/0!	#DIV/0!	#DIV/0!	#DIV/0!
AFHPFIAGPYNR	VERLEVEKAFHPFIAG	FIAGPYNRLVGEIMQE	1388.7	A0A024R4E5;Q00341;Q00341-2;H0Y394;H7C0A4	A0A024R4E5	HDLBP	Vigilin	yes	no	3	0.00025183	45.307	0	0	0	0	0	0	0	0	0	0	0	0	#DIV/0!	#DIV/0!	#DIV/0!	#DIV/0!	#DIV/0!	#DIV/0!
AFIHWVSQPLMCEVR	ADAGEKPKAFIHWVSQ	QPLMCEVRLYERLFQH	1814.9	P47897;A0A1B0GVU9;P47897-2;B4DDN1;H7C0R3;A0A0U1RQX5;A0A0U1RQX9	P47897	QARS	Glutamine--tRNA ligase	yes	no	4	0.00053044	40.025	117210	126630	96534	0	5551.2	5688.1	71635	65572	61611	0	0	0	0	0.0419969	0.0556445	0	0	0
AFIITGQTYTR	TEKAGFKRAFIITGQT	ITGQTYTRKVDIEVLS	1269.67	A0A1B0GWJ0;A0A1B0GTJ7;P30566;A0A0A6YY92;A0A096LNY6;P30566-2;A0A1B0GWF8;A0A1B0GTG9;A0A096LNY5;A0A096LPA2;A0A096LP92	A0A1B0GWJ0	ADSL	Adenylosuccinate lyase	yes	no	2	0.0011067	58.676	0	0	0	0	0	0	0	0	0	0	0	0	#DIV/0!	#DIV/0!	#DIV/0!	#DIV/0!	#DIV/0!	#DIV/0!
AFIPAIDSFGFETDLR	GSPLYTIKAFIPAIDS	FGFETDLRTHTQGQAF	1797.89	Q15029-2;Q15029;Q15029-3	Q15029-2	EFTUD2	116 kDa U5 small nuclear ribonucleoprotein component	yes	no	2	0.00048147	45.077	0	0	0	0	0	0	0	0	0	0	0	0	#DIV/0!	#DIV/0!	#DIV/0!	#DIV/0!	#DIV/0!	#DIV/0!
AFIPLPSAVVQAVFGR	LGAALGRRAFIPLPSA	VVQAVFGRQRAIMLL_	1670.95	G3V451;G3V4N6;G3V5T1;G3V4Z0;Q86TZ5;H0YJ71;F6RWC2;Q9NRG7-3;Q9NRG7-2;Q9NRG7	G3V451	SDR39U1	Epimerase family protein SDR39U1	yes	no	3	0.0030734	26.148	0	0	0	0	0	0	0	0	0	0	0	0	#DIV/0!	#DIV/0!	#DIV/0!	#DIV/0!	#DIV/0!	#DIV/0!
AFIPQLLSR	DVTLPRLKAFIPQLLS	FIPQLLSRLHIEALLH	1043.61	P14735;P14735-2	P14735	IDE	Insulin-degrading enzyme	yes	no	2	0.0027914	77.923	0	0	0	0	0	0	0	0	0	0	0	0	#DIV/0!	#DIV/0!	#DIV/0!	#DIV/0!	#DIV/0!	#DIV/0!
AFITNIPFDVK	ANPTKRYRAFITNIPF	TNIPFDVKWQSLKDLV	1263.69	P52272-2;P52272;A0A087X0X3;M0R019;M0R2T0;M0R0N3;M0QYQ7;M0R0Y6	P52272-2	HNRNPM	Heterogeneous nuclear ribonucleoprotein M	yes	no	2	0.0012323	56.729	0	0	0	0	0	0	0	0	0	0	0	0	#DIV/0!	#DIV/0!	#DIV/0!	#DIV/0!	#DIV/0!	#DIV/0!
AFKDIDIEDLEELDPDFIMAK	KKTELGAKAFKDIDIE	DPDFIMAKQVEQLEKE	2466.19	Q14152;Q14152-2	Q14152	EIF3A	Eukaryotic translation initiation factor 3 subunit A	yes	no	3	0.0033316	16.096	0	0	0	0	0	0	0	0	0	0	0	0	#DIV/0!	#DIV/0!	#DIV/0!	#DIV/0!	#DIV/0!	#DIV/0!
AFLASGPYLTHQQK	________________	PYLTHQQKVLRLYKRA	1559.81	E9PH64;Q9Y6M9;E7EWZ0;E9PF49	E9PH64	NDUFB9	NADH dehydrogenase [ubiquinone] 1 beta subcomplex subunit 9	yes	no	2	0.00016415	44.318	0	0	0	0	0	0	0	0	0	0	0	0	#DIV/0!	#DIV/0!	#DIV/0!	#DIV/0!	#DIV/0!	#DIV/0!
AFLASPEYVNLPINGNGK	LSARPKLKAFLASPEY	LPINGNGKQ_______	1902.98	P09211;A8MX94	P09211	GSTP1	Glutathione S-transferase P	yes	no	2	0.015011	22.198	0	0	0	0	0	0	0	0	0	0	0	0	#DIV/0!	#DIV/0!	#DIV/0!	#DIV/0!	#DIV/0!	#DIV/0!
AFLDFHALPYQVVEVNPVR	CPFCSKVRAFLDFHAL	VVEVNPVRRAEIKFSS	2213.16	Q9H7Z7	Q9H7Z7	PTGES2	Prostaglandin E synthase 2;Prostaglandin E synthase 2 truncated form	yes	yes	3	7.8187e-12	43.794	0	0	0	0	0	0	0	0	0	0	0	0	#DIV/0!	#DIV/0!	#DIV/0!	#DIV/0!	#DIV/0!	#DIV/0!
AFLDNPGILSELCGTLSR	KVLIEATKAFLDNPGI	ELCGTLSRLAIRNEFC	1904.97	B4E1N1;Q6NXE6-2;Q6NXE6	B4E1N1	ARMC6	Armadillo repeat-containing protein 6	yes	no	3	0.0034175	24.793	0	0	0	0	0	0	0	0	0	0	0	0	#DIV/0!	#DIV/0!	#DIV/0!	#DIV/0!	#DIV/0!	#DIV/0!
AFLDSLPDVK	VLNGIDLKAFLDSLPD	LDSLPDVKIVKMKCPD	1103.59	O15294-3;O15294;O15294-2;O15294-4	O15294-3	OGT	UDP-N-acetylglucosamine--peptide N-acetylglucosaminyltransferase 110 kDa subunit	yes	no	2	0.006556	40.352	0	0	0	0	0	0	0	0	0	0	0	0	#DIV/0!	#DIV/0!	#DIV/0!	#DIV/0!	#DIV/0!	#DIV/0!
AFLIEEQK	CVRDRIKRAFLIEEQK	AFLIEEQKIVVKVLKA	976.523	P49207	P49207	RPL34	60S ribosomal protein L34	yes	yes	2	0.0087615	65.038	0	0	0	0	0	0	0	0	0	0	0	0	#DIV/0!	#DIV/0!	#DIV/0!	#DIV/0!	#DIV/0!	#DIV/0!
AFLMQHAPANDYLVTSHIHLHVPEGATPK	RIAYTFARAFLMQHAP	VPEGATPKDGPSAGCT	3193.61	K7EJE8;K7EKE6;P36776-2;P36776;P36776-3;K7ERR6	K7EJE8	LONP1	Lon protease homolog, mitochondrial	yes	no	6	0.029044	9.6326	0	0	0	0	0	0	0	0	0	0	0	0	#DIV/0!	#DIV/0!	#DIV/0!	#DIV/0!	#DIV/0!	#DIV/0!
AFLNAIMR	GFNARQRKAFLNAIMR	AFLNAIMRYGMPPQDA	934.506	F5GWX5;A0A0C4DGG9;Q14839;Q14839-2;Q8TDI0;K7EMY3	F5GWX5	CHD4;CHD5	Chromodomain-helicase-DNA-binding protein 4;Chromodomain-helicase-DNA-binding protein 5	yes	no	2	0.0078658	68.398	0	0	0	0	0	0	0	0	0	0	0	0	#DIV/0!	#DIV/0!	#DIV/0!	#DIV/0!	#DIV/0!	#DIV/0!
AFLTLAEDILR	KANINIEKAFLTLAED	TLAEDILRKTPVKEPN	1260.71	P61026	P61026	RAB10	Ras-related protein Rab-10	yes	yes	2	0.0010854	77.677	0	0	0	0	0	0	0	0	0	0	0	0	#DIV/0!	#DIV/0!	#DIV/0!	#DIV/0!	#DIV/0!	#DIV/0!
AFLTLAEDILRK	KANINIEKAFLTLAED	LAEDILRKTPVKEPNS	1388.8	P61026	P61026	RAB10	Ras-related protein Rab-10	yes	yes	3	0.0014933	36.847	0	0	0	0	0	0	0	0	0	0	0	0	#DIV/0!	#DIV/0!	#DIV/0!	#DIV/0!	#DIV/0!	#DIV/0!
AFMGPLKK	FQTMEEKKAFMGPLKK	AFMGPLKKDRIAKEEG	890.505	P39023;G5E9G0	P39023	RPL3	60S ribosomal protein L3	yes	no	2	0.011391	50.966	0	0	0	0	0	0	0	0	0	0	0	0	#DIV/0!	#DIV/0!	#DIV/0!	#DIV/0!	#DIV/0!	#DIV/0!
AFMGTPVQK	GGDEKDIKAFMGTPVQ	FMGTPVQKLDLAGTLP	977.5	P46013;P46013-2	P46013	MKI67	Antigen KI-67	yes	no	2	0.0024593	79.116	0	0	0	0	0	0	0	0	0	0	0	0	#DIV/0!	#DIV/0!	#DIV/0!	#DIV/0!	#DIV/0!	#DIV/0!
AFMTADLPNELIELLEK	EEVSVTVKAFMTADLP	ELIELLEKIVLDNSVF	1946.01	A0A087WVQ6;Q00610-2;Q00610	A0A087WVQ6	CLTC	Clathrin heavy chain;Clathrin heavy chain 1	no	no	2	0.021616	21.55	0	0	0	0	0	0	0	0	0	0	0	0	#DIV/0!	#DIV/0!	#DIV/0!	#DIV/0!	#DIV/0!	#DIV/0!
AFNDPFIQK	NFKRFHGRAFNDPFIQ	FNDPFIQKEKENLSYD	1078.54	Q92598-2;Q92598;Q92598-3;Q92598-4;A0A0A0MSM0;R4GN69	Q92598-2	HSPH1	Heat shock protein 105 kDa	yes	no	2	0.0023612	79.469	0	0	0	0	0	0	0	0	0	0	0	0	#DIV/0!	#DIV/0!	#DIV/0!	#DIV/0!	#DIV/0!	#DIV/0!
AFNFGNGLQMLGQKPK	SYEDVFVRAFNFGNGL	QMLGQKPKTNIAIFCE	1748.9	O95573	O95573	ACSL3	Long-chain-fatty-acid--CoA ligase 3	yes	yes	3	0.0036834	30.543	0	0	0	0	0	0	0	0	0	0	0	0	#DIV/0!	#DIV/0!	#DIV/0!	#DIV/0!	#DIV/0!	#DIV/0!
AFPAQTASGFK	PDYGAASRAFPAQTAS	AQTASGFKQRPYSVAV	1123.57	I3L4C2;Q9UQB8-3;Q9UQB8-5;Q9UQB8-4;Q9UQB8-6;Q9UQB8-2;Q9UQB8;B4DWA1;I3L3C6	I3L4C2	BAIAP2	Brain-specific angiogenesis inhibitor 1-associated protein 2	yes	no	2	0.0016875	72.643	0	0	0	0	0	0	0	0	0	0	0	0	#DIV/0!	#DIV/0!	#DIV/0!	#DIV/0!	#DIV/0!	#DIV/0!
AFPMPGFDEH	QRVEQFARAFPMPGFD	PMPGFDEH________	1146.48	P34897-3;P34897;P34897-2	P34897-3	SHMT2	Serine hydroxymethyltransferase, mitochondrial	yes	no	2	0.0017784	56.122	0	0	0	0	0	0	0	0	0	0	0	0	#DIV/0!	#DIV/0!	#DIV/0!	#DIV/0!	#DIV/0!	#DIV/0!
AFQNVFAPR	TAAPQYQKAFQNVFAP	FQNVFAPRNKNFNIHG	1048.55	F5H4C6;H7C3P4;F6S8M0;P15586-2;P15586;H0YFA9	F5H4C6	GNS	N-acetylglucosamine-6-sulfatase	yes	no	2	0.026887	33.642	0	0	0	0	0	0	0	0	0	0	0	0	#DIV/0!	#DIV/0!	#DIV/0!	#DIV/0!	#DIV/0!	#DIV/0!
AFQYVETHGEVCPANWTPDSPTIKPSPAASK	EETLRLVKAFQYVETH	KPSPAASKEYFQKVNQ	3327.59	P30048-2;P30048	P30048-2	PRDX3	Thioredoxin-dependent peroxide reductase, mitochondrial	yes	no	5	5.0408e-07	28.443	41263	46171	44105	18703	19643	9637.5	22338	8253.2	17479	5493	8654.6	4822.2	0.311893	0.298462	0.179327	0.19737	0.51187	0.216231
AFREEFGAEPELAVSAPGR	ELLAEARRAFREEFGA	LAVSAPGRVNLIGEHT	2032	P51570;P51570-2;K7ERJ9	P51570	GALK1	Galactokinase	yes	no	3	0.0014889	30.428	0	0	0	0	0	0	0	0	0	0	0	0	#DIV/0!	#DIV/0!	#DIV/0!	#DIV/0!	#DIV/0!	#DIV/0!
AFSDPFVEAEK	GFKRFHGRAFSDPFVE	DPFVEAEKSNLAYDIV	1238.58	P34932;A0A087WYC1;A0A087WTS8;P34932-2	P34932	HSPA4	Heat shock 70 kDa protein 4	yes	no	2	0.0014385	55.549	0	0	0	0	0	0	0	0	0	0	0	0	#DIV/0!	#DIV/0!	#DIV/0!	#DIV/0!	#DIV/0!	#DIV/0!
AFSGYLGTDQSK	VLCPWGKKAFSGYLGT	YLGTDQSKWKAYDATH	1272.6	P10768;X6RA14;H7BZT7;U3KQT1	P10768	ESD	S-formylglutathione hydrolase	yes	no	2	0.01827	26.673	0	0	0	0	0	0	0	0	0	0	0	0	#DIV/0!	#DIV/0!	#DIV/0!	#DIV/0!	#DIV/0!	#DIV/0!
AFSITQGLLK	DLPENLVRAFSITQGL	SITQGLLKDRLLCSGH	1076.62	O15067;J3KTQ5	O15067	PFAS	Phosphoribosylformylglycinamidine synthase	yes	no	2	0.0021465	71.692	0	0	0	0	0	0	0	0	0	0	0	0	#DIV/0!	#DIV/0!	#DIV/0!	#DIV/0!	#DIV/0!	#DIV/0!
AFSPTTVNTGR	ICETIVWKAFSPTTVN	PTTVNTGRGMEFEGAI	1149.58	B4DR61;P61619;P61619-3	B4DR61	SEC61A1	Protein transport protein Sec61 subunit alpha isoform 1	yes	no	2	0.0012476	63.816	0	0	0	0	0	0	0	0	0	0	0	0	#DIV/0!	#DIV/0!	#DIV/0!	#DIV/0!	#DIV/0!	#DIV/0!
AFSQFVRPLIAAK	YRTLTNYKAFSQFVRP	VRPLIAAKNPKIAVSK	1446.83	F5GWX5;A0A0C4DGG9;Q14839;Q14839-2;F5H6N4	F5GWX5	CHD4	Chromodomain-helicase-DNA-binding protein 4	yes	no	3	0.0026904	35.523	0	0	0	0	0	0	0	0	0	0	0	0	#DIV/0!	#DIV/0!	#DIV/0!	#DIV/0!	#DIV/0!	#DIV/0!
AFSYYGPLR	AGKGELERAFSYYGPL	FSYYGPLRTVWIARNP	1072.53	A0A0B4J1Z1;C9JAB2;Q16629-3;Q16629-2;Q16629-4;Q16629	A0A0B4J1Z1	SRSF7	Serine/arginine-rich splicing factor 7	yes	no	2	5.9465e-18	140.98	0	0	0	0	0	0	0	0	0	0	0	0	#DIV/0!	#DIV/0!	#DIV/0!	#DIV/0!	#DIV/0!	#DIV/0!
AFTELFQVACAKPPPLGLCDYPSSR	DVQAEIFRAFTELFQV	LCDYPSSRAMYAVDLM	2709.33	Q14166	Q14166	TTLL12	Tubulin--tyrosine ligase-like protein 12	yes	yes	5	0.0003057	24.644	59503	73833	59592	1854.7	0	0	189790	151070	131970	5153.7	2303.1	6401.7	0.0302277	0	0	0.0264369	0.0150163	0.0462645
AFTGREFDELNPSAQR	QDEDVTSKAFTGREFD	ELNPSAQRDACLNARC	1836.88	P16615-5;P16615-2;P16615-3;P16615;H7C5W9;P16615-4	P16615-5	ATP2A2	Sarcoplasmic/endoplasmic reticulum calcium ATPase 2	yes	no	3	0.00016052	48.177	0	0	0	0	0	0	0	0	0	0	0	0	#DIV/0!	#DIV/0!	#DIV/0!	#DIV/0!	#DIV/0!	#DIV/0!
AFTHTAQYDEAISDYFRK	TRRQLALKAFTHTAQY	AISDYFRKQYSKGVSQ	2162.01	P31939-2;P31939;C9JLK0	P31939-2	ATIC	Bifunctional purine biosynthesis protein PURH;Phosphoribosylaminoimidazolecarboxamide formyltransferase;IMP cyclohydrolase	yes	no	3;4	0.00035326	23.33	0	0	0	0	0	0	0	0	0	0	0	0	#DIV/0!	#DIV/0!	#DIV/0!	#DIV/0!	#DIV/0!	#DIV/0!
AFTKPEEACSFILSADFPALVVK	GIPTAQWKAFTKPEEA	DFPALVVKASGLAAGK	2482.28	P22102;P22102-2;C9JBJ1;C9JTV6;F8WD69;H7C366	P22102	GART	Trifunctional purine biosynthetic protein adenosine-3;Phosphoribosylamine--glycine ligase;Phosphoribosylformylglycinamidine cyclo-ligase;Phosphoribosylglycinamide formyltransferase	yes	no	4	5.4067e-05	32.243	0	0	0	0	0	0	37158	34218	18320	0	0	0	#DIV/0!	#DIV/0!	#DIV/0!	0	0	0
AFTPFSGPK	ACMAGCDKAFTPFSGP	FTPFSGPK________	950.486	P12955-3;P12955;P12955-2	P12955-3	PEPD	Xaa-Pro dipeptidase	yes	no	2	0.0030877	61.962	0	0	0	0	0	0	0	0	0	0	0	0	#DIV/0!	#DIV/0!	#DIV/0!	#DIV/0!	#DIV/0!	#DIV/0!
AFTSWTANTGIEACR	HALTAGLKAFTSWTAN	NTGIEACRMACGGHGY	1626.75	Q15067-2;Q15067;Q15067-3	Q15067-2	ACOX1	Peroxisomal acyl-coenzyme A oxidase 1	yes	no	3	0.00010703	65.092	50137	72870	55592	2753	15921	4869.1	0	0	0	0	0	0	0.0520514	0.179309	0.0805328	#DIV/0!	#DIV/0!	#DIV/0!
AFTTTLNLLPYHK	IIPITDIRAFTTTLNL	LNLLPYHKIVK_____	1517.82	B1AKJ5;O43847;O43847-2;G3V1R5;H0Y5G9	B1AKJ5	NRD1	Nardilysin	yes	no	3	0.00119	27.137	0	0	0	0	0	0	0	0	0	0	0	0	#DIV/0!	#DIV/0!	#DIV/0!	#DIV/0!	#DIV/0!	#DIV/0!
AFTYINLDK	YLSSLHLKAFTYINLD	FTYINLDKAVLGTSNF	1083.56	P02786;G3V0E5	P02786	TFRC	Transferrin receptor protein 1;Transferrin receptor protein 1, serum form	yes	no	2	0.0040531	53.968	0	0	0	0	0	0	0	0	0	0	0	0	#DIV/0!	#DIV/0!	#DIV/0!	#DIV/0!	#DIV/0!	#DIV/0!
AFVAIGDYNGHVGLGVK	AGQRTRFKAFVAIGDY	GHVGLGVKCSKEVATA	1715.9	P15880;H0YEN5;I3L404;E9PMM9;E9PM36;E9PPT0	P15880	RPS2	40S ribosomal protein S2	yes	no	3	3.2222e-10	79.771	0	0	0	0	0	0	0	0	0	0	0	0	#DIV/0!	#DIV/0!	#DIV/0!	#DIV/0!	#DIV/0!	#DIV/0!
AFVDFLSDEIKEER	SLHTDGDKAFVDFLSD	SDEIKEERKIQKHKTL	1696.83	Q07021	Q07021	C1QBP	Complement component 1 Q subcomponent-binding protein, mitochondrial	yes	yes	3	1.3944e-32	131.66	0	0	0	0	0	0	0	0	0	0	0	0	#DIV/0!	#DIV/0!	#DIV/0!	#DIV/0!	#DIV/0!	#DIV/0!
AFVDFLSDEIKEERK	SLHTDGDKAFVDFLSD	DEIKEERKIQKHKTLP	1824.93	Q07021	Q07021	C1QBP	Complement component 1 Q subcomponent-binding protein, mitochondrial	yes	yes	4	2.012e-06	64.394	0	0	0	0	0	0	0	0	0	0	0	0	#DIV/0!	#DIV/0!	#DIV/0!	#DIV/0!	#DIV/0!	#DIV/0!
AFVDVVNGEYVPRK	RTPADIYRAFVDVVNG	NGEYVPRKSILKSRSR	1591.84	I3L280;O94763-2;O94763-4;O94763-3;O94763	I3L280	URI1	Unconventional prefoldin RPB5 interactor 1	yes	no	3	8.2975e-06	55.314	0	0	0	0	0	0	0	0	0	0	0	0	#DIV/0!	#DIV/0!	#DIV/0!	#DIV/0!	#DIV/0!	#DIV/0!
AFVEAQNK	DPDSEQTKAFVEAQNK	AFVEAQNKITVPFLEQ	905.461	P48147	P48147	PREP	Prolyl endopeptidase	yes	yes	2	0.0033773	87.284	0	0	0	0	0	0	0	0	0	0	0	0	#DIV/0!	#DIV/0!	#DIV/0!	#DIV/0!	#DIV/0!	#DIV/0!
AFVHWYVGEGMEEGEFSEAREDMAALEK	FDLMYAKRAFVHWYVG	EDMAALEKDYEEVGAD	3216.42	F5H5D3;Q9BQE3;P68363;P68363-2;P68366-2;P68366	F5H5D3	TUBA1C;TUBA1B;TUBA4A	Tubulin alpha-1C chain;Tubulin alpha-1B chain;Tubulin alpha-4A chain	no	no	4	0.0011541	22.755	0	0	0	0	0	0	0	0	0	0	0	0	#DIV/0!	#DIV/0!	#DIV/0!	#DIV/0!	#DIV/0!	#DIV/0!
AFYPEEISSMVLTK	VSYKGETKAFYPEEIS	ISSMVLTKMKEIAEAY	1613.8	A0A0G2JIW1;P0DMV9;P0DMV8	A0A0G2JIW1	HSPA1B;HSPA1A	Heat shock 70 kDa protein 1B;Heat shock 70 kDa protein 1A	no	no	2	0.0025152	33.89	0	0	0	0	0	0	0	0	0	0	0	0	#DIV/0!	#DIV/0!	#DIV/0!	#DIV/0!	#DIV/0!	#DIV/0!
AFYVPAQYVK	VKPDENSKAFYVPAQY	YVPAQYVKEVTRKALM	1184.62	Q1RLN5;Q8IWW6-3;Q8IWW6-2;Q8IWW6-4;Q8IWW6	Q1RLN5	ARHGAP12	Rho GTPase-activating protein 12	yes	no	2	0.055635	24.819	0	0	0	0	0	0	0	0	0	0	0	0	#DIV/0!	#DIV/0!	#DIV/0!	#DIV/0!	#DIV/0!	#DIV/0!
AGAAGGPEEEAEKPVK	EKPEKSQRAGAAGGPE	EEAEKPVKTKTVSSSN	1538.76	Q8WW12;Q8WW12-2	Q8WW12	PCNP	PEST proteolytic signal-containing nuclear protein	yes	no	3	9.1176e-29	91.076	0	0	0	0	0	0	0	0	0	0	0	0	#DIV/0!	#DIV/0!	#DIV/0!	#DIV/0!	#DIV/0!	#DIV/0!
AGAAPYVQAFDSLLAGPVAEYLK	GYADSPSKAGAAPYVQ	GPVAEYLKISKEIGGD	2350.22	Q01518;Q5T0R1;Q5T0R7;Q5T0R6;Q5T0R5;Q5T0R4;Q5T0R3;Q5T0R2	Q01518	CAP1	Adenylyl cyclase-associated protein 1;Adenylyl cyclase-associated protein	yes	no	3	0.00018379	26.443	0	0	0	0	0	0	0	0	0	0	0	0	#DIV/0!	#DIV/0!	#DIV/0!	#DIV/0!	#DIV/0!	#DIV/0!
AGADEERAETAR	LAPVNIFKAGADEERA	EERAETARLTSFIGAI	1274.59	P78371;F5GWF6;F8VQ14	P78371	CCT2	T-complex protein 1 subunit beta	yes	no	2;3	2.4636e-82	175.65	0	0	0	0	0	0	0	0	0	0	0	0	#DIV/0!	#DIV/0!	#DIV/0!	#DIV/0!	#DIV/0!	#DIV/0!
AGAFDAVPCYHWSVGGK	LVCELAKRAGAFDAVP	YHWSVGGKGSVDLARA	1763.81	A0A087WVM4;B7ZM99;Q6UB35;Q4VXV2	A0A087WVM4	MTHFD1L	Monofunctional C1-tetrahydrofolate synthase, mitochondrial	yes	no	4	0.03606	9.9127	0	0	0	0	0	0	23972	31325	23003	8188.7	3857	0	#DIV/0!	#DIV/0!	#DIV/0!	0.254618	0.10963	0
AGAGAPELLR	SAMHLALRAGAGAPEL	AGAPELLRALLQSGAP	953.529	Q00653-4;Q00653	Q00653-4	NFKB2	Nuclear factor NF-kappa-B p100 subunit;Nuclear factor NF-kappa-B p52 subunit	yes	no	2	0.001847	52.716	0	0	0	0	0	0	0	0	0	0	0	0	#DIV/0!	#DIV/0!	#DIV/0!	#DIV/0!	#DIV/0!	#DIV/0!
AGAGMITQHSSNASPINR	TRRMGDGRAGAGMITQ	SNASPINRIVQISGNS	1810.87	Q9NWH9;H7C3F4;Q9NWH9-3;H0YKH2	Q9NWH9	SLTM	SAFB-like transcription modulator	yes	no	3	6.368e-09	65.231	0	0	0	0	0	0	0	0	0	0	0	0	#DIV/0!	#DIV/0!	#DIV/0!	#DIV/0!	#DIV/0!	#DIV/0!
AGAGSATLSMAYAGAR	GTEVVKAKAGAGSATL	SMAYAGARFVFSLVDA	1453.7	P40926;G3XAL0;P40926-2	P40926	MDH2	Malate dehydrogenase, mitochondrial;Malate dehydrogenase	yes	no	2	0.0012947	39.266	0	0	0	0	0	0	0	0	0	0	0	0	#DIV/0!	#DIV/0!	#DIV/0!	#DIV/0!	#DIV/0!	#DIV/0!
AGAIAPCEVTVPAQNTGLGPEK	NKVPAAARAGAIAPCE	NTGLGPEKTSFFQALG	2122.07	P05388;F8VWS0;P05388-2;F8VW21;F8VU65;F8VPE8;G3V210;F8VQY6;F8VRK7;Q8NHW5	P05388	RPLP0;RPLP0P6	60S acidic ribosomal protein P0;60S acidic ribosomal protein P0-like	yes	no	3	7.4893e-06	33.45	17334	7037.1	7103.4	0	0	0	21114	19279	22231	0	0	0	0	0	0	0	0	0
AGAISASGPELQGAGHSK	TGSAVDIRAGAISASG	LQGAGHSKLQVTMPGI	1636.82	Q09666	Q09666	AHNAK	Neuroblast differentiation-associated protein AHNAK	yes	yes	3	2.6795e-11	61.815	0	0	0	0	0	0	0	0	0	0	0	0	#DIV/0!	#DIV/0!	#DIV/0!	#DIV/0!	#DIV/0!	#DIV/0!
AGAKPDQIGIITPYEGQR	KITTKLLKAGAKPDQI	ITPYEGQRSYLVQYMQ	1913	Q92900-2;Q92900	Q92900-2	UPF1	Regulator of nonsense transcripts 1	yes	no	3	9.4425e-07	54.103	0	0	0	0	0	0	0	0	0	0	0	0	#DIV/0!	#DIV/0!	#DIV/0!	#DIV/0!	#DIV/0!	#DIV/0!
AGALQCSPSDAYTKK	GCAALVTKAGALQCSP	PSDAYTKKELIECARR	1538.74	Q9Y490	Q9Y490	TLN1	Talin-1	yes	yes	4	0.00028053	37.77	130450	176150	141510	38229	32516	31129	240740	233280	218470	71895	40199	89867	0.226638	0.155828	0.180313	0.229965	0.146991	0.291457
AGCAVTSLLASELTK	GPRQANRKAGCAVTSL	LLASELTKDDAMAAVP	1462.77	A0A140T8Z0;A0A0G2JH68;O60610-2;O60610-3;O60610;H9KV28	A0A140T8Z0	DIAPH1	Protein diaphanous homolog 1	yes	no	3	0.00074659	37.177	31113	37463	4300.1	5491.8	2521.4	7474	0	0	0	0	0	0	0.15003	0.0630596	0.634783	#DIV/0!	#DIV/0!	#DIV/0!
AGCAVTSLLASELTKDDAMAAVPAK	GPRQANRKAGCAVTSL	AMAAVPAKVSKNSETF	2432.23	A0A140T8Z0;A0A0G2JH68;O60610-2;O60610-3;O60610;H9KV28	A0A140T8Z0	DIAPH1	Protein diaphanous homolog 1	yes	no	4	0.0051379	19.044	0	0	0	0	0	0	0	0	0	0	0	0	#DIV/0!	#DIV/0!	#DIV/0!	#DIV/0!	#DIV/0!	#DIV/0!
AGCECLNESDEHGFDNCLRK	DLMPFINKAGCECLNE	GFDNCLRKDTTFLESD	2238.91	O43396;K7ER96	O43396	TXNL1	Thioredoxin-like protein 1	yes	no	7	0.017695	11.646	0	0	0	0	0	0	478630	421670	389460	54913	46135	48111	#DIV/0!	#DIV/0!	#DIV/0!	0.102921	0.0986202	0.10995
AGDAGIFVSR	GKGSTPYRAGDAGIFV	DAGIFVSRIAEGGAAH	991.509	A0A0G2JMS7;A0A0G2JNZ2;A0A0G2JPP5;Q14160-2;Q14160;Q14160-3	A0A0G2JMS7	SCRIB	Protein scribble homolog	yes	no	2	0.0018753	47.187	0	0	0	0	0	0	0	0	0	0	0	0	#DIV/0!	#DIV/0!	#DIV/0!	#DIV/0!	#DIV/0!	#DIV/0!
AGDEFVEK	KKFAENLKAGDEFVEK	AGDEFVEKTLSTIATS	893.413	E9PF18;A0A0A0MSE2;Q16836;Q16836-3;Q16836-2	E9PF18	HADH	Hydroxyacyl-coenzyme A dehydrogenase, mitochondrial	yes	no	2	0.037802	38.419	0	0	0	0	0	0	0	0	0	0	0	0	#DIV/0!	#DIV/0!	#DIV/0!	#DIV/0!	#DIV/0!	#DIV/0!
AGDKDDITEPAVCALR	ALIHAILRAGDKDDIT	EPAVCALRHLTSRHPE	1672.81	P14923	P14923	JUP	Junction plakoglobin	yes	yes	3	0.045863	18.138	0	0	0	0	0	0	0	0	0	0	0	0	#DIV/0!	#DIV/0!	#DIV/0!	#DIV/0!	#DIV/0!	#DIV/0!
AGDMENAENILTVMR	ALVTGHARAGDMENAE	ENILTVMRDAGIEPGP	1662.77	P42704;A0A0C4DG06;B8ZZ38;C9JCA9	P42704	LRPPRC	Leucine-rich PPR motif-containing protein, mitochondrial	yes	no	2	0.02381	23.236	0	0	0	0	0	0	0	0	0	0	0	0	#DIV/0!	#DIV/0!	#DIV/0!	#DIV/0!	#DIV/0!	#DIV/0!
AGDREDITEPAICALR	ALVRTVLRAGDREDIT	EPAICALRHLTSRHQE	1728.85	B4DGU4;P35222	B4DGU4	CTNNB1	Catenin beta-1	yes	no	4	2.5795e-11	85.28	135790	155760	125430	23563	8019.1	7530.6	61829	58967	57861	115.31	0	3613	0.147867	0.0489629	0.0566378	0.00186151	0	0.0587728
AGDRQPEWLEEQQGR	ELVKEPARAGDRQPEW	WLEEQQGRQFCSTQAA	1797.84	Q14980-2;Q14980;A0A087WY61;Q14980-4;Q14980-3	Q14980-2	NUMA1	Nuclear mitotic apparatus protein 1	yes	no	3	0.00050709	44.294	0	0	0	0	0	0	0	0	0	0	0	0	#DIV/0!	#DIV/0!	#DIV/0!	#DIV/0!	#DIV/0!	#DIV/0!
AGDTLSGTCLLIANK	FQSPLFAKAGDTLSGT	TCLLIANKRQSYDISI	1475.77	Q86X55-1;Q86X55	Q86X55-1	CARM1	Histone-arginine methyltransferase CARM1	yes	no	3	0.0082718	13.148	34237	40879	42315	2040.2	8921.8	9643.7	0	0	0	0	0	0	0.0562392	0.17915	0.185603	#DIV/0!	#DIV/0!	#DIV/0!
AGDTLSGTCLLIANKR	FQSPLFAKAGDTLSGT	CLLIANKRQSYDISIV	1631.87	Q86X55-1;Q86X55	Q86X55-1	CARM1	Histone-arginine methyltransferase CARM1	yes	no	4	6.3279e-08	52.823	71716	84475	71341	14000	9887.1	12151	44977	48404	41169	6591.9	4747.4	6179	0.16333	0.104778	0.145535	0.127827	0.0893184	0.130502
AGDTVIPLYIPQCGECK	GEGVTKLKAGDTVIPL	IPQCGECKFCLNPKTN	1805.87	P11766;D6RFE4	P11766	ADH5	Alcohol dehydrogenase class-3	yes	no	4	6.6539e-06	53.565	60821	82477	63908	4427.8	2559.3	8856.2	213040	203540	173480	16563	20206	12445	0.0678603	0.0300966	0.121711	0.0721376	0.0903078	0.0669356
AGDWQCPNPGCGNQNFAWR	GGGNVQHRAGDWQCPN	GNQNFAWRTECNQCKA	2119.87	B0QYK0;Q01844-6;Q01844-3;Q01844;Q01844-5;A0A0D9SFL3;C9JGE3;Q01844-2	B0QYK0	EWSR1	RNA-binding protein EWS	yes	no	4	0.004576	23.562	50402	49707	48500	13638	20032	7814.6	0	0	0	0	0	0	0.212961	0.287242	0.138767	#DIV/0!	#DIV/0!	#DIV/0!
AGEARPGPTAESASGPSEDPSVNFLK	NWSPRPPRAGEARPGP	DPSVNFLKNVGESVAA	2570.22	Q13501;Q13501-2;E7EMC7;E9PFW8	Q13501	SQSTM1	Sequestosome-1	yes	no	3	5.2474e-05	28.328	0	0	0	0	0	0	0	0	0	0	0	0	#DIV/0!	#DIV/0!	#DIV/0!	#DIV/0!	#DIV/0!	#DIV/0!
AGEGTYALDSESCMEK	GQAQAEAKAGEGTYAL	DSESCMEKLAALSASL	1689.69	B5MCF9;O00541;B3KXD6;O00541-2	B5MCF9	PES1	Pescadillo homolog	yes	no	3	0.0015487	31.42	88625	103910	62854	871.53	0	5470.2	47120	40080	32572	0	0	0	0.00973814	0	0.0800624	0	0	0
AGELTEDEVER	ADIDLTKRAGELTEDE	LTEDEVERVITIMQNP	1246.57	P62269	P62269	RPS18	40S ribosomal protein S18	yes	yes	2	0.0011019	55.567	0	0	0	0	0	0	0	0	0	0	0	0	#DIV/0!	#DIV/0!	#DIV/0!	#DIV/0!	#DIV/0!	#DIV/0!
AGELTEDEVERVITIMQNPR	ADIDLTKRAGELTEDE	ITIMQNPRQYKIPDWF	2299.15	P62269	P62269	RPS18	40S ribosomal protein S18	yes	yes	3	9.9984e-05	39.849	0	0	0	0	0	0	0	0	0	0	0	0	#DIV/0!	#DIV/0!	#DIV/0!	#DIV/0!	#DIV/0!	#DIV/0!
AGENRWGTDEDKFTEILCLR	QDAQILYKAGENRWGT	FTEILCLRSFPQLKLT	2352.12	P12429;D6RA82;D6RFJ9	P12429	ANXA3	Annexin A3;Annexin	yes	no	5	0.0057052	21.353	81932	70176	69095	0	0	0	50302	34723	35853	0	0	0	0	0	0	0	0	0
AGEVERDLDKADSMIR	AAGKVPQRAGEVERDL	DKADSMIRLLFNDVQT	1803.88	Q15149-3;Q15149-4	Q15149-4	PLEC	Plectin	no	no	4	0.0063131	26.781	0	0	0	0	0	0	0	0	0	0	0	0	#DIV/0!	#DIV/0!	#DIV/0!	#DIV/0!	#DIV/0!	#DIV/0!
AGFAELGLSSWLVEQCR	________________	SWLVEQCRQLGLKQPT	1864.91	M0QXD4;M0R1S3;M0QZC0;M0R0K1;Q9Y6V7	M0QXD4	DDX49	Probable ATP-dependent RNA helicase DDX49	yes	no	3	7.0337e-08	71.692	0	0	0	0	0	0	0	0	0	0	0	0	#DIV/0!	#DIV/0!	#DIV/0!	#DIV/0!	#DIV/0!	#DIV/0!
AGFAGDDAPR	DNGSGMCKAGFAGDDA	FAGDDAPRAVFPSIVG	975.441	P60709;G5E9R0;E7EVS6;C9JZR7;C9JUM1;C9JTX5;P63267-2;F8WCH0;P63261;I3L3I0;I3L1U9;I3L4N8;K7EM38;I3L3R2;J3KT65;P68133;P68032;P63267;P62736;A6NL76;F8WB63;B8ZZJ2;C9JFL5;F6UVQ4;F6QUT6;Q6S8J3;A5A3E0;P0CG38;P0CG39	P60709	ACTB;ACTG2;ACTG1;ACTA1;ACTC1;ACTA2;POTEE;POTEF;POTEI;POTEJ	Actin, cytoplasmic 1;Actin, cytoplasmic 1, N-terminally processed;Actin, gamma-enteric smooth muscle;Actin, cytoplasmic 2;Actin, cytoplasmic 2, N-terminally processed;Actin, alpha skeletal muscle;Actin, alpha cardiac muscle 1;Actin, aortic smooth muscle;POTE ankyrin domain family member E;POTE ankyrin domain family member F;POTE ankyrin domain family member I;POTE ankyrin domain family member J	no	no	2	1.2869e-44	161.02	0	0	0	0	0	0	0	0	0	0	0	0	#DIV/0!	#DIV/0!	#DIV/0!	#DIV/0!	#DIV/0!	#DIV/0!
AGFAGDQIPK	DNGSGVIKAGFAGDQI	FAGDQIPKYCFPNYVG	1002.51	R4GMT0;P61163;A0A1B0GVS3;P42025	R4GMT0	ACTR1A;ACTR1B	Alpha-centractin;Beta-centractin	yes	no	2	0.031085	29.162	0	0	0	0	0	0	0	0	0	0	0	0	#DIV/0!	#DIV/0!	#DIV/0!	#DIV/0!	#DIV/0!	#DIV/0!
AGFVPVYLR	RLLKFWKRAGFVPVYL	GFVPVYLRQTPNDLTG	1020.58	Q9H0A0;Q9H0A0-2;A0A087WV29	Q9H0A0	NAT10	N-acetyltransferase 10	yes	no	2	0.0034016	70.912	0	0	0	0	0	0	0	0	0	0	0	0	#DIV/0!	#DIV/0!	#DIV/0!	#DIV/0!	#DIV/0!	#DIV/0!
AGGAAVVITEPEHTK	ARPATAGKAGGAAVVI	ITEPEHTKERVKLEGS	1478.77	Q9P258	Q9P258	RCC2	Protein RCC2	yes	yes	3	1.847e-15	76.759	0	0	0	0	0	0	0	0	0	0	0	0	#DIV/0!	#DIV/0!	#DIV/0!	#DIV/0!	#DIV/0!	#DIV/0!
AGGADAVQTVTGGLR	RQAGGRERAGGADAVQ	QTVTGGLRSLYLRKVL	1371.71	Q9H223	Q9H223	EHD4	EH domain-containing protein 4	yes	yes	2	7.0659e-07	82.171	0	0	0	0	0	0	0	0	0	0	0	0	#DIV/0!	#DIV/0!	#DIV/0!	#DIV/0!	#DIV/0!	#DIV/0!
AGGALCHILGAAYK	AKCFMDFKAGGALCHI	HILGAAYKYKNEQGWR	1343.7	Q92922;F8WE13	Q92922	SMARCC1	SWI/SNF complex subunit SMARCC1	yes	no	3	0.020953	20.739	33532	39279	19786	15865	13578	8898.8	0	0	0	0	0	0	0.321173	0.256882	0.310227	#DIV/0!	#DIV/0!	#DIV/0!
AGGDAEPRPAEPPAWAGGAR	AVAVGKPRAGGDAEPR	PAWAGGARPGPGVWDP	1931.92	Q96HS1;Q96HS1-2	Q96HS1	PGAM5	Serine/threonine-protein phosphatase PGAM5, mitochondrial	yes	no	3	0.00080842	30.767	0	0	0	0	0	0	0	0	0	0	0	0	#DIV/0!	#DIV/0!	#DIV/0!	#DIV/0!	#DIV/0!	#DIV/0!
AGGEAGVTLGQPHLSR	________________	LGQPHLSRQDLTTLDV	1548.8	P41091;Q2VIR3;F8W810;Q2VIR3-2	P41091	EIF2S3;EIF2S3L	Eukaryotic translation initiation factor 2 subunit 3;Putative eukaryotic translation initiation factor 2 subunit 3-like protein	yes	no	2;3	1.6043e-07	56.094	0	0	0	0	0	0	0	0	0	0	0	0	#DIV/0!	#DIV/0!	#DIV/0!	#DIV/0!	#DIV/0!	#DIV/0!
AGGEELDEGVAK	TVQSSGPRAGGEELDE	ELDEGVAKDNAKIDGA	1173.55	Q32MZ4-3;Q32MZ4-2;Q32MZ4	Q32MZ4-3	LRRFIP1	Leucine-rich repeat flightless-interacting protein 1	yes	no	2	0.0015492	42.336	0	0	0	0	0	0	0	0	0	0	0	0	#DIV/0!	#DIV/0!	#DIV/0!	#DIV/0!	#DIV/0!	#DIV/0!
AGGFASALER	NAKEPKTRAGGFASAL	GFASALERHSELLQKV	977.493	Q9Y2Q9;E5RFT8;H7C5V3	Q9Y2Q9	MRPS28	28S ribosomal protein S28, mitochondrial	yes	no	2	0.012812	35.445	0	0	0	0	0	0	0	0	0	0	0	0	#DIV/0!	#DIV/0!	#DIV/0!	#DIV/0!	#DIV/0!	#DIV/0!
AGGFLMKK	VGVNLPQKAGGFLMKK	AGGFLMKKELNYFAKA	850.473	P00558;P00558-2	P00558	PGK1	Phosphoglycerate kinase 1	yes	no	2	0.026056	41.502	0	0	0	0	0	0	0	0	0	0	0	0	#DIV/0!	#DIV/0!	#DIV/0!	#DIV/0!	#DIV/0!	#DIV/0!
AGGIETIANEFSDR	SCYIAVARAGGIETIA	IANEFSDRCTPSVISF	1478.7	Q92598-2;Q92598;Q92598-3;R4GN69	Q92598-2	HSPH1	Heat shock protein 105 kDa	yes	no	2	0.022179	24.291	0	0	0	0	0	0	0	0	0	0	0	0	#DIV/0!	#DIV/0!	#DIV/0!	#DIV/0!	#DIV/0!	#DIV/0!
AGGIETIANEYSDR	SCYVAVARAGGIETIA	IANEYSDRCTPACISF	1494.7	P34932;A0A087WYC1;A0A087WTS8;P34932-2	P34932	HSPA4	Heat shock 70 kDa protein 4	yes	no	2	8.9281e-41	140.49	0	0	0	0	0	0	0	0	0	0	0	0	#DIV/0!	#DIV/0!	#DIV/0!	#DIV/0!	#DIV/0!	#DIV/0!
AGGPATPLSPTR	MATPLPGRAGGPATPL	ATPLSPTRLSRLQEKE	1123.6	Q03252	Q03252	LMNB2	Lamin-B2	yes	yes	2	2.9213e-12	109.29	0	0	0	0	0	0	0	0	0	0	0	0	#DIV/0!	#DIV/0!	#DIV/0!	#DIV/0!	#DIV/0!	#DIV/0!
AGGPEGPPWLPR	CLASIARRAGGPEGPP	EGPPWLPRTFNLRTEL	1232.63	Q14166	Q14166	TTLL12	Tubulin--tyrosine ligase-like protein 12	yes	yes	2	0.010601	35.944	0	0	0	0	0	0	0	0	0	0	0	0	#DIV/0!	#DIV/0!	#DIV/0!	#DIV/0!	#DIV/0!	#DIV/0!
AGGPGLERGEAGVPAEFSIWTR	EGGAHKVRAGGPGLER	AEFSIWTREAGAGGLS	2256.13	O75369-2;O75369-9;O75369;O75369-8;O75369-6;O75369-3;E7EN95;O75369-7	O75369-2	FLNB	Filamin-B	yes	no	3	5.0849e-07	45.784	0	0	0	0	0	0	0	0	0	0	0	0	#DIV/0!	#DIV/0!	#DIV/0!	#DIV/0!	#DIV/0!	#DIV/0!
AGGPTTPLSPTR	VPPRMGSRAGGPTTPL	TTPLSPTRLSRLQEKE	1153.61	P20700;E9PBF6;A0A0D9SFE5;A0A0D9SFY5	P20700	LMNB1	Lamin-B1	yes	no	2	0.00016536	86.898	0	0	0	0	0	0	0	0	0	0	0	0	#DIV/0!	#DIV/0!	#DIV/0!	#DIV/0!	#DIV/0!	#DIV/0!
AGGSASAMLQPLLDNQVGFK	SYQRDSFKAGGSASAM	LDNQVGFKNMQNVEHV	2003.01	P20618	P20618	PSMB1	Proteasome subunit beta type-1	yes	yes	3	0.00044031	30.428	0	0	0	0	0	0	0	0	0	0	0	0	#DIV/0!	#DIV/0!	#DIV/0!	#DIV/0!	#DIV/0!	#DIV/0!
AGGSLCHILAAAYK	IKCFLDFKAGGSLCHI	HILAAAYKFKSDQGWR	1373.71	F8VXC8;Q8TAQ2-2;Q8TAQ2-3;Q8TAQ2;F8VZW6	F8VXC8	SMARCC2	SWI/SNF complex subunit SMARCC2	yes	no	3	0.005118	26.711	24270	47268	30985	6041.3	6560.2	3942.8	0	0	0	0	0	0	0.199309	0.121873	0.112884	#DIV/0!	#DIV/0!	#DIV/0!
AGGVGGLRVPAPVTMDSFFFGCELSGHTR	LSQESRTRAGGVGGLR	CELSGHTRSFTFKVEE	2964.44	O75607	O75607	NPM3	Nucleoplasmin-3	yes	yes	5	1.9276e-09	37.196	95373	138170	111590	0	0	2794	0	0	0	0	0	0	0	0	0.0244265	#DIV/0!	#DIV/0!	#DIV/0!
AGGVGLNLSAASR	TIMLLSLKAGGVGLNL	LNLSAASRVFLMDPAW	1171.63	A0A0C4DGA6;Q14527-2;Q14527;H7C5K0	A0A0C4DGA6	HLTF	Helicase-like transcription factor	yes	no	2	0.012598	33.875	0	0	0	0	0	0	0	0	0	0	0	0	#DIV/0!	#DIV/0!	#DIV/0!	#DIV/0!	#DIV/0!	#DIV/0!
AGHSENGVEEDTEGRTGPK	PAPSGHPKAGHSENGV	TEGRTGPKEGTPGSPS	1968.88	Q9NZT2-2;Q9NZT2;A0A0A0MRN5	Q9NZT2-2	OGFR	Opioid growth factor receptor	yes	no	4	1.9718e-11	64.275	0	0	0	0	0	0	0	0	0	0	0	0	#DIV/0!	#DIV/0!	#DIV/0!	#DIV/0!	#DIV/0!	#DIV/0!
AGIICQLNAR	QQTLSIAKAGIICQLN	IICQLNARTSVLAAAN	1057.57	P33991	P33991	MCM4	DNA replication licensing factor MCM4	yes	yes	3	0.0020004	43.512	0	0	0	0	0	0	89630	82702	73720	4445.7	2116.4	7921.8	#DIV/0!	#DIV/0!	#DIV/0!	0.0472566	0.0249521	0.0970312
AGIISTVEVLK	NDLFSLARAGIISTVE	ISTVEVLKVMEAFVNE	1128.68	E9PLK3;P55786;P55786-2	E9PLK3	NPEPPS	Puromycin-sensitive aminopeptidase	yes	no	2	0.01209	31.871	0	0	0	0	0	0	0	0	0	0	0	0	#DIV/0!	#DIV/0!	#DIV/0!	#DIV/0!	#DIV/0!	#DIV/0!
AGILTTLNAR	QQTISIAKAGILTTLN	ILTTLNARCSILAAAN	1028.6	P33993;P33993-3	P33993	MCM7	DNA replication licensing factor MCM7	yes	no	2	0.0018416	53.968	0	0	0	0	0	0	0	0	0	0	0	0	#DIV/0!	#DIV/0!	#DIV/0!	#DIV/0!	#DIV/0!	#DIV/0!
AGIPVYAWK	HAAAAIAKAGIPVYAW	GIPVYAWKGETDEEYL	1003.55	P23526;P23526-2	P23526	AHCY	Adenosylhomocysteinase	yes	no	2	0.0045215	51.787	0	0	0	0	0	0	0	0	0	0	0	0	#DIV/0!	#DIV/0!	#DIV/0!	#DIV/0!	#DIV/0!	#DIV/0!
AGITTIEAVK	________________	ITTIEAVKRKIQVLQQ	1001.58	P06753-3;P06753-6;P06753-2;Q5HYB6;P06753-4;P06753-5;A0A087WWU8;D6R904;Q5VU61;D6RFM2	P06753-3	TPM3;DKFZp686J1372	Tropomyosin alpha-3 chain	yes	no	2	0.00056692	69.812	0	0	0	0	0	0	0	0	0	0	0	0	#DIV/0!	#DIV/0!	#DIV/0!	#DIV/0!	#DIV/0!	#DIV/0!
AGITTTLNSR	QQTISIAKAGITTTLN	ITTTLNSRCSVLAAAN	1032.56	P33992;B1AHB1	P33992	MCM5	DNA replication licensing factor MCM5;DNA helicase	yes	no	2	2.828e-06	96.948	0	0	0	0	0	0	0	0	0	0	0	0	#DIV/0!	#DIV/0!	#DIV/0!	#DIV/0!	#DIV/0!	#DIV/0!
AGIVTSLQAR	QQSISISKAGIVTSLQ	IVTSLQARCTVIAAAN	1014.58	P49736;H0Y8E6	P49736	MCM2	DNA replication licensing factor MCM2	yes	no	2	2.4162e-07	98.629	0	0	0	0	0	0	0	0	0	0	0	0	#DIV/0!	#DIV/0!	#DIV/0!	#DIV/0!	#DIV/0!	#DIV/0!
AGKEESGVSVSNSQPTNESHSIK	ISKGEEPRAGKEESGV	TNESHSIKAILKNISV	2371.13	Q99808;Q99808-2	Q99808	SLC29A1	Equilibrative nucleoside transporter 1	yes	no	4	0.00025636	29.452	0	0	0	0	0	0	0	0	0	0	0	0	#DIV/0!	#DIV/0!	#DIV/0!	#DIV/0!	#DIV/0!	#DIV/0!
AGKEPGLQIWR	VEHPEFLKAGKEPGLQ	EPGLQIWRVEKFDLVP	1253.69	A0A0A0MS51;A0A0A0MT01;P06396-2;P06396-4;P06396-3;P06396;Q5T0I1;A0A0U1RQL8;Q5T0I0	A0A0A0MS51	GSN	Gelsolin	no	no	3	0.00075302	83.862	0	0	0	0	0	0	0	0	0	0	0	0	#DIV/0!	#DIV/0!	#DIV/0!	#DIV/0!	#DIV/0!	#DIV/0!
AGKFPSLLTHNENMVAK	ILGPGLNKAGKFPSLL	HNENMVAKVDEVKSTI	1855.96	P62906	P62906	RPL10A	60S ribosomal protein L10a	yes	yes	3;4	6.697e-06	33.682	0	0	0	0	0	0	0	0	0	0	0	0	#DIV/0!	#DIV/0!	#DIV/0!	#DIV/0!	#DIV/0!	#DIV/0!
AGKPVICATQMLESMIK	MMIGRCNRAGKPVICA	QMLESMIKKPRPTRAE	1818.94	P14618;P14618-3;B4DNK4;P14618-2;H3BTN5;H3BR70	P14618	PKM	Pyruvate kinase PKM;Pyruvate kinase	no	no	4	5.7895e-05	51.193	119400	133380	101770	1114.1	9260.4	8185.5	120360	87419	76802	5862.7	3946.1	5376.1	0.00924456	0.0649213	0.0744438	0.0464473	0.0431905	0.0654201
AGKPYQLQIYPNER	FLVSQLIRAGKPYQLQ	LQIYPNERHSIRCPES	1675.87	Q86TI2;Q86TI2-2	Q86TI2	DPP9	Dipeptidyl peptidase 9	yes	no	3	1.7829e-06	87.498	0	0	0	0	0	0	0	0	0	0	0	0	#DIV/0!	#DIV/0!	#DIV/0!	#DIV/0!	#DIV/0!	#DIV/0!
AGLAPLEVR	SFTVDSSKAGLAPLEV	GLAPLEVRVLGPRGLV	924.539	O75369-2;O75369-9;O75369;O75369-8;O75369-6;O75369-3;E7EN95;O75369-7;O75369-5;O75369-4	O75369-2	FLNB	Filamin-B	yes	no	2	0.0031877	63.565	0	0	0	0	0	0	0	0	0	0	0	0	#DIV/0!	#DIV/0!	#DIV/0!	#DIV/0!	#DIV/0!	#DIV/0!
AGLELLSDQGYR	________________	LLSDQGYRVDGRRAGE	1320.67	Q9NPD3;E9PPI9	Q9NPD3	EXOSC4	Exosome complex component RRP41	yes	no	2	0.0001779	56.563	0	0	0	0	0	0	0	0	0	0	0	0	#DIV/0!	#DIV/0!	#DIV/0!	#DIV/0!	#DIV/0!	#DIV/0!
AGLEPFFDFIVSINGSR	QENSPGHRAGLEPFFD	IVSINGSRLNKDNDTL	1867.95	Q9H8Y8;Q9H8Y8-3	Q9H8Y8	GORASP2	Golgi reassembly-stacking protein 2	yes	no	3	0.00036251	39.91	0	0	0	0	0	0	0	0	0	0	0	0	#DIV/0!	#DIV/0!	#DIV/0!	#DIV/0!	#DIV/0!	#DIV/0!
AGLESGAEPGDGDSDTTKK	SKKDKKAKAGLESGAE	GDSDTTKKKKKKKKAK	1833.82	O60832	O60832	DKC1	H/ACA ribonucleoprotein complex subunit 4	yes	yes	3	0.051292	8.1875	0	0	0	0	0	0	0	0	0	0	0	0	#DIV/0!	#DIV/0!	#DIV/0!	#DIV/0!	#DIV/0!	#DIV/0!
AGLESSEGGGGPERPGAR	CDAKEEIRAGLESSEG	GPERPGARGQRQNIVW	1682.8	Q86SK9-2;Q86SK9	Q86SK9-2	SCD5	Stearoyl-CoA desaturase 5	yes	no	3	0.00066803	26.146	0	0	0	0	0	0	0	0	0	0	0	0	#DIV/0!	#DIV/0!	#DIV/0!	#DIV/0!	#DIV/0!	#DIV/0!
AGLEVLFASAAPAITCR	________________	AAPAITCRQDALVCFL	1688.89	Q5QPM7;Q92530;Q5QPM9	Q5QPM7	PSMF1	Proteasome inhibitor PI31 subunit	yes	no	3	1.0272e-07	69.729	36965	48518	47064	0	3436.9	0	29756	25348	26590	0	0	0	0	0.0661516	0	0	0	0
AGLGSGLSLSGLVHPELSR	AGKQLRRRAGLGSGLS	LVHPELSRSGELAVRA	1849.01	P49748-2;P49748;P49748-3;G3V1M7	P49748-2	ACADVL	Very long-chain specific acyl-CoA dehydrogenase, mitochondrial	yes	no	3	0.00085502	29.766	0	0	0	0	0	0	0	0	0	0	0	0	#DIV/0!	#DIV/0!	#DIV/0!	#DIV/0!	#DIV/0!	#DIV/0!
AGLLAGDRLVEVNGENVEK	EPGSPAEKAGLLAGDR	VNGENVEKETHQQVVS	1982.04	O14745;J3QRP6	O14745	SLC9A3R1	Na(+)/H(+) exchange regulatory cofactor NHE-RF1	yes	no	3	0.00045088	34.748	0	0	0	0	0	0	0	0	0	0	0	0	#DIV/0!	#DIV/0!	#DIV/0!	#DIV/0!	#DIV/0!	#DIV/0!
AGLLHNILPSQSTDLHHSVGTELLSLVYK	SACKQLHRAGLLHNIL	ELLSLVYKGIAPGDER	3141.68	P78527;P78527-2	P78527	PRKDC	DNA-dependent protein kinase catalytic subunit	yes	no	5	0.053617	7.4704	0	0	0	0	0	0	0	0	0	0	0	0	#DIV/0!	#DIV/0!	#DIV/0!	#DIV/0!	#DIV/0!	#DIV/0!
AGLLPSGPRPGYAAIQALLSSR	QMLLQDLKAGLLPSGP	IQALLSSRGVRPVSFS	2194.22	A0A0A0MTR6;A0A0C4DFN8;A0A0C4DGN7;A0A0A0MSZ4;A0A0A0MT64;P22570-6;P22570-5;P22570;P22570-2;P22570-7;P22570-3;A0A0A0MTN9;J3QQX3;P22570-4	A0A0A0MTR6	FDXR	NADPH:adrenodoxin oxidoreductase, mitochondrial	yes	no	3	5.5434e-17	65.184	0	0	0	0	0	0	0	0	0	0	0	0	#DIV/0!	#DIV/0!	#DIV/0!	#DIV/0!	#DIV/0!	#DIV/0!
AGLLQVYIHTQK	LMDSPLNRAGLLQVYI	QVYIHTQKNVLIEVNP	1369.77	Q92979;V9GYP5;A0A087WWQ2;A0A087WVM7	Q92979	EMG1	Ribosomal RNA small subunit methyltransferase NEP1	yes	no	3	0.00066867	35.204	0	0	0	0	0	0	0	0	0	0	0	0	#DIV/0!	#DIV/0!	#DIV/0!	#DIV/0!	#DIV/0!	#DIV/0!
AGLNCSTENMPIK	DAVKEALRAGLNCSTE	STENMPIKINLIAPPR	1376.64	P05198;G3V4T5;H0YJS4	P05198	EIF2S1	Eukaryotic translation initiation factor 2 subunit 1	yes	no	3	9.7457e-05	56.122	85565	82327	74654	2189.4	8518.6	10093	0	0	0	0	0	0	0.0249492	0.0937701	0.119096	#DIV/0!	#DIV/0!	#DIV/0!
AGLNSLEAVK	________________	LNSLEAVKRKIQALQQ	1000.56	P67936	P67936	TPM4	Tropomyosin alpha-4 chain	yes	yes	2	0.00059716	48.794	0	0	0	0	0	0	0	0	0	0	0	0	#DIV/0!	#DIV/0!	#DIV/0!	#DIV/0!	#DIV/0!	#DIV/0!
AGLQFPVGR	KAKSRSSRAGLQFPVG	GLQFPVGRVHRLLRKG	943.524	Q8IUE6;Q71UI9-5;Q71UI9;P0C0S5;C9J0D1;Q71UI9-2;P16104;Q96QV6;Q16777;Q6FI13	P16104	HIST2H2AB;H2AFV;H2AFZ;H2AFX;HIST1H2AA;HIST2H2AC;HIST2H2AA3	Histone H2A type 2-B;Histone H2A.V;Histone H2A.Z;Histone H2A;Histone H2AX;Histone H2A type 1-A;Histone H2A type 2-C;Histone H2A type 2-A	no	no	2	9.2537e-12	135.35	0	0	0	0	0	0	0	0	0	0	0	0	#DIV/0!	#DIV/0!	#DIV/0!	#DIV/0!	#DIV/0!	#DIV/0!
AGLSPANCQSDRVNLEK	KAAGEGSKAGLSPANC	SDRVNLEKSLLMKKAA	1800.88	Q14692	Q14692	BMS1	Ribosome biogenesis protein BMS1 homolog	yes	yes	4	0.0023576	32.366	89895	111100	90108	41109	32883	33274	0	0	0	0	0	0	0.3138	0.228381	0.269683	#DIV/0!	#DIV/0!	#DIV/0!
AGLSQSLFER	VMCKKAAKAGLSQSLF	LSQSLFERLVVLGIRP	1106.57	Q92900-2;Q92900	Q92900-2	UPF1	Regulator of nonsense transcripts 1	yes	no	2	0.0017736	56.258	0	0	0	0	0	0	0	0	0	0	0	0	#DIV/0!	#DIV/0!	#DIV/0!	#DIV/0!	#DIV/0!	#DIV/0!
AGLTLFVGR	________________	GLTLFVGRLPPSARSE	932.544	Q9NW13-2;Q9NW13;C9JAA9;C9JE21	Q9NW13-2	RBM28	RNA-binding protein 28	yes	no	2	0.0047941	40.268	0	0	0	0	0	0	0	0	0	0	0	0	#DIV/0!	#DIV/0!	#DIV/0!	#DIV/0!	#DIV/0!	#DIV/0!
AGLTVRDPAVDR	________________	VRDPAVDRSLRSVFVG	1268.68	E9PID8;E7EWR4;P33240-2;P33240	E9PID8	CSTF2	Cleavage stimulation factor subunit 2	yes	no	2	0.00065961	63.283	0	0	0	0	0	0	0	0	0	0	0	0	#DIV/0!	#DIV/0!	#DIV/0!	#DIV/0!	#DIV/0!	#DIV/0!
AGLVDDFEK	YYKANVAKAGLVDDFE	GLVDDFEKKFNALKVP	992.481	O75947;O75947-2;F5H608	O75947	ATP5H	ATP synthase subunit d, mitochondrial	yes	no	2	0.0031356	73.665	0	0	0	0	0	0	0	0	0	0	0	0	#DIV/0!	#DIV/0!	#DIV/0!	#DIV/0!	#DIV/0!	#DIV/0!
AGLYGLPR	TDDDRRWKAGLYGLPR	AGLYGLPRRSGKLKDL	845.476	P49327;A0A0U1RQF0;A0A0U1RRG3	P49327	FASN	Fatty acid synthase;[Acyl-carrier-protein] S-acetyltransferase;[Acyl-carrier-protein] S-malonyltransferase;3-oxoacyl-[acyl-carrier-protein] synthase;3-oxoacyl-[acyl-carrier-protein] reductase;3-hydroxyacyl-[acyl-carrier-protein] dehydratase;Enoyl-[acyl-carrier-protein] reductase;Oleoyl-[acyl-carrier-protein] hydrolase	yes	no	2	0.0011731	105.27	0	0	0	0	0	0	0	0	0	0	0	0	#DIV/0!	#DIV/0!	#DIV/0!	#DIV/0!	#DIV/0!	#DIV/0!
AGMSYYNSPGLHVQHMGTSHGITRPSPR	TPPTSLTRAGMSYYNS	GITRPSPRRSNSPDKF	3037.44	Q16204	Q16204	CCDC6	Coiled-coil domain-containing protein 6	yes	yes	5	0.032704	11.105	0	0	0	0	0	0	0	0	0	0	0	0	#DIV/0!	#DIV/0!	#DIV/0!	#DIV/0!	#DIV/0!	#DIV/0!
AGNASKDEIDSAVK	GELVRSLKAGNASKDE	DEIDSAVKMLVSLKMS	1403.69	P23381;G3V277;G3V2F2;G3V3R3;G3V4S4;G3V313;G3V339;G3V2C0;G3V4C7;G3V4N8;G3V5W1;G3V3S7;G3V3X0;G3V3P2;G3V227	P23381	WARS	Tryptophan--tRNA ligase, cytoplasmic;T1-TrpRS;T2-TrpRS	yes	no	2;3	1.8288e-05	59.607	0	0	0	0	0	0	0	0	0	0	0	0	#DIV/0!	#DIV/0!	#DIV/0!	#DIV/0!	#DIV/0!	#DIV/0!
AGNFYVPAEPK	RMARMARKAGNFYVPA	FYVPAEPKLAFVIRIR	1191.59	P18124;A8MUD9;C9JZ88;C9JIJ5	P18124	RPL7	60S ribosomal protein L7	yes	no	2	0.0012469	55.908	0	0	0	0	0	0	0	0	0	0	0	0	#DIV/0!	#DIV/0!	#DIV/0!	#DIV/0!	#DIV/0!	#DIV/0!
AGNLGGGVVTIER	ERIKVNGKAGNLGGGV	GGVVTIERSKSKITVT	1241.67	P35268;K7EP65;K7EKS7;K7ELC4;K7EMH1;K7ERI7;K7EJT5	P35268	RPL22	60S ribosomal protein L22	yes	no	2	2.3502e-05	106.29	0	0	0	0	0	0	0	0	0	0	0	0	#DIV/0!	#DIV/0!	#DIV/0!	#DIV/0!	#DIV/0!	#DIV/0!
AGNNMLLVGVHGPR	SFTVDCSKAGNNMLLV	LVGVHGPRTPCEEILV	1433.76	P21333-2;P21333;Q5HY54;Q60FE5;A0A087WWY3	P21333-2	FLNA	Filamin-A	yes	no	3	6.1825e-13	88.021	0	0	0	0	0	0	0	0	0	0	0	0	#DIV/0!	#DIV/0!	#DIV/0!	#DIV/0!	#DIV/0!	#DIV/0!
AGPDSAGIALYSHEDVCVFK	QALRLEVRAGPDSAGI	HEDVCVFKCSVSRETE	2077.98	Q86X55-1;Q86X55;Q86X55-2;K7EPK1;K7EQA8;K7EIQ8	Q86X55-1	CARM1	Histone-arginine methyltransferase CARM1	yes	no	4	0.00018466	32.565	186660	239510	158820	14810	24733	18982	63582	52072	54613	7259.4	4686	5462.3	0.0735097	0.0935995	0.106759	0.102474	0.082561	0.0909242
AGPEGTSQEIPK	FRKKGGWKAGPEGTSQ	GTSQEIPKYITASTFA	1212.6	Q99575;E5RK39	Q99575	POP1	Ribonucleases P/MRP protein subunit POP1	yes	no	2	0.018591	26.514	0	0	0	0	0	0	0	0	0	0	0	0	#DIV/0!	#DIV/0!	#DIV/0!	#DIV/0!	#DIV/0!	#DIV/0!
AGPESDAQYQFTGIKK	________________	YQFTGIKKYFNSYTLT	1738.85	Q96IX5	Q96IX5	USMG5	Up-regulated during skeletal muscle growth protein 5	yes	yes	3	0.0018574	29.618	0	0	0	0	0	0	0	0	0	0	0	0	#DIV/0!	#DIV/0!	#DIV/0!	#DIV/0!	#DIV/0!	#DIV/0!
AGPGSLELCGLPSQK	RRRLQKKKAGPGSLEL	LCGLPSQKTASLKKRK	1455.74	Q14684-2;Q14684	Q14684-2	RRP1B	Ribosomal RNA processing protein 1 homolog B	yes	no	3	0.02061	19.173	48801	55726	37507	23774	17271	17584	0	0	0	0	0	0	0.327578	0.236599	0.319181	#DIV/0!	#DIV/0!	#DIV/0!
AGPGTLSVTIEGPSK	EFFINTTRAGPGTLSV	VTIEGPSKVKMDCQET	1412.75	O75369-2;O75369-9;O75369;O75369-8;O75369-6;O75369-3;E7EN95;O75369-7	O75369-2	FLNB	Filamin-B	yes	no	2	0.026267	31.597	0	0	0	0	0	0	0	0	0	0	0	0	#DIV/0!	#DIV/0!	#DIV/0!	#DIV/0!	#DIV/0!	#DIV/0!
AGPIWDLR	ELVPLFEKAGPIWDLR	AGPIWDLRLMMDPLTG	926.497	O43390;O43390-2;O43390-4;O43390-3;B4DT28;O60506-4;O60506-3;O60506-2;O60506;B7Z645;O60506-5	O60506-4	HNRNPR;SYNCRIP	Heterogeneous nuclear ribonucleoprotein R;Heterogeneous nuclear ribonucleoprotein Q	no	no	2	0.0079951	75.109	0	0	0	0	0	0	0	0	0	0	0	0	#DIV/0!	#DIV/0!	#DIV/0!	#DIV/0!	#DIV/0!	#DIV/0!
AGPNASIISLK	EWNEVLNKAGPNASII	NASIISLKSDKKRKLE	1069.61	Q9H0A0;Q9H0A0-2	Q9H0A0	NAT10	N-acetyltransferase 10	yes	no	2	0.0012199	54.416	0	0	0	0	0	0	0	0	0	0	0	0	#DIV/0!	#DIV/0!	#DIV/0!	#DIV/0!	#DIV/0!	#DIV/0!
AGPVAVQVK	PAKGPPQKAGPVAVQV	GPVAVQVKAEKPMDNS	867.518	Q13428-2;Q13428-8;Q13428;Q13428-3;Q13428-4;J3KQ96;E7ETY2;Q13428-5;Q13428-6;Q13428-7	Q13428-2	TCOF1	Treacle protein	yes	no	2	0.0037453	56.122	0	0	0	0	0	0	0	0	0	0	0	0	#DIV/0!	#DIV/0!	#DIV/0!	#DIV/0!	#DIV/0!	#DIV/0!
AGQAFRK	________________	MAGQAFRKFLPLFDRV	776.429	P61604;B8ZZL8;S4R3N1	P61604	HSPE1;HSPE1-MOB4	10 kDa heat shock protein, mitochondrial	no	no	2	0.017801	85.306	0	0	0	0	0	0	0	0	0	0	0	0	#DIV/0!	#DIV/0!	#DIV/0!	#DIV/0!	#DIV/0!	#DIV/0!
AGQAVDDFIEK	RRIILLVKAGQAVDDF	AVDDFIEKLVPLLDTG	1191.58	P52209-2;P52209;K7EM49;K7EMN2;K7EPF6	P52209-2	PGD	6-phosphogluconate dehydrogenase, decarboxylating	yes	no	2	0.0011655	61.65	0	0	0	0	0	0	0	0	0	0	0	0	#DIV/0!	#DIV/0!	#DIV/0!	#DIV/0!	#DIV/0!	#DIV/0!
AGQCVIGLQMGTNK	NFDDATMKAGQCVIGL	GLQMGTNKCASQSGMT	1418.7	B4DDF4;B4DUT8;Q99439;A0A087X271;A0A087X1X5;H3BVI6	B4DDF4	CNN2	Calponin;Calponin-2	yes	no	3	0.00032437	41.838	96923	123490	77595	29757	27478	33477	126020	91309	101080	40784	22575	47176	0.234899	0.182012	0.301399	0.244503	0.198228	0.318206
AGQMVTVWAAGAGVAHSPPSTLVWK	FTPKYILRAGQMVTVW	PPSTLVWKGQSSWGTG	2520.29	Q03252	Q03252	LMNB2	Lamin-B2	yes	yes	3	0.026751	14.064	0	0	0	0	0	0	0	0	0	0	0	0	#DIV/0!	#DIV/0!	#DIV/0!	#DIV/0!	#DIV/0!	#DIV/0!
AGQSAAGAAPGGGVDTR	________________	PGGGVDTRDAEMPATE	1441.69	P21333-2;P21333;Q5HY54	P21333-2	FLNA	Filamin-A	yes	no	2	8.263e-08	66.498	0	0	0	0	0	0	0	0	0	0	0	0	#DIV/0!	#DIV/0!	#DIV/0!	#DIV/0!	#DIV/0!	#DIV/0!
AGQSVIGLQMGTNK	RFDEGKLKAGQSVIGL	GLQMGTNKCASQAGMT	1402.72	Q15417-3;Q15417;E9PDU6;Q15417-2	Q15417-3	CNN3	Calponin-3;Calponin	yes	no	2	0.001408	37.995	0	0	0	0	0	0	0	0	0	0	0	0	#DIV/0!	#DIV/0!	#DIV/0!	#DIV/0!	#DIV/0!	#DIV/0!
AGQTTYSGVIDCFRK	TRLQVAARAGQTTYSG	GVIDCFRKILREEGPS	1644.79	O75746-2;O75746;Q9UJS0;Q9UJS0-2	O75746-2	SLC25A12;SLC25A13	Calcium-binding mitochondrial carrier protein Aralar1;Calcium-binding mitochondrial carrier protein Aralar2	yes	no	4	0.0022727	22.475	0	0	0	0	0	0	0	0	0	0	0	0	#DIV/0!	#DIV/0!	#DIV/0!	#DIV/0!	#DIV/0!	#DIV/0!
AGQVVTIWAAGAGATHSPPTDLVWK	FPPKFTLKAGQVVTIW	PPTDLVWKAQNTWGCG	2532.31	P02545;P02545-6;P02545-5;P02545-4;P02545-2;Q5TCI8	P02545	LMNA	Prelamin-A/C;Lamin-A/C	no	no	3	0.0066688	17.734	0	0	0	0	0	0	0	0	0	0	0	0	#DIV/0!	#DIV/0!	#DIV/0!	#DIV/0!	#DIV/0!	#DIV/0!
AGRLPACVVDCGTGYTK	________________	DCGTGYTKLGYAGNTE	1709.82	P61158;F8WEW2;F8WE84	P61158	ACTR3	Actin-related protein 3	yes	no	4	8.1517e-08	68.845	0	0	0	0	0	0	415090	444790	355820	53927	43214	52349	#DIV/0!	#DIV/0!	#DIV/0!	0.114979	0.0885526	0.128253
AGSDGESIGNCPFSQR	PLIELFVKAGSDGESI	GNCPFSQRLFMILWLK	1623.69	Q9Y696	Q9Y696	CLIC4	Chloride intracellular channel protein 4	yes	yes	3	2.6137e-07	55.011	137260	119090	104580	17963	23747	21992	65909	65181	49763	14153	6931.5	6140.5	0.115724	0.166252	0.173751	0.176775	0.0961206	0.109841
AGSGAGVR	________________	AGSGAGVRCSLLRLQE	673.351	P78527;P78527-2	P78527	PRKDC	DNA-dependent protein kinase catalytic subunit	yes	no	1	0.0069121	62.715	0	0	0	0	0	0	0	0	0	0	0	0	#DIV/0!	#DIV/0!	#DIV/0!	#DIV/0!	#DIV/0!	#DIV/0!
AGSPTLLNCLMYK	QGEFRVDKAGSPTLLN	LLNCLMYKMSYYRFGE	1409.7	Q8TCJ2	Q8TCJ2	STT3B	Dolichyl-diphosphooligosaccharide--protein glycosyltransferase subunit STT3B	yes	yes	3	0.023783	18.203	0	0	0	0	0	0	0	0	0	0	0	0	#DIV/0!	#DIV/0!	#DIV/0!	#DIV/0!	#DIV/0!	#DIV/0!
AGSRLETVGSIFSR	________________	TVGSIFSRTRDLVRAG	1478.78	Q9Y3D9;J3QLR8	Q9Y3D9	MRPS23	28S ribosomal protein S23, mitochondrial	yes	no	2	0.00043974	45.879	0	0	0	0	0	0	0	0	0	0	0	0	#DIV/0!	#DIV/0!	#DIV/0!	#DIV/0!	#DIV/0!	#DIV/0!
AGSRYEDFSNLGTTHLLR	SRIGLFIKAGSRYEDF	LGTTHLLRLTSSLTTK	2036.01	H3BRG4;P22695;H3BSJ9;H3BP04;A0A087WVZ4;H3BUE4;H3BUI9	H3BRG4	UQCRC2	Cytochrome b-c1 complex subunit 2, mitochondrial	yes	no	4	0.00029464	43.208	0	0	0	0	0	0	0	0	0	0	0	0	#DIV/0!	#DIV/0!	#DIV/0!	#DIV/0!	#DIV/0!	#DIV/0!
AGSSESIAAFIQR	LLGSLGARAGSSESIA	SIAAFIQRLSGSSNIF	1335.68	A0A024RCR6;A0A0G2JK23;P46379-2;P46379;P46379-3;A0A0G2JL47;P46379-4;P46379-5	A0A024RCR6	BAT3;BAG6	Large proline-rich protein BAG6	yes	no	2	0.014894	34.721	0	0	0	0	0	0	0	0	0	0	0	0	#DIV/0!	#DIV/0!	#DIV/0!	#DIV/0!	#DIV/0!	#DIV/0!
AGSVELLGAMAYCAPK	EEESWRTKAGSVELLG	AMAYCAPKQLSSCLPN	1579.77	Q92616	Q92616	GCN1L1	Translational activator GCN1	yes	yes	3	0.00053494	59.607	89559	88284	73213	21305	15286	7977.2	81511	56395	76063	5958.5	4901.1	10403	0.192172	0.147591	0.0982532	0.0681209	0.0799578	0.120313
AGTDPSHMPTGPQAASCLDLNLVTR	HETQEKQKAGTDPSHM	LDLNLVTRVYSTALSS	2551.22	Q9BQG0;Q9BQG0-2;I3L1L3	Q9BQG0	MYBBP1A	Myb-binding protein 1A	yes	no	4	0.044626	11.966	0	0	0	0	0	0	0	0	0	0	0	0	#DIV/0!	#DIV/0!	#DIV/0!	#DIV/0!	#DIV/0!	#DIV/0!
AGTEPSDAIR	TAARNACRAGTEPSDA	TEPSDAIRVVNAVLTQ	1015.49	Q15645	Q15645	TRIP13	Pachytene checkpoint protein 2 homolog	yes	yes	2	0.0022571	68.224	0	0	0	0	0	0	0	0	0	0	0	0	#DIV/0!	#DIV/0!	#DIV/0!	#DIV/0!	#DIV/0!	#DIV/0!
AGTGVDNVDLEAATR	EKLQVVGRAGTGVDNV	VDLEAATRKGILVMNT	1487.72	O43175;Q5SZU1	O43175	PHGDH	D-3-phosphoglycerate dehydrogenase	yes	no	2	0.028125	29.807	0	0	0	0	0	0	0	0	0	0	0	0	#DIV/0!	#DIV/0!	#DIV/0!	#DIV/0!	#DIV/0!	#DIV/0!
AGTGVDNVDLEAATRK	EKLQVVGRAGTGVDNV	DLEAATRKGILVMNTP	1615.82	O43175;Q5SZU1	O43175	PHGDH	D-3-phosphoglycerate dehydrogenase	yes	no	3	8.8386e-16	69.431	0	0	0	0	0	0	0	0	0	0	0	0	#DIV/0!	#DIV/0!	#DIV/0!	#DIV/0!	#DIV/0!	#DIV/0!
AGTLTVEELGATLTSLLAQAQAQAR	QDLLSRYRAGTLTVEE	AQAQAQARAEAEAGSP	2512.35	A0A075B730;A0A087X1U6;P58107	A0A075B730	EPPK1	Epiplakin	yes	no	3	0.038233	11.966	0	0	0	0	0	0	0	0	0	0	0	0	#DIV/0!	#DIV/0!	#DIV/0!	#DIV/0!	#DIV/0!	#DIV/0!
AGTQIENIDEDFRDGLK	WCNSHLRKAGTQIENI	EDFRDGLKLMLLLEVI	1919.92	O43707;F5GXS2;O43707-3;K7EP19	O43707	ACTN4	Alpha-actinin-4	yes	no	3	1.2525e-53	139.66	0	0	0	0	0	0	0	0	0	0	0	0	#DIV/0!	#DIV/0!	#DIV/0!	#DIV/0!	#DIV/0!	#DIV/0!
AGTQIENIEEDFRDGLK	WCNSHLRKAGTQIENI	EDFRDGLKLMLLLEVI	1933.94	P12814;P12814-3;P12814-2;P12814-4;G3V2N5;G3V5M4;G3V380	P12814	ACTN1	Alpha-actinin-1	yes	no	3	1.1321e-52	113.59	0	0	0	0	0	0	0	0	0	0	0	0	#DIV/0!	#DIV/0!	#DIV/0!	#DIV/0!	#DIV/0!	#DIV/0!
AGTVVLDDVELR	________________	VLDDVELREAQRDYLD	1285.69	P25205	P25205	MCM3	DNA replication licensing factor MCM3	yes	yes	2	1.8492e-06	93.667	0	0	0	0	0	0	0	0	0	0	0	0	#DIV/0!	#DIV/0!	#DIV/0!	#DIV/0!	#DIV/0!	#DIV/0!
AGTYFSNQAVR	FMHLDPKKAGTYFSNQ	YFSNQAVRACILCVHP	1212.59	Q14690	Q14690	PDCD11	Protein RRP5 homolog	yes	yes	2	0.0037026	46.891	0	0	0	0	0	0	0	0	0	0	0	0	#DIV/0!	#DIV/0!	#DIV/0!	#DIV/0!	#DIV/0!	#DIV/0!
AGVAAPATQVAQVTLQSVQR	TEYNLRLKAGVAAPAT	VTLQSVQRRPELEDST	1994.09	Q15149-3;Q15149-4	Q15149-4	PLEC	Plectin	no	no	3	1.1702e-15	80.238	0	0	0	0	0	0	0	0	0	0	0	0	#DIV/0!	#DIV/0!	#DIV/0!	#DIV/0!	#DIV/0!	#DIV/0!
AGVAFFHLQDYDQAR	DNAKALYRAGVAFFHL	LQDYDQARHYLLAAVN	1736.83	E9PKV8;Q8N5M4;H0YDR3	E9PKV8	TTC9C	Tetratricopeptide repeat protein 9C	yes	no	3	0.027106	18.138	0	0	0	0	0	0	0	0	0	0	0	0	#DIV/0!	#DIV/0!	#DIV/0!	#DIV/0!	#DIV/0!	#DIV/0!
AGVAPLQVK	SFQVDTSKAGVAPLQV	GVAPLQVKVQGPKGLV	881.533	P21333-2;P21333;Q5HY54;Q60FE5;A0A087WWY3	P21333-2	FLNA	Filamin-A	yes	no	2	0.0031498	74.415	0	0	0	0	0	0	0	0	0	0	0	0	#DIV/0!	#DIV/0!	#DIV/0!	#DIV/0!	#DIV/0!	#DIV/0!
AGVGEPPEPGGRPEPGPR	________________	GRPEPGPRGFVPQKEI	1754.87	Q14997;F8WBH5	Q14997	PSME4	Proteasome activator complex subunit 4	yes	no	3	9.0417e-06	36.593	0	0	0	0	0	0	0	0	0	0	0	0	#DIV/0!	#DIV/0!	#DIV/0!	#DIV/0!	#DIV/0!	#DIV/0!
AGVLAGHDNR	WDAMKGDRAGVLAGHD	VLAGHDNRVSCLGVTD	1008.51	P62873-2;P62873;B3KVK2;P62879;E7EP32;P62879-2;Q9HAV0	P62879	GNB1;GNB2;GNB4	Guanine nucleotide-binding protein G(I)/G(S)/G(T) subunit beta-1;Guanine nucleotide-binding protein G(I)/G(S)/G(T) subunit beta-2;Guanine nucleotide-binding protein subunit beta-4	no	no	2	0.0022571	68.224	0	0	0	0	0	0	0	0	0	0	0	0	#DIV/0!	#DIV/0!	#DIV/0!	#DIV/0!	#DIV/0!	#DIV/0!
AGVLAHLEEER	GQSKVFFRAGVLAHLE	LAHLEEERDLKITDVI	1222.63	P35579;P35579-2;P35580;P35580-5;P35580-2;P35580-3;P35580-4	P35579	MYH9;MYH10	Myosin-9;Myosin-10	no	no	3	0.0089741	29.936	0	0	0	0	0	0	0	0	0	0	0	0	#DIV/0!	#DIV/0!	#DIV/0!	#DIV/0!	#DIV/0!	#DIV/0!
AGVLAHLEEERDLK	GQSKVFFRAGVLAHLE	LEEERDLKITDVIIGF	1578.84	P35579;P35579-2;P35580;P35580-5;P35580-2;P35580-3;P35580-4	P35579	MYH9;MYH10	Myosin-9;Myosin-10	no	no	3	1.8068e-05	61.167	0	0	0	0	0	0	0	0	0	0	0	0	#DIV/0!	#DIV/0!	#DIV/0!	#DIV/0!	#DIV/0!	#DIV/0!
AGVMALANLLQIQR	DVNNPDFKAGVMALAN	ANLLQIQRHDDYLVML	1496.85	Q9Y224;G3V4C6;H0YJB9	Q9Y224	C14orf166	UPF0568 protein C14orf166	yes	no	2	2.0406e-05	54.608	0	0	0	0	0	0	0	0	0	0	0	0	#DIV/0!	#DIV/0!	#DIV/0!	#DIV/0!	#DIV/0!	#DIV/0!
AGVNTVTTLVENK	TKRPPVLRAGVNTVTT	VTTLVENKKAQLVVIA	1344.72	P62424;Q5T8U3;Q5T8U2	P62424	RPL7A	60S ribosomal protein L7a	yes	no	2	0.0010466	51.927	0	0	0	0	0	0	0	0	0	0	0	0	#DIV/0!	#DIV/0!	#DIV/0!	#DIV/0!	#DIV/0!	#DIV/0!
AGVNTVTTLVENKK	TKRPPVLRAGVNTVTT	TTLVENKKAQLVVIAH	1472.82	P62424;Q5T8U3;Q5T8U2	P62424	RPL7A	60S ribosomal protein L7a	yes	no	3	9.7263e-06	40.941	0	0	0	0	0	0	0	0	0	0	0	0	#DIV/0!	#DIV/0!	#DIV/0!	#DIV/0!	#DIV/0!	#DIV/0!
AGVPLPPNLKPAPPPTIEEK	NAAAMCAKAGVPLPPN	PPPTIEEKVAKKSGGA	2064.16	P18583-10;P18583-3;P18583-4;P18583-7;P18583;P18583-5;P18583-9;P18583-6;P18583-2;H7C1M2;J3QSZ5;H7C2G8	P18583-10	SON	Protein SON	yes	no	3	0.036368	17.148	0	0	0	0	0	0	0	0	0	0	0	0	#DIV/0!	#DIV/0!	#DIV/0!	#DIV/0!	#DIV/0!	#DIV/0!
AGVQADEDEDGDEKDEK	EEPDREARAGVQADED	DGDEKDEKKHRSQPKD	1848.75	P26358;P26358-2	P26358	DNMT1	DNA (cytosine-5)-methyltransferase 1	yes	no	3	0.001021	37.583	0	0	0	0	0	0	0	0	0	0	0	0	#DIV/0!	#DIV/0!	#DIV/0!	#DIV/0!	#DIV/0!	#DIV/0!
AGVSCCELAEEDFLAVSPSDPR	SMATLLARAGVSCCEL	AVSPSDPRYHEVHYIL	2294.02	Q96P11-2;Q96P11-5;Q96P11;Q96P11-4	Q96P11-2	NSUN5	Probable 28S rRNA (cytosine-C(5))-methyltransferase	yes	no	4	3.1847e-13	55.007	74816	83319	58790	11175	15020	3414.1	37150	37623	34116	2776.1	3920.1	2812.5	0.129955	0.152737	0.0548854	0.069531	0.0943622	0.0761607
AGVSISVVHGNLSEEAAK	QDGCVFEKAGVSISVV	NLSEEAAKQMRSRGKV	1766.92	P36551;P36551-2	P36551	CPOX	Oxygen-dependent coproporphyrinogen-III oxidase, mitochondrial	yes	no	3	9.1415e-10	74.993	0	0	0	0	0	0	0	0	0	0	0	0	#DIV/0!	#DIV/0!	#DIV/0!	#DIV/0!	#DIV/0!	#DIV/0!
AGVSTNISTK	TGTDTMVKAGVSTNIS	VSTNISTKHQCITAMK	976.519	P52948-6;P52948-2;P52948-5;P52948;P52948-4;P52948-3	P52948-6	NUP98	Nuclear pore complex protein Nup98-Nup96;Nuclear pore complex protein Nup98;Nuclear pore complex protein Nup96	yes	no	2	0.0020503	73.573	0	0	0	0	0	0	0	0	0	0	0	0	#DIV/0!	#DIV/0!	#DIV/0!	#DIV/0!	#DIV/0!	#DIV/0!
AGVVGPELHEQLLSAEK	LYVHEAVKAGVVGPEL	EQLLSAEKAVTGYRDP	1775.94	Q15149-3;Q15149-4	Q15149-4	PLEC	Plectin	no	no	3	3.6759e-08	57.499	0	0	0	0	0	0	0	0	0	0	0	0	#DIV/0!	#DIV/0!	#DIV/0!	#DIV/0!	#DIV/0!	#DIV/0!
AGYPLEHPFDFR	FLIVFMEKAGYPLEHP	LEHPFDFRVKGVTSIS	1447.69	O95470	O95470	SGPL1	Sphingosine-1-phosphate lyase 1	yes	yes	3	0.0018847	25.194	0	0	0	0	0	0	0	0	0	0	0	0	#DIV/0!	#DIV/0!	#DIV/0!	#DIV/0!	#DIV/0!	#DIV/0!
AGYSTDESSSSSLHATR	RGSGGSDKAGYSTDES	SSSLHATRTYGGSYGG	1754.77	P51116	P51116	FXR2	Fragile X mental retardation syndrome-related protein 2	yes	yes	3	3.5214e-08	63.918	0	0	0	0	0	0	0	0	0	0	0	0	#DIV/0!	#DIV/0!	#DIV/0!	#DIV/0!	#DIV/0!	#DIV/0!
AHAAIRENPVYEK	MMEEMYKKAHAAIREN	RENPVYEKKPKKEVKK	1496.77	P46777	P46777	RPL5	60S ribosomal protein L5	yes	yes	3	0.00030608	49.216	0	0	0	0	0	0	0	0	0	0	0	0	#DIV/0!	#DIV/0!	#DIV/0!	#DIV/0!	#DIV/0!	#DIV/0!
AHAAVWNAQEAQADFAK	KAYFKRGKAHAAVWNA	EAQADFAKVLELDPAL	1826.87	O00170;E9PMH2	O00170	AIP	AH receptor-interacting protein	yes	no	3	8.4889e-06	53.169	0	0	0	0	0	0	0	0	0	0	0	0	#DIV/0!	#DIV/0!	#DIV/0!	#DIV/0!	#DIV/0!	#DIV/0!
AHAHLDTGRREPWLLPSQHNDIIR	GAYQPFFRAHAHLDTG	SQHNDIIRDALGQRYS	2831.47	Q14697;Q14697-2;F5H6X6;E9PKU7	Q14697	GANAB	Neutral alpha-glucosidase AB	yes	no	5	1.3513e-13	53.359	0	0	0	0	0	0	0	0	0	0	0	0	#DIV/0!	#DIV/0!	#DIV/0!	#DIV/0!	#DIV/0!	#DIV/0!
AHCVTLVQLSISCDHLIDK	________________	SCDHLIDKDIGSKSDP	2094.06	F2Z2V0;Q99829;A6PVH9;Q5JX56;Q5JX58;Q5JX59;Q5JX61;Q5JX60;Q5JX44;Q5JX52;Q5JX45;E7ENH5;Q5JX53;Q5JX54;Q5JX57;E7EV27;Q5JX55	F2Z2V0	CPNE1	Copine-1	yes	no	5	5.9703e-05	40.085	0	0	0	0	0	0	0	0	0	0	0	0	#DIV/0!	#DIV/0!	#DIV/0!	#DIV/0!	#DIV/0!	#DIV/0!
AHDGAEVCSAIFSK	RCITTFEKAHDGAEVC	VCSAIFSKNSKYILSS	1433.66	Q05048;A0A0A0MSZ9	Q05048	CSTF1	Cleavage stimulation factor subunit 1	yes	no	4	0.022188	21.376	0	0	0	0	0	0	0	0	0	0	0	0	#DIV/0!	#DIV/0!	#DIV/0!	#DIV/0!	#DIV/0!	#DIV/0!
AHDGGIYAISWSPDSTHLLSASGDK	VCALGGSKAHDGGIYA	LLSASGDKTSKIWDVS	2584.22	O75083;O75083-3	O75083	WDR1	WD repeat-containing protein 1	yes	no	4	6.2149e-10	40.428	0	0	0	0	0	0	0	0	0	0	0	0	#DIV/0!	#DIV/0!	#DIV/0!	#DIV/0!	#DIV/0!	#DIV/0!
AHEGEIEDLALGPDGK	LEKVLEFKAHEGEIED	LALGPDGKLVTVGRDL	1649.79	B5MC98;Q9HCU5	B5MC98	PREB	Prolactin regulatory element-binding protein	yes	no	3	6.562e-08	63.682	0	0	0	0	0	0	0	0	0	0	0	0	#DIV/0!	#DIV/0!	#DIV/0!	#DIV/0!	#DIV/0!	#DIV/0!
AHEILPNLVCCSAK	GYEIACRKAHEILPNL	NLVCCSAKNLRDIDEV	1496.75	P50990;P50990-2;P50990-3;H7C4C8	P50990	CCT8	T-complex protein 1 subunit theta	yes	no	3;4	9.6333e-06	77.078	161760	217830	176200	25915	19301	25565	92753	95808	82726	11825	18105	14818	0.138084	0.0813938	0.126707	0.113073	0.158937	0.151911
AHEPTYFTVDCAEAGQGDVSIGIK	GVAKTGLKAHEPTYFT	GDVSIGIKCAPGVVGP	2507.16	P21333-2;P21333;Q5HY54;Q60FE5;A0A087WWY3	P21333-2	FLNA	Filamin-A	yes	no	4	5.6333e-18	56.766	31106	34274	30255	7728.1	7701.6	3881.3	28475	31045	18001	4073.9	4321.9	6099.1	0.199003	0.183478	0.1137	0.125162	0.122202	0.253074
AHEVGAQGGPPVAQVEQDLPISR	AAVLKQERAHEVGAQG	EQDLPISRENLTDLVV	2354.2	Q14676-4;Q14676-3;Q14676-2;Q14676	Q14676-4	MDC1	Mediator of DNA damage checkpoint protein 1	yes	no	3	0.02454	15.128	0	0	0	0	0	0	0	0	0	0	0	0	#DIV/0!	#DIV/0!	#DIV/0!	#DIV/0!	#DIV/0!	#DIV/0!
AHFGLPSVEAEDK	GGKEYLMRAHFGLPSV	PSVEAEDKEGKPPISV	1398.68	K7EJL1;Q9BXS5;Q9BXS5-2;E7ENJ6;K7EQX3	K7EJL1	AP1M1	AP-1 complex subunit mu-1	yes	no	3	0.0040543	19.199	0	0	0	0	0	0	0	0	0	0	0	0	#DIV/0!	#DIV/0!	#DIV/0!	#DIV/0!	#DIV/0!	#DIV/0!
AHFLDADPGFVHSDGTISHHDMYDYLHLSR	AALAGHPRAHFLDADP	YDYLHLSRLGYTPVCR	3452.56	Q15102;M0R1K3	Q15102	PAFAH1B3	Platelet-activating factor acetylhydrolase IB subunit gamma	yes	no	6;7	2.5118e-33	63.901	0	0	0	0	0	0	0	0	0	0	0	0	#DIV/0!	#DIV/0!	#DIV/0!	#DIV/0!	#DIV/0!	#DIV/0!
AHFQNFPNGVTDFIK	LILKNNVKAHFQNFPN	NGVTDFIKSECLNNIG	1733.85	Q92973-2;Q92973;E7EW37	Q92973-2	TNPO1	Transportin-1	yes	no	3	0.00065927	38.028	0	0	0	0	0	0	0	0	0	0	0	0	#DIV/0!	#DIV/0!	#DIV/0!	#DIV/0!	#DIV/0!	#DIV/0!
AHGPGLEGGLVGKPAEFTIDTK	PPDPSKVKAHGPGLEG	AEFTIDTKGAGTGGLG	2193.14	O75369-2;O75369-9;O75369;O75369-8;O75369-6;O75369-3;E7EN95;O75369-7;O75369-5;O75369-4	O75369-2	FLNB	Filamin-B	yes	no	4	4.5309e-13	39.507	0	0	0	0	0	0	0	0	0	0	0	0	#DIV/0!	#DIV/0!	#DIV/0!	#DIV/0!	#DIV/0!	#DIV/0!
AHIANPSGASTECFVTDNADGTYQVEYTPFEK	QVGGDHIKAHIANPSG	VEYTPFEKGLHVVEVT	3461.54	O75369-2;O75369-9;O75369;O75369-8;O75369-6;O75369-3;E7EN95;O75369-7;O75369-5;O75369-4	O75369-2	FLNB	Filamin-B	yes	no	4	0.017732	14.931	0	0	0	0	0	0	0	0	0	0	0	0	#DIV/0!	#DIV/0!	#DIV/0!	#DIV/0!	#DIV/0!	#DIV/0!
AHIAQLCEK	QMFTHYDRAHIAQLCE	HIAQLCEKAGLLQRAL	1011.52	A0A087WVQ6;Q00610-2;Q00610	A0A087WVQ6	CLTC	Clathrin heavy chain;Clathrin heavy chain 1	no	no	3	4.1452e-05	89.029	1367400	1653100	1363400	83388	76165	62653	1216000	1185900	1021600	99424	57402	69093	0.0574777	0.0440447	0.0439346	0.0755832	0.046169	0.0633478
AHITINQYLQQVYEAIDSR	________________	VYEAIDSRDGASCAEL	2261.14	Q5JVF3-3;Q5JVF3;Q5JVF3-4	Q5JVF3-3	PCID2	PCI domain-containing protein 2	yes	no	3	1.3933e-15	61.167	0	0	0	0	0	0	0	0	0	0	0	0	#DIV/0!	#DIV/0!	#DIV/0!	#DIV/0!	#DIV/0!	#DIV/0!
AHITLGCAADVEAVQTGLDLLEILR	DNLPRGSRAHITLGCA	LDLLEILRQEKGGSRG	2620.39	P09543-2;P09543	P09543-2	CNP	2,3-cyclic-nucleotide 3-phosphodiesterase	yes	no	4	0.029028	14.408	0	0	0	0	0	0	0	0	0	0	0	0	#DIV/0!	#DIV/0!	#DIV/0!	#DIV/0!	#DIV/0!	#DIV/0!
AHITLGCAADVEAVQTGLDLLEILRQEK	DNLPRGSRAHITLGCA	LEILRQEKGGSRGEEV	3005.59	P09543-2;P09543	P09543-2	CNP	2,3-cyclic-nucleotide 3-phosphodiesterase	yes	no	5	0.0081314	16.666	0	0	0	0	0	0	0	3143.8	2147.7	0	0	0	#DIV/0!	#DIV/0!	#DIV/0!	#DIV/0!	0	0
AHIVFDFHQAADGIQEQQR	KRLIISDRAHIVFDFH	DGIQEQQRQEQAGKNL	2209.07	P30520	P30520	ADSS	Adenylosuccinate synthetase isozyme 2	yes	yes	4	0.0073782	15.254	0	0	0	0	0	0	0	0	0	0	0	0	#DIV/0!	#DIV/0!	#DIV/0!	#DIV/0!	#DIV/0!	#DIV/0!
AHLLADMAHISGLVAAK	REVCDEVKAHLLADMA	ISGLVAAKVIPSPFKH	1716.93	P34897-3;P34897;P34897-2;H0YIZ0;G3V2Y4;G3V4W5	P34897-3	SHMT2	Serine hydroxymethyltransferase, mitochondrial;Serine hydroxymethyltransferase	yes	no	3;4	4.8842e-05	33.796	0	0	0	0	0	0	0	0	0	0	0	0	#DIV/0!	#DIV/0!	#DIV/0!	#DIV/0!	#DIV/0!	#DIV/0!
AHLLAEVIENLECDPR	APGSGVERAHLLAEVI	ENLECDPRHYQQRTLT	1820.91	Q96C86	Q96C86	DCPS	m7GpppX diphosphatase	yes	yes	4	0.0093316	23.481	15472	19133	12813	2100.7	3571.8	4426	0	0	0	0	0	0	0.119543	0.157315	0.256743	#DIV/0!	#DIV/0!	#DIV/0!
AHLLDNTERLER	GNSSENQRAHLLDNTE	DNTERLERSSRRLEAG	1465.76	Q96AJ9-1;Q96AJ9	Q96AJ9-1	VTI1A	Vesicle transport through interaction with t-SNAREs homolog 1A	yes	no	3	0.00047767	58.274	0	0	0	0	0	0	0	0	0	0	0	0	#DIV/0!	#DIV/0!	#DIV/0!	#DIV/0!	#DIV/0!	#DIV/0!
AHLMEIQVNGGTVAEK	LLPLRQKKAHLMEIQV	NGGTVAEKLDWARERL	1695.86	P39023;G5E9G0;H7C422;B5MCW2;H7C3M2	P39023	RPL3	60S ribosomal protein L3	yes	no	3	1.3982e-21	76.391	0	0	0	0	0	0	0	0	0	0	0	0	#DIV/0!	#DIV/0!	#DIV/0!	#DIV/0!	#DIV/0!	#DIV/0!
AHLTNQYMQR	AQRKEERKAHLTNQYM	LTNQYMQRVAGMRALP	1260.6	Q13310-2;Q13310-3;B1ANR0;Q13310;H0Y5F5;H0YEU6	Q13310-2	PABPC4	Polyadenylate-binding protein 4;Polyadenylate-binding protein	yes	no	2	0.002233	67.981	0	0	0	0	0	0	0	0	0	0	0	0	#DIV/0!	#DIV/0!	#DIV/0!	#DIV/0!	#DIV/0!	#DIV/0!
AHLVAVFNEYQR	AVLCSRSRAHLVAVFN	AVFNEYQRMTGRDIEK	1445.74	P50995-2;P50995;H0Y6E1	P50995-2	ANXA11	Annexin A11	yes	no	3	0.00032365	54.198	0	0	0	0	0	0	0	0	0	0	0	0	#DIV/0!	#DIV/0!	#DIV/0!	#DIV/0!	#DIV/0!	#DIV/0!
AHMGMFTELAILYSK	EAALGLERAHMGMFTE	ELAILYSKFKPQKMRE	1710.85	A0A087WVQ6;Q00610-2;Q00610;J3KS13;A0A087WV74;A0A087WXH4	A0A087WVQ6	CLTC;CLTCL1	Clathrin heavy chain;Clathrin heavy chain 1	no	no	3	0.0051585	17.402	0	0	0	0	0	0	0	0	0	0	0	0	#DIV/0!	#DIV/0!	#DIV/0!	#DIV/0!	#DIV/0!	#DIV/0!
AHNNELEPTPGNTLR	DVIEVIEKAHNNELEP	PTPGNTLRQTFENQVN	1661.81	A0A087WWE2;P24928	A0A087WWE2	POLR2A	DNA-directed RNA polymerase;DNA-directed RNA polymerase II subunit RPB1	yes	no	3	1.3612e-05	46.41	0	0	0	0	0	0	0	0	0	0	0	0	#DIV/0!	#DIV/0!	#DIV/0!	#DIV/0!	#DIV/0!	#DIV/0!
AHPVFYQGTYSQALNDAKR	SFEEKYGRAHPVFYQG	QALNDAKRELRFLLVY	2165.07	Q96CS3	Q96CS3	FAF2	FAS-associated factor 2	yes	yes	3;4	6.2272e-10	39.863	0	0	0	0	0	0	0	0	0	0	0	0	#DIV/0!	#DIV/0!	#DIV/0!	#DIV/0!	#DIV/0!	#DIV/0!
AHQANQLYPFAISLIESVR	VPLAIVNKAHQANQLY	ISLIESVRTYERTCEK	2156.14	Q14204	Q14204	DYNC1H1	Cytoplasmic dynein 1 heavy chain 1	yes	yes	3	0.00014037	38.577	0	0	0	0	0	0	0	0	0	0	0	0	#DIV/0!	#DIV/0!	#DIV/0!	#DIV/0!	#DIV/0!	#DIV/0!
AHQLVMEGYNWCHDR	NGLTLVSRAHQLVMEG	GYNWCHDRNVVTIFSA	1857.8	P67775;P62714;H0YC23	P67775	PPP2CA;PPP2CB	Serine/threonine-protein phosphatase 2A catalytic subunit alpha isoform;Serine/threonine-protein phosphatase 2A catalytic subunit beta isoform	yes	no	4	0.000959	36.445	57836	52597	65471	4675.5	0	5670.3	58309	43769	41689	5028.5	2857.8	2599.3	0.0747942	0	0.0797048	0.0793921	0.0612909	0.0586904
AHQLWLSVEALK	VAEEEARKAHQLWLSV	WLSVEALKYSMKTSSA	1393.77	Q16891-2;Q16891;B9A067;Q16891-3;Q16891-4;C9J406;H7C463	Q16891-2	IMMT	MICOS complex subunit MIC60	yes	no	3	0.00027052	50.354	0	0	0	0	0	0	0	0	0	0	0	0	#DIV/0!	#DIV/0!	#DIV/0!	#DIV/0!	#DIV/0!	#DIV/0!
AHQNTLEVYPPFLFFLAVGGVYHPR	HIFNCIQRAHQNTLEV	VGGVYHPRIASGLGLA	2871.49	Q5VV87;Q5VV89;O14880	Q5VV87	MGST3	Microsomal glutathione S-transferase 3	yes	no	4	0.00017479	25.407	0	0	0	0	0	0	0	0	0	0	0	0	#DIV/0!	#DIV/0!	#DIV/0!	#DIV/0!	#DIV/0!	#DIV/0!
AHQVVEDGYEFFAK	HDLDLICRAHQVVEDG	DGYEFFAKRQLVTLFS	1638.77	P62136;P62136-2;E9PMD7;P62136-3;F8VYE8;P36873;P36873-2;F8W0W8;P62140	P62136	PPP1CA;PPP1CC;PPP1CB	Serine/threonine-protein phosphatase PP1-alpha catalytic subunit;Serine/threonine-protein phosphatase;Serine/threonine-protein phosphatase PP1-gamma catalytic subunit;Serine/threonine-protein phosphatase PP1-beta catalytic subunit	no	no	3	4.0133e-05	38.799	0	0	0	0	0	0	0	0	0	0	0	0	#DIV/0!	#DIV/0!	#DIV/0!	#DIV/0!	#DIV/0!	#DIV/0!
AHQVVEDGYEFFAKR	HDLDLICRAHQVVEDG	GYEFFAKRQLVTLFSA	1794.87	P62136;P62136-2;E9PMD7;P62136-3;F8VYE8;P36873;P36873-2;F8W0W8;P62140	P62136	PPP1CA;PPP1CC;PPP1CB	Serine/threonine-protein phosphatase PP1-alpha catalytic subunit;Serine/threonine-protein phosphatase;Serine/threonine-protein phosphatase PP1-gamma catalytic subunit;Serine/threonine-protein phosphatase PP1-beta catalytic subunit	no	no	4	7.9006e-05	48.467	0	0	0	0	0	0	0	0	0	0	0	0	#DIV/0!	#DIV/0!	#DIV/0!	#DIV/0!	#DIV/0!	#DIV/0!
AHSIQIMK	MGARHRARAHSIQIMK	AHSIQIMKVEEIAASK	926.501	M0R117;Q02543;M0R3D6;M0R1A7;M0R0P7	M0R117	RPL18A	60S ribosomal protein L18a	yes	no	2	0.0035031	86.512	0	0	0	0	0	0	0	0	0	0	0	0	#DIV/0!	#DIV/0!	#DIV/0!	#DIV/0!	#DIV/0!	#DIV/0!
AHSIQIMKVEEIAASK	MGARHRARAHSIQIMK	VEEIAASKCRRPHKPR	1753.94	M0R117;Q02543;M0R3D6;M0R1A7;M0R0P7	M0R117	RPL18A	60S ribosomal protein L18a	yes	no	3;4	2.19e-11	62.357	0	0	0	0	0	0	0	0	0	0	0	0	#DIV/0!	#DIV/0!	#DIV/0!	#DIV/0!	#DIV/0!	#DIV/0!
AHSPMIAVGSDDSSPNAMAK	SWNPSSSRAHSPMIAV	SSPNAMAKVQIFEYNE	1984.9	Q96EE3;Q96EE3-1;K7ELV2;K7EP88;K7ENI5	Q96EE3	SEH1L	Nucleoporin SEH1	yes	no	3	0.00010895	23.447	0	0	0	0	0	0	0	0	0	0	0	0	#DIV/0!	#DIV/0!	#DIV/0!	#DIV/0!	#DIV/0!	#DIV/0!
AHSSMVGVNLPQK	DAFGTAHRAHSSMVGV	VGVNLPQKAGGFLMKK	1366.7	P00558;P00558-2	P00558	PGK1	Phosphoglycerate kinase 1	yes	no	3	5.727e-18	78.043	0	0	0	0	0	0	0	0	0	0	0	0	#DIV/0!	#DIV/0!	#DIV/0!	#DIV/0!	#DIV/0!	#DIV/0!
AHTLLSPPSANNATFAR	FSEQAAQRAHTLLSPP	ANNATFARVPVATYTN	1766.91	F8W8R3;A0A087WWF6;P49005;C9IZD2;C9J8Z7;C9JLE1;C9JHC7	F8W8R3	POLD2	DNA polymerase delta subunit 2	yes	no	3	0.000656	34.928	0	0	0	0	0	0	0	0	0	0	0	0	#DIV/0!	#DIV/0!	#DIV/0!	#DIV/0!	#DIV/0!	#DIV/0!
AHTMTDDVTFWK	IEMKSKMKAHTMTDDV	TDDVTFWKWISLNTVA	1450.66	A0A087WVQ6;Q00610-2;Q00610;J3KSQ2	A0A087WVQ6	CLTC	Clathrin heavy chain;Clathrin heavy chain 1	yes	no	3	0.0050178	22.72	0	0	0	0	0	0	0	0	0	0	0	0	#DIV/0!	#DIV/0!	#DIV/0!	#DIV/0!	#DIV/0!	#DIV/0!
AHTSSTQLQEELEK	QTLNEFARAHTSSTQL	QLQEELEKVANQIKEE	1599.77	Q9Y6Y8;Q9Y6Y8-2	Q9Y6Y8	SEC23IP	SEC23-interacting protein	yes	no	3	1.1777e-18	80.905	0	0	0	0	0	0	0	0	0	0	0	0	#DIV/0!	#DIV/0!	#DIV/0!	#DIV/0!	#DIV/0!	#DIV/0!
AHVETLR	QELRDRARAHVETLRQ	RAHVETLRQQLAPYSD	824.45	CON__P15497	CON__P15497			yes	yes	2	0.006009	90.986	0	0	0	0	0	0	0	0	0	0	0	0	#DIV/0!	#DIV/0!	#DIV/0!	#DIV/0!	#DIV/0!	#DIV/0!
AHVFECNLESSVESIISPK	HWDKKLTKAHVFECNL	VESIISPKVKMALRTS	2088.02	O60216;E5RJW1;E5RJK5;E5RFV8;E5RIN7	O60216	RAD21	Double-strand-break repair protein rad21 homolog	yes	no	4	0.00026909	34.274	25129	27171	22837	2287.3	2545.2	0	17954	7985.7	20808	2933.8	0	3714.4	0.0834285	0.0856503	0	0.140455	0	0.15147
AHVIVMAATNRPNSIDPALRR	LMDGLKQRAHVIVMAA	SIDPALRRFGRFDREV	2301.25	P55072	P55072	VCP	Transitional endoplasmic reticulum ATPase	yes	yes	4	0.00089196	28.083	0	0	0	0	0	0	0	0	0	0	0	0	#DIV/0!	#DIV/0!	#DIV/0!	#DIV/0!	#DIV/0!	#DIV/0!
AIACVVTACSAELEK	AGKEELLKAIACVVTA	ACSAELEKSVPNQPST	1506.74	J3KN16;Q5VYK3;F6XAQ5	J3KN16	KIAA0368;ECM29	Proteasome-associated protein ECM29 homolog	yes	no	4	0.010862	23.831	0	0	0	0	0	0	0	0	0	0	0	0	#DIV/0!	#DIV/0!	#DIV/0!	#DIV/0!	#DIV/0!	#DIV/0!
AIADTGANVVVTGGK	NLMDAQVKAIADTGAN	NVVVTGGKVADMALHY	1371.74	P50990;P50990-2;P50990-3;H7C4C8	P50990	CCT8	T-complex protein 1 subunit theta	yes	no	2	0.00054474	55.452	0	0	0	0	0	0	0	0	0	0	0	0	#DIV/0!	#DIV/0!	#DIV/0!	#DIV/0!	#DIV/0!	#DIV/0!
AIAFLQQPR	YRKDVGFRAIAFLQQP	IAFLQQPRSLTYKESG	1042.59	P22102;P22102-2	P22102	GART	Trifunctional purine biosynthetic protein adenosine-3;Phosphoribosylamine--glycine ligase;Phosphoribosylformylglycinamidine cyclo-ligase;Phosphoribosylglycinamide formyltransferase	yes	no	2	6.121e-05	97.068	0	0	0	0	0	0	0	0	0	0	0	0	#DIV/0!	#DIV/0!	#DIV/0!	#DIV/0!	#DIV/0!	#DIV/0!
AIAHPYSQALIQYVCGLGPR	EVGVDVNRAIAHPYSQ	YVCGLGPRKGTHLLKI	2156.12	Q7KZ85	Q7KZ85	SUPT6H	Transcription elongation factor SPT6	yes	yes	4	3.3813e-10	56.121	61046	60922	64986	0	0	0	47603	39845	34377	0	3220.7	3980.1	0	0	0	0	0.0747857	0.103764
AIALQPENPMAHFLLGR	SFKEHVDKAIALQPEN	MAHFLLGRWCYQVSHL	1877	H0YMB1;Q96TC7-2;Q96TC7	H0YMB1	RMDN3	Regulator of microtubule dynamics protein 3	yes	no	3	2.6657e-06	53.995	0	0	0	0	0	0	0	0	0	0	0	0	#DIV/0!	#DIV/0!	#DIV/0!	#DIV/0!	#DIV/0!	#DIV/0!
AIANECQANFISIK	CGKTLLAKAIANECQA	QANFISIKGPELLTMW	1520.77	P55072	P55072	VCP	Transitional endoplasmic reticulum ATPase	yes	yes	3	0.016103	22.327	0	0	0	0	0	0	120610	97647	100580	9029.1	1901.5	7465.4	#DIV/0!	#DIV/0!	#DIV/0!	0.069648	0.0191012	0.069095
AIAVTVQEMVTK	TTMVRTAKAIAVTVQE	TVQEMVTKSNTSPEEL	1288.71	Q9Y490	Q9Y490	TLN1	Talin-1	yes	yes	2	0.015556	28.013	0	0	0	0	0	0	0	0	0	0	0	0	#DIV/0!	#DIV/0!	#DIV/0!	#DIV/0!	#DIV/0!	#DIV/0!
AICIDPAYSK	GAVQDCERAICIDPAY	CIDPAYSKAYGRMGLA	1079.53	O43765;K7EMD6	O43765	SGTA	Small glutamine-rich tetratricopeptide repeat-containing protein alpha	yes	no	3	0.015956	28.177	102530	118540	108330	4594.2	9451.9	6858.8	110820	79553	84131	3608.2	3693.1	8552.5	0.0428867	0.0738476	0.059544	0.0315324	0.0443636	0.0922764
AICIPEGAK	SKPHGTVKAICIPEGA	ICIPEGAKYLKRKDIE	900.474	Q6PI48	Q6PI48	DARS2	Aspartate--tRNA ligase, mitochondrial	yes	yes	3	0.010613	28.081	0	0	0	0	0	0	0	0	0	0	0	0	#DIV/0!	#DIV/0!	#DIV/0!	#DIV/0!	#DIV/0!	#DIV/0!
AICTEAGLMALR	DLSGADIKAICTEAGL	EAGLMALRERRMKVTN	1247.64	P62191;P62191-2	P62191	PSMC1	26S protease regulatory subunit 4	yes	no	3	0.00027398	54.7	87657	106830	109640	36458	34595	41103	77391	63706	50797	28710	16599	24735	0.293744	0.244617	0.272669	0.270591	0.206699	0.327477
AIDALREFNEEGALSVLQQFK	AYVDLDERAIDALREF	LSVLQQFKESDLSHVQ	2377.23	O43390;O43390-2;O43390-3	O43390	HNRNPR	Heterogeneous nuclear ribonucleoprotein R	yes	no	3	1.1022e-05	37.884	0	0	0	0	0	0	0	0	0	0	0	0	#DIV/0!	#DIV/0!	#DIV/0!	#DIV/0!	#DIV/0!	#DIV/0!
AIDENNEPTACFLIR	CLQTLLHRAIDENNEP	PTACFLIRSGCDVNSP	1704.81	Q9P2R3;Q9P2R3-2;Q9P2R3-4	Q9P2R3	ANKFY1	Rabankyrin-5	yes	no	3	0.022222	18.833	0	0	0	0	0	0	40319	38111	32066	967.75	0	0	#DIV/0!	#DIV/0!	#DIV/0!	0.0234397	0	0
AIDLFTDAIK	LNDGELQKAIDLFTDA	DLFTDAIKLNPRLAIL	1105.6	P50502;Q3KNR6;H7C3I1;Q8IZP2;F6VDH7;Q8NFI4	P50502	ST13;ST13P4;ST13P5	Hsc70-interacting protein;Putative protein FAM10A4;Putative protein FAM10A5	yes	no	2	0.0016979	66.27	0	0	0	0	0	0	0	0	0	0	0	0	#DIV/0!	#DIV/0!	#DIV/0!	#DIV/0!	#DIV/0!	#DIV/0!
AIDSSNLKDDYSTAQR	HLCKPLIRAIDSSNLK	DDYSTAQRVTYKYYVG	1782.84	Q5JVF3-3;Q5JVF3;Q5JVF3-4;Q5JVF3-2	Q5JVF3-3	PCID2	PCI domain-containing protein 2	yes	no	3	1.0381e-07	70.98	0	0	0	0	0	0	0	0	0	0	0	0	#DIV/0!	#DIV/0!	#DIV/0!	#DIV/0!	#DIV/0!	#DIV/0!
AIEAAPQEPEQK	QTHPEAQRAIEAAPQE	APQEPEQKRSRQDPGE	1309.65	I3L1Y9;Q96CP2	I3L1Y9	FLYWCH2	FLYWCH family member 2	yes	no	2	0.010055	41.876	0	0	0	0	0	0	0	0	0	0	0	0	#DIV/0!	#DIV/0!	#DIV/0!	#DIV/0!	#DIV/0!	#DIV/0!
AIEDEGGNPDEIEITSEGNKK	VLMERLKKAIEDEGGN	ITSEGNKKTSKRSSKG	2244.04	Q15424-2;Q15424;Q15424-4;Q15424-3;K7ES42	Q15424-2	SAFB	Scaffold attachment factor B1	yes	no	3	4.1527e-13	54.834	0	0	0	0	0	0	0	0	0	0	0	0	#DIV/0!	#DIV/0!	#DIV/0!	#DIV/0!	#DIV/0!	#DIV/0!
AIEEGIPAFTCEEYVK	NDRRNKEKAIEEGIPA	FTCEEYVKSLTANPEL	1797.85	Q9Y2L1;G3V1J5;Q9Y2L1-2;F2Z2C0	Q9Y2L1	DIS3	Exosome complex exonuclease RRP44	yes	no	3	0.038462	16.399	0	0	0	0	0	0	29264	22530	30027	0	0	4724.8	#DIV/0!	#DIV/0!	#DIV/0!	0	0	0.135958
AIEEQMVAAK	LFNEVQEKAIEEQMVA	EEQMVAAKDVVMEPTM	1088.55	Q9H0A0;Q9H0A0-2;A0A087WV29	Q9H0A0	NAT10	N-acetyltransferase 10	yes	no	2	0.0021562	71.501	0	0	0	0	0	0	0	0	0	0	0	0	#DIV/0!	#DIV/0!	#DIV/0!	#DIV/0!	#DIV/0!	#DIV/0!
AIEINPDSAQPYK	AAIRDCDRAIEINPDS	PDSAQPYKWRGKAHRL	1444.72	P50502;Q3KNR6;H7C3I1;Q8IZP2;F6VDH7;Q8NFI4	P50502	ST13;ST13P4;ST13P5	Hsc70-interacting protein;Putative protein FAM10A4;Putative protein FAM10A5	yes	no	2	0.0002227	55.567	0	0	0	0	0	0	0	0	0	0	0	0	#DIV/0!	#DIV/0!	#DIV/0!	#DIV/0!	#DIV/0!	#DIV/0!
AIELFSVGQGPAK	ERIQEIQKAIELFSVG	SVGQGPAKTMEEASKR	1315.71	P30419-2;P30419;K7EN82;B7Z8J4	P30419-2	NMT1	Glycylpeptide N-tetradecanoyltransferase 1	yes	no	2	0.00014626	81.338	0	0	0	0	0	0	0	0	0	0	0	0	#DIV/0!	#DIV/0!	#DIV/0!	#DIV/0!	#DIV/0!	#DIV/0!
AIELLQEFSDQHPENAAEIK	CREKQHTKAIELLQEF	PENAAEIKLTMAQLKI	2281.12	O76094;O76094-2;D6RDY6	O76094	SRP72	Signal recognition particle subunit SRP72	yes	no	3	0.0044001	21.803	0	0	0	0	0	0	0	0	0	0	0	0	#DIV/0!	#DIV/0!	#DIV/0!	#DIV/0!	#DIV/0!	#DIV/0!
AIELNPANAVYFCNR	AAVHFYGKAIELNPAN	NAVYFCNRAAAYSKLG	1693.82	O43765;K7EMD6	O43765	SGTA	Small glutamine-rich tetratricopeptide repeat-containing protein alpha	yes	no	3	5.6746e-51	144.47	38991	50313	48165	88114	56554	71269	141650	118490	89682	65654	36899	87084	0.693238	0.5292	0.596723	0.316704	0.237462	0.492651
AIENELLAR	ERNIFDQRAIENELLA	IENELLARNIHVIRRT	1027.57	P48637;P48637-2	P48637	GSS	Glutathione synthetase	yes	no	2	3.7636e-06	104.21	0	0	0	0	0	0	0	0	0	0	0	0	#DIV/0!	#DIV/0!	#DIV/0!	#DIV/0!	#DIV/0!	#DIV/0!
AIENIDTLTNLESLFLGK	ELGSNRIRAIENIDTL	LESLFLGKNKITKLQN	1990.06	C9JD73;C9J177;H7C003;Q15435-2;Q15435;B5MBZ8;Q15435-5;Q15435-4;Q15435-3	C9JD73	PPP1R7	Protein phosphatase 1 regulatory subunit 7	yes	no	3	0.0099717	19.819	0	0	0	0	0	0	0	0	0	0	0	0	#DIV/0!	#DIV/0!	#DIV/0!	#DIV/0!	#DIV/0!	#DIV/0!
AIEPNDYTGK	LEYQEKLKAIEPNDYT	EPNDYTGKVSEEIEDI	1106.52	O75223-3;O75223;M0QZK8	O75223-3	GGCT	Gamma-glutamylcyclotransferase	yes	no	2	0.0026	46.129	0	0	0	0	0	0	0	0	0	0	0	0	#DIV/0!	#DIV/0!	#DIV/0!	#DIV/0!	#DIV/0!	#DIV/0!
AIEPPPLDAVIEAEHTLR	GIGQFLAKAIEPPPLD	IEAEHTLRELDALDAN	1970.05	Q08211	Q08211	DHX9	ATP-dependent RNA helicase A	yes	yes	3	9.856e-09	54.805	0	0	0	0	0	0	0	0	0	0	0	0	#DIV/0!	#DIV/0!	#DIV/0!	#DIV/0!	#DIV/0!	#DIV/0!
AIEPPPLDAVIEAEHTLRELDALDANDELTPLGR	GIGQFLAKAIEPPPLD	DELTPLGRILAKLPIE	3692.89	Q08211	Q08211	DHX9	ATP-dependent RNA helicase A	yes	yes	4	5.4524e-07	26.329	0	0	0	0	0	0	0	0	0	0	0	0	#DIV/0!	#DIV/0!	#DIV/0!	#DIV/0!	#DIV/0!	#DIV/0!
AIEQFQTENGVLLPSLQSALPFLDLHGTPR	TNCTEPLKAIEQFQTE	LDLHGTPRLEFHQSVF	3290.73	A0A0X1KG71;Q8WX92	A0A0X1KG71	NELFB	Negative elongation factor B	yes	no	3	0.05505	10.058	0	0	0	0	0	0	0	0	0	0	0	0	#DIV/0!	#DIV/0!	#DIV/0!	#DIV/0!	#DIV/0!	#DIV/0!
AIETQCYVVAAAQCGR	WEVLLRARAIETQCYV	VAAAQCGRHHEKRASY	1681.79	Q86X76-2;Q86X76-4;Q86X76;Q86X76-3	Q86X76-2	NIT1	Nitrilase homolog 1	yes	no	4	0.0034902	26.435	0	0	0	0	0	0	0	0	0	0	0	0	#DIV/0!	#DIV/0!	#DIV/0!	#DIV/0!	#DIV/0!	#DIV/0!
AIETTDIISR	IVHSSMTRAIETTDII	ETTDIISRHLPGVCKV	1117.6	Q96HS1;Q96HS1-2;F5GXG4	Q96HS1	PGAM5	Serine/threonine-protein phosphatase PGAM5, mitochondrial	yes	no	2	2.5043e-07	98.033	0	0	0	0	0	0	0	0	0	0	0	0	#DIV/0!	#DIV/0!	#DIV/0!	#DIV/0!	#DIV/0!	#DIV/0!
AIEVGRENREDYR	KCRELCEKAIEVGREN	RENREDYRQIAKAYAR	1605.79	P31948;P31948-2;P31948-3	P31948	STIP1	Stress-induced-phosphoprotein 1	yes	no	3	5.3398e-24	128.54	0	0	0	0	0	0	0	0	0	0	0	0	#DIV/0!	#DIV/0!	#DIV/0!	#DIV/0!	#DIV/0!	#DIV/0!
AIFAGYKR	MSGRLWSKAIFAGYKR	AIFAGYKRGLRNQREH	924.518	P18077;C9K025;F8WBS5;F8WB72	P18077	RPL35A	60S ribosomal protein L35a	yes	no	2	0.0009796	96.048	0	0	0	0	0	0	0	0	0	0	0	0	#DIV/0!	#DIV/0!	#DIV/0!	#DIV/0!	#DIV/0!	#DIV/0!
AIFLADGK	HEGARPMRAIFLADGK	AIFLADGKVFTTGFSR	833.465	Q9BR76;A0A087WW53;F5H390	Q9BR76	CORO1B	Coronin-1B;Coronin	yes	no	2	0.029702	41.892	0	0	0	0	0	0	0	0	0	0	0	0	#DIV/0!	#DIV/0!	#DIV/0!	#DIV/0!	#DIV/0!	#DIV/0!
AIFLFVDK	RIQLPSEKAIFLFVDK	AIFLFVDKTVPQSR__	951.543	H3BSM5;P60520;H3BQ50	H3BSM5	GABARAPL2	Gamma-aminobutyric acid receptor-associated protein-like 2	yes	no	2	0.049358	33.55	0	0	0	0	0	0	0	0	0	0	0	0	#DIV/0!	#DIV/0!	#DIV/0!	#DIV/0!	#DIV/0!	#DIV/0!
AIFLHPEPFSIENGLLTPTLK	LKTFEQVKAIFLHPEP	GLLTPTLKAKRGELSK	2336.28	Q9ULC5;Q9ULC5-3;Q9ULC5-4	Q9ULC5	ACSL5	Long-chain-fatty-acid--CoA ligase 5	yes	no	3	0.00024258	30.094	0	0	0	0	0	0	0	0	0	0	0	0	#DIV/0!	#DIV/0!	#DIV/0!	#DIV/0!	#DIV/0!	#DIV/0!
AIFQQPPVGVR	NIPMMDQKAIFQQPPV	QQPPVGVRKIVLATNI	1210.68	H7BXY3;Q7L2E3-3;Q7L2E3;Q7L2E3-2	H7BXY3	DHX30	Putative ATP-dependent RNA helicase DHX30	yes	no	2	0.02562	26.693	0	0	0	0	0	0	0	0	0	0	0	0	#DIV/0!	#DIV/0!	#DIV/0!	#DIV/0!	#DIV/0!	#DIV/0!
AIFQTIQNR	VDEYQIFKAIFQTIQN	IFQTIQNRNPVWYQAL	1089.59	O95373	O95373	IPO7	Importin-7	yes	yes	2	0.0031823	66.073	0	0	0	0	0	0	0	0	0	0	0	0	#DIV/0!	#DIV/0!	#DIV/0!	#DIV/0!	#DIV/0!	#DIV/0!
AIFQTIQNRNPVWYQALTHGLNEEQRK	VDEYQIFKAIFQTIQN	GLNEEQRKQLQDIATL	3253.67	O95373	O95373	IPO7	Importin-7	yes	yes	5	0.051629	11.003	0	0	0	0	0	0	0	0	0	0	0	0	#DIV/0!	#DIV/0!	#DIV/0!	#DIV/0!	#DIV/0!	#DIV/0!
AIFSHAAGDNSTLLSFKEGDLITLLVPEAR	RNGRMRVKAIFSHAAG	TLLVPEARDGWHYGES	3184.68	I3L4C2;Q9UQB8-3;Q9UQB8-5;Q9UQB8-4;Q9UQB8-6;Q9UQB8-2;Q9UQB8;B4DWA1;I3L3C6	I3L4C2	BAIAP2	Brain-specific angiogenesis inhibitor 1-associated protein 2	yes	no	4	0.038413	15.162	0	0	0	0	0	0	0	0	0	0	0	0	#DIV/0!	#DIV/0!	#DIV/0!	#DIV/0!	#DIV/0!	#DIV/0!
AIFTGHSAVVEDVAWHLLHESLFGSVADDQK	EGKIVDAKAIFTGHSA	GSVADDQKLMIWDTRS	3377.67	Q16576;Q16576-2;E9PC52;Q5JP01;Q5JP02	Q16576	RBBP7	Histone-binding protein RBBP7	yes	no	5	0.00012537	21.317	0	0	0	0	0	0	0	0	0	0	0	0	#DIV/0!	#DIV/0!	#DIV/0!	#DIV/0!	#DIV/0!	#DIV/0!
AIFTTGQGASAVGLTAYVQRHPVSR	YIEKVSSRAIFTTGQG	VQRHPVSREWTLEAGA	2586.37	P49736;H0Y8E6	P49736	MCM2	DNA replication licensing factor MCM2	yes	no	4	0.0040536	20.496	0	0	0	0	0	0	0	0	0	0	0	0	#DIV/0!	#DIV/0!	#DIV/0!	#DIV/0!	#DIV/0!	#DIV/0!
AIGAVPLIQGEYMIPCEK	DEVRELQKAIGAVPLI	EYMIPCEKVSTLPAIT	1930.99	A0A1B0GW44;A0A1B0GVD5;A0A1B0GWE8;P07339;H7C469;A0A1B0GV23;A0A1B0GU92;A0A1B0GU03;H7C1V0	A0A1B0GW44	CTSD	Cathepsin D;Cathepsin D light chain;Cathepsin D heavy chain	yes	no	3	0.017364	17.895	21496	14202	18164	20357	18613	9034.5	0	0	0	0	0	0	0.486393	0.56721	0.332169	#DIV/0!	#DIV/0!	#DIV/0!
AIGIEPSLATYHHIIR	LQVLREMKAIGIEPSL	ATYHHIIRLFDQPGDP	1789.98	Q96EY7	Q96EY7	PTCD3	Pentatricopeptide repeat domain-containing protein 3, mitochondrial	yes	yes	4	2.4813e-07	56.599	0	0	0	0	0	0	0	0	0	0	0	0	#DIV/0!	#DIV/0!	#DIV/0!	#DIV/0!	#DIV/0!	#DIV/0!
AIGIGAYLVR	TISLVTCRAIGIGAYL	GIGAYLVRLGQRTIQV	1031.61	Q59FY4;Q13085-3;Q13085-2;Q13085;Q13085-4;F8W8T8;H0YGH5;O00763-3;O00763-2;O00763	Q59FY4	ACACA;ACACB	Acetyl-CoA carboxylase 1;Biotin carboxylase;Acetyl-CoA carboxylase 2;Biotin carboxylase	yes	no	2	0.054395	24.923	0	0	0	0	0	0	0	0	0	0	0	0	#DIV/0!	#DIV/0!	#DIV/0!	#DIV/0!	#DIV/0!	#DIV/0!
AIGNIVTGTDEQTQVVIDAGALAVFPSLLTNPK	PIVTPALRAIGNIVTG	PSLLTNPKTNIQKEAT	3351.79	P52292	P52292	KPNA2	Importin subunit alpha-1	yes	yes	3	2.7898e-07	28.673	0	0	0	0	0	0	0	0	0	0	0	0	#DIV/0!	#DIV/0!	#DIV/0!	#DIV/0!	#DIV/0!	#DIV/0!
AIGNTELENK	RQMCQAAKAIGNTELE	GNTELENKFAEGITKI	1087.55	P42285;H0YAC4	P42285	SKIV2L2	Superkiller viralicidic activity 2-like 2	yes	no	2	0.002252	69.628	0	0	0	0	0	0	0	0	0	0	0	0	#DIV/0!	#DIV/0!	#DIV/0!	#DIV/0!	#DIV/0!	#DIV/0!
AIGSASEGAQSSLQEVYHK	TFVQCDARAIGSASEG	SLQEVYHKSMTLKEAI	1960.95	P28066;P28066-2	P28066	PSMA5	Proteasome subunit alpha type-5	yes	no	3	1.9719e-57	94.203	0	0	0	0	0	0	0	0	0	0	0	0	#DIV/0!	#DIV/0!	#DIV/0!	#DIV/0!	#DIV/0!	#DIV/0!
AIGTEPDSDVLSEIMHSFAK	FMCDALIKAIGTEPDS	EIMHSFAKCIEVMGDG	2146.03	H0Y8C6;O00410;O00410-3;O00410-2	H0Y8C6	IPO5	Importin-5	yes	no	3	0.0034347	22.936	0	0	0	0	0	0	0	0	0	0	0	0	#DIV/0!	#DIV/0!	#DIV/0!	#DIV/0!	#DIV/0!	#DIV/0!
AIGVLTSGGDAQGMNAAVR	EHLSGAGKAIGVLTSG	QGMNAAVRAVVRMGIY	1786.9	P17858;Q01813	Q01813	PFKL;PFKP	ATP-dependent 6-phosphofructokinase, liver type;ATP-dependent 6-phosphofructokinase, platelet type	no	no	2	0.0033971	37.426	0	0	0	0	0	0	0	0	0	0	0	0	#DIV/0!	#DIV/0!	#DIV/0!	#DIV/0!	#DIV/0!	#DIV/0!
AIHSWLTR	DGHSYSPRAIHSWLTR	AIHSWLTRAMYSRRSK	982.535	P28070	P28070	PSMB4	Proteasome subunit beta type-4	yes	yes	2	0.039442	37.727	0	0	0	0	0	0	0	0	0	0	0	0	#DIV/0!	#DIV/0!	#DIV/0!	#DIV/0!	#DIV/0!	#DIV/0!
AIHTAPVATMAFDPTSTLLATGGCDGAVR	GSVTRLWKAIHTAPVA	GGCDGAVRVWDIVRHY	2843.39	Q12788;J3KNP2	Q12788	TBL3	Transducin beta-like protein 3	yes	no	4	5.9538e-09	33.835	8723.7	15568	11249	1824.6	0	0	8017.9	13190	16506	0	0	0	0.172976	0	0	0	0	0
AIIASNIMYIVGQYPR	QKRGKDNKAIIASNIM	YIVGQYPRFLRAHWKF	1807.97	O14980	O14980	XPO1	Exportin-1	yes	yes	3	1.8957e-07	41.967	0	0	0	0	0	0	0	0	0	0	0	0	#DIV/0!	#DIV/0!	#DIV/0!	#DIV/0!	#DIV/0!	#DIV/0!
AIIEEYLHLNDMK	EELEKKSKAIIEEYLH	YLHLNDMKEAVQCVQE	1587.8	E7EX73;E9PGM1;E7EUU4;Q04637-8;Q04637-7	E7EX73	EIF4G1	Eukaryotic translation initiation factor 4 gamma 1	no	no	3	0.010375	20.106	0	0	0	0	0	0	0	0	0	0	0	0	#DIV/0!	#DIV/0!	#DIV/0!	#DIV/0!	#DIV/0!	#DIV/0!
AIIIFVPVPQLK	IEVGGGRKAIIIFVPV	FVPVPQLKSFQKIQVR	1336.85	P62081;B5MCP9	P62081	RPS7	40S ribosomal protein S7	yes	no	2	0.0020252	40.002	0	0	0	0	0	0	0	0	0	0	0	0	#DIV/0!	#DIV/0!	#DIV/0!	#DIV/0!	#DIV/0!	#DIV/0!
AIILAAAPGEK	GVAQTRRRAIILAAAP	LAAAPGEKLPLFPEPL	1052.62	P26358;P26358-2;P26358-3;K7ENW7	P26358	DNMT1	DNA (cytosine-5)-methyltransferase 1	yes	no	2	0.0077237	34.803	0	0	0	0	0	0	0	0	0	0	0	0	#DIV/0!	#DIV/0!	#DIV/0!	#DIV/0!	#DIV/0!	#DIV/0!
AIKNDSVVAGGGAIEMELSK	DAIMIVRRAIKNDSVV	AIEMELSKYLRDYSRT	1988.02	Q99832;Q99832-3;Q99832-4;Q99832-2	Q99832	CCT7	T-complex protein 1 subunit eta	yes	no	3	0.003065	25.207	0	0	0	0	0	0	0	0	0	0	0	0	#DIV/0!	#DIV/0!	#DIV/0!	#DIV/0!	#DIV/0!	#DIV/0!
AIKVEQATKPSFESGR	NGKSLDGKAIKVEQAT	KPSFESGRRGPPPPPR	1746.93	P38159;P38159-2;H3BT71;H0Y6E7	P38159	RBMX	RNA-binding motif protein, X chromosome;RNA-binding motif protein, X chromosome, N-terminally processed	yes	no	3	0.0046487	38.613	0	0	0	0	0	0	0	0	0	0	0	0	#DIV/0!	#DIV/0!	#DIV/0!	#DIV/0!	#DIV/0!	#DIV/0!
AILCLLLGGVER	HGHDYVKKAILCLLLG	LLLGGVERDLENGSHI	1255.73	P25205;P25205-2;J3KQ69	P25205	MCM3	DNA replication licensing factor MCM3	yes	no	3	0.00027319	53.569	20547	26120	16182	0	0	0	8062.6	10565	2436.2	0	0	0	0	0	0	0	0	0
AILENYISALNTLWHPECFVCR	PKCGGCARAILENYIS	HPECFVCRECFTPFVN	2591.27	F5GZ78;A0A1B0GTU4;P49023-2;P49023;P49023-3;P49023-4	F5GZ78	PXN	Paxillin	yes	no	5	0.0010164	22.902	47510	52647	41506	3794.4	8883.8	5495.7	55957	52946	48991	11244	3928.8	2766.3	0.0739586	0.14438	0.116926	0.167319	0.069078	0.0534475
AILGSVER	KRPVIVHRAILGSVER	AILGSVERMIAILTEN	843.481	P26639;P26639-2;A2RTX5-2;A2RTX5;B7ZLP8	P26639	TARS;TARSL2	Threonine--tRNA ligase, cytoplasmic;Probable threonine--tRNA ligase 2, cytoplasmic	yes	no	2	0.0096953	60.682	0	0	0	0	0	0	0	0	0	0	0	0	#DIV/0!	#DIV/0!	#DIV/0!	#DIV/0!	#DIV/0!	#DIV/0!
AILIFNNHGKPR	________________	FNNHGKPRLSKFYQPY	1378.78	Q92572;F5H459	Q92572	AP3S1	AP-3 complex subunit sigma-1	yes	no	3	0.00054349	69.979	0	0	0	0	0	0	0	0	0	0	0	0	#DIV/0!	#DIV/0!	#DIV/0!	#DIV/0!	#DIV/0!	#DIV/0!
AILILDNDGDRLFAK	EPSLYTVKAILILDND	DGDRLFAKLMLMAVLN	1672.91	F8W651;F8VVA7;P61923;P61923-4;F8VXB1;F8VUC5;F8W156;F8VXR1;F8VYZ4;P61923-5	F8W651	COPZ1	Coatomer subunit zeta-1	yes	no	3	9.502e-08	87.498	0	0	0	0	0	0	0	0	0	0	0	0	#DIV/0!	#DIV/0!	#DIV/0!	#DIV/0!	#DIV/0!	#DIV/0!
AILLPDLSEPNNEPLFSPASEVPRK	SSRTRSSKAILLPDLS	PASEVPRKAKAKKIEV	2732.44	Q8WYP5;Q8WYP5-3;Q8WYP5-2;H7C4S1	Q8WYP5	AHCTF1	Protein ELYS	yes	no	3	3.8784e-05	19.044	0	0	0	0	0	0	0	0	0	0	0	0	#DIV/0!	#DIV/0!	#DIV/0!	#DIV/0!	#DIV/0!	#DIV/0!
AILPCQDTPSVK	QCQAIHCRAILPCQDT	CQDTPSVKLTYTAEVS	1270.66	P09960;P09960-2;P09960-4;P09960-3	P09960	LTA4H	Leukotriene A-4 hydrolase	yes	no	3	0.00061068	43.382	63508	72672	63415	9826.1	9438.4	10156	82988	70457	70892	6206.9	10313	12793	0.133991	0.114948	0.138044	0.0695881	0.127684	0.152871
AILQENGCLSDSDMFSQAGLR	FDSVNSARAILQENGC	MFSQAGLRSEAANGNL	2254.04	P42704;A0A0C4DG06	P42704	LRPPRC	Leucine-rich PPR motif-containing protein, mitochondrial	yes	no	3	0.01377	17.369	14791	10045	7822.7	0	0	2559.4	0	0	0	0	0	0	0	0	0.24652	#DIV/0!	#DIV/0!	#DIV/0!
AILQNSWTEVMDLILKPR	VPTYQVGRAILQNSWT	MDLILKPRSGAEKGYL	2126.16	E7EUH7;Q96PZ0	E7EUH7	PUS7	Pseudouridylate synthase 7 homolog	yes	no	3	1.3175e-08	65.716	0	0	0	0	0	0	0	0	0	0	0	0	#DIV/0!	#DIV/0!	#DIV/0!	#DIV/0!	#DIV/0!	#DIV/0!
AILSNEATK	NAIFQLEKAILSNEAT	ILSNEATKSDLQMAVL	945.513	A0AVT1;A0AVT1-2	A0AVT1	UBA6	Ubiquitin-like modifier-activating enzyme 6	yes	no	2	0.0039166	54.776	0	0	0	0	0	0	0	0	0	0	0	0	#DIV/0!	#DIV/0!	#DIV/0!	#DIV/0!	#DIV/0!	#DIV/0!
AILVDLEPGTMDSVR	TGGKYVPRAILVDLEP	PGTMDSVRSGPFGQIF	1614.83	Q5JP53;P07437;Q13885;Q9BVA1;A0A0B4J269;Q13509;G3V5W4;G3V2R8;G3V3R4;G3V2N6	Q5JP53	TUBB;TUBB2A;TUBB2B;TUBB3	Tubulin beta chain;Tubulin beta-2A chain;Tubulin beta-2B chain;Tubulin beta-3 chain	no	no	2;3	2.5439e-06	51.268	0	0	0	0	0	0	0	0	0	0	0	0	#DIV/0!	#DIV/0!	#DIV/0!	#DIV/0!	#DIV/0!	#DIV/0!
AILYLNTGYQR	LTAELKSKAILYLNTG	YLNTGYQRQLLYKHFD	1310.7	CON__ENSEMBL:ENSBTAP00000024146	CON__ENSEMBL:ENSBTAP00000024146			yes	yes	2	0.00018795	88.948	0	0	0	0	0	0	0	0	0	0	0	0	#DIV/0!	#DIV/0!	#DIV/0!	#DIV/0!	#DIV/0!	#DIV/0!
AIMAQLPQEQK	LIAGQSARAIMAQLPQ	AQLPQEQKAKIAEQVA	1255.66	P35221;P35221-2;G3XAM7;P35221-3	P35221	CTNNA1	Catenin alpha-1	yes	no	2	0.0011952	51.346	0	0	0	0	0	0	0	0	0	0	0	0	#DIV/0!	#DIV/0!	#DIV/0!	#DIV/0!	#DIV/0!	#DIV/0!
AIMEMPSFYSHGLPR	RAAPGEFRAIMEMPSF	FYSHGLPRCSPYKKLT	1734.82	P55265-5;P55265;P55265-4;H0YCK3;P55265-3;P55265-2	P55265-5	ADAR	Double-stranded RNA-specific adenosine deaminase	yes	no	3	0.00014626	46.408	0	0	0	0	0	0	0	0	0	0	0	0	#DIV/0!	#DIV/0!	#DIV/0!	#DIV/0!	#DIV/0!	#DIV/0!
AIMKDPDDHTVCHLLFANQTEK	TPMLQVIRAIMKDPDD	LFANQTEKDILLRPEL	2525.2	P00387-2;P00387;P00387-3	P00387-2	CYB5R3	NADH-cytochrome b5 reductase 3;NADH-cytochrome b5 reductase 3 membrane-bound form;NADH-cytochrome b5 reductase 3 soluble form	yes	no	5	0.047754	10.989	35809	39097	24140	1748.7	6096.9	6911.9	0	0	0	0	0	0	0.0465604	0.134905	0.222592	#DIV/0!	#DIV/0!	#DIV/0!
AIMTYVSSFYHAFSGAQK	NTARPDEKAIMTYVSS	HAFSGAQKAETAANRI	2006.96	P12814;P12814-3;P12814-2;P12814-4;H9KV75;G3V2N5;G3V2W4;O43707	O43707	ACTN1;ACTN4	Alpha-actinin-1;Alpha-actinin-4	no	no	3	6.1683e-09	47.09	0	0	0	0	0	0	0	0	0	0	0	0	#DIV/0!	#DIV/0!	#DIV/0!	#DIV/0!	#DIV/0!	#DIV/0!
AINCATSGVVGLVNCLR	SSRPVWLKAINCATSG	VGLVNCLRREPGGNRL	1688.87	P49327;A0A0U1RQF0	P49327	FASN	Fatty acid synthase;[Acyl-carrier-protein] S-acetyltransferase;[Acyl-carrier-protein] S-malonyltransferase;3-oxoacyl-[acyl-carrier-protein] synthase;3-oxoacyl-[acyl-carrier-protein] reductase;3-hydroxyacyl-[acyl-carrier-protein] dehydratase;Enoyl-[acyl-carrier-protein] reductase;Oleoyl-[acyl-carrier-protein] hydrolase	yes	no	4	7.5102e-16	95.067	101060	119990	99451	7625.4	6803.8	4223	186750	168680	153260	3731.2	14893	10689	0.0701603	0.0536604	0.0407335	0.0195883	0.0811285	0.0651971
AINFNFGYAK	ILHIGHAKAINFNFGY	NFNFGYAKANNGICFL	1143.57	P47897;A0A1B0GVU9;P47897-2;B4DDN1;A0A0U1RR66;C9J165	P47897	QARS	Glutamine--tRNA ligase	yes	no	2	0.0041893	43.808	0	0	0	0	0	0	0	0	0	0	0	0	#DIV/0!	#DIV/0!	#DIV/0!	#DIV/0!	#DIV/0!	#DIV/0!
AINGPTSASGDDISK	EEHGPSEKAINGPTSA	ASGDDISKLQRTPGEE	1431.68	B4DXZ6;P51114;P51114-3;H7C4S4	B4DXZ6	FXR1	Fragile X mental retardation syndrome-related protein 1	yes	no	2	0.0036355	31.843	0	0	0	0	0	0	0	0	0	0	0	0	#DIV/0!	#DIV/0!	#DIV/0!	#DIV/0!	#DIV/0!	#DIV/0!
AINIGQLVDVK	GHSQKKGKAINIGQLV	IGQLVDVKVLEKTKDG	1168.68	Q14690	Q14690	PDCD11	Protein RRP5 homolog	yes	yes	2	0.0012534	55.549	0	0	0	0	0	0	0	0	0	0	0	0	#DIV/0!	#DIV/0!	#DIV/0!	#DIV/0!	#DIV/0!	#DIV/0!
AINILLEGNSDTTSWETVGCK	DCNGDVNKAINILLEG	SWETVGCKKKNFAKEN	2250.08	Q5T6F2;A2A305;F5H2U4;A0A0D9SFI5	Q5T6F2	UBAP2	Ubiquitin-associated protein 2	yes	no	3	0.034147	14.46	0	0	0	0	0	0	4853	4327.3	6568.7	0	0	0	#DIV/0!	#DIV/0!	#DIV/0!	0	0	0
AINPINTFTK	KDAAITLKAINPINTF	NPINTFTKFLLDHQGE	1117.61	Q07960	Q07960	ARHGAP1	Rho GTPase-activating protein 1	yes	yes	2	0.034921	28.204	0	0	0	0	0	0	0	0	0	0	0	0	#DIV/0!	#DIV/0!	#DIV/0!	#DIV/0!	#DIV/0!	#DIV/0!
AINQGGLTSVAVR	YQVEYAFKAINQGGLT	GLTSVAVRGKDCAVIV	1284.71	G3V5Z7;P60900;G3V295;P60900-2;G3V3I1;G3V3U4	G3V5Z7	PSMA6	Proteasome subunit alpha type;Proteasome subunit alpha type-6	yes	no	2	1.1153e-20	150.61	0	0	0	0	0	0	0	0	0	0	0	0	#DIV/0!	#DIV/0!	#DIV/0!	#DIV/0!	#DIV/0!	#DIV/0!
AINQIAAALFTIHK	NNIHCLAKAINQIAAA	AALFTIHKGSIEDRLK	1509.87	Q9Y2A7;Q9Y2A7-2	Q9Y2A7	NCKAP1	Nck-associated protein 1	yes	no	3	0.0085744	19.578	0	0	0	0	0	0	0	0	0	0	0	0	#DIV/0!	#DIV/0!	#DIV/0!	#DIV/0!	#DIV/0!	#DIV/0!
AINQQTGAFVEISR	GRGGENVKAINQQTGA	GAFVEISRQLPPNGDP	1532.79	Q92945;A0A087WTP3;M0R3J3	Q92945	KHSRP	Far upstream element-binding protein 2	yes	no	2	0.0025216	33.866	0	0	0	0	0	0	0	0	0	0	0	0	#DIV/0!	#DIV/0!	#DIV/0!	#DIV/0!	#DIV/0!	#DIV/0!
AINTFFAK	KPIMARIKAINTFFAK	AINTFFAKNGYRLMDS	910.491	Q71RC2-3;Q71RC2;Q71RC2-4;Q71RC2-2;Q71RC2-6;X6RLN4;Q71RC2-7;Q96J85	Q71RC2-3	LARP4	La-related protein 4	yes	no	2	0.039844	37.558	0	0	0	0	0	0	0	0	0	0	0	0	#DIV/0!	#DIV/0!	#DIV/0!	#DIV/0!	#DIV/0!	#DIV/0!
AINTLNGLR	VTAKDAERAINTLNGL	INTLNGLRLQSKTIKV	970.556	Q15717;Q15717-2;M0QZR9;B1AM48;B1APY9;B1APY8;A0A0A0MRX1;A0A0R4J2E6;Q12926-2;Q12926;P26378-4;P26378-2;P26378-5;P26378;P26378-3	Q15717	ELAVL1;ELAVL2;ELAVL4	ELAV-like protein 1;ELAV-like protein;ELAV-like protein 2;ELAV-like protein 4	yes	no	2	0.00011273	104.21	0	0	0	0	0	0	0	0	0	0	0	0	#DIV/0!	#DIV/0!	#DIV/0!	#DIV/0!	#DIV/0!	#DIV/0!
AINTQEAPVK	TQAISISKAINTQEAP	NTQEAPVKEKHARRII	1069.58	O75146-2;O75146	O75146-2	HIP1R	Huntingtin-interacting protein 1-related protein	yes	no	2	0.0067507	40.067	0	0	0	0	0	0	0	0	0	0	0	0	#DIV/0!	#DIV/0!	#DIV/0!	#DIV/0!	#DIV/0!	#DIV/0!
AINVFVSANR	KTYFKDGKAINVFVSA	NVFVSANRLIHQTNLI	1089.59	Q9BUL8;C9J363;C9J5C3	Q9BUL8	PDCD10	Programmed cell death protein 10	yes	no	2	0.0017572	68.224	0	0	0	0	0	0	0	0	0	0	0	0	#DIV/0!	#DIV/0!	#DIV/0!	#DIV/0!	#DIV/0!	#DIV/0!
AINVLLEGNPDTHSWEMVGK	DCNGDVNRAINVLLEG	HSWEMVGKKKGVSGQK	2209.08	F8W726;Q14157-4;Q14157-1;Q14157-3;Q14157;Q14157-5;Q5VU77;Q5VU81;Q5VU80;Q5VU79;Q5VU78	F8W726	UBAP2L	Ubiquitin-associated protein 2-like	yes	no	3	0.0029991	23.447	0	0	0	0	0	0	0	0	0	0	0	0	#DIV/0!	#DIV/0!	#DIV/0!	#DIV/0!	#DIV/0!	#DIV/0!
AIPDLTAPVAAVQAAVSNLVR	EEGEVDGKAIPDLTAP	AAVSNLVRVGKETVQT	2075.17	P18206-2;P18206;A0A096LPE1	P18206-2	VCL	Vinculin	yes	no	3	1.87e-10	54.225	0	0	0	0	0	0	0	0	0	0	0	0	#DIV/0!	#DIV/0!	#DIV/0!	#DIV/0!	#DIV/0!	#DIV/0!
AIPLALEGK	RPTLIQEKAIPLALEG	IPLALEGKDLLARART	910.549	G3V0G3;Q9NY93-2;Q9NY93;F8WDT8;F8WEI3	G3V0G3	DDX56	Probable ATP-dependent RNA helicase DDX56	yes	no	2	0.003119	62.464	0	0	0	0	0	0	0	0	0	0	0	0	#DIV/0!	#DIV/0!	#DIV/0!	#DIV/0!	#DIV/0!	#DIV/0!
AIPNNQVLGK	IADYESGRAIPNNQVL	PNNQVLGKIERAIGEC	1052.6	O60869-2;O60869-3;O60869	O60869-2	EDF1	Endothelial differentiation-related factor 1	yes	no	2	0.0018467	52.786	0	0	0	0	0	0	0	0	0	0	0	0	#DIV/0!	#DIV/0!	#DIV/0!	#DIV/0!	#DIV/0!	#DIV/0!
AIPQLQGYLR	SQILPKIKAIPQLQGY	PQLQGYLRSVFALTNG	1157.66	Q02878	Q02878	RPL6	60S ribosomal protein L6	yes	yes	2	7.1414e-24	145.04	0	0	0	0	0	0	0	0	0	0	0	0	#DIV/0!	#DIV/0!	#DIV/0!	#DIV/0!	#DIV/0!	#DIV/0!
AIQAELLK	QGIAPEDKAIQAELLK	AIQAELLKVKQKIKAQ	884.533	Q08752	Q08752	PPID	Peptidyl-prolyl cis-trans isomerase D	yes	yes	2	0.008292	66.799	0	0	0	0	0	0	0	0	0	0	0	0	#DIV/0!	#DIV/0!	#DIV/0!	#DIV/0!	#DIV/0!	#DIV/0!
AIQALNGR	SIASETHKAIQALNGR	AIQALNGRWFAGRKVV	841.477	Q9UHX1-6;A0A0J9YYL3;A0A0J9YVP6;Q9UHX1-4;Q9UHX1-5;Q9UHX1-2;A0A0J9YXJ8;A0A0J9YXX5;Q9UHX1-3;Q9UHX1	Q9UHX1-6	PUF60	Poly(U)-binding-splicing factor PUF60	yes	no	2	3.3637e-05	129.96	0	0	0	0	0	0	0	0	0	0	0	0	#DIV/0!	#DIV/0!	#DIV/0!	#DIV/0!	#DIV/0!	#DIV/0!
AIQCVNNVVVDGR	IRSEDALRAIQCVNNV	NNVVVDGRTLKASLGT	1385.71	O95628-5;O95628-3;O95628-2;O95628;O95628-8;O95628-4;O95628-7;O95628-9;O95628-10;O95628-6	O95628-5	CNOT4	CCR4-NOT transcription complex subunit 4	yes	no	3	0.00035312	37.55	0	0	0	0	0	0	0	0	0	0	0	0	#DIV/0!	#DIV/0!	#DIV/0!	#DIV/0!	#DIV/0!	#DIV/0!
AIQDEIR	APREKSQKAIQDEIRS	KAIQDEIRSVIRQITA	843.445	Q13257	Q13257	MAD2L1	Mitotic spindle assembly checkpoint protein MAD2A	yes	yes	2	0.0072942	118.06	0	0	0	0	0	0	0	0	0	0	0	0	#DIV/0!	#DIV/0!	#DIV/0!	#DIV/0!	#DIV/0!	#DIV/0!
AIQLEYSEARR	LYYTGRIKAIQLEYSE	LEYSEARRTMTNALRK	1334.69	O43242;O43242-2	O43242	PSMD3	26S proteasome non-ATPase regulatory subunit 3	yes	no	3	0.00048132	61.353	0	0	0	0	0	0	0	0	0	0	0	0	#DIV/0!	#DIV/0!	#DIV/0!	#DIV/0!	#DIV/0!	#DIV/0!
AIQLNPSYIR	MAINDCSKAIQLNPSY	QLNPSYIRAILRRAEL	1173.65	Q99614;H0YB37	Q99614	TTC1	Tetratricopeptide repeat protein 1	yes	no	2	0.0017144	57.96	0	0	0	0	0	0	0	0	0	0	0	0	#DIV/0!	#DIV/0!	#DIV/0!	#DIV/0!	#DIV/0!	#DIV/0!
AIQLSGAEQLEALK	KYRQILEKAIQLSGAE	AEQLEALKAFVEAMVN	1469.81	Q9BT78;D6RAX7;D6RFN0;Q9BT78-2	Q9BT78	COPS4	COP9 signalosome complex subunit 4	yes	no	2	0.000699	42.001	0	0	0	0	0	0	0	0	0	0	0	0	#DIV/0!	#DIV/0!	#DIV/0!	#DIV/0!	#DIV/0!	#DIV/0!
AIRDGVIEASINHEK	DAEFIVAKAIRDGVIE	EASINHEKGYVQSKEM	1650.87	O43242;O43242-2	O43242	PSMD3	26S proteasome non-ATPase regulatory subunit 3	yes	no	3;4	5.5983e-06	42.708	0	0	0	0	0	0	0	0	0	0	0	0	#DIV/0!	#DIV/0!	#DIV/0!	#DIV/0!	#DIV/0!	#DIV/0!
AIRLELQGPR	NKREIEGRAIRLELQG	RLELQGPRGSPNARSQ	1151.68	P19338;H7BY16	P19338	NCL	Nucleolin	yes	no	2	0.00082097	94.85	0	0	0	0	0	0	0	0	0	0	0	0	#DIV/0!	#DIV/0!	#DIV/0!	#DIV/0!	#DIV/0!	#DIV/0!
AISAHFDDSSASSLK	TAAQVTLKAISAHFDD	DSSASSLKNVYFLLFD	1534.73	Q9P0M6	Q9P0M6	H2AFY2	Core histone macro-H2A.2	yes	yes	3	0.00028135	37.77	0	0	0	0	0	0	0	0	0	0	0	0	#DIV/0!	#DIV/0!	#DIV/0!	#DIV/0!	#DIV/0!	#DIV/0!
AISEPNFSVAYANMCR	VIDLIFEKAISEPNFS	VAYANMCRCLMALKVP	1771.8	E7EX73;E9PGM1;E7EUU4;Q04637-8;Q04637-7;C9K073;C9J2Z7	E7EX73	EIF4G1	Eukaryotic translation initiation factor 4 gamma 1	no	no	3	1.5363e-28	106.32	30256	25229	28367	1137.1	2984.6	0	54896	49578	52282	3874.9	0	0	0.0362213	0.105786	0	0.0659323	0	0
AISGLEQDQPAR	TVEGLITRAISGLEQD	LEQDQPARRANKDATA	1283.65	H7BZM7;O75312;H7C0E5	H7BZM7	ZPR1	Zinc finger protein ZPR1	yes	no	2	0.00054661	78.934	0	0	0	0	0	0	0	0	0	0	0	0	#DIV/0!	#DIV/0!	#DIV/0!	#DIV/0!	#DIV/0!	#DIV/0!
AISHEHSPSDLEAHFVPLVK	DKAVESLRAISHEHSP	AHFVPLVKRLAGGDWF	2212.13	P30153;C9J9C1	P30153	PPP2R1A	Serine/threonine-protein phosphatase 2A 65 kDa regulatory subunit A alpha isoform	yes	no	5	2.91e-05	39.12	0	0	0	0	0	0	0	0	0	0	0	0	#DIV/0!	#DIV/0!	#DIV/0!	#DIV/0!	#DIV/0!	#DIV/0!
AISNNEADAVTLDGGLVYEAGLKPNNLKPVVAEFHGTK	TSHMDCIKAISNNEAD	VAEFHGTKDNPQTHYY	3951.04	CON__Q29443;CON__Q0IIK2	CON__Q29443			yes	no	5	0.044436	11.084	0	0	0	0	0	0	0	0	0	0	0	0	#DIV/0!	#DIV/0!	#DIV/0!	#DIV/0!	#DIV/0!	#DIV/0!
AISSASSPQSPGDALRR	AMELLVEKAISSASSP	SPGDALRRVFECISSG	1698.86	Q96KR1	Q96KR1	ZFR	Zinc finger RNA-binding protein	yes	yes	3	4.177e-05	47.774	0	0	0	0	0	0	0	0	0	0	0	0	#DIV/0!	#DIV/0!	#DIV/0!	#DIV/0!	#DIV/0!	#DIV/0!
AISSTEAVLNNR	ATYEEAKKAISSTEAV	TEAVLNNRFIKVYWHR	1273.66	A0A087X0H9;Q5T8P6-3;Q5T8P6-2;Q5T8P6;Q5T8P6-5;Q5T8P6-4;U3KPZ7;Q9P2N5	A0A087X0H9	RBM26;RBM27	RNA-binding protein 26;RNA-binding protein 27	yes	no	2	2.0434e-09	101.11	0	0	0	0	0	0	0	0	0	0	0	0	#DIV/0!	#DIV/0!	#DIV/0!	#DIV/0!	#DIV/0!	#DIV/0!
AITFFTEDDKPLLR	GRAGNKGKAITFFTED	EDDKPLLRSVANVIQQ	1664.88	Q9Y2R4;A0A087X121	Q9Y2R4	DDX52	Probable ATP-dependent RNA helicase DDX52	yes	no	3	6.4719e-05	53.001	0	0	0	0	0	0	0	0	0	0	0	0	#DIV/0!	#DIV/0!	#DIV/0!	#DIV/0!	#DIV/0!	#DIV/0!
AITFLQSATR	VSEGDLRKAITFLQSA	TFLQSATRLTGGKEIT	1106.61	P35249;C9JZI1;P35249-2;H7C1P0	P35249	RFC4	Replication factor C subunit 4	yes	no	2	0.0016979	63.216	0	0	0	0	0	0	0	0	0	0	0	0	#DIV/0!	#DIV/0!	#DIV/0!	#DIV/0!	#DIV/0!	#DIV/0!
AITGASLADIMAK	RRAVKFQRAITGASLA	SLADIMAKRNQKPEVR	1260.67	C9JXB8;C9JNW5;P83731	C9JXB8	RPL24	60S ribosomal protein L24	yes	no	2	0.00061345	45.368	0	0	0	0	0	0	0	0	0	0	0	0	#DIV/0!	#DIV/0!	#DIV/0!	#DIV/0!	#DIV/0!	#DIV/0!
AITGFDDPFSGK	QQIYAAEKAITGFDDP	FDDPFSGKTVSVSEAI	1253.59	P15924;P15924-2;P15924-3	P15924	DSP	Desmoplakin	yes	no	2	0.032491	24.343	0	0	0	0	0	0	0	0	0	0	0	0	#DIV/0!	#DIV/0!	#DIV/0!	#DIV/0!	#DIV/0!	#DIV/0!
AITHLNNNFMFGQK	ADGYAVDRAITHLNNN	NNFMFGQKLNVCVSKQ	1633.8	P14866;M0QXS5;P14866-2;M0QYT0	P14866	HNRNPL	Heterogeneous nuclear ribonucleoprotein L	yes	no	3	1.2638e-06	86.288	0	0	0	0	0	0	0	0	0	0	0	0	#DIV/0!	#DIV/0!	#DIV/0!	#DIV/0!	#DIV/0!	#DIV/0!
AITIAGIPQSIIECVK	MLPNSTERAITIAGIP	QSIIECVKQICVVMLE	1654.93	F8VZX2;H3BRU6;Q15366-5;Q15366-8;F8VXH9;Q15366-2;Q15366;Q15366-3;Q15366-4;Q15366-6;Q15366-7;F8VRH0	Q15366-2	PCBP2	Poly(rC)-binding protein 2	no	no	3	6.8045e-21	99.481	125070	166500	140600	0	0	0	244010	198710	186620	0	0	0	0	0	0	0	0	0
AITIAGVPQSVTECVK	MLPNSTERAITIAGVP	QSVTECVKQICLVMLE	1614.87	Q15365	Q15365	PCBP1	Poly(rC)-binding protein 1	yes	yes	3	6.0778e-12	74.789	29342	39913	31457	0	0	4297	54487	43527	48943	0	0	0	0	0	0.120182	0	0	0
AITIANQTNCPLYITK	VEAEAVNRAITIANQT	NCPLYITKVMSKSSAE	1762.93	A0A1C7CYX9;Q16555-2;Q16555	A0A1C7CYX9	DPYSL2	Dihydropyrimidinase-related protein 2	yes	no	3	0.0010944	33.265	0	0	0	0	0	0	0	0	0	0	0	0	#DIV/0!	#DIV/0!	#DIV/0!	#DIV/0!	#DIV/0!	#DIV/0!
AITIASQTNCPLYVTK	LEAEAVFRAITIASQT	NCPLYVTKVMSKSAAD	1721.9	Q14195;Q14195-2	Q14195	DPYSL3	Dihydropyrimidinase-related protein 3	yes	no	3	0.0026409	27.643	0	0	0	0	0	0	0	0	0	0	0	0	#DIV/0!	#DIV/0!	#DIV/0!	#DIV/0!	#DIV/0!	#DIV/0!
AITPQAQEELQK	KVHSESDKAITPQAQE	QAQEELQKQERESAKS	1354.71	Q02952-3;Q02952-2;Q02952	Q02952-3	AKAP12	A-kinase anchor protein 12	yes	no	2	0.00060807	54.416	0	0	0	0	0	0	0	0	0	0	0	0	#DIV/0!	#DIV/0!	#DIV/0!	#DIV/0!	#DIV/0!	#DIV/0!
AITPQAQEELQKQER	KVHSESDKAITPQAQE	EELQKQERESAKSELT	1767.91	Q02952-3;Q02952-2;Q02952	Q02952-3	AKAP12	A-kinase anchor protein 12	yes	no	3	4.988e-06	58.723	0	0	0	0	0	0	0	0	0	0	0	0	#DIV/0!	#DIV/0!	#DIV/0!	#DIV/0!	#DIV/0!	#DIV/0!
AITSAYYR	TAGQERYRAITSAYYR	AITSAYYRGAVGALLV	943.476	H3BMH2;H3BSC1;P62491-2;Q15907-2;P62491;Q15907;P57735	H3BMH2	RAB11A;RAB11B;RAB25	Ras-related protein Rab-11A;Ras-related protein Rab-11B;Ras-related protein Rab-25	yes	no	2	0.0014508	118.01	0	0	0	0	0	0	0	0	0	0	0	0	#DIV/0!	#DIV/0!	#DIV/0!	#DIV/0!	#DIV/0!	#DIV/0!
AITTGLQEYVEAVSFQHFIK	EDMHQFHRAITTGLQE	VSFQHFIKTRSLISMD	2280.18	Q99598;Q5VVQ1;C4P0D6;C4P0D8	Q99598	TSNAX;DISC1	Translin-associated protein X	yes	no	3	0.052865	12.481	0	0	0	0	0	0	0	0	0	0	0	0	#DIV/0!	#DIV/0!	#DIV/0!	#DIV/0!	#DIV/0!	#DIV/0!
AITVFSPDGHLFQVEYAQEAVK	________________	EYAQEAVKKGSTAVGV	2448.23	O14818;O14818-4;Q8TAA3-2;Q8TAA3-5;Q8TAA3;F5GY34	O14818	PSMA7;PSMA8	Proteasome subunit alpha type-7;Proteasome subunit alpha type-7-like	yes	no	3	0.0019049	22.996	0	0	0	0	0	0	0	0	0	0	0	0	#DIV/0!	#DIV/0!	#DIV/0!	#DIV/0!	#DIV/0!	#DIV/0!
AITVFSPDGHLFQVEYAQEAVKK	________________	YAQEAVKKGSTAVGVR	2576.33	O14818;O14818-4;Q8TAA3-2;Q8TAA3-5;Q8TAA3;F5GY34	O14818	PSMA7;PSMA8	Proteasome subunit alpha type-7;Proteasome subunit alpha type-7-like	yes	no	4	1.061e-09	50.776	0	0	0	0	0	0	0	0	0	0	0	0	#DIV/0!	#DIV/0!	#DIV/0!	#DIV/0!	#DIV/0!	#DIV/0!
AIVAIENPADVSVISSR	EKLLLAARAIVAIENP	DVSVISSRNTGQRAVL	1739.94	C9J9K3;A0A0C4DG17;P08865;F8WD59	C9J9K3	RPSA	40S ribosomal protein SA	yes	no	2;3	3.4575e-53	102.64	0	0	0	0	0	0	0	0	0	0	0	0	#DIV/0!	#DIV/0!	#DIV/0!	#DIV/0!	#DIV/0!	#DIV/0!
AIVDALPPPCESACTVPTDVDK	KCDPDAARAIVDALPP	TVPTDVDKWFHHQKN_	2240.07	Q15181	Q15181	PPA1	Inorganic pyrophosphatase	yes	yes	4	0.031752	15.089	52536	77606	47004	7919.5	7432.5	7283.2	48249	35114	38754	4311.6	2349.2	3528.6	0.130997	0.0874016	0.134161	0.082031	0.0627069	0.0834528
AIVDCGFEHPSEVQHECIPQAILGMDVLCQAK	LLKPELLRAIVDCGFE	MDVLCQAKSGMGKTAV	3479.63	O00148;O00148-3;O00148-2;K7EPJ3;K7EN69;K7ENP6;A0A0G2JHN7;K7EL56;K7EIL8;F6U6E2;F6S2B7;F6SXL5;Q13838;Q13838-2;Q5STU3;F6S4E6;A0A0A0MT12;F6TRA5;F6WLT2;F6QYI9;A0A0G2JJL7;F6R6M7	O00148	DDX39A;DDX39B	ATP-dependent RNA helicase DDX39A;Spliceosome RNA helicase DDX39B	no	no	7	0.0056584	14.374	243560	257660	196590	741.93	2496.9	5956.5	0	0	0	0	0	0	0.00303694	0.00959767	0.0294081	#DIV/0!	#DIV/0!	#DIV/0!
AIVEFLSNLAR	VEKGPDGKAIVEFLSN	EFLSNLARHTKAVNVV	1231.69	Q13112	Q13112	CHAF1B	Chromatin assembly factor 1 subunit B	yes	yes	2	0.0011978	51.445	0	0	0	0	0	0	0	0	0	0	0	0	#DIV/0!	#DIV/0!	#DIV/0!	#DIV/0!	#DIV/0!	#DIV/0!
AIVFVVDSAAFQR	ERFKSSARAIVFVVDS	VDSAAFQREVKDVAEF	1421.77	Q9Y5M8;H7C4H2	Q9Y5M8	SRPRB	Signal recognition particle receptor subunit beta	yes	no	2	0.0057753	42.336	0	0	0	0	0	0	0	0	0	0	0	0	#DIV/0!	#DIV/0!	#DIV/0!	#DIV/0!	#DIV/0!	#DIV/0!
AIVHAVGQELQVTGPFNLQLIAK	AKTLERIKAIVHAVGQ	FNLQLIAKDDQLKVIE	2445.37	F8VPD4;P27708	F8VPD4	CAD	CAD protein;Glutamine-dependent carbamoyl-phosphate synthase;Aspartate carbamoyltransferase;Dihydroorotase	yes	no	3	0.017314	16.299	0	0	0	0	0	0	0	0	0	0	0	0	#DIV/0!	#DIV/0!	#DIV/0!	#DIV/0!	#DIV/0!	#DIV/0!
AIVHAVGQELQVTGPFNLQLIAKDDQLK	AKTLERIKAIVHAVGQ	IAKDDQLKVIECNVRV	3044.67	F8VPD4;P27708	F8VPD4	CAD	CAD protein;Glutamine-dependent carbamoyl-phosphate synthase;Aspartate carbamoyltransferase;Dihydroorotase	yes	no	4	0.0014009	22.096	0	0	0	0	0	0	0	0	0	0	0	0	#DIV/0!	#DIV/0!	#DIV/0!	#DIV/0!	#DIV/0!	#DIV/0!
AIVICPTDEDLK	PFEGFQRKAIVICPTD	CPTDEDLKDRTIKRTD	1315.67	A0A0A0MRA5;B7Z4B8;Q9BUJ2-4;Q9BUJ2-2;Q9BUJ2;M0R3F1;Q9BUJ2-3	A0A0A0MRA5	HNRNPUL1	Heterogeneous nuclear ribonucleoprotein U-like protein 1	yes	no	3	0.00020992	49.081	109870	149330	115520	766.9	8397.3	8184.2	142900	125580	117710	833.82	2939.8	9808.4	0.00693168	0.0532394	0.0661594	0.00580114	0.0228743	0.0769175
AIVQLVNER	EQVTGGIKAIVQLVNE	IVQLVNERQPQARVVV	1040.6	Q15102;M0R389	Q15102	PAFAH1B3	Platelet-activating factor acetylhydrolase IB subunit gamma	yes	no	2	2.0109e-05	121.62	0	0	0	0	0	0	0	0	0	0	0	0	#DIV/0!	#DIV/0!	#DIV/0!	#DIV/0!	#DIV/0!	#DIV/0!
AIVQLVNERQPQAR	EQVTGGIKAIVQLVNE	NERQPQARVVVLGLLP	1620.91	Q15102;M0R389	Q15102	PAFAH1B3	Platelet-activating factor acetylhydrolase IB subunit gamma	yes	no	3	4.6557e-12	77.185	0	0	0	0	0	0	0	0	0	0	0	0	#DIV/0!	#DIV/0!	#DIV/0!	#DIV/0!	#DIV/0!	#DIV/0!
AIVQQWLEYR	LGSTAEEKAIVQQWLE	VQQWLEYRVTQV____	1304.69	D6RCQ0;H0YAL7;D6RBD7;C9J1V9;O43324-2;O43324	D6RCQ0	EEF1E1;EEF1E1-BLOC1S5	Eukaryotic translation elongation factor 1 epsilon-1	yes	no	2	9.2487e-08	114.89	0	0	0	0	0	0	0	0	0	0	0	0	#DIV/0!	#DIV/0!	#DIV/0!	#DIV/0!	#DIV/0!	#DIV/0!
AIVVTDGER	AWPEDVIKAIVVTDGE	IVVTDGERILGLGDLG	958.508	P48163;P48163-2	P48163	ME1	NADP-dependent malic enzyme	yes	no	2	2.0109e-05	139.31	0	0	0	0	0	0	0	0	0	0	0	0	#DIV/0!	#DIV/0!	#DIV/0!	#DIV/0!	#DIV/0!	#DIV/0!
AIVWGMQTR	TLFSRHTKAIVWGMQT	IVWGMQTRAVQGMLDF	1060.55	P53396-2;P53396;P53396-3	P53396-2	ACLY	ATP-citrate synthase	yes	no	2	0.0056611	47.082	0	0	0	0	0	0	0	0	0	0	0	0	#DIV/0!	#DIV/0!	#DIV/0!	#DIV/0!	#DIV/0!	#DIV/0!
AIWNVINWENVTER	NVRPDYLKAIWNVINW	NWENVTERYMACKK__	1742.87	A0A0C4DFU2;P04179-4;P04179;A0A0C4DFU1;P04179-2;A0A0C4DG56;P04179-3	A0A0C4DFU2	SOD2	Superoxide dismutase;Superoxide dismutase [Mn], mitochondrial	yes	no	2	0.020388	32.523	0	0	0	0	0	0	0	0	0	0	0	0	#DIV/0!	#DIV/0!	#DIV/0!	#DIV/0!	#DIV/0!	#DIV/0!
AIYAYALQVFPSKK	HNALECARAIYAYALQ	LQVFPSKKSVWLRAAY	1597.89	O94906;O94906-2	O94906	PRPF6	Pre-mRNA-processing factor 6	yes	no	3	0.034734	17.506	0	0	0	0	0	0	0	0	0	0	0	0	#DIV/0!	#DIV/0!	#DIV/0!	#DIV/0!	#DIV/0!	#DIV/0!
AIYDTPCIQAESEK	LSICKHYRAIYDTPCI	CIQAESEKWQQALKSV	1566.72	O00232;O00232-2	O00232	PSMD12	26S proteasome non-ATPase regulatory subunit 12	yes	no	3	0.02679	18.829	39606	38620	34475	2219.1	4089.9	0	23922	17414	22159	2995.4	3658.3	0	0.0530567	0.09576	0	0.111281	0.173607	0
AKADAECYTAMK	AAFLAREKAKADAECY	AECYTAMKIAEANKLK	1300.58	E5RHW4;O94905	E5RHW4	ERLIN2	Erlin-2	yes	no	3	0.054169	22.72	32818	32625	26141	7726	7182.8	10081	0	0	0	0	0	0	0.190558	0.180437	0.278312	#DIV/0!	#DIV/0!	#DIV/0!
AKCELSSSVQTDINLPYLTMDSSGPK	RVREAAEKAKCELSSS	TMDSSGPKHLNMKLTR	2783.34	P38646;H0YBG6	P38646	HSPA9	Stress-70 protein, mitochondrial	yes	no	4	3.6553e-95	133.76	38663	39592	39615	0	0	0	18192	8908.4	16917	0	0	0	0	0	0	0	0	0
AKDDSELEGQVISCLK	FCHGILTKAKDDSELE	GQVISCLKLRYADQRL	1733.85	Q92896;Q92896-3;Q92896-2	Q92896	GLG1	Golgi apparatus protein 1	yes	no	4	0.037854	20.368	0	0	0	0	0	0	0	0	0	0	0	0	#DIV/0!	#DIV/0!	#DIV/0!	#DIV/0!	#DIV/0!	#DIV/0!
AKDIVPGDIVEIAVGDKVPADIR	RKSVQRIKAKDIVPGD	DKVPADIRLTSIKSTT	2389.32	P16615-5;P16615-2;P16615-3;P16615	P16615-5	ATP2A2	Sarcoplasmic/endoplasmic reticulum calcium ATPase 2	yes	no	4	5.2584e-07	43.523	0	0	0	0	0	0	0	0	0	0	0	0	#DIV/0!	#DIV/0!	#DIV/0!	#DIV/0!	#DIV/0!	#DIV/0!
AKEEEGVPDEEGWVK	KIAEEEAKAKEEEGVP	PDEEGWVKVTRRGRRP	1700.79	Q9Y3A4;Q9NSQ0	Q9Y3A4	RRP7A;RRP7BP	Ribosomal RNA-processing protein 7 homolog A;Putative ribosomal RNA-processing protein 7 homolog B	yes	no	3	0.0051471	21.458	0	0	0	0	0	0	0	0	0	0	0	0	#DIV/0!	#DIV/0!	#DIV/0!	#DIV/0!	#DIV/0!	#DIV/0!
AKEELERQAVDQIK	ADRMAALRAKEELERQ	RQAVDQIKSQEQLAAE	1655.88	E7EQR4;P15311	E7EQR4	EZR	Ezrin	yes	no	4	0.011078	18.413	0	0	0	0	0	0	0	0	0	0	0	0	#DIV/0!	#DIV/0!	#DIV/0!	#DIV/0!	#DIV/0!	#DIV/0!
AKEEQQDDTVYMGK	FPSSAFLRAKEEQQDD	DDTVYMGKVTFSCAAG	1640.74	E7EX90;Q14203-3;Q14203-5;Q14203-2;Q14203-4;Q14203-6;Q14203;E7EWF7	E7EX90	DCTN1	Dynactin subunit 1	yes	no	3	0.020322	19.075	0	0	0	0	0	0	0	0	0	0	0	0	#DIV/0!	#DIV/0!	#DIV/0!	#DIV/0!	#DIV/0!	#DIV/0!
AKEILQEEEDLAEIVQLVGK	EFVPLRTKAKEILQEE	EIVQLVGKASLAETDK	2253.21	P38606-2;P38606	P38606-2	ATP6V1A	V-type proton ATPase catalytic subunit A	yes	no	3	0.0089923	21.803	0	0	0	0	0	0	0	0	0	0	0	0	#DIV/0!	#DIV/0!	#DIV/0!	#DIV/0!	#DIV/0!	#DIV/0!
AKETADAITK	VVKDLKDKAKETADAI	ETADAITKEAKKATVN	1046.56	Q00765;E2QRG8	Q00765	REEP5	Receptor expression-enhancing protein 5;Receptor expression-enhancing protein	yes	no	2	9.0537e-06	101.38	0	0	0	0	0	0	0	0	0	0	0	0	#DIV/0!	#DIV/0!	#DIV/0!	#DIV/0!	#DIV/0!	#DIV/0!
AKFDGIFESLLPINGLLSGDK	WAVRVEEKAKFDGIFE	NGLLSGDKVKPVLMNS	2233.2	M0R165;Q9UBC2-4;Q9UBC2-3;Q9UBC2;Q9UBC2-2	M0R165	EPS15L1	Epidermal growth factor receptor substrate 15-like 1	yes	no	3	0.0009141	27.61	0	0	0	0	0	0	0	0	0	0	0	0	#DIV/0!	#DIV/0!	#DIV/0!	#DIV/0!	#DIV/0!	#DIV/0!
AKFEELNMDLFR	DFSETLTRAKFEELNM	ELNMDLFRSTMKPVQK	1511.74	P11021	P11021	HSPA5	78 kDa glucose-regulated protein	yes	yes	3	0.00053968	45.915	0	0	0	0	0	0	0	0	0	0	0	0	#DIV/0!	#DIV/0!	#DIV/0!	#DIV/0!	#DIV/0!	#DIV/0!
AKFENLCK	KKKMEESKAKFENLCK	AKFENLCKLMKEILDK	951.485	P08238;Q58FF8	P08238	HSP90AB1;HSP90AB2P	Heat shock protein HSP 90-beta;Putative heat shock protein HSP 90-beta 2	no	no	3	0.0061775	78.334	2020000	2387000	1795100	100520	87108	69333	697200	604980	534590	29046	22942	28899	0.0474035	0.0352078	0.0371872	0.0399947	0.0365364	0.0512858
AKFYPEDVAEELIQDITQK	NPLQFKFRAKFYPEDV	LIQDITQKLFFLQVKE	2236.13	E7EQR4;P15311	E7EQR4	EZR	Ezrin	yes	no	3	8.0093e-12	67.43	0	0	0	0	0	0	0	0	0	0	0	0	#DIV/0!	#DIV/0!	#DIV/0!	#DIV/0!	#DIV/0!	#DIV/0!
AKFYPEDVSEELIQDITQR	SPLLFKFRAKFYPEDV	LIQDITQRLFFLQVKE	2280.13	P26038;V9GZ54	P26038	MSN	Moesin	yes	no	3	0.0057733	24.594	0	0	0	0	0	0	0	0	0	0	0	0	#DIV/0!	#DIV/0!	#DIV/0!	#DIV/0!	#DIV/0!	#DIV/0!
AKGEVDVDVPKLEGDLK	DLHLKSPKAKGEVDVD	PKLEGDLKGPHVDVSG	1810.97	Q09666	Q09666	AHNAK	Neuroblast differentiation-associated protein AHNAK	yes	yes	4	0.020662	13.038	0	0	0	0	0	0	0	0	0	0	0	0	#DIV/0!	#DIV/0!	#DIV/0!	#DIV/0!	#DIV/0!	#DIV/0!
AKGGEEPLPEGLFWLLVTGHIPTEEQVSWLSK	ECQKLLPKAKGGEEPL	EQVSWLSKEWAKRAAL	3546.84	B4DJV2;O75390;A0A0C4DGI3;F8VPF9;F8VPA1;F8W1S4;H0YH82;F8VRP1;F8VX68;F8W4S1;F8VZK9;F8VX07;F8VRI6;F8VWQ5	B4DJV2	CS	Citrate synthase;Citrate synthase, mitochondrial	yes	no	4	0.0074686	17.934	0	0	0	0	0	0	0	0	0	0	0	0	#DIV/0!	#DIV/0!	#DIV/0!	#DIV/0!	#DIV/0!	#DIV/0!
AKIDSYQEPFTHSAPESIPDTFEDAVNILKPSTIIGVAGAGR	GLLVKGRKAKIDSYQE	IGVAGAGRLFTPDVIR	4441.24	P23368-2;P23368	P23368-2	ME2	NAD-dependent malic enzyme, mitochondrial	yes	no	5	0.053178	11.088	0	0	0	0	0	0	0	0	0	0	0	0	#DIV/0!	#DIV/0!	#DIV/0!	#DIV/0!	#DIV/0!	#DIV/0!
AKIELLGSYDPQK	SNQVKTCKAKIELLGS	LGSYDPQKQLIIEDPY	1460.79	P24666;P24666-3;P24666-2	P24666	ACP1	Low molecular weight phosphotyrosine protein phosphatase	yes	no	3	0.027782	23.881	0	0	0	0	0	0	0	0	0	0	0	0	#DIV/0!	#DIV/0!	#DIV/0!	#DIV/0!	#DIV/0!	#DIV/0!
AKLEQLFQDEVAK	ERFIEQEKAKLEQLFQ	LFQDEVAKAQQLREEQ	1517.81	Q15149-3;Q15149-4	Q15149-4	PLEC	Plectin	no	no	3	0.00013857	81.239	0	0	0	0	0	0	0	0	0	0	0	0	#DIV/0!	#DIV/0!	#DIV/0!	#DIV/0!	#DIV/0!	#DIV/0!
AKPEGALQNNDGLYDPDCDESGLFK	NGSKLGRRAKPEGALQ	CDESGLFKAKQCNGTS	2695.21	B5MCA4;P16422;C9JKY3	B5MCA4	EPCAM	Epithelial cell adhesion molecule	yes	no	4	0.0040641	20.482	0	0	0	0	0	0	0	0	0	0	0	0	#DIV/0!	#DIV/0!	#DIV/0!	#DIV/0!	#DIV/0!	#DIV/0!
AKPLTDQEK	________________	KPLTDQEKRRQISIRG	1028.55	P06737-2;P06737;E9PK47	P06737-2	PYGL	Glycogen phosphorylase, liver form;Alpha-1,4 glucan phosphorylase	yes	no	2	9.291e-05	107.9	0	0	0	0	0	0	0	0	0	0	0	0	#DIV/0!	#DIV/0!	#DIV/0!	#DIV/0!	#DIV/0!	#DIV/0!
AKPVATAPIPGTPWCVVWTGDER	EEEKAAQKAKPVATAP	VVWTGDERVFFYNPTT	2450.24	O14776-2;O14776;G3V220	O14776-2	TCERG1	Transcription elongation regulator 1	yes	no	4	7.0458e-06	33.909	24233	39620	23910	0	0	0	29364	33948	15607	0	0	0	0	0	0	0	0	0
AKPYEGSILEADCDILIPAASEK	GSILGFPKAKPYEGSI	LIPAASEKQLTKSNAP	2432.21	P00367;P00367-3;P00367-2	P00367	GLUD1	Glutamate dehydrogenase 1, mitochondrial	yes	no	4	0.0051721	21.624	50228	56459	56923	2576.6	0	0	50043	39461	46115	0	0	0	0.048795	0	0	0	0	0
AKVDEFPLCGHMVSDEYEQLSSEALEAAR	IFDLGRKKAKVDEFPL	SEALEAARICANKYMV	3223.48	X1WI28;P27635;B8A6G2;A6QRI9	X1WI28	RPL10	60S ribosomal protein L10	yes	no	5	8.0868e-15	45.125	39698	37947	35619	1723.8	4886.2	0	40960	45281	38507	3021.1	0	2508.2	0.0416158	0.114075	0	0.0686909	0	0.0611529
AKYESDMVTGGYAALINLCCR	MQKALELKAKYESDMV	ALINLCCRHDKVEDAL	2277.06	P42704	P42704	LRPPRC	Leucine-rich PPR motif-containing protein, mitochondrial	yes	yes	4	0.0059738	23.172	48667	54611	52762	2150.4	4345.5	4631.8	0	0	0	0	0	0	0.0423162	0.0737069	0.0807021	#DIV/0!	#DIV/0!	#DIV/0!
ALAAAGYDVEK	VSLAALKKALAAAGYD	AAGYDVEKNNSRIKLG	1106.56	P16403;P10412;P16402;Q02539;P22492	P16403	HIST1H1C;HIST1H1E;HIST1H1D;HIST1H1A;HIST1H1T	Histone H1.2;Histone H1.4;Histone H1.3;Histone H1.1;Histone H1t	yes	no	2	4.237e-05	90.15	0	0	0	0	0	0	0	0	0	0	0	0	#DIV/0!	#DIV/0!	#DIV/0!	#DIV/0!	#DIV/0!	#DIV/0!
ALAAEEIR	GGGRPHPRALAAEEIR	ALAAEEIRQMLQGKPL	871.476	Q96S55-2;Q96S55	Q96S55-2	WRNIP1	ATPase WRNIP1	yes	no	2	0.009655	55.676	0	0	0	0	0	0	0	0	0	0	0	0	#DIV/0!	#DIV/0!	#DIV/0!	#DIV/0!	#DIV/0!	#DIV/0!
ALAAGGVGSIVR	MLLQWHEKALAAGGVG	GGVGSIVRVLTARKTV	1069.62	O15511;O15511-2	O15511	ARPC5	Actin-related protein 2/3 complex subunit 5	yes	no	2	0.00045395	61.65	0	0	0	0	0	0	0	0	0	0	0	0	#DIV/0!	#DIV/0!	#DIV/0!	#DIV/0!	#DIV/0!	#DIV/0!
ALAAPAAEEK	AGAGPKRRALAAPAAE	AAPAAEEKEEAREKML	969.513	Q01650	Q01650	SLC7A5	Large neutral amino acids transporter small subunit 1	yes	yes	2	1.5467e-07	109.71	0	0	0	0	0	0	0	0	0	0	0	0	#DIV/0!	#DIV/0!	#DIV/0!	#DIV/0!	#DIV/0!	#DIV/0!
ALAAPAAEEKEEAR	AGAGPKRRALAAPAAE	AEEKEEAREKMLAAKS	1454.74	Q01650	Q01650	SLC7A5	Large neutral amino acids transporter small subunit 1	yes	yes	3	2.2163e-05	75.589	0	0	0	0	0	0	0	0	0	0	0	0	#DIV/0!	#DIV/0!	#DIV/0!	#DIV/0!	#DIV/0!	#DIV/0!
ALAAPAAEEKEEAREK	AGAGPKRRALAAPAAE	EKEEAREKMLAAKSAD	1711.87	Q01650	Q01650	SLC7A5	Large neutral amino acids transporter small subunit 1	yes	yes	4	0.0016709	37.182	0	0	0	0	0	0	0	0	0	0	0	0	#DIV/0!	#DIV/0!	#DIV/0!	#DIV/0!	#DIV/0!	#DIV/0!
ALADENEFVRDTALR	PIIPCILKALADENEF	FVRDTALRAGQRVISM	1718.86	Q92616	Q92616	GCN1L1	Translational activator GCN1	yes	yes	3	6.3777e-06	57.136	0	0	0	0	0	0	0	0	0	0	0	0	#DIV/0!	#DIV/0!	#DIV/0!	#DIV/0!	#DIV/0!	#DIV/0!
ALADHSMAQTPR	DQLVKFNRALADHSMA	HSMAQTPRLIDGIVLT	1296.62	P08240-2;P08240	P08240-2	SRPR	Signal recognition particle receptor subunit alpha	yes	no	3	0.00026998	55.04	0	0	0	0	0	0	0	0	0	0	0	0	#DIV/0!	#DIV/0!	#DIV/0!	#DIV/0!	#DIV/0!	#DIV/0!
ALADILSESLHSLATSLPR	QKVVVGNKALADILSE	SLATSLPRLMNSQDDQ	1993.08	O43156	O43156	TTI1	TELO2-interacting protein 1 homolog	yes	yes	3	0.0021836	25.198	0	0	0	0	0	0	0	0	0	0	0	0	#DIV/0!	#DIV/0!	#DIV/0!	#DIV/0!	#DIV/0!	#DIV/0!
ALADYIR	YRGQRSVKALADYIRQ	KALADYIRQQKSDPIQ	820.444	Q9BS26	Q9BS26	ERP44	Endoplasmic reticulum resident protein 44	yes	yes	2	0.021244	57.102	0	0	0	0	0	0	0	0	0	0	0	0	#DIV/0!	#DIV/0!	#DIV/0!	#DIV/0!	#DIV/0!	#DIV/0!
ALAENSGVK	EAFEAIPRALAENSGV	LAENSGVKANEVISKL	887.471	P50990;P50990-2;P50990-3;H7C2U0	P50990	CCT8	T-complex protein 1 subunit theta	yes	no	2	5.2612e-06	124.83	0	0	0	0	0	0	0	0	0	0	0	0	#DIV/0!	#DIV/0!	#DIV/0!	#DIV/0!	#DIV/0!	#DIV/0!
ALAEYVVQQEGAK	PNTYIYTKALAEYVVQ	VVQQEGAKLNVAIVRP	1404.72	E9PNW8;Q8WVX9	E9PNW8	FAR1	Fatty acyl-CoA reductase 1	yes	no	2	0.048608	21.464	0	0	0	0	0	0	0	0	0	0	0	0	#DIV/0!	#DIV/0!	#DIV/0!	#DIV/0!	#DIV/0!	#DIV/0!
ALAGCDFLTISPK	FRNTGEIKALAGCDFL	DFLTISPKLLGELLQD	1334.69	P37837;F2Z393	P37837	TALDO1	Transaldolase	yes	no	3	0.00049008	41.996	101240	132450	109340	597.33	4705.9	5519.5	143130	132330	104150	5444.4	3276.4	0	0.00586553	0.0343106	0.0480544	0.0366443	0.0241611	0
ALAGVTYAAK	AMGKNYEKALAGVTYA	AGVTYAAKGYFDALVK	963.539	I3L4C2;Q9UQB8-3;Q9UQB8-5;Q9UQB8-4;Q9UQB8-6;Q9UQB8-2;Q9UQB8;I3L3C5;I3L0M4;I3L3J7;I3L327	I3L4C2	BAIAP2	Brain-specific angiogenesis inhibitor 1-associated protein 2	yes	no	2	0.006556	40.352	0	0	0	0	0	0	0	0	0	0	0	0	#DIV/0!	#DIV/0!	#DIV/0!	#DIV/0!	#DIV/0!	#DIV/0!
ALAIEEFCK	LSYMNGTKALAIEEFC	LAIEEFCKSLGHACIR	1022.51	Q9NUJ1;Q9NUJ1-3	Q9NUJ1	ABHD10	Mycophenolic acid acyl-glucuronide esterase, mitochondrial	yes	no	3	0.00053808	75.378	262740	340000	267960	0	5747.2	14992	349050	284180	278920	0	5012.1	7241.6	0	0.0166225	0.0529843	0	0.0173314	0.025306
ALALNCFAPINDQEGAEAK	QKLTNTNRALALNCFA	DQEGAEAKDWRSGKPV	1973.95	A0A087WVR3;A0A087WTW0;Q96T88;Q96T88-2;A0A087WWG9	A0A087WVR3	UHRF1	E3 ubiquitin-protein ligase UHRF1	yes	no	3	0.0081765	19.553	23415	31404	7892.2	0	0	0	0	0	0	0	0	0	0	0	0	#DIV/0!	#DIV/0!	#DIV/0!
ALANSLACQGK	AQEEYVKRALANSLAC	NSLACQGKYTPSGQAG	1074.55	P04075;J3KPS3;P04075-2;H3BR68	P04075	ALDOA	Fructose-bisphosphate aldolase A;Fructose-bisphosphate aldolase	yes	no	2;3	3.1677e-09	85.958	12110	15890	4612.1	0	0	0	8469.7	14612	8976.5	0	0	0	0	0	0	0	0	0
ALAPEYAK	APWCGHCKALAPEYAK	ALAPEYAKAAGKLKAE	861.46	P07237;H7BZ94;I3L0S0;I3NI03;I3L3U6;I3L514	P07237	P4HB	Protein disulfide-isomerase	yes	no	2	0.0016394	94.407	0	0	0	0	0	0	0	0	0	0	0	0	#DIV/0!	#DIV/0!	#DIV/0!	#DIV/0!	#DIV/0!	#DIV/0!
ALAPLLLAFVTKPNSALESCSFAR	VQQDYFPKALAPLLLA	LESCSFARHSLLQTLY	2518.36	P46060	P46060	RANGAP1	Ran GTPase-activating protein 1	yes	yes	4	0.00014642	27.72	0	0	0	0	0	0	0	0	0	0	0	0	#DIV/0!	#DIV/0!	#DIV/0!	#DIV/0!	#DIV/0!	#DIV/0!
ALAPTWEQLALGLEHSETVK	APWCGHCKALAPTWEQ	LEHSETVKIGKVDCTQ	2192.15	Q8NBS9;Q8NBS9-2	Q8NBS9	TXNDC5	Thioredoxin domain-containing protein 5	yes	no	3	0.00035008	31.111	0	0	0	0	0	0	0	0	0	0	0	0	#DIV/0!	#DIV/0!	#DIV/0!	#DIV/0!	#DIV/0!	#DIV/0!
ALASQLQDSLK	EGESPQARALASQLQD	SQLQDSLKDLKARMQE	1172.64	P18206-2;P18206;Q5JQ13	P18206-2	VCL	Vinculin	yes	no	2	1.6368e-30	141.48	0	0	0	0	0	0	0	0	0	0	0	0	#DIV/0!	#DIV/0!	#DIV/0!	#DIV/0!	#DIV/0!	#DIV/0!
ALAVGGLGSIIR	VLLQWHEKALAVGGLG	GGLGSIIRVLTARKTV	1125.69	Q9BPX5	Q9BPX5	ARPC5L	Actin-related protein 2/3 complex subunit 5-like protein	yes	yes	2	0.00047275	61.78	0	0	0	0	0	0	0	0	0	0	0	0	#DIV/0!	#DIV/0!	#DIV/0!	#DIV/0!	#DIV/0!	#DIV/0!
ALCAEADRLQQSHPLSATQIQVK	AALEDKVKALCAEADR	SATQIQVKREELITNW	2506.3	Q13813-3;Q13813;A0A0D9SF54;A0A0D9SGF6;Q13813-2	Q13813-3	SPTAN1	Spectrin alpha chain, non-erythrocytic 1	yes	no	5	0.035175	12.196	0	0	0	0	0	0	38371	43448	37961	0	0	4939	#DIV/0!	#DIV/0!	#DIV/0!	0	0	0.115128
ALCATRQEPLLIGSTK	QELNGITRALCATRQE	PLLIGSTKSNMGHPEP	1699.93	P49327;A0A0U1RQF0	P49327	FASN	Fatty acid synthase;[Acyl-carrier-protein] S-acetyltransferase;[Acyl-carrier-protein] S-malonyltransferase;3-oxoacyl-[acyl-carrier-protein] synthase;3-oxoacyl-[acyl-carrier-protein] reductase;3-hydroxyacyl-[acyl-carrier-protein] dehydratase;Enoyl-[acyl-carrier-protein] reductase;Oleoyl-[acyl-carrier-protein] hydrolase	yes	no	4	1.6017e-07	69.878	68105	99975	65904	15590	19551	13749	86040	78016	82123	9694.3	6329.9	5679	0.186272	0.163571	0.172611	0.101263	0.0750469	0.0646796
ALCDLGPWVK	KERDPEHRALCDLGPW	CDLGPWVKCSAALASR	1100.57	Q8N0U8;Q8N0U8-2	Q8N0U8	VKORC1L1	Vitamin K epoxide reductase complex subunit 1-like protein 1	yes	no	3	0.012976	24.855	36497	41575	34415	7825	6653.2	10912	0	0	0	0	0	0	0.176549	0.137952	0.24074	#DIV/0!	#DIV/0!	#DIV/0!
ALCDNVDTR	DKKTAIHKALCDNVDT	LCDNVDTRTVMEEMRA	1005.45	P49589;P49589-3;B4DKY1;P49589-2	P49589	CARS	Cysteine--tRNA ligase, cytoplasmic	yes	no	3	0.0020459	51.927	265170	289920	235130	18731	28125	31950	0	0	0	0	0	0	0.0659772	0.0884309	0.119627	#DIV/0!	#DIV/0!	#DIV/0!
ALCDPLEEVR	SLVPTARKALCDPLEE	CDPLEEVREAAAKTFE	1143.56	Q92616	Q92616	GCN1L1	Translational activator GCN1	yes	yes	3	0.0017393	35.652	99050	122780	96925	19474	22768	19946	58412	51455	42134	20482	3536.3	15249	0.164304	0.156429	0.170667	0.259614	0.0643065	0.265741
ALCDPLEEVREAAAK	SLVPTARKALCDPLEE	EVREAAAKTFEQLHST	1613.81	Q92616	Q92616	GCN1L1	Translational activator GCN1	yes	yes	4	0.0041924	31.914	67595	89773	63403	12686	3734.1	9688.7	82810	62112	80552	5191.1	2494	8555.4	0.15802	0.0399339	0.132555	0.058989	0.0386032	0.0960122
ALCDVGTAISCSR	RARDRDYRALCDVGTA	GTAISCSRVFSSRAAA	1294.6	I3L3B4;F8W9H0;E9PLN8;Q9BQB6-3;Q9BQB6-2;Q9BQB6	I3L3B4	VKORC1	Vitamin K epoxide reductase complex subunit 1	yes	no	4	0.00066469	40.725	0	0	0	0	0	0	0	0	0	0	0	0	#DIV/0!	#DIV/0!	#DIV/0!	#DIV/0!	#DIV/0!	#DIV/0!
ALCELESGIPAAESQIVYAERPLTDNHR	DFELHNFRALCELESG	RPLTDNHRSLASYGLK	3081.52	Q5TDH0;Q5TDH0-3;Q5TDH0-2	Q5TDH0	DDI2	Protein DDI1 homolog 2	yes	no	5	3.9054e-14	41.087	12595	9418.6	4225.9	4615.9	0	2912.7	7363.6	8741.7	4264.7	0	0	0	0.268196	0	0.408021	0	0	0
ALCHLNVPVTVVLDAAVGYIMEK	LSGKKMAKALCHLNVP	AVGYIMEKADLVIVGA	2454.3	Q14232	Q14232	EIF2B1	Translation initiation factor eIF-2B subunit alpha	yes	yes	4	0.04166	13.321	0	0	0	0	0	0	0	0	0	0	0	0	#DIV/0!	#DIV/0!	#DIV/0!	#DIV/0!	#DIV/0!	#DIV/0!
ALCIDQLDVFLQK	DKSEKELKALCIDQLD	QLDVFLQKETQIFVEK	1504.8	A0A087X0H9;Q5T8P6-3;Q5T8P6-2;Q5T8P6;Q5T8P6-6	A0A087X0H9	RBM26	RNA-binding protein 26	yes	no	3	0.0014472	34.685	0	0	0	0	0	0	0	0	0	0	0	0	#DIV/0!	#DIV/0!	#DIV/0!	#DIV/0!	#DIV/0!	#DIV/0!
ALCLLLGPDFFTDVITIETADHAR	PKRPHARRALCLLLGP	IETADHARLQLQLAYN	2630.34	Q14764	Q14764	MVP	Major vault protein	yes	yes	4	0.01994	16.06	0	0	0	0	0	0	3962	4761.6	0	0	0	0	#DIV/0!	#DIV/0!	#DIV/0!	0	0	#DIV/0!
ALCQITDSTMLQAIER	NYRGPAVRALCQITDS	TMLQAIERYMKQAIVD	1791.89	Q9Y678	Q9Y678	COPG1	Coatomer subunit gamma-1	yes	yes	3	7.3687e-08	68.257	14933	20045	13927	0	0	0	37377	26573	22119	0	0	0	0	0	0	0	0	0
ALCSFVTEDEVEWMR	AIRLAMAKALCSFVTE	EDEVEWMRQAGLLTTD	1813.8	P82933	P82933	MRPS9	28S ribosomal protein S9, mitochondrial	yes	yes	3	2.5439e-06	42.242	53571	58449	60450	7981.2	2720.4	4572.2	0	0	0	0	0	0	0.129666	0.0444732	0.0703175	#DIV/0!	#DIV/0!	#DIV/0!
ALCTPGYNAR	SGLERLVRALCTPGYN	CTPGYNARAPLHYLAP	1064.51	Q9BTY7	Q9BTY7	HGH1	Protein HGH1 homolog	yes	yes	3	0.0067814	33.866	0	0	0	0	0	0	0	0	0	0	0	0	#DIV/0!	#DIV/0!	#DIV/0!	#DIV/0!	#DIV/0!	#DIV/0!
ALCYVISGQDQR	EEFFQRVRALCYVISG	VISGQDQRKEEGMRAV	1351.66	Q66K74-2;Q66K74;M0R1M7	Q66K74-2	MAP1S	Microtubule-associated protein 1S;MAP1S heavy chain;MAP1S light chain	yes	no	3	0.0058992	29.299	28155	26034	24243	20951	16535	19971	50324	39525	44750	26335	1627.1	19472	0.426648	0.388428	0.45169	0.343534	0.0395387	0.303198
ALDAAAGITR	IMNDLSGRALDAAAGI	DAAAGITRNVKPSQTP	957.524	Q96HR9;A8MXN1;A8MWX0	Q96HR9	REEP6	Receptor expression-enhancing protein 6;Receptor expression-enhancing protein	yes	no	2	0.0017212	73.985	0	0	0	0	0	0	0	0	0	0	0	0	#DIV/0!	#DIV/0!	#DIV/0!	#DIV/0!	#DIV/0!	#DIV/0!
ALDDISESIK	PKKAASHRALDDISES	DDISESIKELQFYRNN	1089.56	H0YG54;H0YGR4;Q9Y3B8-2;Q9Y3B8-3;Q9Y3B8;F5GYG5	H0YG54	REXO2	Oligoribonuclease, mitochondrial	yes	no	2	0.011642	36.334	0	0	0	0	0	0	0	0	0	0	0	0	#DIV/0!	#DIV/0!	#DIV/0!	#DIV/0!	#DIV/0!	#DIV/0!
ALDDMISTLK	VVISAYRKALDDMIST	DDMISTLKKISIPVDI	1105.57	P49368;P49368-2;B4DUR8;E9PRC8;Q5SZX6;E9PQ35;E9PM09;Q5SZW8;Q5SZX9	P49368	CCT3	T-complex protein 1 subunit gamma	yes	no	2	0.0017676	56.432	0	0	0	0	0	0	0	0	0	0	0	0	#DIV/0!	#DIV/0!	#DIV/0!	#DIV/0!	#DIV/0!	#DIV/0!
ALDDMISTLKK	VVISAYRKALDDMIST	DMISTLKKISIPVDIS	1233.66	P49368;P49368-2;B4DUR8;E9PRC8;Q5SZX6;E9PQ35;E9PM09;Q5SZW8	P49368	CCT3	T-complex protein 1 subunit gamma	yes	no	3	0.017557	24.276	0	0	0	0	0	0	0	0	0	0	0	0	#DIV/0!	#DIV/0!	#DIV/0!	#DIV/0!	#DIV/0!	#DIV/0!
ALDEGDIALLK	EKDDKPIRALDEGDIA	EGDIALLKTYGQSTYS	1156.63	P35998;C9JLS9	P35998	PSMC2	26S protease regulatory subunit 7	yes	no	2	0.018783	29.31	0	0	0	0	0	0	0	0	0	0	0	0	#DIV/0!	#DIV/0!	#DIV/0!	#DIV/0!	#DIV/0!	#DIV/0!
ALDGAFTEENR	ANLVKTIKALDGAFTE	GAFTEENRAQCRAATA	1221.56	Q9Y490	Q9Y490	TLN1	Talin-1	yes	yes	2	0.016113	36.693	0	0	0	0	0	0	0	0	0	0	0	0	#DIV/0!	#DIV/0!	#DIV/0!	#DIV/0!	#DIV/0!	#DIV/0!
ALDGAFTEENRAQCR	ANLVKTIKALDGAFTE	EENRAQCRAATAPLLE	1679.77	Q9Y490	Q9Y490	TLN1	Talin-1	yes	yes	4	8.057e-06	60.401	103680	119230	118830	7795.6	7953.2	7342.9	0	0	0	0	0	0	0.069931	0.0625334	0.0581971	#DIV/0!	#DIV/0!	#DIV/0!
ALDIAENEMPGLMR	GLAAWGRKALDIAENE	NEMPGLMRMRERYSAS	1558.75	P23526	P23526	AHCY	Adenosylhomocysteinase	yes	yes	2	2.999e-12	98.249	0	0	0	0	0	0	0	0	0	0	0	0	#DIV/0!	#DIV/0!	#DIV/0!	#DIV/0!	#DIV/0!	#DIV/0!
ALDIPLVK	LRSGRTRRALDIPLVK	ALDIPLVKNWYREHCP	867.543	Q6P2Q9;I3L0J9	Q6P2Q9	PRPF8	Pre-mRNA-processing-splicing factor 8	yes	no	2	0.043103	36.185	0	0	0	0	0	0	0	0	0	0	0	0	#DIV/0!	#DIV/0!	#DIV/0!	#DIV/0!	#DIV/0!	#DIV/0!
ALDLDSSCK	KAMDVYQKALDLDSSC	LDLDSSCKEAADGYQR	950.438	P31948;P31948-2;P31948-3;H0YGI8	P31948	STIP1	Stress-induced-phosphoprotein 1	yes	no	2	0.0013811	83.005	55912	67141	55205	15969	22267	8713.6	56855	51366	43698	443.4	0	4054.1	0.222159	0.249049	0.136323	0.00773844	0	0.0848989
ALDLFSDNAPPPELLEIINEDIAK	TRSDIVSRALDLFSDN	IINEDIAKRTCEEHQL	2636.36	Q15084-3;Q15084;Q15084-4;Q15084-5;Q15084-2	Q15084-3	PDIA6	Protein disulfide-isomerase A6	yes	no	3	0.0016203	21.291	0	0	0	0	0	0	0	0	0	0	0	0	#DIV/0!	#DIV/0!	#DIV/0!	#DIV/0!	#DIV/0!	#DIV/0!
ALDLFSDNAPPPELLEIINEDIAKR	TRSDIVSRALDLFSDN	INEDIAKRTCEEHQLC	2792.46	Q15084-3;Q15084;Q15084-4;Q15084-5;Q15084-2	Q15084-3	PDIA6	Protein disulfide-isomerase A6	yes	no	3	1.1977e-26	74.062	0	0	0	0	0	0	0	0	0	0	0	0	#DIV/0!	#DIV/0!	#DIV/0!	#DIV/0!	#DIV/0!	#DIV/0!
ALDLLEYIDEEEDININDLKLEILCK	ANEYDFKKALDLLEYI	LKLEILCKALQRDNWS	3075.56	Q8WUM0	Q8WUM0	NUP133	Nuclear pore complex protein Nup133	yes	yes	4	0.0086064	18.248	0	0	0	0	0	0	12277	2829	2900.6	0	0	0	#DIV/0!	#DIV/0!	#DIV/0!	0	0	0
ALDLPSSGEGLAFFTFPNIASATK	VLKKIAQKALDLPSSG	PNIASATKFKQLYRSR	2453.25	P09601;B1AHA8	P09601	HMOX1	Heme oxygenase 1	yes	no	3	5.1132e-08	36.935	0	0	0	0	0	0	0	0	0	0	0	0	#DIV/0!	#DIV/0!	#DIV/0!	#DIV/0!	#DIV/0!	#DIV/0!
ALDMEDFKTEVSIAPGAK	TAGLVRSRALDMEDFK	VSIAPGAKVQFELHYQ	1920.95	CON__Q9TRI1	CON__Q9TRI1			yes	yes	3	0.017326	15.592	0	0	0	0	0	0	0	0	0	0	0	0	#DIV/0!	#DIV/0!	#DIV/0!	#DIV/0!	#DIV/0!	#DIV/0!
ALDMSYDHKPEDEVELAR	CVVSEAGKALDMSYDH	EDEVELARIKNAGGKV	2116.97	O15355	O15355	PPM1G	Protein phosphatase 1G	yes	yes	3;4	2.4199e-08	60.317	0	0	0	0	0	0	0	0	0	0	0	0	#DIV/0!	#DIV/0!	#DIV/0!	#DIV/0!	#DIV/0!	#DIV/0!
ALDQASEEIWNDFREAAEAHR	RTTSEEKKALDQASEE	REAAEAHRQVRKYVMS	2457.13	F8VQZ7;P50579-2;F8VRR3;F8VZX9;F8VY03;P50579;P50579-3;G3V1U3	P50579	METAP2	Methionine aminopeptidase 2	no	no	4	1.8766e-05	36.679	0	0	0	0	0	0	0	0	0	0	0	0	#DIV/0!	#DIV/0!	#DIV/0!	#DIV/0!	#DIV/0!	#DIV/0!
ALDQFVNFSEQK	KYSHVNKKALDQFVNF	FVNFSEQKEKLIKRQE	1424.69	Q9UQE7	Q9UQE7	SMC3	Structural maintenance of chromosomes protein 3	yes	yes	2	0.048679	22.529	0	0	0	0	0	0	0	0	0	0	0	0	#DIV/0!	#DIV/0!	#DIV/0!	#DIV/0!	#DIV/0!	#DIV/0!
ALDSNSLENDDLSAPGREPGHFNPESR	HPSQTVRKALDSNSLE	GHFNPESREDTRGGNE	2923.33	Q32MZ4-3;Q32MZ4-2;Q32MZ4	Q32MZ4-3	LRRFIP1	Leucine-rich repeat flightless-interacting protein 1	yes	no	4	6.2044e-25	60.521	0	0	0	0	0	0	0	0	0	0	0	0	#DIV/0!	#DIV/0!	#DIV/0!	#DIV/0!	#DIV/0!	#DIV/0!
ALDVGSGSGILTACFAR	DQLHEGAKALDVGSGS	ILTACFARMVGCTGKV	1636.82	A0A0A0MRJ6;H7BY58;P22061;P22061-2;C9J0F2	A0A0A0MRJ6	PCMT1	Protein-L-isoaspartate O-methyltransferase;Protein-L-isoaspartate(D-aspartate) O-methyltransferase	yes	no	3	1.9012e-15	90.707	75349	74151	66512	0	4713.5	0	71587	66226	62547	0	0	2507.7	0	0.0597671	0	0	0	0.0385476
ALDVMVSTFHK	________________	VMVSTFHKYSGKEGDK	1246.64	P26447	P26447	S100A4	Protein S100-A4	yes	yes	3	0.026726	17.367	0	0	0	0	0	0	0	0	0	0	0	0	#DIV/0!	#DIV/0!	#DIV/0!	#DIV/0!	#DIV/0!	#DIV/0!
ALDVSASDDEIAR	AESFFQTKALDVSASD	ASDDEIARLKKPDQAI	1360.65	C9JIF9;P13798;H7C1U0;H7C393;C9JLK2	C9JIF9	APEH	Acylamino-acid-releasing enzyme	yes	no	2	0.00010256	83	0	0	0	0	0	0	0	0	0	0	0	0	#DIV/0!	#DIV/0!	#DIV/0!	#DIV/0!	#DIV/0!	#DIV/0!
ALEAANGELEVK	ASYLDKVRALEAANGE	ANGELEVKIRDWYQKQ	1242.65	P08727;CON__P08727	P08727	KRT19	Keratin, type I cytoskeletal 19	yes	no	2	0.00057975	55.567	0	0	0	0	0	0	0	0	0	0	0	0	#DIV/0!	#DIV/0!	#DIV/0!	#DIV/0!	#DIV/0!	#DIV/0!
ALEAVFGK	LNTETNEKALEAVFGK	ALEAVFGKYGRIVEVL	833.465	P38159;P38159-2;H3BT71;H0Y6E7;H3BR27;P38159-3;H3BNC1	P38159	RBMX	RNA-binding motif protein, X chromosome;RNA-binding motif protein, X chromosome, N-terminally processed	yes	no	2	0.0096786	60.799	0	0	0	0	0	0	0	0	0	0	0	0	#DIV/0!	#DIV/0!	#DIV/0!	#DIV/0!	#DIV/0!	#DIV/0!
ALECFCQAASEVGKEEFLDR	LVTGEGQKALECFCQA	GKEEFLDRLIRSEDGE	2244.02	G3V198;Q12769;E9PR16	G3V198	NUP160	Nuclear pore complex protein Nup160	yes	no	5	0.017359	16.716	58726	60675	49496	5623.1	6702.7	4163.6	0	0	0	0	0	0	0.0873843	0.0994795	0.0775928	#DIV/0!	#DIV/0!	#DIV/0!
ALEDAFLAIDAK	YKEGKLQKALEDAFLA	AFLAIDAKLTTEEVIK	1275.67	O15355	O15355	PPM1G	Protein phosphatase 1G	yes	yes	2	0.0017355	51.268	0	0	0	0	0	0	0	0	0	0	0	0	#DIV/0!	#DIV/0!	#DIV/0!	#DIV/0!	#DIV/0!	#DIV/0!
ALEDLAGFK	QTPKEKAQALEDLAGF	LEDLAGFKELFQTPGH	962.507	P46013;P46013-2	P46013	MKI67	Antigen KI-67	yes	no	2	0.017539	38.792	0	0	0	0	0	0	0	0	0	0	0	0	#DIV/0!	#DIV/0!	#DIV/0!	#DIV/0!	#DIV/0!	#DIV/0!
ALEEAGFK	MNSYEMRKALEEAGFK	ALEEAGFKMPCQLHQV	863.439	P17655;P17655-2	P17655	CAPN2	Calpain-2 catalytic subunit	yes	no	2	0.0078643	70.912	0	0	0	0	0	0	0	0	0	0	0	0	#DIV/0!	#DIV/0!	#DIV/0!	#DIV/0!	#DIV/0!	#DIV/0!
ALEEAMEQK	TKALSLARALEEAMEQ	LEEAMEQKAELERLNK	1047.49	P35579;P35579-2	P35579	MYH9	Myosin-9	yes	no	2	1.0547e-05	123.69	0	0	0	0	0	0	0	0	0	0	0	0	#DIV/0!	#DIV/0!	#DIV/0!	#DIV/0!	#DIV/0!	#DIV/0!
ALEEANADLEVK	ASYLDKVRALEEANAD	ANADLEVKIRDWYQRQ	1300.65	CON__P02533;P02533;CON__Q6IFX2;CON__P08779;P08779	CON__P02533	KRT14;KRT16	Keratin, type I cytoskeletal 14;Keratin, type I cytoskeletal 16	no	no	2	0.033577	24.222	0	0	0	0	0	0	0	0	0	0	0	0	#DIV/0!	#DIV/0!	#DIV/0!	#DIV/0!	#DIV/0!	#DIV/0!
ALEEGLTPQEICDK	YGTATETKALEEGLTP	TPQEICDKYHIIHADI	1544.74	P56192;P56192-2;H0YHV5	P56192	MARS	Methionine--tRNA ligase, cytoplasmic	yes	no	3	8.8378e-06	61.212	62566	93983	64886	4497.9	6162.1	3928.6	0	0	0	0	0	0	0.0670689	0.0615317	0.0570896	#DIV/0!	#DIV/0!	#DIV/0!
ALEENNNFSK	HEREVLQKALEENNNF	EENNNFSKMAEEKLIL	1164.54	E5RGX5;Q93045;Q93045-2	E5RGX5	STMN2	Stathmin;Stathmin-2	yes	no	2	2.0478e-16	133.86	0	0	0	0	0	0	0	0	0	0	0	0	#DIV/0!	#DIV/0!	#DIV/0!	#DIV/0!	#DIV/0!	#DIV/0!
ALEENRLIPTELRR	ERKERLRRALEENRLI	LIPTELRREALALQGS	1708.96	B8ZZ47;Q96G21;F8WCN0	B8ZZ47	IMP4	U3 small nucleolar ribonucleoprotein protein IMP4	yes	no	4	0.011295	26.627	0	0	0	0	0	0	0	0	0	0	0	0	#DIV/0!	#DIV/0!	#DIV/0!	#DIV/0!	#DIV/0!	#DIV/0!
ALEESNYELEGK	ASYLDKVRALEESNYE	SNYELEGKIKEWYEKH	1380.64	CON__P13645;P13645;CON__P02535-1	CON__P13645	KRT10	Keratin, type I cytoskeletal 10	yes	no	2	3.0761e-12	111.06	0	0	0	0	0	0	0	0	0	0	0	0	#DIV/0!	#DIV/0!	#DIV/0!	#DIV/0!	#DIV/0!	#DIV/0!
ALEHFTDLYDIKR	EKAGLLQRALEHFTDL	TDLYDIKRAVVHTHLL	1619.83	A0A087WVQ6;Q00610-2;Q00610	A0A087WVQ6	CLTC	Clathrin heavy chain;Clathrin heavy chain 1	yes	no	3	4.2109e-18	111.79	0	0	0	0	0	0	0	0	0	0	0	0	#DIV/0!	#DIV/0!	#DIV/0!	#DIV/0!	#DIV/0!	#DIV/0!
ALEIPGEELPGVCSAR	SYGAEDHRALEIPGEE	LPGVCSARAFVGWYNG	1639.82	A0A0A0MTR6;A0A0C4DFN8;A0A0C4DGN7;A0A0A0MSZ4;A0A0A0MT64;P22570-6;P22570-5;P22570;P22570-2;P22570-7;P22570-3;A0A0A0MTN9;J3QQX3;P22570-4;J3QKZ8	A0A0A0MTR6	FDXR	NADPH:adrenodoxin oxidoreductase, mitochondrial	yes	no	3	7.1741e-08	82.908	62782	76401	55850	6077.6	9629	6833.7	116300	84909	87503	11037	8586.5	18206	0.0882608	0.111926	0.109019	0.0866755	0.0918386	0.172228
ALEKEEEEEK	ICFEEHIRALEKEEEE	EKEEEEEKQKSLLRER	1232.58	O75400-2;O75400-3;O75400	O75400-2	PRPF40A	Pre-mRNA-processing factor 40 homolog A	yes	no	2	3.1846e-06	116.05	0	0	0	0	0	0	0	0	0	0	0	0	#DIV/0!	#DIV/0!	#DIV/0!	#DIV/0!	#DIV/0!	#DIV/0!
ALELDPDNETYK	EAVAYYKKALELDPDN	DPDNETYKSNLKIAEL	1406.66	O43765	O43765	SGTA	Small glutamine-rich tetratricopeptide repeat-containing protein alpha	yes	yes	2	0.00059214	55.064	0	0	0	0	0	0	0	0	0	0	0	0	#DIV/0!	#DIV/0!	#DIV/0!	#DIV/0!	#DIV/0!	#DIV/0!
ALELDQERK	ELEEQTRKALELDQER	LELDQERKRAKEEAER	1100.58	P35241;P35241-5;P35241-4;P35241-2	P35241	RDX	Radixin	yes	no	2	0.0021762	78.77	0	0	0	0	0	0	0	0	0	0	0	0	#DIV/0!	#DIV/0!	#DIV/0!	#DIV/0!	#DIV/0!	#DIV/0!
ALELDSNLYR	QACVLMIKALELDSNL	ELDSNLYRIGQSKVFF	1192.61	P35579;P35579-2	P35579	MYH9	Myosin-9	yes	no	2	6.2438e-12	131.06	0	0	0	0	0	0	0	0	0	0	0	0	#DIV/0!	#DIV/0!	#DIV/0!	#DIV/0!	#DIV/0!	#DIV/0!
ALELDSNNEK	AAIESCNKALELDSNN	ELDSNNEKGLFRRGEA	1131.54	Q02790	Q02790	FKBP4	Peptidyl-prolyl cis-trans isomerase FKBP4;Peptidyl-prolyl cis-trans isomerase FKBP4, N-terminally processed	yes	yes	2	7.4665e-44	157.68	0	0	0	0	0	0	0	0	0	0	0	0	#DIV/0!	#DIV/0!	#DIV/0!	#DIV/0!	#DIV/0!	#DIV/0!
ALELENDRLLLK	AHYIDRVRALELENDR	ENDRLLLKISEKEEVT	1425.82	Q03252	Q03252	LMNB2	Lamin-B2	yes	yes	3	0.00054252	49.081	0	0	0	0	0	0	0	0	0	0	0	0	#DIV/0!	#DIV/0!	#DIV/0!	#DIV/0!	#DIV/0!	#DIV/0!
ALELNMLSLK	LEKRFLDKALELNMLS	ELNMLSLKGHRSVGGI	1130.64	Q9Y617	Q9Y617	PSAT1	Phosphoserine aminotransferase	yes	yes	2	0.0050173	42.599	0	0	0	0	0	0	0	0	0	0	0	0	#DIV/0!	#DIV/0!	#DIV/0!	#DIV/0!	#DIV/0!	#DIV/0!
ALELTGLK	ESAEDLEKALELTGLK	ALELTGLKVFGNEIKL	843.507	P19338	P19338	NCL	Nucleolin	yes	yes	2	0.0077981	68.787	0	0	0	0	0	0	0	0	0	0	0	0	#DIV/0!	#DIV/0!	#DIV/0!	#DIV/0!	#DIV/0!	#DIV/0!
ALENDPDCR	AFVNWINKALENDPDC	LENDPDCRHVIPMNPN	1031.43	P13797;A0A0A0MSQ0;P13797-2;P13797-3;U3KQI3;P13796;Q5TBN3	P13797	PLS3;LCP1	Plastin-3;Plastin-2	yes	no	3	0.0015014	65.305	508900	599320	535310	54053	49170	53620	482340	399570	383760	169780	99234	143510	0.0960169	0.0758223	0.0910465	0.260351	0.198944	0.272176
ALEPTGQSGEAVK	SKLEALQKALEPTGQS	GQSGEAVKELYSQLGE	1285.65	A0A0X1KG71;Q8WX92	A0A0X1KG71	NELFB	Negative elongation factor B	yes	no	2	0.00025316	53.683	0	0	0	0	0	0	0	0	0	0	0	0	#DIV/0!	#DIV/0!	#DIV/0!	#DIV/0!	#DIV/0!	#DIV/0!
ALEQFATVVEAK	RSGELAVRALEQFATV	FATVVEAKLIKHKKGI	1304.7	P49748-2;P49748;P49748-3;G3V1M7;J3QRJ8;K7EMF8	P49748-2	ACADVL	Very long-chain specific acyl-CoA dehydrogenase, mitochondrial	yes	no	2	0.00099527	73.067	0	0	0	0	0	0	0	0	0	0	0	0	#DIV/0!	#DIV/0!	#DIV/0!	#DIV/0!	#DIV/0!	#DIV/0!
ALEQKPDDAQYYCQR	AALEELTKALEQKPDD	DAQYYCQRAYCHILLG	1826.83	Q9Y2Z0-2;Q9Y2Z0	Q9Y2Z0-2	SUGT1	Suppressor of G2 allele of SKP1 homolog	yes	no	4	2.927e-06	78.814	132250	147950	96290	26674	17897	18042	419710	340300	353080	27368	8074.9	42855	0.167841	0.107913	0.157804	0.0612153	0.0231788	0.108237
ALEQLNGFELAGRPMK	SDSECAKKALEQLNGF	ELAGRPMKVGHVTERT	1772.92	Q14498-3;Q14498-2;Q14498;A0A0U1RQH7;H0Y4X3;G3XAC6;A0A0U1RQW2	Q14498-3	RBM39	RNA-binding protein 39	yes	no	3	1.0381e-07	70.98	0	0	0	0	0	0	0	0	0	0	0	0	#DIV/0!	#DIV/0!	#DIV/0!	#DIV/0!	#DIV/0!	#DIV/0!
ALESPERPFLAILGGAK	KELNYFAKALESPERP	LAILGGAKVADKIQLI	1767.99	P00558;P00558-2	P00558	PGK1	Phosphoglycerate kinase 1	yes	no	3	1.3415e-09	76.358	0	0	0	0	0	0	0	0	0	0	0	0	#DIV/0!	#DIV/0!	#DIV/0!	#DIV/0!	#DIV/0!	#DIV/0!
ALESSIAPIVIFASNR	ECFTYLHRALESSIAP	IVIFASNRGNCVIRGT	1686.93	Q9Y265;Q9Y265-2;E7ETR0;H7C4G5;J3QLR1;H7C4I3	Q9Y265	RUVBL1	RuvB-like 1	yes	no	2	0.0023761	33.409	0	0	0	0	0	0	0	0	0	0	0	0	#DIV/0!	#DIV/0!	#DIV/0!	#DIV/0!	#DIV/0!	#DIV/0!
ALESSLWELQALQR	EEDPAQSRALESSLWE	WELQALQRHYHPEVSK	1642.87	Q9BVI4	Q9BVI4	NOC4L	Nucleolar complex protein 4 homolog	yes	yes	2	0.018824	24.792	0	0	0	0	0	0	0	0	0	0	0	0	#DIV/0!	#DIV/0!	#DIV/0!	#DIV/0!	#DIV/0!	#DIV/0!
ALEVAEYLTPVLK	VINTVKGKALEVAEYL	EYLTPVLKESKFKETG	1444.82	F8WDI0;Q9NT62-2;Q9NT62	F8WDI0	ATG3	Ubiquitin-like-conjugating enzyme ATG3	yes	no	2	0.0029925	35.224	0	0	0	0	0	0	0	0	0	0	0	0	#DIV/0!	#DIV/0!	#DIV/0!	#DIV/0!	#DIV/0!	#DIV/0!
ALEVIKPAHILQEK	AMSSVLAKALEVIKPA	PAHILQEKEEQHQLAV	1587.93	Q14152;Q14152-2	Q14152	EIF3A	Eukaryotic translation initiation factor 3 subunit A	yes	no	3	0.03999	21.193	0	0	0	0	0	0	0	0	0	0	0	0	#DIV/0!	#DIV/0!	#DIV/0!	#DIV/0!	#DIV/0!	#DIV/0!
ALEYVEAK	DVQAVKAKALEYVEAK	ALEYVEAKSSVLED__	921.481	Q14690	Q14690	PDCD11	Protein RRP5 homolog	yes	yes	2	0.020237	46.016	0	0	0	0	0	0	0	0	0	0	0	0	#DIV/0!	#DIV/0!	#DIV/0!	#DIV/0!	#DIV/0!	#DIV/0!
ALFDYNPNEDK	KEGKMFIKALFDYNPN	DYNPNEDKAIPCKEAG	1324.59	Q5T2T1-2;Q5T2T1;S4R337	Q5T2T1-2	MPP7	MAGUK p55 subfamily member 7	yes	no	2	0.045469	24.03	0	0	0	0	0	0	0	0	0	0	0	0	#DIV/0!	#DIV/0!	#DIV/0!	#DIV/0!	#DIV/0!	#DIV/0!
ALFEEVPELLTEAEKK	DEDLIKWKALFEEVPE	LLTEAEKKEWVEKLTE	1844.98	P31939-2;P31939;H7C1S2	P31939-2	ATIC	Bifunctional purine biosynthesis protein PURH;Phosphoribosylaminoimidazolecarboxamide formyltransferase;IMP cyclohydrolase	yes	no	3	1.4742e-07	51.695	0	0	0	0	0	0	0	0	0	0	0	0	#DIV/0!	#DIV/0!	#DIV/0!	#DIV/0!	#DIV/0!	#DIV/0!
ALFLETEQLK	SKPEIVSKALFLETEQ	FLETEQLKKLGDCISE	1190.65	F5GXJ9;Q13740-2;Q13740	F5GXJ9	ALCAM	CD166 antigen	yes	no	2	0.0018611	49.418	0	0	0	0	0	0	0	0	0	0	0	0	#DIV/0!	#DIV/0!	#DIV/0!	#DIV/0!	#DIV/0!	#DIV/0!
ALFPGDSEIDQLFR	TPYPVTRRALFPGDSE	SEIDQLFRIFRTLGTP	1606.8	G3V5T9;P24941-2;P24941;E7ESI2;K7EJ83;Q00526	G3V5T9	CDK2;CDK3	Cyclin-dependent kinase 2;Cyclin-dependent kinase 3	yes	no	2	0.0026936	33.229	0	0	0	0	0	0	0	0	0	0	0	0	#DIV/0!	#DIV/0!	#DIV/0!	#DIV/0!	#DIV/0!	#DIV/0!
ALFQLSR	VEDAAALKALFQLSRL	KALFQLSRLEERSVLF	833.476	Q9H3U1-2;Q9H3U1	Q9H3U1-2	UNC45A	Protein unc-45 homolog A	yes	no	2	0.014828	76.847	0	0	0	0	0	0	0	0	0	0	0	0	#DIV/0!	#DIV/0!	#DIV/0!	#DIV/0!	#DIV/0!	#DIV/0!
ALFRQLAGEDMEISVK	EEIDENFKALFRQLAG	EDMEISVKELRTILNR	1805.93	P07384	P07384	CAPN1	Calpain-1 catalytic subunit	yes	yes	4	0.052559	18.364	0	0	0	0	0	0	0	0	0	0	0	0	#DIV/0!	#DIV/0!	#DIV/0!	#DIV/0!	#DIV/0!	#DIV/0!
ALGALVDSCAPGLCPDWDSWDASK	SRDWQSGRALGALVDS	WDSWDASKPVTNAREA	2476.1	P21333-2;P21333;Q5HY54;Q60FE5;A0A087WWY3;F8WE98	P21333-2	FLNA	Filamin-A	yes	no	4	0.044078	12.493	44954	54399	34084	758.47	3454.1	0	0	0	0	0	0	0	0.0165922	0.0597047	0	#DIV/0!	#DIV/0!	#DIV/0!
ALGALVDSCAPGLCPDWDSWDASKPVTNAR	SRDWQSGRALGALVDS	SKPVTNAREAMQQADD	3114.45	P21333-2;P21333;Q5HY54;Q60FE5;A0A087WWY3;F8WE98	P21333-2	FLNA	Filamin-A	yes	no	5	5.8517e-15	43.31	143950	178700	140640	3558.6	3820	15921	36835	32972	26212	0	0	0	0.0241247	0.0209292	0.101692	0	0	0
ALGALVDSCAPGLCPDWESWDPQKPVDNAR	NQNWQDGKALGALVDS	QKPVDNAREAMQQADD	3209.49	O75369-2;O75369-9;O75369;O75369-8;O75369-6;O75369-3;O75369-5;O75369-4	O75369-2	FLNB	Filamin-B	yes	no	5	0.00027015	21.618	59980	77337	58192	0	6126.1	0	58236	47004	41840	2055	0	0	0	0.0733989	0	0.0340847	0	0
ALGEPITLFGEGPAERR	SEVKACLRALGEPITL	GEGPAERRERLRNILS	1811.95	O43172-2;O43172	O43172-2	PRPF4	U4/U6 small nuclear ribonucleoprotein Prp4	yes	no	3	4.8096e-08	81.703	0	0	0	0	0	0	0	0	0	0	0	0	#DIV/0!	#DIV/0!	#DIV/0!	#DIV/0!	#DIV/0!	#DIV/0!
ALGFPEGLVIQAYFACEK	KEAIERLKALGFPEGL	QAYFACEKNENLAANF	1954.99	P54727;P54727-2	P54727	RAD23B	UV excision repair protein RAD23 homolog B	yes	no	3	1.0194e-05	48.547	13380	20493	9700.2	0	0	0	52279	58313	48962	0	0	0	0	0	0	0	0	0
ALGGNEVVSLDK			1200.63		REV__H0YJJ9			yes	no	2	0.001239	70.816	0	0	0	0	0	0	0	0	0	0	0	0	#DIV/0!	#DIV/0!	#DIV/0!	#DIV/0!	#DIV/0!	#DIV/0!
ALGLFSNDIPHVVR	SALFAGFRALGLFSND	NDIPHVVRFSALKRRF	1536.84	A0A0A0MTB8;Q8NI36	A0A0A0MTB8	WDR36	WD repeat-containing protein 36	yes	no	3	9.2632e-06	42.789	0	0	0	0	0	0	0	0	0	0	0	0	#DIV/0!	#DIV/0!	#DIV/0!	#DIV/0!	#DIV/0!	#DIV/0!
ALGSDHCPITLYLAL	CDSKIRSKALGSDHCP	PITLYLAL________	1585.82	P27695	P27695	APEX1	DNA-(apurinic or apyrimidinic site) lyase;DNA-(apurinic or apyrimidinic site) lyase, mitochondrial	yes	yes	3	2.8531e-06	58.098	44103	54615	41640	124.89	5668.6	0	0	0	0	0	0	0	0.00282378	0.0940322	0	#DIV/0!	#DIV/0!	#DIV/0!
ALGSEVQDASK	VVADTDQKALGSEVQD	SEVQDASKVTTQIDKE	1103.55	Q9H2G2-2;Q9H2G2	Q9H2G2-2	SLK	STE20-like serine/threonine-protein kinase	yes	no	2	0.025108	26.889	0	0	0	0	0	0	0	0	0	0	0	0	#DIV/0!	#DIV/0!	#DIV/0!	#DIV/0!	#DIV/0!	#DIV/0!
ALGTEVIQLFPEK	CALGRKARALGTEVIQ	VIQLFPEKGNMGKILP	1443.8	O95831-3;O95831;O95831-2	O95831-3	AIFM1	Apoptosis-inducing factor 1, mitochondrial	yes	no	2	0.014903	33.225	0	0	0	0	0	0	0	0	0	0	0	0	#DIV/0!	#DIV/0!	#DIV/0!	#DIV/0!	#DIV/0!	#DIV/0!
ALGTLVSHVTLR	CVMPSRLKALGTLVSH	LVSHVTLRLLKPECVL	1265.75	Q92616	Q92616	GCN1L1	Translational activator GCN1	yes	yes	3	0.00080491	41.242	0	0	0	0	0	0	0	0	0	0	0	0	#DIV/0!	#DIV/0!	#DIV/0!	#DIV/0!	#DIV/0!	#DIV/0!
ALGVLAQLIWSR	TVLFGVSRALGVLAQL	LAQLIWSRALGFPLER	1325.78	B4DJV2;O75390;A0A0C4DGI3;H0YIC4	B4DJV2	CS	Citrate synthase;Citrate synthase, mitochondrial	yes	no	2	0.0012001	86.898	0	0	0	0	0	0	0	0	0	0	0	0	#DIV/0!	#DIV/0!	#DIV/0!	#DIV/0!	#DIV/0!	#DIV/0!
ALHNLAQQAPEFSATQVFPR	VIRELAARALHNLAQQ	SATQVFPRLLSMTLSP	2224.14	J3KR97;Q9BTW9;Q9BTW9-4;Q9BTW9-5;I3L0V3;I3L439;I3L4D2;I3L3H4;I3L131;I3L143;I3L163;I3L500;Q9BTW9-3	J3KR97	TBCD	Tubulin-specific chaperone D	yes	no	3	4.2597e-12	41.513	0	0	0	0	0	0	0	0	0	0	0	0	#DIV/0!	#DIV/0!	#DIV/0!	#DIV/0!	#DIV/0!	#DIV/0!
ALHPREPLPPIQQHIWNMLNPPAEVTTK	LFQCLLHRALHPREPL	PPAEVTTKSQIPLSKI	3226.71	P13010	P13010	XRCC5	X-ray repair cross-complementing protein 5	yes	yes	5	1.2363e-05	26.556	0	0	0	0	0	0	0	0	0	0	0	0	#DIV/0!	#DIV/0!	#DIV/0!	#DIV/0!	#DIV/0!	#DIV/0!
ALHQGDSLECTAMTVQILLK	QNPDAALRALHQGDSL	MTVQILLKLDRLDLAR	2170.11	O14579;O14579-3	O14579	COPE	Coatomer subunit epsilon	yes	no	4	0.0037738	23.172	71660	68063	62738	5287.3	5232.3	0	24793	22591	25747	0	0	0	0.0687133	0.0713866	0	0	0	0
ALHSVLQAVPLNELR	EAPLEELRALHSVLQA	AVPLNELRQQAAELRL	1658.95	Q16401-2;Q16401;F2Z3J2	Q16401-2	PSMD5	26S proteasome non-ATPase regulatory subunit 5	yes	no	3	5.3779e-08	87.083	0	0	0	0	0	0	0	0	0	0	0	0	#DIV/0!	#DIV/0!	#DIV/0!	#DIV/0!	#DIV/0!	#DIV/0!
ALIAAQLDNAIEK	REKRREEKALIAAQLD	QLDNAIEKELLERLKQ	1368.76	Q9BXY0	Q9BXY0	MAK16	Protein MAK16 homolog	yes	yes	2	0.00020952	56.404	0	0	0	0	0	0	0	0	0	0	0	0	#DIV/0!	#DIV/0!	#DIV/0!	#DIV/0!	#DIV/0!	#DIV/0!
ALIAAQYSGAQVR	PENWRAFKALIAAQYS	QYSGAQVRVLSAPPHF	1346.73	P26641;P26641-2	P26641	EEF1G	Elongation factor 1-gamma	yes	no	2	1.6175e-18	117.7	0	0	0	0	0	0	0	0	0	0	0	0	#DIV/0!	#DIV/0!	#DIV/0!	#DIV/0!	#DIV/0!	#DIV/0!
ALIAGGGAPEIELALR	IRCLVKKRALIAGGGA	PEIELALRLTEYSRTL	1549.88	P50991;P50991-2	P50991	CCT4	T-complex protein 1 subunit delta	yes	no	2	1.907e-20	98.105	0	0	0	0	0	0	0	0	0	0	0	0	#DIV/0!	#DIV/0!	#DIV/0!	#DIV/0!	#DIV/0!	#DIV/0!
ALIDPSSGLPNRLPPGAVPPGAR	PLRSGFPRALIDPSSG	GAVPPGARFDPFGPIG	2251.24	Q5QPM7;Q92530;H0Y555;F5H4Z3	Q5QPM7	PSMF1	Proteasome inhibitor PI31 subunit	yes	no	3	0.00028928	27.947	0	0	0	0	0	0	0	0	0	0	0	0	#DIV/0!	#DIV/0!	#DIV/0!	#DIV/0!	#DIV/0!	#DIV/0!
ALIEILATR	EGAGTDEKALIEILAT	LIEILATRTNAEIRAI	998.612	P08133-2;P08133;E5RK69;E7EMC6	P08133-2	ANXA6	Annexin A6;Annexin	yes	no	2	0.0031764	71.379	0	0	0	0	0	0	0	0	0	0	0	0	#DIV/0!	#DIV/0!	#DIV/0!	#DIV/0!	#DIV/0!	#DIV/0!
ALIEVLQPLIAEHQAR	MLTGELKKALIEVLQP	LIAEHQARRKEVTDEI	1800.03	P23381;P23381-2	P23381	WARS	Tryptophan--tRNA ligase, cytoplasmic;T1-TrpRS;T2-TrpRS	yes	no	3	2.345e-07	55.885	0	0	0	0	0	0	0	0	0	0	0	0	#DIV/0!	#DIV/0!	#DIV/0!	#DIV/0!	#DIV/0!	#DIV/0!
ALINADELASDVAGAEALLDR	TSWVTEMKALINADEL	GAEALLDRHQEHKGEI	2126.09	Q13813-3;Q13813;A0A0D9SF54;A0A0D9SGF6;Q13813-2	Q13813-3	SPTAN1	Spectrin alpha chain, non-erythrocytic 1	yes	no	3	0.037263	14.015	0	0	0	0	0	0	0	0	0	0	0	0	#DIV/0!	#DIV/0!	#DIV/0!	#DIV/0!	#DIV/0!	#DIV/0!
ALIPLALEGTDVGQTK	VVAQGGGRALIPLALE	GTDVGQTKAAQALAKL	1624.9	Q9H3U1-2;Q9H3U1	Q9H3U1-2	UNC45A	Protein unc-45 homolog A	yes	no	2	0.016632	23.676	0	0	0	0	0	0	0	0	0	0	0	0	#DIV/0!	#DIV/0!	#DIV/0!	#DIV/0!	#DIV/0!	#DIV/0!
ALIQYFSPYVSADMHR	LYTQIRNRALIQYFSP	YVSADMHRMAAAFNTT	1896.92	C9JFE4;Q13098-5;Q13098;Q13098-7;A0A096LP07;A0A096LPJ3;A8K070;Q13098-6;J3QQX0	C9JFE4	GPS1	COP9 signalosome complex subunit 1	yes	no	3	0.0009561	34.909	0	0	0	0	0	0	0	0	0	0	0	0	#DIV/0!	#DIV/0!	#DIV/0!	#DIV/0!	#DIV/0!	#DIV/0!
ALIVEPSRELAEQTLNNIK	KFLPNAPKALIVEPSR	EQTLNNIKQFKKYIDN	2137.17	F1T0B3;A0A087X2G1;Q92499;Q92499-3;Q92499-2	F1T0B3	DDX1	ATP-dependent RNA helicase DDX1	yes	no	3	0.00049316	22.196	0	0	0	0	0	0	0	0	0	0	0	0	#DIV/0!	#DIV/0!	#DIV/0!	#DIV/0!	#DIV/0!	#DIV/0!
ALIVLAHSER	________________	IVLAHSERTSFNYAMK	1107.64	B4DLR8;P15559-3;P15559-2;P15559;H3BRK3	B4DLR8	NQO1	NAD(P)H dehydrogenase [quinone] 1	yes	no	2	0.0018541	51.066	0	0	0	0	0	0	0	0	0	0	0	0	#DIV/0!	#DIV/0!	#DIV/0!	#DIV/0!	#DIV/0!	#DIV/0!
ALIVVPYAEGVIPDEAK	TNTVFVDRALIVVPYA	GVIPDEAKALSLLAPA	1782.98	Q5T760;Q05519-2;Q05519	Q5T760	SRSF11	Serine/arginine-rich splicing factor 11	yes	no	2;3	0.00014065	31.876	0	0	0	0	0	0	0	0	0	0	0	0	#DIV/0!	#DIV/0!	#DIV/0!	#DIV/0!	#DIV/0!	#DIV/0!
ALIVVQQGMTPSAK	MQEENITRALIVVQQG	QGMTPSAKQLVPEHVV	1441.8	A0A087WVZ9;A0A0A0MQR7;P19388;A0A087WWX0;A0A087WVN5	A0A087WVZ9	POLR2E	DNA-directed RNA polymerases I, II, and III subunit RPABC1	yes	no	2	0.01028	36.693	0	0	0	0	0	0	0	0	0	0	0	0	#DIV/0!	#DIV/0!	#DIV/0!	#DIV/0!	#DIV/0!	#DIV/0!
ALKDEEKMELQEIQLK	GMKVIENRALKDEEKM	ELQEIQLKEAKHIAEE	1944.02	P06753-3;P06753-6;P06753-2;P06753-4;P06753-5;A0A087WWU8;Q5VU61;J3KN67;P06753;P06753-7	P06753-3	TPM3	Tropomyosin alpha-3 chain	yes	no	4	0.00047904	32.815	0	0	0	0	0	0	0	0	0	0	0	0	#DIV/0!	#DIV/0!	#DIV/0!	#DIV/0!	#DIV/0!	#DIV/0!
ALLAEGVILR	KLFVETGKALLAEGVI	LAEGVILRRVGEARTQ	1053.65	Q9Y3D9;J3QLR8	Q9Y3D9	MRPS23	28S ribosomal protein S23, mitochondrial	yes	no	2	0.0016281	60.436	0	0	0	0	0	0	0	0	0	0	0	0	#DIV/0!	#DIV/0!	#DIV/0!	#DIV/0!	#DIV/0!	#DIV/0!
ALLAGQAALLQALMELAPASAPAR	LTGCGPGRALLAGQAA	APASAPARDAARALVN	2346.31	Q9BTY7	Q9BTY7	HGH1	Protein HGH1 homolog	yes	yes	3	7.4162e-10	41.136	0	0	0	0	0	0	0	0	0	0	0	0	#DIV/0!	#DIV/0!	#DIV/0!	#DIV/0!	#DIV/0!	#DIV/0!
ALLALCGGED	DTSGDFLKALLALCGG	LALCGGED________	960.459	P08133-2;P08133;E5RK69;E7EMC6	P08133-2	ANXA6	Annexin A6;Annexin	yes	no	2	0.015304	33.55	0	0	0	0	0	0	0	0	0	0	0	0	#DIV/0!	#DIV/0!	#DIV/0!	#DIV/0!	#DIV/0!	#DIV/0!
ALLAMYTNQAEQCRK	LQAIEFNKALLAMYTN	NQAEQCRKISASLQSQ	1738.85	O76094;O76094-2	O76094	SRP72	Signal recognition particle subunit SRP72	yes	no	4	2.193e-06	54.898	104670	138490	116820	22603	21863	23034	176260	174630	155350	46855	16551	47178	0.177595	0.136343	0.1647	0.210004	0.0865724	0.232946
ALLANALTSALR	EAASFYQRALLANALT	NALTSALRLHQRLPHF	1212.72	P57088;D6RAA6	P57088	TMEM33	Transmembrane protein 33	yes	no	2	0.00048479	78.655	0	0	0	0	0	0	0	0	0	0	0	0	#DIV/0!	#DIV/0!	#DIV/0!	#DIV/0!	#DIV/0!	#DIV/0!
ALLAYAFALAGNQER	QGSHVYTKALLAYAFA	ALAGNQERRTEVLTSL	1606.85	CON__ENSEMBL:ENSBTAP00000024146	CON__ENSEMBL:ENSBTAP00000024146			yes	yes	2;3	0.0011805	33.875	0	0	0	0	0	0	0	0	0	0	0	0	#DIV/0!	#DIV/0!	#DIV/0!	#DIV/0!	#DIV/0!	#DIV/0!
ALLCYNR	________________	MALLCYNRGCGQRFDP	851.432	Q9UHD1;Q9UHD1-2;E9PPQ5;E9PIZ4;E9PSD5;E9PL00;E9PIF7	Q9UHD1	CHORDC1	Cysteine and histidine-rich domain-containing protein 1	yes	no	2	0.0014248	94.95	206910	224160	187600	37081	46922	39708	442740	372090	366100	56443	55776	63960	0.151977	0.173092	0.174688	0.113071	0.130359	0.148723
ALLDASETTSTRK	QQEYTEMKALLDASET	SETTSTRKIKEEEKRV	1391.73	Q14258	Q14258	TRIM25	E3 ubiquitin/ISG15 ligase TRIM25	yes	yes	3	2.467e-18	105.65	0	0	0	0	0	0	0	0	0	0	0	0	#DIV/0!	#DIV/0!	#DIV/0!	#DIV/0!	#DIV/0!	#DIV/0!
ALLDQLMGTAR	MSAQAQMRALLDQLMG	DQLMGTARDGDETRQR	1187.63	Q9NQ29-2;Q9NQ29;F8WBC1;F2Z322	Q9NQ29-2	LUC7L	Putative RNA-binding protein Luc7-like 1	yes	no	2	0.0016314	45.161	0	0	0	0	0	0	0	0	0	0	0	0	#DIV/0!	#DIV/0!	#DIV/0!	#DIV/0!	#DIV/0!	#DIV/0!
ALLDSLQLGPDSLTVHLIHEVTK	RPGLSPYRALLDSLQL	HLIHEVTKVLLVLELQ	2498.37	Q14697;Q14697-2	Q14697	GANAB	Neutral alpha-glucosidase AB	yes	no	4	7.9756e-08	46.178	0	0	0	0	0	0	0	0	0	0	0	0	#DIV/0!	#DIV/0!	#DIV/0!	#DIV/0!	#DIV/0!	#DIV/0!
ALLELQLEPEELYQTFQR	LMMNKMDRALLELQLE	ELYQTFQRIVENVNVI	2219.15	P13639	P13639	EEF2	Elongation factor 2	yes	yes	3	7.9702e-37	88.385	0	0	0	0	0	0	0	0	0	0	0	0	#DIV/0!	#DIV/0!	#DIV/0!	#DIV/0!	#DIV/0!	#DIV/0!
ALLEVVQSGGK	LTIKLVIKALLEVVQS	EVVQSGGKNIELAVMR	1099.62	O14818;Q8TAA3-2;Q8TAA3-5;Q8TAA3;O14818-2;A0A087WYS6	O14818	PSMA7;PSMA8	Proteasome subunit alpha type-7;Proteasome subunit alpha type-7-like	yes	no	2	5.7437e-06	96.331	0	0	0	0	0	0	0	0	0	0	0	0	#DIV/0!	#DIV/0!	#DIV/0!	#DIV/0!	#DIV/0!	#DIV/0!
ALLFIPR	VEGQLEFRALLFIPRR	RALLFIPRRAPFDLFE	828.522	P08238	P08238	HSP90AB1	Heat shock protein HSP 90-beta	yes	yes	2	0.011124	83.229	0	0	0	0	0	0	0	0	0	0	0	0	#DIV/0!	#DIV/0!	#DIV/0!	#DIV/0!	#DIV/0!	#DIV/0!
ALLFVPR	VEGQLEFRALLFVPRR	RALLFVPRRAPFDLFE	814.507	P07900;P07900-2	P07900	HSP90AA1	Heat shock protein HSP 90-alpha	yes	no	2	0.0073892	88.627	0	0	0	0	0	0	0	0	0	0	0	0	#DIV/0!	#DIV/0!	#DIV/0!	#DIV/0!	#DIV/0!	#DIV/0!
ALLGYADNQCK	EKDEEKQRALLGYADN	GYADNQCKLELQGVKG	1194.57	F6TLX2;Q9HC38-2;Q9HC38;I3L3Q4	F6TLX2	GLOD4	Glyoxalase domain-containing protein 4	yes	no	3	1.2861e-07	94.616	0	0	0	0	0	0	208980	148910	169460	30896	17450	28388	#DIV/0!	#DIV/0!	#DIV/0!	0.1288	0.104893	0.143484
ALLLLCGEDD	DTSGDYKKALLLLCGE	LLLCGEDD________	1060.51	P08758;D6RBE9;D6RBL5	P08758	ANXA5	Annexin A5;Annexin	yes	no	2	0.001738	57.281	125690	125350	126440	1552.3	6300.9	14971	147940	114630	147310	1642.9	0	5058.6	0.0121996	0.0478607	0.105869	0.0109832	0	0.0331998
ALLLPDYYLVTVMLSGIK	VRDGSVVRALLLPDYY	TVMLSGIKCPTFRREA	2008.13	Q7KZF4	Q7KZF4	SND1	Staphylococcal nuclease domain-containing protein 1	yes	yes	3	0.00033294	36.112	0	0	0	0	0	0	0	0	0	0	0	0	#DIV/0!	#DIV/0!	#DIV/0!	#DIV/0!	#DIV/0!	#DIV/0!
ALLLTGDFSQAGNK	GAKVFFFKALLLTGDF	DFSQAGNKGHHVWVTK	1433.75	Q9H2W6	Q9H2W6	MRPL46	39S ribosomal protein L46, mitochondrial	yes	yes	2	0.002342	34.532	0	0	0	0	0	0	0	0	0	0	0	0	#DIV/0!	#DIV/0!	#DIV/0!	#DIV/0!	#DIV/0!	#DIV/0!
ALLNNSHYYHMAHGK	NVGCIPSKALLNNSHY	YYHMAHGKDFASRGIE	1754.83	P09622;E9PEX6;P09622-3;F8WDM5;F2Z2E3	P09622	DLD	Dihydrolipoyl dehydrogenase, mitochondrial;Dihydrolipoyl dehydrogenase	yes	no	3	0.021901	11.768	0	0	0	0	0	0	0	0	0	0	0	0	#DIV/0!	#DIV/0!	#DIV/0!	#DIV/0!	#DIV/0!	#DIV/0!
ALLQEMPLTALLR	LKSKEVWKALLQEMPL	MPLTALLRNLGKMTAN	1467.85	P10155-3;P10155-5;P10155-4;P10155	P10155-3	TROVE2	60 kDa SS-A/Ro ribonucleoprotein	yes	no	2	0.00029406	64.297	0	0	0	0	0	0	0	0	0	0	0	0	#DIV/0!	#DIV/0!	#DIV/0!	#DIV/0!	#DIV/0!	#DIV/0!
ALLQMAEEK	TKWENNNKALLQMAEE	LLQMAEEKTVRDKEYK	1031.53	Q9NUQ3-2;Q9NUQ3	Q9NUQ3-2	TXLNG	Gamma-taxilin	yes	no	2	0.0093917	44.349	0	0	0	0	0	0	0	0	0	0	0	0	#DIV/0!	#DIV/0!	#DIV/0!	#DIV/0!	#DIV/0!	#DIV/0!
ALLQQQPEDDSK	NMAKGLQRALLQQQPE	QQPEDDSKRSPRPQDL	1370.67	Q9UHB9-4;Q9UHB9;Q9UHB9-2;Q9UHB9-3	Q9UHB9-4	SRP68	Signal recognition particle subunit SRP68	yes	no	2	0.0037324	36.693	0	0	0	0	0	0	0	0	0	0	0	0	#DIV/0!	#DIV/0!	#DIV/0!	#DIV/0!	#DIV/0!	#DIV/0!
ALLQQQPEDDSKR	NMAKGLQRALLQQQPE	QPEDDSKRSPRPQDLI	1526.77	Q9UHB9-4;Q9UHB9;Q9UHB9-2;Q9UHB9-3	Q9UHB9-4	SRP68	Signal recognition particle subunit SRP68	yes	no	3	2.4394e-63	140.24	0	0	0	0	0	0	0	0	0	0	0	0	#DIV/0!	#DIV/0!	#DIV/0!	#DIV/0!	#DIV/0!	#DIV/0!
ALLQSSASR	EVQDAELKALLQSSAS	LLQSSASRKTQKKKKK	931.509	Q9UQ80;Q9UQ80-2	Q9UQ80	PA2G4	Proliferation-associated protein 2G4	yes	no	2	5.9388e-49	162.5	0	0	0	0	0	0	0	0	0	0	0	0	#DIV/0!	#DIV/0!	#DIV/0!	#DIV/0!	#DIV/0!	#DIV/0!
ALLQSSASRK	EVQDAELKALLQSSAS	LQSSASRKTQKKKKKK	1059.6	Q9UQ80;Q9UQ80-2	Q9UQ80	PA2G4	Proliferation-associated protein 2G4	yes	no	2	0.0014375	58.716	0	0	0	0	0	0	0	0	0	0	0	0	#DIV/0!	#DIV/0!	#DIV/0!	#DIV/0!	#DIV/0!	#DIV/0!
ALLQTHPEAQR	PGPATLAKALLQTHPE	QTHPEAQRAIEAAPQE	1262.67	I3L1Y9;Q96CP2;I3L4I0	I3L1Y9	FLYWCH2	FLYWCH family member 2	yes	no	3	0.028644	22.329	0	0	0	0	0	0	0	0	0	0	0	0	#DIV/0!	#DIV/0!	#DIV/0!	#DIV/0!	#DIV/0!	#DIV/0!
ALLSHDSGSDHLAFVR	RAEVDKVKALLSHDSG	SDHLAFVRAVAGWEEV	1723.86	H7BXY3;Q7L2E3-3;Q7L2E3;Q7L2E3-2	H7BXY3	DHX30	Putative ATP-dependent RNA helicase DHX30	yes	no	4	0.0012175	23.138	0	0	0	0	0	0	0	0	0	0	0	0	#DIV/0!	#DIV/0!	#DIV/0!	#DIV/0!	#DIV/0!	#DIV/0!
ALLTLADGR	ETSGDFRKALLTLADG	LLTLADGRRDESLKVD	928.534	P12429;D6RA82	P12429	ANXA3	Annexin A3;Annexin	yes	no	2	5.3178e-05	110.81	0	0	0	0	0	0	0	0	0	0	0	0	#DIV/0!	#DIV/0!	#DIV/0!	#DIV/0!	#DIV/0!	#DIV/0!
ALLTLADGRRDESLK	ETSGDFRKALLTLADG	GRRDESLKVDEHLAKQ	1656.92	P12429;D6RA82	P12429	ANXA3	Annexin A3;Annexin	yes	no	3	0.03963	28.779	0	0	0	0	0	0	0	0	0	0	0	0	#DIV/0!	#DIV/0!	#DIV/0!	#DIV/0!	#DIV/0!	#DIV/0!
ALLTPVAIAAGR	AVGDVCGKALLTPVAI	PVAIAAGRKLAHRLFE	1151.7	P00390-2;P00390;P00390-3;P00390-4;P00390-5	P00390-2	GSR	Glutathione reductase, mitochondrial	yes	no	2	0.00052706	75.378	0	0	0	0	0	0	0	0	0	0	0	0	#DIV/0!	#DIV/0!	#DIV/0!	#DIV/0!	#DIV/0!	#DIV/0!
ALLTPVAIAAGRK	AVGDVCGKALLTPVAI	VAIAAGRKLAHRLFEY	1279.8	P00390-2;P00390;P00390-3;P00390-4;P00390-5	P00390-2	GSR	Glutathione reductase, mitochondrial	yes	no	3	9.7726e-05	65.232	0	0	0	0	0	0	0	0	0	0	0	0	#DIV/0!	#DIV/0!	#DIV/0!	#DIV/0!	#DIV/0!	#DIV/0!
ALLVQVVNK	CNKPEEEKALLVQVVN	LLVQVVNKLGDPQNRI	982.618	Q03701	Q03701	CEBPZ	CCAAT/enhancer-binding protein zeta	yes	yes	2	0.0032296	64.236	0	0	0	0	0	0	0	0	0	0	0	0	#DIV/0!	#DIV/0!	#DIV/0!	#DIV/0!	#DIV/0!	#DIV/0!
ALLVTASQCQQPAENK	HTGLKLERALLVTASQ	CQQPAENKLSDLLAPI	1699.86	Q01518;Q01518-2;Q5T0R1;Q5T0R7;Q5T0R6;Q5T0R5;Q5T0R4;Q5T0R3;Q5T0R2;Q5T0R9	Q01518	CAP1	Adenylyl cyclase-associated protein 1;Adenylyl cyclase-associated protein	yes	no	3	0.0003034	43.69	31029	34027	34246	0	0	2429.1	39982	20250	28488	6302.7	4194.2	4969.6	0	0	0.0662329	0.136172	0.171583	0.148534
ALLYLCGGDD	DTKGDYQKALLYLCGG	LYLCGGDD________	1038.47	P07355;P07355-2;A6NMY6	P07355	ANXA2;ANXA2P2	Annexin A2;Putative annexin A2-like protein	yes	no	2	3.2352e-05	92.925	344350	426630	314990	5762.6	6884.1	8301.2	258000	210930	207430	0	2080.5	6074.8	0.0164593	0.0158798	0.0256772	0	0.00976712	0.0284528
ALMDEVVK	EAFARGTKALMDEVVK	ALMDEVVKATSRGCIT	903.474	P00558;P00558-2	P00558	PGK1	Phosphoglycerate kinase 1	yes	no	2	0.0098058	54.205	0	0	0	0	0	0	0	0	0	0	0	0	#DIV/0!	#DIV/0!	#DIV/0!	#DIV/0!	#DIV/0!	#DIV/0!
ALMGLYHGQVLCK	LVMTKESKALMGLYHG	YHGQVLCKKNKFGAPQ	1431.74	P40939	P40939	HADHA	Trifunctional enzyme subunit alpha, mitochondrial;Long-chain enoyl-CoA hydratase;Long chain 3-hydroxyacyl-CoA dehydrogenase	yes	yes	4	0.0067997	27.409	241650	319250	238520	69402	56358	56244	82434	74935	63397	6072	7449.5	6515.4	0.22312	0.150045	0.19081	0.0686055	0.0904236	0.0931938
ALMLQGVDLLADAVAVTMGPK	VKFGADARALMLQGVD	VAVTMGPKGRTVIIEQ	2112.13	P10809;E7ESH4;E7EXB4;P10809-2;C9JL25;C9JL19;C9JCQ4;C9J0S9	P10809	HSPD1	60 kDa heat shock protein, mitochondrial	yes	no	3	2.84e-37	102.33	0	0	0	0	0	0	0	0	0	0	0	0	#DIV/0!	#DIV/0!	#DIV/0!	#DIV/0!	#DIV/0!	#DIV/0!
ALMQVVDFLSR	INLNCTQKALMQVVDF	QVVDFLSRNKQLYQKT	1277.68	E7EXA3;Q6X734;Q9GZT8-3;Q9GZT8-2;Q9GZT8	E7EXA3	NIF3L1	NIF3-like protein 1	yes	no	2	0.017147	37.191	0	0	0	0	0	0	0	0	0	0	0	0	#DIV/0!	#DIV/0!	#DIV/0!	#DIV/0!	#DIV/0!	#DIV/0!
ALMTVGKEPFPTIYVDSQK	KPFKTGLKALMTVGKE	TIYVDSQKENERWNVI	2123.1	O43776;K7EQ35;K7EIU7;O43776-2;K7EJ19	O43776	NARS	Asparagine--tRNA ligase, cytoplasmic	yes	no	3	1.7182e-09	54.964	0	0	0	0	0	0	0	0	0	0	0	0	#DIV/0!	#DIV/0!	#DIV/0!	#DIV/0!	#DIV/0!	#DIV/0!
ALNAGYILNGLTVSIPGLER	NVLEQKQKALNAGYIL	VSIPGLERALQQYTLE	2070.15	Q9Y678	Q9Y678	COPG1	Coatomer subunit gamma-1	yes	yes	3	0.00044031	30.428	0	0	0	0	0	0	0	0	0	0	0	0	#DIV/0!	#DIV/0!	#DIV/0!	#DIV/0!	#DIV/0!	#DIV/0!
ALNALCDGLIDELNQALK	LIQLNRPKALNALCDG	DELNQALKTFEEDPAV	1912.99	P30084	P30084	ECHS1	Enoyl-CoA hydratase, mitochondrial	yes	yes	3	0.041475	15.09	0	0	0	0	0	0	0	0	0	0	0	0	#DIV/0!	#DIV/0!	#DIV/0!	#DIV/0!	#DIV/0!	#DIV/0!
ALNFGLGRPLPLHFLR	QMEMKILRALNFGLGR	PLPLHFLRRASKIGEV	1820.06	E9PC90;P14635;P14635-2;H0YA62	E9PC90	CCNB1	G2/mitotic-specific cyclin-B1	yes	no	4	1.2979e-08	75.462	0	0	0	0	0	0	0	0	0	0	0	0	#DIV/0!	#DIV/0!	#DIV/0!	#DIV/0!	#DIV/0!	#DIV/0!
ALNLAYSSIYGSYR	PQYLHGSKALNLAYSS	SSIYGSYRNFVGPPHF	1576.79	Q7L576;Q7L576-3;Q7L576-2	Q7L576	CYFIP1	Cytoplasmic FMR1-interacting protein 1	yes	no	2	0.021573	24.382	0	0	0	0	0	0	0	0	0	0	0	0	#DIV/0!	#DIV/0!	#DIV/0!	#DIV/0!	#DIV/0!	#DIV/0!
ALNMAIPGGPKFEPLVR	LKAFFTSKALNMAIPG	PKFEPLVRDINLQDED	1809	Q6P2Q9;I3L0J9	Q6P2Q9	PRPF8	Pre-mRNA-processing-splicing factor 8	yes	no	3	3.054e-05	52.254	0	0	0	0	0	0	0	0	0	0	0	0	#DIV/0!	#DIV/0!	#DIV/0!	#DIV/0!	#DIV/0!	#DIV/0!
ALNTSYQSQLIKPSR	QSGSQDLKALNTSYQS	SQLIKPSRMRKYPNRP	1704.92	P18146	P18146	EGR1	Early growth response protein 1	yes	yes	3	6.2411e-29	94.717	0	0	0	0	0	0	0	0	0	0	0	0	#DIV/0!	#DIV/0!	#DIV/0!	#DIV/0!	#DIV/0!	#DIV/0!
ALNVAPVRDTK	________________	VAPVRDTKWLTLEVCR	1182.67	O95205;Q5VZF2-3;Q5VZF2-2;Q5VZF2	O95205	MBLL;MBNL2	Muscleblind-like protein 2	yes	no	2	0.0012368	65.224	0	0	0	0	0	0	0	0	0	0	0	0	#DIV/0!	#DIV/0!	#DIV/0!	#DIV/0!	#DIV/0!	#DIV/0!
ALPASETPK	TPRGKKRKALPASETP	LPASETPKAAESETPG	912.492	O76021;J3QSV6;O76021-2	O76021	RSL1D1	Ribosomal L1 domain-containing protein 1	yes	no	2	0.0031241	68.383	0	0	0	0	0	0	0	0	0	0	0	0	#DIV/0!	#DIV/0!	#DIV/0!	#DIV/0!	#DIV/0!	#DIV/0!
ALPAVQQNNLDEDLIRK	LAQAVNARALPAVQQN	LDEDLIRKLAYVAAGD	1936.04	P22314-2;P22314	P22314-2	UBA1	Ubiquitin-like modifier-activating enzyme 1	yes	no	3	1.3449e-21	76.82	0	0	0	0	0	0	0	0	0	0	0	0	#DIV/0!	#DIV/0!	#DIV/0!	#DIV/0!	#DIV/0!	#DIV/0!
ALPEFFNGK	CIHVIERRALPEFFNG	LPEFFNGKNKSKTPEI	1021.52	Q92922;F8VXC8;Q8TAQ2-2;Q8TAQ2-3;Q8TAQ2	Q92922	SMARCC1;SMARCC2	SWI/SNF complex subunit SMARCC1;SWI/SNF complex subunit SMARCC2	no	no	2	0.003293	65.252	0	0	0	0	0	0	0	0	0	0	0	0	#DIV/0!	#DIV/0!	#DIV/0!	#DIV/0!	#DIV/0!	#DIV/0!
ALPFWNEEIVPQIK	SLKDTIARALPFWNEE	EEIVPQIKEGKRVLIA	1682.9	P18669;P15259;Q8N0Y7	P18669	PGAM1;PGAM2;PGAM4	Phosphoglycerate mutase 1;Phosphoglycerate mutase 2;Probable phosphoglycerate mutase 4	yes	no	2	0.049035	20.287	0	0	0	0	0	0	0	0	0	0	0	0	#DIV/0!	#DIV/0!	#DIV/0!	#DIV/0!	#DIV/0!	#DIV/0!
ALPGQLKPFETLLSQNQGGK	AGKDDYVKALPGQLKP	LSQNQGGKTFIVGDQI	2125.15	P09211;A0A087X243	P09211	GSTP1	Glutathione S-transferase P	yes	no	3	1.6878e-10	60.034	0	0	0	0	0	0	0	0	0	0	0	0	#DIV/0!	#DIV/0!	#DIV/0!	#DIV/0!	#DIV/0!	#DIV/0!
ALPLALVLHELGAGR	DGTVELVRALPLALVL	LHELGAGRSRAGEPLR	1528.91	C9JGI3;P19971;P19971-2	C9JGI3	TYMP	Thymidine phosphorylase	yes	no	3	1.7797e-06	58.831	0	0	0	0	0	0	0	0	0	0	0	0	#DIV/0!	#DIV/0!	#DIV/0!	#DIV/0!	#DIV/0!	#DIV/0!
ALPLEAEVAPVK	NVILTKDKALPLEAEV	EAEVAPVKDMAQLPET	1235.71	E7EVA0;P27816-6;P27816;P27816-2	E7EVA0	MAP4	Microtubule-associated protein;Microtubule-associated protein 4	yes	no	2	0.027929	24.855	0	0	0	0	0	0	0	0	0	0	0	0	#DIV/0!	#DIV/0!	#DIV/0!	#DIV/0!	#DIV/0!	#DIV/0!
ALPLIVGAQLIHADK	QGELVHPKALPLIVGA	AQLIHADKLGEKVEDS	1557.92	Q5SSJ5;X6RGJ2;B0QZK9;B0QZK8;Q5SSJ5-5	Q5SSJ5	HP1BP3	Heterochromatin protein 1-binding protein 3	yes	no	3	0.00015058	46.319	0	0	0	0	0	0	0	0	0	0	0	0	#DIV/0!	#DIV/0!	#DIV/0!	#DIV/0!	#DIV/0!	#DIV/0!
ALPSEELNR	ESEAPGQRALPSEELN	LPSEELNRQLEKLLKE	1027.53	E7EX73;E9PGM1;E7EUU4;Q04637-8;Q04637-7;H7C0V6	E7EX73	EIF4G1	Eukaryotic translation initiation factor 4 gamma 1	no	no	2	1.8226e-12	139.28	0	0	0	0	0	0	0	0	0	0	0	0	#DIV/0!	#DIV/0!	#DIV/0!	#DIV/0!	#DIV/0!	#DIV/0!
ALQALEELR	EAAREKQRALQALEEL	LQALEELRLQAEEAER	1041.58	Q15149-3;Q15149-4	Q15149-4	PLEC	Plectin	no	no	2	0.0034543	71.501	0	0	0	0	0	0	0	0	0	0	0	0	#DIV/0!	#DIV/0!	#DIV/0!	#DIV/0!	#DIV/0!	#DIV/0!
ALQALQQEHKAEIITVSDGR	LDEATLLRALQALQQE	IITVSDGRGVKFF___	2206.17	K7EKV4;Q9BRG1	K7EKV4	VPS25	Vacuolar protein-sorting-associated protein 25	yes	no	4	0.00023844	35.389	0	0	0	0	0	0	0	0	0	0	0	0	#DIV/0!	#DIV/0!	#DIV/0!	#DIV/0!	#DIV/0!	#DIV/0!
ALQAQEIECR	DRRERMLRALQAQEIE	QAQEIECRLVEAVDGK	1159.57	Q8NBJ5;M0QX72	Q8NBJ5	COLGALT1	Procollagen galactosyltransferase 1	yes	no	3	1.8317e-05	76.943	172660	208250	168980	36501	44706	56644	170180	154500	146380	38968	20745	34270	0.174512	0.176734	0.251055	0.186318	0.118377	0.189704
ALQASALK	ALTFSYGRALQASALK	ALQASALKAWGGKKEN	800.476	P04075;H3BQN4;J3KPS3;P04075-2;H3BR68	P04075	ALDOA	Fructose-bisphosphate aldolase A;Fructose-bisphosphate aldolase	yes	no	2	0.0013265	112.37	0	0	0	0	0	0	0	0	0	0	0	0	#DIV/0!	#DIV/0!	#DIV/0!	#DIV/0!	#DIV/0!	#DIV/0!
ALQASALNAWR	ALTFSYGRALQASALN	ASALNAWRGQRDNAGA	1199.64	P09972;A8MVZ9	P09972	ALDOC	Fructose-bisphosphate aldolase C;Fructose-bisphosphate aldolase	yes	no	2	1.1502e-08	99.802	0	0	0	0	0	0	0	0	0	0	0	0	#DIV/0!	#DIV/0!	#DIV/0!	#DIV/0!	#DIV/0!	#DIV/0!
ALQATVGNSYK	KAANGSLRALQATVGN	ATVGNSYKCNAEEHVR	1150.6	P11279;P11279-2	P11279	LAMP1	Lysosome-associated membrane glycoprotein 1	yes	no	2	7.5069e-06	96.034	0	0	0	0	0	0	0	0	0	0	0	0	#DIV/0!	#DIV/0!	#DIV/0!	#DIV/0!	#DIV/0!	#DIV/0!
ALQDEWDAVMLHSFTLR	TSIPAILKALQDEWDA	MLHSFTLRQQLQTTRQ	2030.99	Q9UMS4;F5GY56	Q9UMS4	PRPF19	Pre-mRNA-processing factor 19	yes	no	3	4.0299e-05	35.64	0	0	0	0	0	0	0	0	0	0	0	0	#DIV/0!	#DIV/0!	#DIV/0!	#DIV/0!	#DIV/0!	#DIV/0!
ALQDLENAASGDAAVHQR	PQTLDLVRALQDLENA	GDAAVHQRIASLPVEV	1864.9	A0A0C4DGQ6;Q96P16-3;Q96P16;K7EP82	A0A0C4DGQ6	RPRD1A	Regulation of nuclear pre-mRNA domain-containing protein 1A	yes	no	3	5.9202e-09	62.475	0	0	0	0	0	0	0	0	0	0	0	0	#DIV/0!	#DIV/0!	#DIV/0!	#DIV/0!	#DIV/0!	#DIV/0!
ALQEFDLALR	RKKEKIAKALQEFDLA	QEFDLALRGKKKRKKF	1174.63	B7Z6D5;Q96GQ7	B7Z6D5	DDX27	Probable ATP-dependent RNA helicase DDX27	yes	no	2	0.0016788	58.981	0	0	0	0	0	0	0	0	0	0	0	0	#DIV/0!	#DIV/0!	#DIV/0!	#DIV/0!	#DIV/0!	#DIV/0!
ALQEGAEIVVCTPGR	GSMWEQAKALQEGAEI	IVVCTPGRLIDHVKKK	1541.79	Q86XP3;Q86XP3-2;A0A0A0MSJ0	Q86XP3	DDX42	ATP-dependent RNA helicase DDX42	yes	no	3	3.639e-08	88.075	72251	93098	80330	5273.9	5179.9	8979.9	71498	65066	62730	6741.5	3627.7	3058.3	0.0680285	0.0527067	0.100548	0.0861649	0.0528098	0.046487
ALQFLEEVK	GFEAAKEKALQFLEEV	LQFLEEVKVSREMDRE	1075.59	P40227;P40227-2	P40227	CCT6A	T-complex protein 1 subunit zeta	yes	no	2	8.3919e-05	107.66	0	0	0	0	0	0	0	0	0	0	0	0	#DIV/0!	#DIV/0!	#DIV/0!	#DIV/0!	#DIV/0!	#DIV/0!
ALQGASQIIAEIR	KEAADMLKALQGASQI	SQIIAEIRETHLW___	1368.77	G8JLD5;O00429-4;O00429-5;O00429-3;O00429-2;O00429;O00429-8;O00429-6;O00429-7	G8JLD5	DNM1L	Dynamin-1-like protein	yes	no	2	0.0011736	41.283	0	0	0	0	0	0	0	0	0	0	0	0	#DIV/0!	#DIV/0!	#DIV/0!	#DIV/0!	#DIV/0!	#DIV/0!
ALQGDYDQSR	LEAQLERRALQGDYDQ	QGDYDQSRTKVLHMSL	1151.52	Q9Y6D9-3;Q9Y6D9;C9JP81	Q9Y6D9-3	MAD1L1	Mitotic spindle assembly checkpoint protein MAD1	yes	no	2	0.0018611	49.418	0	0	0	0	0	0	0	0	0	0	0	0	#DIV/0!	#DIV/0!	#DIV/0!	#DIV/0!	#DIV/0!	#DIV/0!
ALQGISGLK	EKCGQIHKALQGISGL	LQGISGLKVVGESLSP	885.528	O15269	O15269	SPTLC1	Serine palmitoyltransferase 1	yes	yes	2	0.0065566	46.426	0	0	0	0	0	0	0	0	0	0	0	0	#DIV/0!	#DIV/0!	#DIV/0!	#DIV/0!	#DIV/0!	#DIV/0!
ALQHMTDFAIQFNK	MEMNFTNKALQHMTDF	DFAIQFNKNSFGVIPS	1662.82	P63010-3;P63010;P63010-2;A0A087X253	P63010-3	AP2B1	AP-2 complex subunit beta	yes	no	3	0.0042035	18.832	0	0	0	0	0	0	0	0	0	0	0	0	#DIV/0!	#DIV/0!	#DIV/0!	#DIV/0!	#DIV/0!	#DIV/0!
ALQIPEVYLR	KVVTANHRALQIPEVY	QIPEVYLREAPWPSAQ	1200.69	F8W9S7;Q14C86-3;Q14C86-4;Q14C86-5;Q14C86-2;Q14C86;Q14C86-6	F8W9S7	GAPVD1	GTPase-activating protein and VPS9 domain-containing protein 1	yes	no	2	0.016169	32.892	0	0	0	0	0	0	0	0	0	0	0	0	#DIV/0!	#DIV/0!	#DIV/0!	#DIV/0!	#DIV/0!	#DIV/0!
ALQLEEER	ELSEQIQRALQLEEER	ALQLEEERKRAQEEAE	986.503	E7EQR4;P15311	E7EQR4	EZR	Ezrin	yes	no	2	5.024e-43	166.05	0	0	0	0	0	0	0	0	0	0	0	0	#DIV/0!	#DIV/0!	#DIV/0!	#DIV/0!	#DIV/0!	#DIV/0!
ALQLEEERK	ELSEQIQRALQLEEER	LQLEEERKRAQEEAER	1114.6	E7EQR4;P15311	E7EQR4	EZR	Ezrin	yes	no	2	5.8884e-13	139.88	0	0	0	0	0	0	0	0	0	0	0	0	#DIV/0!	#DIV/0!	#DIV/0!	#DIV/0!	#DIV/0!	#DIV/0!
ALQLEEERKR	ELSEQIQRALQLEEER	QLEEERKRAQEEAERL	1270.7	E7EQR4;P15311	E7EQR4	EZR	Ezrin	yes	no	3	1.9304e-05	96.89	0	0	0	0	0	0	0	0	0	0	0	0	#DIV/0!	#DIV/0!	#DIV/0!	#DIV/0!	#DIV/0!	#DIV/0!
ALQLEVDRLEELK	GSKAKVRKALQLEVDR	VDRLEELKMQNMKKVI	1554.86	O43663-2;O43663-4;O43663;O43663-3	O43663-2	PRC1	Protein regulator of cytokinesis 1	yes	no	3	0.0082961	20.733	0	0	0	0	0	0	0	0	0	0	0	0	#DIV/0!	#DIV/0!	#DIV/0!	#DIV/0!	#DIV/0!	#DIV/0!
ALQLLHCFPLDIR	FEKYFNHKALQLLHCF	HCFPLDIRLKDGSLFW	1537.84	A0AVT1;A0AVT1-2	A0AVT1	UBA6	Ubiquitin-like modifier-activating enzyme 6	yes	no	4	0.0065618	27.681	30223	34259	25837	0	0	0	23407	24370	14376	0	0	0	0	0	0	0	0	0
ALQLLQMYYEGRFPCLEEK	QGMGYGSRALQLLQMY	RFPCLEEKVLETPQEI	2330.14	Q9H0A0;Q9H0A0-2;A0A087WV29	Q9H0A0	NAT10	N-acetyltransferase 10	yes	no	4	0.00064229	33.405	100220	101420	76438	4828.1	0	0	88705	65540	77842	3380.7	3568.9	0	0.0459609	0	0	0.0367125	0.0516417	0
ALQNAVTTFVNR	ESHEQFLKALQNAVTT	AVTTFVNRMKSNHMRG	1332.71	O14964;O14964-2	O14964	HGS	Hepatocyte growth factor-regulated tyrosine kinase substrate	yes	no	2	0.00045395	61.65	0	0	0	0	0	0	0	0	0	0	0	0	#DIV/0!	#DIV/0!	#DIV/0!	#DIV/0!	#DIV/0!	#DIV/0!
ALQPLEEGEDEEK	EQQGLLLRALQPLEEG	EEGEDEEKVSHQAGDH	1485.68	Q14764	Q14764	MVP	Major vault protein	yes	yes	2	0.0036771	33.225	0	0	0	0	0	0	0	0	0	0	0	0	#DIV/0!	#DIV/0!	#DIV/0!	#DIV/0!	#DIV/0!	#DIV/0!
ALQQEQEIEQR	RLKAAFVKALQQEQEI	QEQEIEQRLLQQGTAP	1370.68	Q86YP4-2;Q86YP4;Q86YP4-3;A0A0U1RR30	Q86YP4-2	GATAD2A	Transcriptional repressor p66-alpha	no	no	2	7.2164e-10	104.17	0	0	0	0	0	0	0	0	0	0	0	0	#DIV/0!	#DIV/0!	#DIV/0!	#DIV/0!	#DIV/0!	#DIV/0!
ALQQNGAPGIAK	TKGKRLPRALQQNGAP	NGAPGIAKVKAN____	1166.64	Q9BW60;Q9BW60-2	Q9BW60	ELOVL1	Elongation of very long chain fatty acids protein 1	yes	no	2	0.00078119	75.043	0	0	0	0	0	0	0	0	0	0	0	0	#DIV/0!	#DIV/0!	#DIV/0!	#DIV/0!	#DIV/0!	#DIV/0!
ALQQYTLEPSEKPFDLK	VSIPGLERALQQYTLE	SEKPFDLKSVPLATAP	2006.04	Q9Y678	Q9Y678	COPG1	Coatomer subunit gamma-1	yes	yes	3	0.0011402	36.593	0	0	0	0	0	0	0	0	0	0	0	0	#DIV/0!	#DIV/0!	#DIV/0!	#DIV/0!	#DIV/0!	#DIV/0!
ALQSGQCAGAALDVFTEEPPRDR	VDEGALLRALQSGQCA	TEEPPRDRALVDHENV	2430.16	O43175;Q5SZU1	O43175	PHGDH	D-3-phosphoglycerate dehydrogenase	yes	no	4	0.00043157	27.035	33675	35033	34737	0	0	0	0	0	0	0	0	0	0	0	0	#DIV/0!	#DIV/0!	#DIV/0!
ALQSLACGKPTQR	IPERELVRALQSLACG	ACGKPTQRVLTKEPKS	1371.73	Q13618-3;Q13618-2;Q13618;A0A087WTG3	Q13618-3	CUL3	Cullin-3	yes	no	3;4	0.00040868	48.112	163820	193460	179300	21094	13095	17980	39139	24188	27990	4056	0	0	0.114075	0.0633972	0.0911395	0.0938998	0	0
ALQSNIIPFCDEVMQLLLENLGNENVHR	GLVGDLCRALQSNIIP	LGNENVHRSVKPQILS	3208.6	Q14974;Q14974-2;J3KTM9	Q14974	KPNB1	Importin subunit beta-1	yes	no	4	1.2328e-24	55.417	4030.9	7345.4	5050.6	0	0	0	26040	21785	24918	0	0	0	0	0	0	0	0	0
ALQSVGQIVGEVLK	EKSENDLKALQSVGQI	QIVGEVLKQLTEEKFI	1439.83	A0A087X2I1;P62333;H0YJC0;H0YJE9;H0YJT1	A0A087X2I1	PSMC6	26S protease regulatory subunit 10B	yes	no	3	0.025525	13.119	0	0	0	0	0	0	0	0	0	0	0	0	#DIV/0!	#DIV/0!	#DIV/0!	#DIV/0!	#DIV/0!	#DIV/0!
ALQVGCLLR	GAGIIQTKALQVGCLL	LQVGCLLRLEPNAQAQ	971.559	O95782-2;O95782	O95782-2	AP2A1	AP-2 complex subunit alpha-1	yes	no	3	0.015531	31.76	0	0	0	0	0	0	73298	60578	58563	0	0	2956.6	#DIV/0!	#DIV/0!	#DIV/0!	0	0	0.0480595
ALQYACGNALVCDNVEDARR	YEPPHIKKALQYACGN	DNVEDARRIAFGGHQR	2180.01	Q14683;G8JLG1	Q14683	SMC1A	Structural maintenance of chromosomes protein 1A;Structural maintenance of chromosomes protein	yes	no	5	0.034325	11.231	0	0	0	0	0	0	0	0	0	0	0	0	#DIV/0!	#DIV/0!	#DIV/0!	#DIV/0!	#DIV/0!	#DIV/0!
ALRDAKLDK	GTLDPVEKALRDAKLD	LRDAKLDKSQIHDIVL	1028.6	P11142;E9PKE3;P11142-2;E9PNE6;A8K7Q2;P54652;A0A0G2JIW1;P0DMV9;P0DMV8;P0DMV8-2;V9GZ37;E9PN89;P17066;P48741	P11142	HSPA8;HSPA2;HSPA1B;HSPA1A;HSPA6;HSPA7	Heat shock cognate 71 kDa protein;Heat shock-related 70 kDa protein 2;Heat shock 70 kDa protein 1B;Heat shock 70 kDa protein 1A;Heat shock 70 kDa protein 6;Putative heat shock 70 kDa protein 7	no	no	2	1.3027e-06	131.62	0	0	0	0	0	0	0	0	0	0	0	0	#DIV/0!	#DIV/0!	#DIV/0!	#DIV/0!	#DIV/0!	#DIV/0!
ALRETLPAEQDLTTK	ELVKHGLRALRETLPA	AEQDLTTKNVSIGIVG	1684.9	P25786;P25786-2;F5GX11	P25786	PSMA1	Proteasome subunit alpha type-1	yes	no	3	1.6646e-25	111.81	0	0	0	0	0	0	0	0	0	0	0	0	#DIV/0!	#DIV/0!	#DIV/0!	#DIV/0!	#DIV/0!	#DIV/0!
ALRLDVGNFSWGSECCTR	RGGNKKYRALRLDVGN	WGSECCTRKTRIIDVV	2012.92	P62241	P62241	RPS8	40S ribosomal protein S8	yes	yes	4;5	6.0361e-05	44.816	89949	112360	89793	5940	18537	5250.2	196780	181510	189910	49994	38499	39204	0.0619466	0.141615	0.0552401	0.20259	0.174988	0.171111
ALRLDVGNFSWGSECCTRK	RGGNKKYRALRLDVGN	GSECCTRKTRIIDVVY	2141.01	P62241	P62241	RPS8	40S ribosomal protein S8	yes	yes	6	0.0042678	24.793	0	0	0	0	0	0	180200	145200	144750	31366	21769	38637	#DIV/0!	#DIV/0!	#DIV/0!	0.148256	0.130377	0.210686
ALRTDYNASVSVPDSSGPER	GKGGKNIKALRTDYNA	PDSSGPERILSISADI	2120.01	P61978;P61978-2;P61978-3;Q5T6W2	P61978-3	HNRNPK	Heterogeneous nuclear ribonucleoprotein K	no	no	3	5.3945e-22	90.822	0	0	0	0	0	0	0	0	0	0	0	0	#DIV/0!	#DIV/0!	#DIV/0!	#DIV/0!	#DIV/0!	#DIV/0!
ALRYPMAVGLNK	________________	PMAVGLNKGHKVTKNV	1331.74	Q9Y3U8;J3QSB5;J3KTD3	Q9Y3U8	RPL36	60S ribosomal protein L36	yes	no	3	0.00043114	60.305	0	0	0	0	0	0	0	0	0	0	0	0	#DIV/0!	#DIV/0!	#DIV/0!	#DIV/0!	#DIV/0!	#DIV/0!
ALSAEAALAR	KLKHMEARALSAEAAL	SAEAALARAREDLQKM	971.54	O60678;A0A0A0MSN7;O60678-2	O60678	PRMT3	Protein arginine N-methyltransferase 3	yes	no	2	0.0016696	69.825	0	0	0	0	0	0	0	0	0	0	0	0	#DIV/0!	#DIV/0!	#DIV/0!	#DIV/0!	#DIV/0!	#DIV/0!
ALSAIADLLTNEHER	RSALRQEKALSAIADL	LLTNEHERVVKAASGA	1651.85	C9JZR2;O60716-21;O60716-19;O60716-18;O60716-17;O60716-13;O60716-11;O60716-10;O60716-9;O60716-5;O60716-3;O60716-2;O60716;O60716-24;O60716-23;O60716-22;O60716-20;O60716-16;O60716-15;O60716-14;O60716-12;O60716-8;O60716-7;O60716-6;O60716-4;O60716-29;O60716-27;O60716-26;O60716-25;O60716-32;O60716-31;O60716-30;O60716-28	C9JZR2	CTNND1	Catenin delta-1	yes	no	3	1.5509e-15	100.11	0	0	0	0	0	0	0	0	0	0	0	0	#DIV/0!	#DIV/0!	#DIV/0!	#DIV/0!	#DIV/0!	#DIV/0!
ALSDHHIYLEGTLLKPNMVTPGHACTQK	KVLAAVYKALSDHHIY	PGHACTQKFSHEEIAM	3073.55	P04075;H3BQN4;J3KPS3;P04075-2;H3BU78	P04075	ALDOA	Fructose-bisphosphate aldolase A;Fructose-bisphosphate aldolase	yes	no	5;6	6.0975e-25	57.21	225490	239250	207480	46330	46704	41666	233850	197760	225480	37760	16085	21978	0.170444	0.163327	0.167235	0.139023	0.075218	0.0888151
ALSELAALCYLIAFQVPRPK	HSSNVQWRALSELAAL	AFQVPRPKIKLIKGEA	2202.22	P49792;J3KNE0;A6NKT7;O14715;Q7Z3J3;Q99666;F8W705;Q99666-2	P49792	RANBP2;RGPD3;RGPD8;RGPD4;RGPD5	E3 SUMO-protein ligase RanBP2;RanBP2-like and GRIP domain-containing protein 3;RANBP2-like and GRIP domain-containing protein 8;RanBP2-like and GRIP domain-containing protein 4;RANBP2-like and GRIP domain-containing protein 5/6	yes	no	4	0.0007664	31.514	10576	16562	6341.5	0	0	0	0	0	0	0	0	0	0	0	0	#DIV/0!	#DIV/0!	#DIV/0!
ALSFLGFSAPTPIQALTLAPAIR	FVPRPVLRALSFLGFS	LTLAPAIRDKLDILGA	2354.34	G3V529;Q9GZR7	G3V529	DDX24	ATP-dependent RNA helicase DDX24	yes	no	3	2.5849e-08	46.833	0	0	0	0	0	0	0	0	0	0	0	0	#DIV/0!	#DIV/0!	#DIV/0!	#DIV/0!	#DIV/0!	#DIV/0!
ALSFLGFSAPTPIQALTLAPAIRDK	FVPRPVLRALSFLGFS	LAPAIRDKLDILGAAE	2597.46	G3V529;Q9GZR7	G3V529	DDX24	ATP-dependent RNA helicase DDX24	yes	no	3	0.0061443	18.403	0	0	0	0	0	0	0	0	0	0	0	0	#DIV/0!	#DIV/0!	#DIV/0!	#DIV/0!	#DIV/0!	#DIV/0!
ALSGVLEQDRVQSLK	KNKFDVQKALSGVLEQ	QDRVQSLKDKNEATVS	1641.9	Q9Y450;Q9Y450-4;E9PN23;G5E991;E9PMN1;E9PLR4;Q9Y450-2;E9PJ90	Q9Y450	HBS1L	HBS1-like protein	yes	no	3	0.0010879	30.133	0	0	0	0	0	0	0	0	0	0	0	0	#DIV/0!	#DIV/0!	#DIV/0!	#DIV/0!	#DIV/0!	#DIV/0!
ALSGYCGFMAANLYAR	MKCLTPEKALSGYCGF	MAANLYARSIFGEDAL	1706.79	P53618	P53618	COPB1	Coatomer subunit beta	yes	yes	3	0.0011119	29.733	0	0	0	0	0	0	216980	184440	186310	35598	8925.8	45618	#DIV/0!	#DIV/0!	#DIV/0!	0.140939	0.0461602	0.19669
ALSNLESIPGGYNALRR	EMMRNQDRALSNLESI	GGYNALRRMYTDIQEP	1829.97	Q9UMX0;Q9UMX0-2;Q9UMX0-3;H0YDS0;Q9NRR5	Q9UMX0	UBQLN1;UBQLN4	Ubiquilin-1;Ubiquilin-4	no	no	3	5.6933e-09	74.789	0	0	0	0	0	0	0	0	0	0	0	0	#DIV/0!	#DIV/0!	#DIV/0!	#DIV/0!	#DIV/0!	#DIV/0!
ALSPLEEWLR	AVLGALGRALSPLEEW	SPLEEWLRLHTYLAGE	1212.65	P26640;A0A140T936;A0A140T954;A2ABF4;A0A0G2JJT9;A0A140T904	P26640	VARS	Valine--tRNA ligase	yes	no	2	4.5973e-05	91.069	0	0	0	0	0	0	0	0	0	0	0	0	#DIV/0!	#DIV/0!	#DIV/0!	#DIV/0!	#DIV/0!	#DIV/0!
ALSRQEMQEVQSSR	GHNAEVRKALSRQEMQ	MQEVQSSRSGRGGNFG	1647.8	P22626;P22626-2	P22626	HNRNPA2B1	Heterogeneous nuclear ribonucleoproteins A2/B1	yes	no	3	2.1507e-208	166.86	0	0	0	0	0	0	0	0	0	0	0	0	#DIV/0!	#DIV/0!	#DIV/0!	#DIV/0!	#DIV/0!	#DIV/0!
ALSSSVIR	RLERAKRRALSSSVIR	ALSSSVIRELKEQYSD	831.481	Q8NEJ9-2;Q8NEJ9;H0YJ17	Q8NEJ9-2	NGDN	Neuroguidin	yes	no	2	0.012471	51.787	0	0	0	0	0	0	0	0	0	0	0	0	#DIV/0!	#DIV/0!	#DIV/0!	#DIV/0!	#DIV/0!	#DIV/0!
ALSTDPAAPNLK	SKLLLAAKALSTDPAA	DPAAPNLKSQLAAAAR	1196.64	Q9Y490	Q9Y490	TLN1	Talin-1	yes	yes	2	0.0006023	52.482	0	0	0	0	0	0	0	0	0	0	0	0	#DIV/0!	#DIV/0!	#DIV/0!	#DIV/0!	#DIV/0!	#DIV/0!
ALSTMDLQK	QVTKALDKALSTMDLQ	LSTMDLQKVSSVMDRF	1005.52	Q9HD42;F5H875;F8VUA2;F8VVT7	Q9HD42	CHMP1A	Charged multivesicular body protein 1a	yes	no	2	0.0054264	47.574	0	0	0	0	0	0	0	0	0	0	0	0	#DIV/0!	#DIV/0!	#DIV/0!	#DIV/0!	#DIV/0!	#DIV/0!
ALSVETEK	VHELYKEKALSVETEK	ALSVETEKLLKYLEAV	875.46	P10155-3;P10155-5;P10155-4;P10155;H0Y9N5	P10155-3	TROVE2	60 kDa SS-A/Ro ribonucleoprotein	yes	no	2	0.013665	50.703	0	0	0	0	0	0	0	0	0	0	0	0	#DIV/0!	#DIV/0!	#DIV/0!	#DIV/0!	#DIV/0!	#DIV/0!
ALSVGNIDDALQCYSEAIKLDPHNHVLYSNR	ELKEKGNKALSVGNID	NHVLYSNRSAAYAKKG	3454.69	P31948;P31948-2;P31948-3;F5H783;F5GXD8	P31948	STIP1	Stress-induced-phosphoprotein 1	yes	no	5;6	4.3633e-17	42.121	60172	75637	69967	760.96	0	5565.2	113850	112710	87115	1205.9	4287.1	3917.1	0.0124885	0	0.0736798	0.010481	0.0366428	0.0430299
ALTDKVTDLLGGLFSK	NAFIRASRALTDKVTD	LLGGLFSKTEMSEVLT	1676.93	O43615;M0QXU7	O43615	TIMM44	Mitochondrial import inner membrane translocase subunit TIM44	yes	no	3	0.0048433	28.58	0	0	0	0	0	0	0	0	0	0	0	0	#DIV/0!	#DIV/0!	#DIV/0!	#DIV/0!	#DIV/0!	#DIV/0!
ALTDYRAELRDDPIISTHLAK	RSLADFEKALTDYRAE	IISTHLAKLYDNLLEQ	2397.27	O00231;O00231-2	O00231	PSMD11	26S proteasome non-ATPase regulatory subunit 11	yes	no	4	0.012636	18.509	0	0	0	0	0	0	0	0	0	0	0	0	#DIV/0!	#DIV/0!	#DIV/0!	#DIV/0!	#DIV/0!	#DIV/0!
ALTGHLEEVVLALLK	PLDETLKKALTGHLEE	EVVLALLKTPAQFDAD	1604.95	P04083;Q5T3N1;Q5T3N0	P04083	ANXA1	Annexin A1;Annexin	yes	no	3	1.3397e-10	68.277	0	0	0	0	0	0	0	0	0	0	0	0	#DIV/0!	#DIV/0!	#DIV/0!	#DIV/0!	#DIV/0!	#DIV/0!
ALTLGALTLPLAR	VQVKDDSRALTLGALT	ALTLPLARLLTAPELI	1308.81	Q9BSJ8;Q9BSJ8-2	Q9BSJ8	ESYT1	Extended synaptotagmin-1	yes	no	2	7.5541e-11	97.456	0	0	0	0	0	0	0	0	0	0	0	0	#DIV/0!	#DIV/0!	#DIV/0!	#DIV/0!	#DIV/0!	#DIV/0!
ALTLIAGSPLK	ITRLTTVKALTLIAGS	LIAGSPLKIDLRPVLG	1082.67	Q86VP6;Q86VP6-2;A0A0C4DGH5	Q86VP6	CAND1	Cullin-associated NEDD8-dissociated protein 1	yes	no	2	0.0011647	60.518	0	0	0	0	0	0	0	0	0	0	0	0	#DIV/0!	#DIV/0!	#DIV/0!	#DIV/0!	#DIV/0!	#DIV/0!
ALTNLPHTDFTLCK	VTAQILLKALTNLPHT	HTDFTLCKCMIDQAHQ	1572.8	K7ES31;K7ERF1;Q9UBQ5-2;Q9UBQ5;K7EQM4;A0A087WVB9	K7ES31	EIF3K	Eukaryotic translation initiation factor 3 subunit K	yes	no	4	2.6387e-06	83.204	499830	519530	463590	17665	26410	26357	426130	342770	367800	32128	30312	28038	0.0341356	0.0483753	0.0537956	0.070109	0.0812476	0.070832
ALTPAFLVCVGSSPFCK	QHQRYFVKALTPAFLV	VGSSPFCKNFLRGRKV	1738.88	O95801	O95801	TTC4	Tetratricopeptide repeat protein 4	yes	yes	4	0.00073814	35.329	0	0	0	0	0	0	64063	66649	47767	4457.3	0	0	#DIV/0!	#DIV/0!	#DIV/0!	0.0650508	0	0
ALTSEIALLQSR	KSLETEHKALTSEIAL	EIALLQSRLKTEGSDL	1300.74	P04843;B7Z4L4	P04843	RPN1	Dolichyl-diphosphooligosaccharide--protein glycosyltransferase subunit 1	yes	no	2	0.00049073	77.379	0	0	0	0	0	0	0	0	0	0	0	0	#DIV/0!	#DIV/0!	#DIV/0!	#DIV/0!	#DIV/0!	#DIV/0!
ALTSELANAR	ERVQKHLKALTSELAN	TSELANARDESKKTAN	1044.56	P26038	P26038	MSN	Moesin	yes	yes	2	0.0016281	60.436	0	0	0	0	0	0	0	0	0	0	0	0	#DIV/0!	#DIV/0!	#DIV/0!	#DIV/0!	#DIV/0!	#DIV/0!
ALTSELANARDESK	ERVQKHLKALTSELAN	ANARDESKKTANDMIH	1503.75	P26038	P26038	MSN	Moesin	yes	yes	3	5.5873e-26	123.92	0	0	0	0	0	0	0	0	0	0	0	0	#DIV/0!	#DIV/0!	#DIV/0!	#DIV/0!	#DIV/0!	#DIV/0!
ALTSELANARDESKK	ERVQKHLKALTSELAN	NARDESKKTANDMIHA	1631.85	P26038	P26038	MSN	Moesin	yes	yes	3	1.2888e-06	79.614	0	0	0	0	0	0	0	0	0	0	0	0	#DIV/0!	#DIV/0!	#DIV/0!	#DIV/0!	#DIV/0!	#DIV/0!
ALTSVVNYREPK	HFMSALDKALTSVVNY	VVNYREPKSVCKAPEL	1375.75	A0A0A0MTN0;Q13617;Q13617-2;Q5T2B5	A0A0A0MTN0	CUL2	Cullin-2	yes	no	3	0.02467	25.014	0	0	0	0	0	0	0	0	0	0	0	0	#DIV/0!	#DIV/0!	#DIV/0!	#DIV/0!	#DIV/0!	#DIV/0!
ALTTMGFR	VDPQELQKALTTMGFR	ALTTMGFRLSPQAVNS	895.459	C9J0K6;P30626-3;P30626-2;P30626	C9J0K6	SRI	Sorcin	yes	no	2	0.008824	64.803	0	0	0	0	0	0	0	0	0	0	0	0	#DIV/0!	#DIV/0!	#DIV/0!	#DIV/0!	#DIV/0!	#DIV/0!
ALTVPELTQQMFDAK	SRGSQQYRALTVPELT	TQQMFDAKNMMAACDP	1690.86	P68371;A0A0B4J269;Q13509;Q13509-2;P04350	P68371	TUBB4B;TUBB3;TUBB4A	Tubulin beta-4B chain;Tubulin beta-3 chain;Tubulin beta-4A chain	no	no	2;3	0.0072755	28.177	0	0	0	0	0	0	0	0	0	0	0	0	#DIV/0!	#DIV/0!	#DIV/0!	#DIV/0!	#DIV/0!	#DIV/0!
ALTVPELTQQMFDAR	SRGSQQYRALTVPELT	TQQMFDARNMMAACDP	1718.87	Q9BUF5;K7ESM5	Q9BUF5	TUBB6	Tubulin beta-6 chain	yes	no	2	0.052606	27.329	0	0	0	0	0	0	0	0	0	0	0	0	#DIV/0!	#DIV/0!	#DIV/0!	#DIV/0!	#DIV/0!	#DIV/0!
ALTVPELTQQVFDAK	SRGSQQYRALTVPELT	TQQVFDAKNMMAACDP	1658.89	Q5JP53;P07437;Q5ST81	Q5JP53	TUBB	Tubulin beta chain	yes	no	2;3	1.3456e-15	86.463	0	0	0	0	0	0	0	0	0	0	0	0	#DIV/0!	#DIV/0!	#DIV/0!	#DIV/0!	#DIV/0!	#DIV/0!
ALVADSHPESER	HQLSKTSRALVADSHP	DSHPESERISMRQSKV	1309.63	Q01082;A0A087WUZ3;Q01082-3;Q01082-2	Q01082	SPTBN1	Spectrin beta chain, non-erythrocytic 1	yes	no	2	0.00045395	61.65	0	0	0	0	0	0	0	0	0	0	0	0	#DIV/0!	#DIV/0!	#DIV/0!	#DIV/0!	#DIV/0!	#DIV/0!
ALVAIGTHDLDTLSGPFTYTAK	HQNICRKRALVAIGTH	GPFTYTAKRPSDIKFK	2290.18	Q9NSD9;Q9NSD9-2	Q9NSD9	FARSB	Phenylalanine--tRNA ligase beta subunit	yes	no	3	6.3838e-06	34.615	0	0	0	0	0	0	0	0	0	0	0	0	#DIV/0!	#DIV/0!	#DIV/0!	#DIV/0!	#DIV/0!	#DIV/0!
ALVATPGKK	KKGATPGKALVATPGK	LVATPGKKGAAIPAKG	883.549	P19338;C9JYW2;C9JLB1;C9J1H7;C9JWL1	P19338	NCL	Nucleolin	yes	no	2	0.0025288	77.282	0	0	0	0	0	0	0	0	0	0	0	0	#DIV/0!	#DIV/0!	#DIV/0!	#DIV/0!	#DIV/0!	#DIV/0!
ALVAVLLSR	NKVQQYHRALVAVLLS	LVAVLLSRTWHVRRQA	940.607	Q92616	Q92616	GCN1L1	Translational activator GCN1	yes	yes	2	0.00032866	94.114	0	0	0	0	0	0	0	0	0	0	0	0	#DIV/0!	#DIV/0!	#DIV/0!	#DIV/0!	#DIV/0!	#DIV/0!
ALVAYYQK	AIRQSISKALVAYYQK	ALVAYYQKYVDEASKK	954.517	P62249;M0R210;A0A087WZ27;M0R3H0;M0R1M5;M0QX76	P62249	RPS16;ZNF90	40S ribosomal protein S16	yes	no	2	0.0011503	96.048	0	0	0	0	0	0	0	0	0	0	0	0	#DIV/0!	#DIV/0!	#DIV/0!	#DIV/0!	#DIV/0!	#DIV/0!
ALVDGPCTQVR	VDVIDQNRALVDGPCT	DGPCTQVRRQAMPFKC	1157.59	E7EPB3;P50914	E7EPB3	RPL14	60S ribosomal protein L14	yes	no	3	0.0005295	60.641	130040	170420	124190	44503	34584	39315	281850	263470	228270	29805	23836	41010	0.254969	0.168699	0.240451	0.0956346	0.0829638	0.152295
ALVDGPCTQVRR	VDVIDQNRALVDGPCT	GPCTQVRRQAMPFKCM	1313.69	E7EPB3;P50914	E7EPB3	RPL14	60S ribosomal protein L14	yes	no	4	0.0001889	55.98	428930	575750	436310	59928	72542	73425	456080	365350	366520	58975	41807	45840	0.122588	0.111897	0.144045	0.114502	0.10268	0.111165
ALVDHENVISCPHLGASTK	TEEPPRDRALVDHENV	PHLGASTKEAQSRCGE	1989.99	O43175;Q5SZU1	O43175	PHGDH	D-3-phosphoglycerate dehydrogenase	yes	no	4;5	0.0087988	20.154	130480	193590	144260	35376	42064	47386	174650	156880	160530	110260	43519	92782	0.213293	0.178499	0.247258	0.386999	0.217162	0.366276
ALVDILSEVSK	HLQEQPRKALVDILSE	DILSEVSKATLQEILP	1172.67	Q9BQG0;Q9BQG0-2;I3L1L3	Q9BQG0	MYBBP1A	Myb-binding protein 1A	yes	no	2	0.0054338	37.344	0	0	0	0	0	0	0	0	0	0	0	0	#DIV/0!	#DIV/0!	#DIV/0!	#DIV/0!	#DIV/0!	#DIV/0!
ALVEEALAQR	QHSWLPARALVEEALA	VEEALAQRFQVDPSGE	1098.6	Q9HB07;F8VQQ3;F8VR84	Q9HB07	C12orf10	UPF0160 protein MYG1, mitochondrial	yes	no	2	1.5501e-07	107.66	0	0	0	0	0	0	0	0	0	0	0	0	#DIV/0!	#DIV/0!	#DIV/0!	#DIV/0!	#DIV/0!	#DIV/0!
ALVEFTNSPDCLSK	TTRLQAEKALVEFTNS	NSPDCLSKCQLLLERG	1522.73	Q9UIA9;E7ESC6;H0YBE1	Q9UIA9	XPO7	Exportin-7	yes	no	3	0.0143	17.219	0	0	0	0	0	0	32722	29818	23138	1931.3	4573.8	3848	#DIV/0!	#DIV/0!	#DIV/0!	0.0557321	0.132991	0.142592
ALVHERDEAAYGELR	ETHVMDYRALVHERDE	EAAYGELRAMVLDLRA	1727.86	A0A087X1Z3;Q9UL46;H0YM70	A0A087X1Z3	PSME2	Proteasome activator complex subunit 2	yes	no	3	9.2639e-06	77.42	0	0	0	0	0	0	0	0	0	0	0	0	#DIV/0!	#DIV/0!	#DIV/0!	#DIV/0!	#DIV/0!	#DIV/0!
ALVIVMGK	VAVGRAGRALVIVMGK	ALVIVMGKEGVHGGTL	829.51	C9J0J7;G5E9Q6;P35080-2	C9J0J7	PFN2	Profilin;Profilin-2	yes	no	2	0.051598	32.783	0	0	0	0	0	0	0	0	0	0	0	0	#DIV/0!	#DIV/0!	#DIV/0!	#DIV/0!	#DIV/0!	#DIV/0!
ALVLDCHYPEDEVGQEDEAESDIFSIR	IKNDDGKKALVLDCHY	ESDIFSIREVSFQSTG	3078.38	Q07021;I3L3Q7;I3L3B0	Q07021	C1QBP	Complement component 1 Q subcomponent-binding protein, mitochondrial	yes	no	4	5.7135e-93	119.33	84813	109920	64620	0	0	0	135410	94776	111680	0	0	0	0	0	0	0	0	0
ALVLELCCNDESGEDVEVPYVR	RKLGRHVRALVLELCC	DVEVPYVRYTIR____	2451.13	P22314-2;P22314;Q5JRR6	P22314-2	UBA1	Ubiquitin-like modifier-activating enzyme 1	yes	no	4	3.8288e-06	37.884	0	0	0	0	0	0	53342	46509	44096	0	0	0	#DIV/0!	#DIV/0!	#DIV/0!	0	0	0
ALVLPSPRPYVR	EEHHQSLKALVLPSPR	PSPRPYVRIDGAVIPD	1366.81	F5GZ28;P18858-3;P18858	F5GZ28	LIG1	DNA ligase;DNA ligase 1	yes	no	3	0.0077235	31.597	0	0	0	0	0	0	0	0	0	0	0	0	#DIV/0!	#DIV/0!	#DIV/0!	#DIV/0!	#DIV/0!	#DIV/0!
ALVNCQYSSATFSTGER	RARALPDRALVNCQYS	ATFSTGERKRRPHGDR	1832.84	Q9NPD3;E9PI41	Q9NPD3	EXOSC4	Exosome complex component RRP41	yes	no	3	0.00018625	44.005	18029	26965	9092	3498.8	0	2975.2	23840	24926	20323	0	3491.6	2464.2	0.162525	0	0.246553	0	0.122868	0.10814
ALVPMFVR	PAGENGGRALVPMFVR	ALVPMFVRKSQFRLPF	931.531	P16435;E7EMD0;H0Y4R2	P16435	POR	NADPH--cytochrome P450 reductase	yes	no	2	0.0082403	66.994	0	0	0	0	0	0	0	0	0	0	0	0	#DIV/0!	#DIV/0!	#DIV/0!	#DIV/0!	#DIV/0!	#DIV/0!
ALVQSLLAK	TDDTAMARALVQSLLA	LVQSLLAKEAFDEVDM	941.591	Q9NX46	Q9NX46	ADPRHL2	Poly(ADP-ribose) glycohydrolase ARH3	yes	yes	2	0.0040021	54.205	0	0	0	0	0	0	0	0	0	0	0	0	#DIV/0!	#DIV/0!	#DIV/0!	#DIV/0!	#DIV/0!	#DIV/0!
ALVSGKPAESSAVAATEK	SIIMSSQKALVSGKPA	SAVAATEKKAVTPAPP	1714.91	O95182	O95182	NDUFA7	NADH dehydrogenase [ubiquinone] 1 alpha subcomplex subunit 7	yes	yes	3	1.1955e-08	46.131	0	0	0	0	0	0	0	0	0	0	0	0	#DIV/0!	#DIV/0!	#DIV/0!	#DIV/0!	#DIV/0!	#DIV/0!
ALVSHNGSLINVGSLLQR	GAAPTEHKALVSHNGS	NVGSLLQRAEQQDSGR	1877.05	Q8N163-2;Q8N163;G3V119;H0YB24	Q8N163-2	CCAR2	Cell cycle and apoptosis regulator protein 2	yes	no	3	1.0847e-10	76.713	0	0	0	0	0	0	0	0	0	0	0	0	#DIV/0!	#DIV/0!	#DIV/0!	#DIV/0!	#DIV/0!	#DIV/0!
ALVTGYFMQVAHLER	DYYINIRKALVTGYFM	MQVAHLERTGHYLTVK	1733.89	O43143	O43143	DHX15	Pre-mRNA-splicing factor ATP-dependent RNA helicase DHX15	yes	yes	3	2.4519e-06	54.598	0	0	0	0	0	0	0	0	0	0	0	0	#DIV/0!	#DIV/0!	#DIV/0!	#DIV/0!	#DIV/0!	#DIV/0!
ALYDTFSAFGNILSCK	LDKSIDNKALYDTFSA	FGNILSCKVVCDENGS	1748.84	A0A087WTT1;P11940-2;P11940;E7EQV3;E5RGH3;E5RJB9;Q13310-2;Q13310-3;B1ANR0;Q13310;H0Y5F5;H0YEQ8;B1ANR1	A0A087WTT1	PABPC1;PABPC4	Polyadenylate-binding protein;Polyadenylate-binding protein 1;Polyadenylate-binding protein 4	no	no	3	4.4626e-10	80.632	341240	382750	286430	46216	36602	51801	238520	209390	190880	26310	14853	24234	0.119281	0.0872823	0.153153	0.0993468	0.0662362	0.112657
ALYEAGER	DLADSDARALYEAGER	ALYEAGERRKGTDVNV	907.44	P04083	P04083	ANXA1	Annexin A1	yes	yes	2	6.4217e-05	127.12	0	0	0	0	0	0	0	0	0	0	0	0	#DIV/0!	#DIV/0!	#DIV/0!	#DIV/0!	#DIV/0!	#DIV/0!
ALYEGYATVTDAPPECFLTLR	TGDVAGGRALYEGYAT	PECFLTLRDTVLLRKE	2329.13	Q9NY33-4;Q9NY33;G3V1D3;G3V180;Q9NY33-2	Q9NY33-4	DPP3	Dipeptidyl peptidase 3	yes	no	3	0.051687	11.956	0	0	0	0	0	0	7296.2	0	4163.2	0	0	0	#DIV/0!	#DIV/0!	#DIV/0!	0	#DIV/0!	0
ALYEHLTAK	EKDVTSAKALYEHLTA	LYEHLTAKNTKLDDLF	1044.56	P42704	P42704	LRPPRC	Leucine-rich PPR motif-containing protein, mitochondrial	yes	yes	2	0.0069623	46.129	0	0	0	0	0	0	0	0	0	0	0	0	#DIV/0!	#DIV/0!	#DIV/0!	#DIV/0!	#DIV/0!	#DIV/0!
ALYESELADAR	TREVSGIKALYESELA	ESELADARRVLDETAR	1236.6	Q03252	Q03252	LMNB2	Lamin-B2	yes	yes	2	0.018811	35.269	0	0	0	0	0	0	0	0	0	0	0	0	#DIV/0!	#DIV/0!	#DIV/0!	#DIV/0!	#DIV/0!	#DIV/0!
ALYESELADARR	TREVSGIKALYESELA	SELADARRVLDETARE	1392.7	Q03252	Q03252	LMNB2	Lamin-B2	yes	yes	3	3.2955e-18	105.46	0	0	0	0	0	0	0	0	0	0	0	0	#DIV/0!	#DIV/0!	#DIV/0!	#DIV/0!	#DIV/0!	#DIV/0!
ALYETELADAR	GRELTGLKALYETELA	ETELADARRALDDTAR	1250.61	P20700;E9PBF6;A0A0D9SFE5;A0A0D9SFY5	P20700	LMNB1	Lamin-B1	yes	no	2	0.0012065	70.056	0	0	0	0	0	0	0	0	0	0	0	0	#DIV/0!	#DIV/0!	#DIV/0!	#DIV/0!	#DIV/0!	#DIV/0!
ALYETELADARR	GRELTGLKALYETELA	TELADARRALDDTARE	1406.72	P20700;E9PBF6;A0A0D9SFE5;A0A0D9SFY5	P20700	LMNB1	Lamin-B1	yes	no	3	0.00018312	80.979	0	0	0	0	0	0	0	0	0	0	0	0	#DIV/0!	#DIV/0!	#DIV/0!	#DIV/0!	#DIV/0!	#DIV/0!
ALYLIATNGTPELQNPEK	YLNENPLRALYLIATN	PELQNPEKLSPIFRDF	1971.03	Q13177;E9PM17;B3KNX7;Q13153;Q13153-2;H0YCG5	Q13177	PAK2;PAK1	Serine/threonine-protein kinase PAK 2;PAK-2p27;PAK-2p34;Non-specific serine/threonine protein kinase;Serine/threonine-protein kinase PAK 1	yes	no	2;3	0.0014519	21.873	0	0	0	0	0	0	0	0	0	0	0	0	#DIV/0!	#DIV/0!	#DIV/0!	#DIV/0!	#DIV/0!	#DIV/0!
ALYPVIPR	GHGALAEKALYPVIPR	ALYPVIPRDFPFTIRV	927.554	Q8TCS8	Q8TCS8	PNPT1	Polyribonucleotide nucleotidyltransferase 1, mitochondrial	yes	yes	2	0.0082293	67.035	0	0	0	0	0	0	0	0	0	0	0	0	#DIV/0!	#DIV/0!	#DIV/0!	#DIV/0!	#DIV/0!	#DIV/0!
ALYYLQIHPQELR	QVVVAVGRALYYLQIH	QIHPQELRQISHTEME	1642.88	Q16531;F5GY55	Q16531	DDB1	DNA damage-binding protein 1	yes	no	3	3.9135e-05	84.169	0	0	0	0	0	0	0	0	0	0	0	0	#DIV/0!	#DIV/0!	#DIV/0!	#DIV/0!	#DIV/0!	#DIV/0!
AMAAVPQDVVR	AVVIILPRAMAAVPQD	AVPQDVVRQFMEIEPE	1155.61	Q969V3-2;Q969V3;K7EMW4	Q969V3-2	NCLN	Nicalin	yes	no	2	0.0045697	38.303	0	0	0	0	0	0	0	0	0	0	0	0	#DIV/0!	#DIV/0!	#DIV/0!	#DIV/0!	#DIV/0!	#DIV/0!
AMADALLER	LQVLKNARAMADALLE	MADALLERGYSLVSGG	988.501	P34897-3;P34897;P34897-2;H0YIZ0;G3V2Y4	P34897-3	SHMT2	Serine hydroxymethyltransferase, mitochondrial;Serine hydroxymethyltransferase	yes	no	2	0.00076484	89.355	0	0	0	0	0	0	0	0	0	0	0	0	#DIV/0!	#DIV/0!	#DIV/0!	#DIV/0!	#DIV/0!	#DIV/0!
AMADELSEK	NIYKPNNKAMADELSE	MADELSEKQVYDAHTK	992.448	Q03135;E9PCT5	Q03135	CAV1	Caveolin-1;Caveolin	yes	no	2	0.0006678	90.37	0	0	0	0	0	0	0	0	0	0	0	0	#DIV/0!	#DIV/0!	#DIV/0!	#DIV/0!	#DIV/0!	#DIV/0!
AMAVLESLR	VLNDTAPRAMAVLESL	MAVLESLRVIITNFPA	988.538	P47897;A0A1B0GVU9;P47897-2;B4DDN1;H7C0R3	P47897	QARS	Glutamine--tRNA ligase	yes	no	2	0.012207	42.287	0	0	0	0	0	0	0	0	0	0	0	0	#DIV/0!	#DIV/0!	#DIV/0!	#DIV/0!	#DIV/0!	#DIV/0!
AMDLAQAGSTVESK	LANTLKSKAMDLAQAG	AGSTVESKIYDTLQWQ	1406.67	Q5JTH9-2;Q5JTH9-3;Q5JTH9	Q5JTH9-2	RRP12	RRP12-like protein	yes	no	2	0.0026936	33.229	0	0	0	0	0	0	0	0	0	0	0	0	#DIV/0!	#DIV/0!	#DIV/0!	#DIV/0!	#DIV/0!	#DIV/0!
AMDVYQK	EAMKDYTKAMDVYQKA	KAMDVYQKALDLDSSC	853.4	P31948;P31948-2;P31948-3;H0YGI8	P31948	STIP1	Stress-induced-phosphoprotein 1	yes	no	2	0.040683	48.115	0	0	0	0	0	0	0	0	0	0	0	0	#DIV/0!	#DIV/0!	#DIV/0!	#DIV/0!	#DIV/0!	#DIV/0!
AMEALATAEQACK	DLREKNWKAMEALATA	ATAEQACKEKLLSLTQ	1335.62	A0A0A0MRV0;Q9P2E9;Q9P2E9-2;A0A087WVV2;Q9P2E9-3;F8W7S5	A0A0A0MRV0	RRBP1	Ribosome-binding protein 1	yes	no	3	0.0016749	26.124	32931	38640	29269	17217	9236.5	13873	31833	28124	34793	51322	27807	34649	0.343324	0.192923	0.321566	0.617185	0.497166	0.498963
AMEAVAAQGK	GDEETVRKAMEAVAAQ	EAVAAQGKAKK_____	974.486	P18669;P15259	P18669	PGAM1;PGAM2	Phosphoglycerate mutase 1;Phosphoglycerate mutase 2	yes	no	2	1.8423e-07	103.35	0	0	0	0	0	0	0	0	0	0	0	0	#DIV/0!	#DIV/0!	#DIV/0!	#DIV/0!	#DIV/0!	#DIV/0!
AMEDPGVRDTMLQALR	TELLNGIRAMEDPGVR	DTMLQALRFVIQGAGA	1801.88	Q92616	Q92616	GCN1L1	Translational activator GCN1	yes	yes	3	0.0041182	21.841	0	0	0	0	0	0	0	0	0	0	0	0	#DIV/0!	#DIV/0!	#DIV/0!	#DIV/0!	#DIV/0!	#DIV/0!
AMEVDERPTEQYSDIGGLDK	TEYDSRVKAMEVDERP	SDIGGLDKQIQELVEA	2252.03	E9PM69;R4GNH3;P17980;E9PMD8;E9PN50	E9PM69	PSMC3	26S protease regulatory subunit 6A	yes	no	3	0.0093476	21.599	0	0	0	0	0	0	0	0	0	0	0	0	#DIV/0!	#DIV/0!	#DIV/0!	#DIV/0!	#DIV/0!	#DIV/0!
AMEVDIEERPK	PLRKRKVKAMEVDIEE	VDIEERPKELVRKPYV	1315.64	Q9Y3C1;D6RIC3;A0A0C4DGU5;A0A087X2G6;Q9Y3C1-3;Q9Y3C1-2	Q9Y3C1	NOP16	Nucleolar protein 16	yes	no	3	0.0010405	37.995	0	0	0	0	0	0	0	0	0	0	0	0	#DIV/0!	#DIV/0!	#DIV/0!	#DIV/0!	#DIV/0!	#DIV/0!
AMEWITAK	FGTKISARAMEWITAK	AMEWITAKLKEARGRG	948.474	Q01813;Q01813-2;B1APP8;H0Y757	Q01813	PFKP	ATP-dependent 6-phosphofructokinase, platelet type	yes	no	2	0.022382	45.081	0	0	0	0	0	0	0	0	0	0	0	0	#DIV/0!	#DIV/0!	#DIV/0!	#DIV/0!	#DIV/0!	#DIV/0!
AMGAAQVVVTDLSATR	MVTLLVAKAMGAAQVV	VTDLSATRLSKAKEIG	1588.82	H0YLA4;Q00796	H0YLA4	SORD	Sorbitol dehydrogenase	yes	no	2	0.0067474	33.409	0	0	0	0	0	0	0	0	0	0	0	0	#DIV/0!	#DIV/0!	#DIV/0!	#DIV/0!	#DIV/0!	#DIV/0!
AMGIMNSFVNDIFER	PDTGISSKAMGIMNSF	FVNDIFERIAGEASRL	1742.81	U3KQK0;Q99879;Q99877;Q93079;Q5QNW6;P62807;P58876;P57053;O60814;Q5QNW6-2;Q99880;Q16778;P33778;P23527;P06899;Q8N257	U3KQK0	HIST1H2BN;HIST1H2BM;HIST1H2BH;HIST2H2BF;HIST1H2BC;HIST1H2BD;H2BFS;HIST1H2BK;HIST1H2BL;HIST2H2BE;HIST1H2BB;HIST1H2BO;HIST1H2BJ;HIST3H2BB	Histone H2B;Histone H2B type 1-M;Histone H2B type 1-N;Histone H2B type 1-H;Histone H2B type 2-F;Histone H2B type 1-C/E/F/G/I;Histone H2B type 1-D;Histone H2B type F-S;Histone H2B type 1-K;Histone H2B type 1-L;Histone H2B type 2-E;Histone H2B type 1-B;Histone H2B type 1-O;Histone H2B type 1-J;Histone H2B type 3-B	no	no	2;3	1.2307e-108	210.87	0	0	0	0	0	0	0	0	0	0	0	0	#DIV/0!	#DIV/0!	#DIV/0!	#DIV/0!	#DIV/0!	#DIV/0!
AMGIMNSFVNDIFERIAGEASR	PDTGISSKAMGIMNSF	RIAGEASRLAHYNKRS	2427.17	U3KQK0;Q99879;Q99877;Q93079;Q5QNW6;P62807;P58876;P57053;O60814;Q5QNW6-2;Q16778;P33778;P23527;P06899	U3KQK0	HIST1H2BN;HIST1H2BM;HIST1H2BH;HIST2H2BF;HIST1H2BC;HIST1H2BD;H2BFS;HIST1H2BK;HIST2H2BE;HIST1H2BB;HIST1H2BO;HIST1H2BJ	Histone H2B;Histone H2B type 1-M;Histone H2B type 1-N;Histone H2B type 1-H;Histone H2B type 2-F;Histone H2B type 1-C/E/F/G/I;Histone H2B type 1-D;Histone H2B type F-S;Histone H2B type 1-K;Histone H2B type 2-E;Histone H2B type 1-B;Histone H2B type 1-O;Histone H2B type 1-J	no	no	3	3.9528e-13	56.9	0	0	0	0	0	0	0	0	0	0	0	0	#DIV/0!	#DIV/0!	#DIV/0!	#DIV/0!	#DIV/0!	#DIV/0!
AMIENFNAK	KLMDQASRAMIENFNA	MIENFNAKYVSLHVRK	1036.5	P41227;P41227-2;C9JN83;F8W808;A8MWP7;C9JW55;Q9BSU3	P41227	NAA10;NAA11	N-alpha-acetyltransferase 10;N-alpha-acetyltransferase 11	yes	no	2	0.0080454	45.335	0	0	0	0	0	0	0	0	0	0	0	0	#DIV/0!	#DIV/0!	#DIV/0!	#DIV/0!	#DIV/0!	#DIV/0!
AMKPPGGESSNLFGSPEEATPSSRPNR	________________	TPSSRPNRMASNIFGP	2799.32	A6NGP5;Q9H910;Q9H910-3;H3BMV3;H3BMM8;B4E1P3	A6NGP5	HN1L	Hematological and neurological expressed 1-like protein	yes	no	4	0.0077728	18.101	0	0	0	0	0	0	0	0	0	0	0	0	#DIV/0!	#DIV/0!	#DIV/0!	#DIV/0!	#DIV/0!	#DIV/0!
AMLDQLMGTSR	MSAQAQMRAMLDQLMG	DQLMGTSRDGDTTRQR	1221.58	Q9Y383;V9GZ75;F8WEU3	Q9Y383	LUC7L2;C7orf55-LUC7L2	Putative RNA-binding protein Luc7-like 2	yes	no	2	0.001254	64.04	0	0	0	0	0	0	0	0	0	0	0	0	#DIV/0!	#DIV/0!	#DIV/0!	#DIV/0!	#DIV/0!	#DIV/0!
AMLSANIR	EDSLECLRAMLSANIR	AMLSANIRQNLQICVQ	874.469	A0A087WVQ6;Q00610-2;Q00610	A0A087WVQ6	CLTC	Clathrin heavy chain;Clathrin heavy chain 1	yes	no	2	0.048283	34.003	0	0	0	0	0	0	0	0	0	0	0	0	#DIV/0!	#DIV/0!	#DIV/0!	#DIV/0!	#DIV/0!	#DIV/0!
AMMYSGELK	AKSLTQVRAMMYSGEL	MMYSGELKFEKRTSSA	1028.47	P12268;H0Y4R1	P12268	IMPDH2	Inosine-5-monophosphate dehydrogenase 2	yes	no	2	0.010183	43.769	0	0	0	0	0	0	0	0	0	0	0	0	#DIV/0!	#DIV/0!	#DIV/0!	#DIV/0!	#DIV/0!	#DIV/0!
AMNGESLDGR	EHASVAMRAMNGESLD	NGESLDGRQIRVDHAG	1048.46	P98179	P98179	RBM3	RNA-binding protein 3	yes	yes	2	2.8284e-130	194.44	0	0	0	0	0	0	0	0	0	0	0	0	#DIV/0!	#DIV/0!	#DIV/0!	#DIV/0!	#DIV/0!	#DIV/0!
AMQDAEVSK	RTIAPCQKAMQDAEVS	MQDAEVSKSDIGEVIL	977.449	P38646;H0YBG6	P38646	HSPA9	Stress-70 protein, mitochondrial	yes	no	2	0.012808	53.775	0	0	0	0	0	0	0	0	0	0	0	0	#DIV/0!	#DIV/0!	#DIV/0!	#DIV/0!	#DIV/0!	#DIV/0!
AMQDAEVSKSDIGEVILVGGMTR	RTIAPCQKAMQDAEVS	ILVGGMTRMPKVQQTV	2405.19	P38646;H0YBG6	P38646	HSPA9	Stress-70 protein, mitochondrial	yes	no	3	8.2688e-14	58.952	0	0	0	0	0	0	0	0	0	0	0	0	#DIV/0!	#DIV/0!	#DIV/0!	#DIV/0!	#DIV/0!	#DIV/0!
AMSEVTSLHEDDWR	PPSGRVERAMSEVTSL	SLHEDDWRSRPSRGPA	1674.73	S4R3V8;Q86X29-6;Q86X29-5;Q86X29-4;Q86X29;Q86X29-2;Q86X29-3	S4R3V8	LSR	Lipolysis-stimulated lipoprotein receptor	yes	no	3	0.012579	23.481	0	0	0	0	0	0	0	0	0	0	0	0	#DIV/0!	#DIV/0!	#DIV/0!	#DIV/0!	#DIV/0!	#DIV/0!
AMTEDGFLAVCSEAK	YGVRPLFKAMTEDGFL	LAVCSEAKGLVTLKHS	1570.7	P08243;P08243-2;P08243-3;F8WEJ5;C9J057;C9JT45	P08243	ASNS	Asparagine synthetase [glutamine-hydrolyzing]	yes	no	3	2.5467e-06	50.843	0	0	0	0	0	0	44183	32390	26950	1163.6	0	2582.5	#DIV/0!	#DIV/0!	#DIV/0!	0.0256601	0	0.087446
AMTGVEQWPYR	HALTEKSKAMTGVEQW	GVEQWPYRAVAQALEV	1336.62	P49368;P49368-2;B4DUR8	P49368	CCT3	T-complex protein 1 subunit gamma	yes	no	2	2.8806e-05	92.439	0	0	0	0	0	0	0	0	0	0	0	0	#DIV/0!	#DIV/0!	#DIV/0!	#DIV/0!	#DIV/0!	#DIV/0!
AMTILLEEAK	AKQDAAMKAMTILLEE	TILLEEAKAKDSGKSE	1117.61	P55265-5;P55265;P55265-4;H0YCK3;P55265-3;P55265-2	P55265-5	ADAR	Double-stranded RNA-specific adenosine deaminase	yes	no	2	0.033468	33.263	0	0	0	0	0	0	0	0	0	0	0	0	#DIV/0!	#DIV/0!	#DIV/0!	#DIV/0!	#DIV/0!	#DIV/0!
AMTTGAIAAMLSTILYSR	MYKHSNNKAMTTGAIA	LSTILYSRRFFPYYVY	1869.97	P20618	P20618	PSMB1	Proteasome subunit beta type-1	yes	yes	3	2.9146e-05	46.543	0	0	0	0	0	0	0	0	0	0	0	0	#DIV/0!	#DIV/0!	#DIV/0!	#DIV/0!	#DIV/0!	#DIV/0!
AMVASGSELGK	LATGDMLRAMVASGSE	ASGSELGKKLKATMDA	1048.52	F8W1A4;P54819-2;P54819;P54819-6;P54819-3;P54819-5;F8VZG5;P54819-4;G3V213	F8W1A4	AK2	Adenylate kinase 2, mitochondrial;Adenylate kinase 2, mitochondrial;Adenylate kinase 2, mitochondrial, N-terminally processed	yes	no	2	0.00093757	82.645	0	0	0	0	0	0	0	0	0	0	0	0	#DIV/0!	#DIV/0!	#DIV/0!	#DIV/0!	#DIV/0!	#DIV/0!
AMVDPAQTVEQR	TESCDFVRAMVDPAQT	PAQTVEQRLKLFKLAS	1343.65	P50416;P50416-2	P50416	CPT1A	Carnitine O-palmitoyltransferase 1, liver isoform	yes	no	2	0.048248	30.564	0	0	0	0	0	0	0	0	0	0	0	0	#DIV/0!	#DIV/0!	#DIV/0!	#DIV/0!	#DIV/0!	#DIV/0!
AMVLDLR	EAAYGELRAMVLDLRA	RAMVLDLRAFYAELYH	816.453	A0A087X1Z3;Q9UL46;H0YM70	A0A087X1Z3	PSME2	Proteasome activator complex subunit 2	yes	no	2	0.022155	62.714	0	0	0	0	0	0	0	0	0	0	0	0	#DIV/0!	#DIV/0!	#DIV/0!	#DIV/0!	#DIV/0!	#DIV/0!
AMVSNAQLDNEK	EVEEKYKKAMVSNAQL	NAQLDNEKTNFMYQVD	1318.62	Q32MZ4-3;Q32MZ4-2;Q32MZ4	Q32MZ4-3	LRRFIP1	Leucine-rich repeat flightless-interacting protein 1	no	no	2	0.00072723	46.462	0	0	0	0	0	0	0	0	0	0	0	0	#DIV/0!	#DIV/0!	#DIV/0!	#DIV/0!	#DIV/0!	#DIV/0!
ANAPCVIFIDELDSVGGK	RNLFREAKANAPCVIF	ELDSVGGKRIESPMHP	1846.91	Q96I63;Q96TA2-3;Q96TA2-2;Q96TA2	Q96I63	YME1L1	ATP-dependent zinc metalloprotease YME1L1	yes	no	3	0.044227	14.77	0	0	0	0	0	0	0	0	0	0	0	0	#DIV/0!	#DIV/0!	#DIV/0!	#DIV/0!	#DIV/0!	#DIV/0!
ANAQAAALYK	EEDLTADKANAQAAAL	AQAAALYKVSDATGQM	1019.54	P40121;P40121-2;E7ENU9;H7C0X8	P40121	CAPG	Macrophage-capping protein	yes	no	2	0.00067937	83.265	0	0	0	0	0	0	0	0	0	0	0	0	#DIV/0!	#DIV/0!	#DIV/0!	#DIV/0!	#DIV/0!	#DIV/0!
ANCIDSTASAEAVFASEVK	GHFVISIKANCIDSTA	AVFASEVKKMQQENMK	1911.89	P22087;M0QXL5;M0R2Q4;M0R299	P22087	FBL	rRNA 2-O-methyltransferase fibrillarin	yes	no	3	7.4976e-12	49.973	43494	49639	36938	1016.9	0	0	0	0	0	0	0	0	0.0228461	0	0	#DIV/0!	#DIV/0!	#DIV/0!
ANCIDSTASAEAVFASEVKK	GHFVISIKANCIDSTA	VFASEVKKMQQENMKP	2039.98	P22087;M0QXL5;M0R2Q4;M0R299	P22087	FBL	rRNA 2-O-methyltransferase fibrillarin	yes	no	4	9.6822e-07	48.229	68902	77166	56403	6646.3	16259	6430.4	0	0	0	0	0	0	0.0879742	0.174033	0.10234	#DIV/0!	#DIV/0!	#DIV/0!
ANDAIASACLYIACR	EQKSLKGRANDAIASA	ACLYIACRQEGVPRTF	1553.73	B1APE1;B1APE2;Q00403	B1APE1	GTF2B	Transcription initiation factor IIB	yes	no	4	0.036673	17.701	0	0	0	0	0	0	0	0	0	0	0	0	#DIV/0!	#DIV/0!	#DIV/0!	#DIV/0!	#DIV/0!	#DIV/0!
ANDDIIVNWVNR	EDLGDGQKANDDIIVN	IIVNWVNRTLSEAGKS	1427.72	P13797;A0A0A0MSQ0;P13797-2;P13797-3	P13797	PLS3	Plastin-3	yes	no	2	0.016227	36.424	0	0	0	0	0	0	0	0	0	0	0	0	#DIV/0!	#DIV/0!	#DIV/0!	#DIV/0!	#DIV/0!	#DIV/0!
ANDHQGFYLLNSIIEHMPPESVDQYRK	FQKLIASKANDHQGFY	ESVDQYRKQIFILLFQ	3200.53	P55060-3;P55060;P55060-4	P55060-3	CSE1L	Exportin-2	yes	no	5	0.0044068	17.158	0	0	0	0	0	0	0	0	0	0	0	0	#DIV/0!	#DIV/0!	#DIV/0!	#DIV/0!	#DIV/0!	#DIV/0!
ANDYANAVLQALSNVPPLR	IVGLNNIKANDYANAV	LSNVPPLRNYFLEEDN	2025.06	B9A018;Q53GS9;A0A087X1B2;Q53GS9-3;Q53GS9-2	B9A018	USP39	U4/U6.U5 tri-snRNP-associated protein 2	yes	no	3	4.5987e-07	53.278	0	0	0	0	0	0	0	0	0	0	0	0	#DIV/0!	#DIV/0!	#DIV/0!	#DIV/0!	#DIV/0!	#DIV/0!
ANEFHDVNCEVVAVSVDSHFSHLAWINTPR	EIVAFSDKANEFHDVN	LAWINTPRKNGGLGHM	3392.6	P30048-2;P30048	P30048-2	PRDX3	Thioredoxin-dependent peroxide reductase, mitochondrial	yes	no	5;6	7.4976e-21	53.895	91580	95506	82375	6830.6	3555.7	12948	11677	3412.4	22684	0	0	2799.4	0.0694092	0.0358938	0.135833	0	0	0.109852
ANEFHDVNCEVVAVSVDSHFSHLAWINTPRK	EIVAFSDKANEFHDVN	AWINTPRKNGGLGHMN	3520.69	P30048-2;P30048	P30048-2	PRDX3	Thioredoxin-dependent peroxide reductase, mitochondrial	yes	no	6	3.0883e-07	26.493	74322	99914	75443	7280.3	11528	7062.4	52209	42531	42114	10442	3412.3	3904.2	0.0892168	0.103444	0.0855992	0.166669	0.074272	0.0848403
ANENSNIQVLSER	SRVEGRRRANENSNIQ	NIQVLSERSATEVDNN	1472.72	Q6UN15-4;Q6UN15-3;Q6UN15-5;Q6UN15	Q6UN15-4	FIP1L1	Pre-mRNA 3-end-processing factor FIP1	yes	no	2	0.0042438	32.606	0	0	0	0	0	0	0	0	0	0	0	0	#DIV/0!	#DIV/0!	#DIV/0!	#DIV/0!	#DIV/0!	#DIV/0!
ANEPTHFTVDCTEAGEGDVSVGIK	GVERSGLKANEPTHFT	GDVSVGIKCDARVLSE	2475.12	O75369-2;O75369-9;O75369;O75369-8;O75369-6;O75369-3;E7EN95;O75369-7;O75369-5;O75369-4	O75369-2	FLNB	Filamin-B	yes	no	4	0.00017338	25.52	15982	25370	10943	6617.6	5212.8	7361.1	22330	17333	20306	5577.8	8538.5	2649.3	0.292819	0.170449	0.402156	0.199865	0.330035	0.115411
ANFWYQPSFHGVDLSALR	LYMEQFTKANFWYQPS	GVDLSALRGAAVDEYF	2107.03	Q86X55-1;Q86X55;Q86X55-2;K7EQA8	Q86X55-1	CARM1	Histone-arginine methyltransferase CARM1	yes	no	3	0.0092316	15.254	0	0	0	0	0	0	0	0	0	0	0	0	#DIV/0!	#DIV/0!	#DIV/0!	#DIV/0!	#DIV/0!	#DIV/0!
ANGMELDGR	DAKEAKERANGMELDG	NGMELDGRRIRVDFSI	961.429	P62995-3;P62995;H7BXF3;Q13595-4;Q13595-3;Q13595;Q13595-2	P62995-3	TRA2B;TRA2A	Transformer-2 protein homolog beta;Transformer-2 protein homolog alpha	no	no	2	0.0038241	55.503	0	0	0	0	0	0	0	0	0	0	0	0	#DIV/0!	#DIV/0!	#DIV/0!	#DIV/0!	#DIV/0!	#DIV/0!
ANHFFTVTDPR	DQSTFIGRANHFFTVT	FFTVTDPRNILLTNEQ	1303.63	Q9H9B4;D6RFI0;D6RDG7;S4R2X2;D6RAE9	Q9H9B4	SFXN1	Sideroflexin-1	yes	no	3	0.0041639	33.229	0	0	0	0	0	0	0	0	0	0	0	0	#DIV/0!	#DIV/0!	#DIV/0!	#DIV/0!	#DIV/0!	#DIV/0!
ANIVAYHDSIMNPDYNVEFFR	SVLQFYPKANIVAYHD	DYNVEFFRQFILVMNA	2514.16	Q9UBT2;K7EPL2	Q9UBT2	UBA2	SUMO-activating enzyme subunit 2	yes	no	3	0.0028492	22.375	0	0	0	0	0	0	0	0	0	0	0	0	#DIV/0!	#DIV/0!	#DIV/0!	#DIV/0!	#DIV/0!	#DIV/0!
ANIVHLMLSSPEQIQK	EADRVAIKANIVHLML	SSPEQIQKQLSDAISI	1806.97	P55060-3;P55060;P55060-4;P55060-2	P55060-3	CSE1L	Exportin-2	yes	no	3	0.0010174	34.18	0	0	0	0	0	0	0	0	0	0	0	0	#DIV/0!	#DIV/0!	#DIV/0!	#DIV/0!	#DIV/0!	#DIV/0!
ANLEAFTVDK	DEQFDKEKANLEAFTV	LEAFTVDKDITLTNDK	1106.56	P33176	P33176	KIF5B	Kinesin-1 heavy chain	yes	yes	2	0.0018377	54.416	0	0	0	0	0	0	0	0	0	0	0	0	#DIV/0!	#DIV/0!	#DIV/0!	#DIV/0!	#DIV/0!	#DIV/0!
ANLEESFPR	________________	NLEESFPRGGTRKIHK	1061.51	Q14690;S4R3Q4	Q14690	PDCD11	Protein RRP5 homolog	yes	no	2	0.0012856	54.157	0	0	0	0	0	0	0	0	0	0	0	0	#DIV/0!	#DIV/0!	#DIV/0!	#DIV/0!	#DIV/0!	#DIV/0!
ANLGVFSVFAPR	HKTDEKGRANLGVFSV	VFSVFAPRGEHTLQVK	1276.69	A6NHR9-2;A6NHR9;J3KTL8;A6NHR9-3	A6NHR9-2	SMCHD1	Structural maintenance of chromosomes flexible hinge domain-containing protein 1	yes	no	2	0.019758	25.938	0	0	0	0	0	0	0	0	0	0	0	0	#DIV/0!	#DIV/0!	#DIV/0!	#DIV/0!	#DIV/0!	#DIV/0!
ANLLEIAPHLSAPLPIMLPVYK	VKEALHERANLLEIAP	PIMLPVYKWWQLPYYW	2399.37	P43304;P43304-2;F5GYK7	P43304	GPD2	Glycerol-3-phosphate dehydrogenase, mitochondrial;Glycerol-3-phosphate dehydrogenase	yes	no	3	0.036139	13.731	0	0	0	0	0	0	0	0	0	0	0	0	#DIV/0!	#DIV/0!	#DIV/0!	#DIV/0!	#DIV/0!	#DIV/0!
ANLPQSFQVDTSK	GLSPGMVRANLPQSFQ	SFQVDTSKAGVAPLQV	1433.72	P21333-2;P21333;Q5HY54;Q60FE5;A0A087WWY3	P21333-2	FLNA	Filamin-A	yes	no	2	0.00020952	56.404	0	0	0	0	0	0	0	0	0	0	0	0	#DIV/0!	#DIV/0!	#DIV/0!	#DIV/0!	#DIV/0!	#DIV/0!
ANLQIDQINTDLNLER	LINDRLKKANLQIDQI	NTDLNLERSHAQKNEN	1868.96	P35579;P35579-2	P35579	MYH9	Myosin-9	yes	no	2;3	1.5324e-15	79.82	0	0	0	0	0	0	0	0	0	0	0	0	#DIV/0!	#DIV/0!	#DIV/0!	#DIV/0!	#DIV/0!	#DIV/0!
ANNGICFLR	NFNFGYAKANNGICFL	NNGICFLRFDDTNPEK	1006.5	P47897;A0A1B0GVU9;P47897-2;B4DDN1;A0A0U1RR66	P47897	QARS	Glutamine--tRNA ligase	yes	no	3	0.0097176	29.667	208150	227640	168100	16673	14596	8775.5	241040	175780	179140	8969.7	10349	9618.4	0.0741606	0.0602553	0.049614	0.0358774	0.0556012	0.0509561
ANNLHSGDNFQLNDSEIER	VTFYGLLRANNLHSGD	LNDSEIERQHFKDQDM	2171.98	Q9BZF1-3;Q9BZF1-2;Q9BZF1;F8VUA7;F8VQX7	Q9BZF1-3	OSBPL8	Oxysterol-binding protein-related protein 8;Oxysterol-binding protein	yes	no	3	0.00051847	21.045	0	0	0	0	0	0	0	0	0	0	0	0	#DIV/0!	#DIV/0!	#DIV/0!	#DIV/0!	#DIV/0!	#DIV/0!
ANNLSSLSK	ALSALDSKANNLSSLS	NNLSSLSKKYRQDAKY	932.493	O75396	O75396	SEC22B	Vesicle-trafficking protein SEC22b	yes	yes	2	0.00012637	89.698	0	0	0	0	0	0	0	0	0	0	0	0	#DIV/0!	#DIV/0!	#DIV/0!	#DIV/0!	#DIV/0!	#DIV/0!
ANNPEQNRLSECEEQAK	ATRREGMRANNPEQNR	SECEEQAKAAKKGMWS	1958.88	Q7KZF4	Q7KZF4	SND1	Staphylococcal nuclease domain-containing protein 1	yes	yes	4	0.00086066	40.547	61756	96216	58922	5898.4	1892.9	4148.4	0	0	0	0	0	0	0.0871843	0.0192939	0.0657741	#DIV/0!	#DIV/0!	#DIV/0!
ANPALYVLR	QAMAKIMKANPALYVL	NPALYVLRERIRKGLQ	1015.58	Q6P2Q9	Q6P2Q9	PRPF8	Pre-mRNA-processing-splicing factor 8	yes	yes	2	0.0030787	61.357	0	0	0	0	0	0	0	0	0	0	0	0	#DIV/0!	#DIV/0!	#DIV/0!	#DIV/0!	#DIV/0!	#DIV/0!
ANPDPNCCLGVFGLSLYTTER	RRRHVGNRANPDPNCC	LSLYTTERDLREVFSK	2269.05	P62995-3;P62995	P62995-3	TRA2B	Transformer-2 protein homolog beta	yes	no	4	9.5906e-14	60.325	249000	292410	231940	24064	30483	30957	0	0	0	0	0	0	0.0881259	0.0944059	0.117753	#DIV/0!	#DIV/0!	#DIV/0!
ANPDPNCCLGVFGLSLYTTERDLR	RRRHVGNRANPDPNCC	YTTERDLREVFSKYGP	2653.26	P62995-3;P62995	P62995-3	TRA2B	Transformer-2 protein homolog beta	yes	no	5	0.0019635	19.109	363560	429890	350820	41651	58406	45059	0	0	0	0	0	0	0.102788	0.119612	0.11382	#DIV/0!	#DIV/0!	#DIV/0!
ANPFGGASHAK	AHLGTALKANPFGGAS	FGGASHAKGIVLEKVG	1055.51	P62266;D6RD47;D6RDJ2;D6RIX0;D6R9I7	P62266	RPS23	40S ribosomal protein S23	yes	no	2	0.0010246	81.263	0	0	0	0	0	0	0	0	0	0	0	0	#DIV/0!	#DIV/0!	#DIV/0!	#DIV/0!	#DIV/0!	#DIV/0!
ANPFNTPHLQLVHDGLGDLR	SSVAHLARANPFNTPH	HDGLGDLRSSSPGPTG	2213.13	Q00325-2;Q00325;F8VVM2;F8VZL5;F8VWR4;F8VWQ0;F8VY00;F8VYH5	Q00325-2	SLC25A3	Phosphate carrier protein, mitochondrial	yes	no	4	0.0059287	21.006	0	0	0	0	0	0	0	0	0	0	0	0	#DIV/0!	#DIV/0!	#DIV/0!	#DIV/0!	#DIV/0!	#DIV/0!
ANPQVGVAFPHIK	VRYAYDKRANPQVGVA	GVAFPHIKHNYECLVY	1376.76	P13010	P13010	XRCC5	X-ray repair cross-complementing protein 5	yes	yes	3	0.015392	15.798	0	0	0	0	0	0	0	0	0	0	0	0	#DIV/0!	#DIV/0!	#DIV/0!	#DIV/0!	#DIV/0!	#DIV/0!
ANQEQYAEGK	QKQRELQKANQEQYAE	QEQYAEGKMRGAAPGK	1136.51	H0YMJ0;B3KTM8;Q9UBU8-2;Q9UBU8;H0YNE0	H0YMJ0	MORF4L1	Mortality factor 4-like protein 1	yes	no	2	0.0022199	70.256	0	0	0	0	0	0	0	0	0	0	0	0	#DIV/0!	#DIV/0!	#DIV/0!	#DIV/0!	#DIV/0!	#DIV/0!
ANRGPAYGLSR	________________	GPAYGLSREVQQKIEK	1160.61	P37802;X6RJP6	P37802	TAGLN2	Transgelin-2	yes	no	2	8.2021e-31	144.79	0	0	0	0	0	0	0	0	0	0	0	0	#DIV/0!	#DIV/0!	#DIV/0!	#DIV/0!	#DIV/0!	#DIV/0!
ANSFTVSSVAAPSWLHR	ALTEVYAKANSFTVSS	AAPSWLHRFIIGKKGQ	1828.92	A0A024R4E5;Q00341;Q00341-2;H0Y394;H7C0A4	A0A024R4E5	HDLBP	Vigilin	yes	no	3	2.3224e-10	59.728	0	0	0	0	0	0	0	0	0	0	0	0	#DIV/0!	#DIV/0!	#DIV/0!	#DIV/0!	#DIV/0!	#DIV/0!
ANSILFCGR	LFFIRHNRANSILFCG	NSILFCGRFSSP____	979.491	P50453	P50453	SERPINB9	Serpin B9	yes	yes	3	0.0078476	37.344	154820	186610	150240	19484	18899	30872	217520	174440	140730	20465	14887	8592.6	0.111782	0.0919619	0.170458	0.0859928	0.0786312	0.0575439
ANSNLVLQADR	RSLQYEYKANSNLVLQ	NLVLQADRSLIDRTRR	1199.63	O75643;O75643-2	O75643	SNRNP200	U5 small nuclear ribonucleoprotein 200 kDa helicase	yes	no	2	9.2483e-14	123.75	0	0	0	0	0	0	0	0	0	0	0	0	#DIV/0!	#DIV/0!	#DIV/0!	#DIV/0!	#DIV/0!	#DIV/0!
ANTFVAELK	VTTLDIVRANTFVAEL	NTFVAELKGLDPARVN	991.534	P40926;G3XAL0	P40926	MDH2	Malate dehydrogenase, mitochondrial;Malate dehydrogenase	yes	no	2	0.0032365	69.812	0	0	0	0	0	0	0	0	0	0	0	0	#DIV/0!	#DIV/0!	#DIV/0!	#DIV/0!	#DIV/0!	#DIV/0!
ANVNEILDFFHGYR	KIMNLPFKANVNEILD	LDFFHGYRIIPDSVSI	1693.82	B9ZVT1;Q8IXT5	B9ZVT1	RBM12B	RNA-binding protein 12B	yes	no	3	8.8782e-06	62.891	0	0	0	0	0	0	0	0	0	0	0	0	#DIV/0!	#DIV/0!	#DIV/0!	#DIV/0!	#DIV/0!	#DIV/0!
ANVTVLDTQIR	TLPLTEGKANVTVLDT	TVLDTQIRKLRSRSLS	1228.68	Q9NZM1-6;Q9NZM1;Q9NZM1-3;Q9NZM1-2;Q9NZM1-5;H0YD14	Q9NZM1-6	MYOF	Myoferlin	yes	no	2	0.0014069	45.997	0	0	0	0	0	0	0	0	0	0	0	0	#DIV/0!	#DIV/0!	#DIV/0!	#DIV/0!	#DIV/0!	#DIV/0!
ANVTVLDTQIRK	TLPLTEGKANVTVLDT	VLDTQIRKLRSRSLSQ	1356.77	Q9NZM1-6;Q9NZM1;Q9NZM1-3;Q9NZM1-2;Q9NZM1-5;H0YD14	Q9NZM1-6	MYOF	Myoferlin	yes	no	3	0.00023283	55.98	0	0	0	0	0	0	0	0	0	0	0	0	#DIV/0!	#DIV/0!	#DIV/0!	#DIV/0!	#DIV/0!	#DIV/0!
ANWEAQQR	RRQFEDEKANWEAQQR	ANWEAQQRILEQQNSS	1001.47	E7ES33;E7EPK1;Q16181-2;Q16181;G3V1Q4;Q5JXL7;A0A0U1RRM2	E7ES33	SEPT7;DKFZp586I031	Septin-7	yes	no	2	0.002256	108.24	0	0	0	0	0	0	0	0	0	0	0	0	#DIV/0!	#DIV/0!	#DIV/0!	#DIV/0!	#DIV/0!	#DIV/0!
ANWYFLLAR	MWITNGGKANWYFLLA	NWYFLLARSDPDPKAP	1152.61	B7Z9I1;Q5T4U5;P11310;P11310-2	B7Z9I1	ACADM	Medium-chain specific acyl-CoA dehydrogenase, mitochondrial	yes	no	2	0.0040021	54.205	0	0	0	0	0	0	0	0	0	0	0	0	#DIV/0!	#DIV/0!	#DIV/0!	#DIV/0!	#DIV/0!	#DIV/0!
ANYAVDAYFR	EPPKRERKANYAVDAY	YAVDAYFREALRVSEP	1188.56	O60264;A0A0A0MRP6;B7ZLQ5;P28370-2;P28370	O60264	SMARCA5;SMARCA1	SWI/SNF-related matrix-associated actin-dependent regulator of chromatin subfamily A member 5;Probable global transcription activator SNF2L1	yes	no	2	0.0018271	54.722	0	0	0	0	0	0	0	0	0	0	0	0	#DIV/0!	#DIV/0!	#DIV/0!	#DIV/0!	#DIV/0!	#DIV/0!
ANYDVLESQK	EEIEAQIKANYDVLES	YDVLESQKGIGMNEPL	1165.56	F5H5V4;F5GX23;J3KN29;O00233-2;O00233;F5H7X1	F5H5V4	PSMD9	26S proteasome non-ATPase regulatory subunit 9	yes	no	2	0.0018678	47.869	0	0	0	0	0	0	0	0	0	0	0	0	#DIV/0!	#DIV/0!	#DIV/0!	#DIV/0!	#DIV/0!	#DIV/0!
ANYLASPPLVIAYAIAGTIR	GRVHPNTRANYLASPP	YAIAGTIRIDFEKEPL	2073.16	P21399	P21399	ACO1	Cytoplasmic aconitate hydratase	yes	yes	3	6.5088e-05	25.544	0	0	0	0	0	0	0	0	0	0	0	0	#DIV/0!	#DIV/0!	#DIV/0!	#DIV/0!	#DIV/0!	#DIV/0!
ANYWWLR	CTRLAGDKANYWWLRH	KANYWWLRHHPQVLSM	1007.5	P31939-2;P31939;H7C1S2	P31939-2	ATIC	Bifunctional purine biosynthesis protein PURH;Phosphoribosylaminoimidazolecarboxamide formyltransferase;IMP cyclohydrolase	yes	no	2	0.020278	54.525	0	0	0	0	0	0	0	0	0	0	0	0	#DIV/0!	#DIV/0!	#DIV/0!	#DIV/0!	#DIV/0!	#DIV/0!
APAALPALCDLLASAADPQIR	EQLQIVLRAPAALPAL	SAADPQIRQFAAVLTR	2076.1	Q8TEX9;Q8TEX9-2;H0YN14;H0YLV0;H0YL92	Q8TEX9	IPO4	Importin-4	yes	no	3	1.1011e-05	34.274	23324	20783	8106.8	0	0	0	13499	19541	17545	0	0	0	0	0	0	0	0	0
APAEILNGK	________________	PAEILNGKEISAQIRA	911.508	P11586	P11586	MTHFD1	C-1-tetrahydrofolate synthase, cytoplasmic;Methylenetetrahydrofolate dehydrogenase;Methenyltetrahydrofolate cyclohydrolase;Formyltetrahydrofolate synthetase;C-1-tetrahydrofolate synthase, cytoplasmic, N-terminally processed	yes	yes	2	5.2121e-05	101.64	0	0	0	0	0	0	0	0	0	0	0	0	#DIV/0!	#DIV/0!	#DIV/0!	#DIV/0!	#DIV/0!	#DIV/0!
APAMFNIR	KKDWYDVKAPAMFNIR	APAMFNIRNIGKTLVT	918.475	P61247;D6RG13;H0Y9Y4;E9PFI5;H0Y8L7;D6RI02	P61247	RPS3A	40S ribosomal protein S3a	yes	no	2	1.5865e-06	132.94	0	0	0	0	0	0	0	0	0	0	0	0	#DIV/0!	#DIV/0!	#DIV/0!	#DIV/0!	#DIV/0!	#DIV/0!
APAPRPSLLGLDLLASLK	ASEQHVFKAPAPRPSL	LDLLASLKRREREEKD	1831.09	Q92620;H3BV01;H3BQT9;J3KRT1;Q92620-2	Q92620	DHX38	Pre-mRNA-splicing factor ATP-dependent RNA helicase PRP16	yes	no	3	0.0014098	31.883	0	0	0	0	0	0	0	0	0	0	0	0	#DIV/0!	#DIV/0!	#DIV/0!	#DIV/0!	#DIV/0!	#DIV/0!
APASVLPAATPR	FTRLREARAPASVLPA	VLPAATPRQSLGHPPP	1149.65	P13861-2;P13861;C9J830	P13861-2	PRKAR2A	cAMP-dependent protein kinase type II-alpha regulatory subunit	yes	no	2	0.00045395	61.65	0	0	0	0	0	0	0	0	0	0	0	0	#DIV/0!	#DIV/0!	#DIV/0!	#DIV/0!	#DIV/0!	#DIV/0!
APDEETLIALLAHAK	GQPKVVVKAPDEETLI	IALLAHAKMLGLTVSL	1590.86	J3KQ48;Q9Y3E5	J3KQ48	PTRH2	Peptidyl-tRNA hydrolase 2, mitochondrial	yes	no	3	0.00087847	35.891	0	0	0	0	0	0	0	0	0	0	0	0	#DIV/0!	#DIV/0!	#DIV/0!	#DIV/0!	#DIV/0!	#DIV/0!
APDFVFYAPR	VIKPIDKKAPDFVFYA	DFVFYAPRLRINKRIL	1181.59	E7EQR4;P15311;P26038;P35241;P35241-5;P35241-4	E7EQR4	EZR;MSN;RDX	Ezrin;Moesin;Radixin	no	no	2	1.5501e-07	107.66	0	0	0	0	0	0	0	0	0	0	0	0	#DIV/0!	#DIV/0!	#DIV/0!	#DIV/0!	#DIV/0!	#DIV/0!
APEIMLNSK	YVATRWYRAPEIMLNS	PEIMLNSKGYTKSIDI	1001.52	P28482-2;P28482;B3KR49;E9PJF0;E9PQW4;P27361-2;P27361-3;P27361	P28482-2	MAPK1;MAPK3	Mitogen-activated protein kinase 1;Mitogen-activated protein kinase;Mitogen-activated protein kinase 3	no	no	2	0.003489	69.598	0	0	0	0	0	0	0	0	0	0	0	0	#DIV/0!	#DIV/0!	#DIV/0!	#DIV/0!	#DIV/0!	#DIV/0!
APFAAHGYGAFLTLSILDR	DYLAALAKAPFAAHGY	LTLSILDRYYTPTISR	2019.06	P49721;A0A087WVV1	P49721	PSMB2	Proteasome subunit beta type-2	yes	no	3	0.00014771	38.227	0	0	0	0	0	0	0	0	0	0	0	0	#DIV/0!	#DIV/0!	#DIV/0!	#DIV/0!	#DIV/0!	#DIV/0!
APFDLFENK	ALLFIPRRAPFDLFEN	PFDLFENKKKKNNIKL	1079.53	P08238;Q58FF7	P08238	HSP90AB1;HSP90AB3P	Heat shock protein HSP 90-beta;Putative heat shock protein HSP 90-beta-3	yes	no	2	0.015343	40.002	0	0	0	0	0	0	0	0	0	0	0	0	#DIV/0!	#DIV/0!	#DIV/0!	#DIV/0!	#DIV/0!	#DIV/0!
APFDLFENR	ALLFVPRRAPFDLFEN	PFDLFENRKKKNNIKL	1107.53	P07900;P07900-2	P07900	HSP90AA1	Heat shock protein HSP 90-alpha	yes	no	2	0.0032365	65.246	0	0	0	0	0	0	0	0	0	0	0	0	#DIV/0!	#DIV/0!	#DIV/0!	#DIV/0!	#DIV/0!	#DIV/0!
APFDLFENRK	ALLFVPRRAPFDLFEN	FDLFENRKKKNNIKLY	1235.63	P07900;P07900-2	P07900	HSP90AA1	Heat shock protein HSP 90-alpha	yes	no	3	0.015032	23.376	0	0	0	0	0	0	0	0	0	0	0	0	#DIV/0!	#DIV/0!	#DIV/0!	#DIV/0!	#DIV/0!	#DIV/0!
APFPLYALQVDPSTGLLIAAGGGGAAK	RRAPELYRAPFPLYAL	AGGGGAAKTGIKNGVH	2554.38	B5MC98;Q9HCU5;F8WCS5	B5MC98	PREB	Prolactin regulatory element-binding protein	yes	no	3	0.028674	12.939	0	0	0	0	0	0	0	0	0	0	0	0	#DIV/0!	#DIV/0!	#DIV/0!	#DIV/0!	#DIV/0!	#DIV/0!
APGAEEYAQQDVLKK	TKFCDYGKAPGAEEYA	AQQDVLKKSYSKAFTL	1645.83	P09543-2;P09543	P09543-2	CNP	2,3-cyclic-nucleotide 3-phosphodiesterase	yes	no	3	0.00013369	33.265	0	0	0	0	0	0	0	0	0	0	0	0	#DIV/0!	#DIV/0!	#DIV/0!	#DIV/0!	#DIV/0!	#DIV/0!
APGAIGPYSQAVLVDR	RRVISTAKAPGAIGPY	SQAVLVDRTIYISGQI	1612.86	P52758	P52758	HRSP12	Ribonuclease UK114	yes	yes	2	0.0015245	38.021	0	0	0	0	0	0	0	0	0	0	0	0	#DIV/0!	#DIV/0!	#DIV/0!	#DIV/0!	#DIV/0!	#DIV/0!
APGEQTVPALNLQNAFR	TYRASNIKAPGEQTVP	LNLQNAFRIIKEVQKR	1824.95	Q9Y5B9	Q9Y5B9	SUPT16H	FACT complex subunit SPT16	yes	yes	2	0.00082502	55.806	0	0	0	0	0	0	0	0	0	0	0	0	#DIV/0!	#DIV/0!	#DIV/0!	#DIV/0!	#DIV/0!	#DIV/0!
APGFAQMLK	________________	PGFAQMLKEGAKHFSG	961.506	P50990	P50990	CCT8	T-complex protein 1 subunit theta	yes	yes	2	0.0032296	64.236	0	0	0	0	0	0	0	0	0	0	0	0	#DIV/0!	#DIV/0!	#DIV/0!	#DIV/0!	#DIV/0!	#DIV/0!
APGFGDNR	GLQVVAVKAPGFGDNR	APGFGDNRKNQLKDMA	832.383	P10809	P10809	HSPD1	60 kDa heat shock protein, mitochondrial	yes	yes	2	0.011792	52.403	0	0	0	0	0	0	0	0	0	0	0	0	#DIV/0!	#DIV/0!	#DIV/0!	#DIV/0!	#DIV/0!	#DIV/0!
APGFGDNRK	GLQVVAVKAPGFGDNR	PGFGDNRKNQLKDMAI	960.478	P10809	P10809	HSPD1	60 kDa heat shock protein, mitochondrial	yes	yes	2	1.7946e-49	166.61	0	0	0	0	0	0	0	0	0	0	0	0	#DIV/0!	#DIV/0!	#DIV/0!	#DIV/0!	#DIV/0!	#DIV/0!
APGFLQPPPLRQPR	RHQPPQPKAPGFLQPP	PPPLRQPRTTPPPGAQ	1572.89	Q9H074;D6R9H8	Q9H074	PAIP1	Polyadenylate-binding protein-interacting protein 1	yes	no	3	0.001474	41.48	0	0	0	0	0	0	0	0	0	0	0	0	#DIV/0!	#DIV/0!	#DIV/0!	#DIV/0!	#DIV/0!	#DIV/0!
APGLGLVLER	TEKVDVPKAPGLGLVL	GLGLVLERVHFEKYNQ	1023.61	F5H1S9;G8JLB3;Q9Y606-2;Q9Y606	F5H1S9	PUS1	tRNA pseudouridine synthase;tRNA pseudouridine synthase A, mitochondrial	yes	no	2	0.0018638	48.794	0	0	0	0	0	0	0	0	0	0	0	0	#DIV/0!	#DIV/0!	#DIV/0!	#DIV/0!	#DIV/0!	#DIV/0!
APGPGLAQGLPQLHSLVLRR	VSGCGSLRAPGPGLAQ	LHSLVLRRNALGPGLS	2079.21	Q8N1G4	Q8N1G4	LRRC47	Leucine-rich repeat-containing protein 47	yes	yes	4	2.4216e-10	56.407	0	0	0	0	0	0	0	0	0	0	0	0	#DIV/0!	#DIV/0!	#DIV/0!	#DIV/0!	#DIV/0!	#DIV/0!
APGQLECETAIAALNSCLR	LITSMRDKAPGQLECE	AALNSCLRDLDQASLA	1958.96	Q9Y490	Q9Y490	TLN1	Talin-1	yes	yes	4	2.3098e-10	60.034	74004	111020	82532	6962.4	4845.4	7337.7	76734	69517	66224	2631.2	0	4185.4	0.0859912	0.0418192	0.0816482	0.0331531	0	0.0594438
APGTPHSHTKPYVR	EVYRHFGKAPGTPHSH	SHTKPYVRSKGRKFER	1546.8	J3QQ67;Q07020;H0YHA7;Q07020-2;F8VYV2;F8VUA6	J3QQ67	RPL18	60S ribosomal protein L18	yes	no	3	2.857e-08	91.939	0	0	0	0	0	0	0	0	0	0	0	0	#DIV/0!	#DIV/0!	#DIV/0!	#DIV/0!	#DIV/0!	#DIV/0!
APIIAVTR	QVARYRPRAPIIAVTR	APIIAVTRNPQTARQA	839.523	P14618;P14618-3;B4DNK4;P14618-2;H3BTN5;H3BR70	P14618	PKM	Pyruvate kinase PKM;Pyruvate kinase	no	no	2	0.0018917	104.37	0	0	0	0	0	0	0	0	0	0	0	0	#DIV/0!	#DIV/0!	#DIV/0!	#DIV/0!	#DIV/0!	#DIV/0!
APIIAVTRNPQTAR	QVARYRPRAPIIAVTR	TRNPQTARQAHLYRGI	1506.86	P14618;P14618-3;B4DNK4;P14618-2;H3BTN5;H3BR70	P14618	PKM	Pyruvate kinase PKM;Pyruvate kinase	no	no	3	2.8819e-12	76.073	0	0	0	0	0	0	0	0	0	0	0	0	#DIV/0!	#DIV/0!	#DIV/0!	#DIV/0!	#DIV/0!	#DIV/0!
APILIATDVASR	LNEFKHGKAPILIATD	IATDVASRGLDVEDVK	1225.7	J3KTA4;P17844;P17844-2;H3BLZ8;Q92841-1;Q92841-3;Q92841;Q92841-2;A0A0U1RQJ0	J3KTA4	DDX5;DDX17	Probable ATP-dependent RNA helicase DDX5;Probable ATP-dependent RNA helicase DDX17	no	no	2	0.00048479	79.148	0	0	0	0	0	0	0	0	0	0	0	0	#DIV/0!	#DIV/0!	#DIV/0!	#DIV/0!	#DIV/0!	#DIV/0!
APIQWEER	MKIFDAAKAPIQWEER	APIQWEERNVTAIQGP	1027.51	P50213;H0YL72;H0YKD0;H0YLI6;H0YM64	P50213	IDH3A	Isocitrate dehydrogenase [NAD] subunit alpha, mitochondrial	yes	no	2	0.0068629	77.923	0	0	0	0	0	0	0	0	0	0	0	0	#DIV/0!	#DIV/0!	#DIV/0!	#DIV/0!	#DIV/0!	#DIV/0!
APIRPDIVNFVHTNLR	VTLPAVFKAPIRPDIV	NFVHTNLRKNNRQPYA	1861.03	P36578;H3BTP7;H3BU31	P36578	RPL4	60S ribosomal protein L4	yes	no	4	0.0060561	28.664	0	0	0	0	0	0	0	0	0	0	0	0	#DIV/0!	#DIV/0!	#DIV/0!	#DIV/0!	#DIV/0!	#DIV/0!
APIRPDIVNFVHTNLRK	VTLPAVFKAPIRPDIV	FVHTNLRKNNRQPYAV	1989.13	P36578;H3BTP7;H3BU31	P36578	RPL4	60S ribosomal protein L4	yes	no	4	0.039773	18.2	0	0	0	0	0	0	0	0	0	0	0	0	#DIV/0!	#DIV/0!	#DIV/0!	#DIV/0!	#DIV/0!	#DIV/0!
APKPDGPGGGPGGSHMGGNYGDDR	RNECNQCKAPKPDGPG	GGNYGDDRRGGRGGYD	2251.97	H3BPE7;P35637-2;P35637	H3BPE7	FUS	RNA-binding protein FUS	yes	no	3;4	1.319e-94	103.67	0	0	0	0	0	0	0	0	0	0	0	0	#DIV/0!	#DIV/0!	#DIV/0!	#DIV/0!	#DIV/0!	#DIV/0!
APLDIPVPDPVK	EANLSNLKAPLDIPVP	IPVPDPVKEKEKEERK	1259.71	Q06323-3;Q06323;Q06323-2	Q06323-3	PSME1	Proteasome activator complex subunit 1	yes	no	2	0.0050162	34.206	0	0	0	0	0	0	0	0	0	0	0	0	#DIV/0!	#DIV/0!	#DIV/0!	#DIV/0!	#DIV/0!	#DIV/0!
APLEVAQEH	DKCAADVKAPLEVAQE	PLEVAQEH________	992.493	O94903	O94903	PROSC	Proline synthase co-transcribed bacterial homolog protein	yes	yes	2	0.0032313	64.265	0	0	0	0	0	0	0	0	0	0	0	0	#DIV/0!	#DIV/0!	#DIV/0!	#DIV/0!	#DIV/0!	#DIV/0!
APLHYLAPLLSNLSQRPAAR	CTPGYNARAPLHYLAP	LSQRPAARAFLLDPDR	2187.23	Q9BTY7	Q9BTY7	HGH1	Protein HGH1 homolog	yes	yes	4	7.745e-05	42.708	0	0	0	0	0	0	0	0	0	0	0	0	#DIV/0!	#DIV/0!	#DIV/0!	#DIV/0!	#DIV/0!	#DIV/0!
APLKPYPVSPSDK	EFIFTTIKAPLKPYPV	YPVSPSDKVLIQEKTQ	1397.76	P41252;A0A0A0MSX9;J3KR24;Q5TCC6	P41252	IARS	Isoleucine--tRNA ligase, cytoplasmic	yes	no	3	0.00014908	49.31	0	0	0	0	0	0	0	0	0	0	0	0	#DIV/0!	#DIV/0!	#DIV/0!	#DIV/0!	#DIV/0!	#DIV/0!
APLQQCAEDR	CVEMTDLKAPLQQCAE	LQQCAEDRQICPSLAG	1129.52	C9J470;E9PHA2;Q15003;Q15003-2;C9JZP1	C9J470	NCAPH	Condensin complex subunit 2	yes	no	3	0.0008191	55.401	138630	161240	118120	50419	45994	40433	258580	203830	212660	68083	37180	57090	0.266698	0.221942	0.255013	0.20842	0.154267	0.21164
APLRVQVQDNEGCPVEALVK	VDAKHGGKAPLRVQVQ	CPVEALVKDNGNGTYS	2164.13	P21333-2;P21333;Q5HY54;Q60FE5;A0A087WWY3	P21333-2	FLNA	Filamin-A	yes	no	4	0.017402	19.057	36738	31018	31964	2745.6	2605	6233.7	0	0	0	0	0	0	0.0695377	0.0774767	0.163196	#DIV/0!	#DIV/0!	#DIV/0!
APLVPPGSPVVNALFR	SLLSFLFKAPLVPPGS	PVVNALFRQRSCIENI	1632.94	Q9NPH2-2;Q9NPH2-3;Q9NPH2;J3QS51	Q9NPH2-2	ISYNA1	Inositol-3-phosphate synthase 1	yes	no	3	0.00061246	38.995	0	0	0	0	0	0	0	0	0	0	0	0	#DIV/0!	#DIV/0!	#DIV/0!	#DIV/0!	#DIV/0!	#DIV/0!
APLYDLAAHEDK	LWDTRSCKAPLYDLAA	DLAAHEDKVLSVDWTD	1341.66	Q9GZL7	Q9GZL7	WDR12	Ribosome biogenesis protein WDR12	yes	yes	3	0.00044956	33.227	0	0	0	0	0	0	0	0	0	0	0	0	#DIV/0!	#DIV/0!	#DIV/0!	#DIV/0!	#DIV/0!	#DIV/0!
APMILNGVCVIWK	EAGKVYLKAPMILNGV	NGVCVIWKGWIDLQRL	1442.78	Q13951-2;H3BSC0;Q13951	Q13951-2	CBFB	Core-binding factor subunit beta	yes	no	3	0.0042268	29.544	0	0	0	0	0	0	0	0	0	0	0	0	#DIV/0!	#DIV/0!	#DIV/0!	#DIV/0!	#DIV/0!	#DIV/0!
APNDFNLR	TMRLWSARAPNDFNLR	APNDFNLRDFNVGDYI	945.467	P06737-2;P06737;E9PK47	P06737-2	PYGL	Glycogen phosphorylase, liver form;Alpha-1,4 glucan phosphorylase	yes	no	2	0.0048203	81.635	0	0	0	0	0	0	0	0	0	0	0	0	#DIV/0!	#DIV/0!	#DIV/0!	#DIV/0!	#DIV/0!	#DIV/0!
APNDFNLRDFNVGDYIQAVLDR	TMRLWSARAPNDFNLR	YIQAVLDRNLAENISR	2551.25	P06737-2;P06737;E9PK47	P06737-2	PYGL	Glycogen phosphorylase, liver form;Alpha-1,4 glucan phosphorylase	yes	no	3	0.0051706	21.865	0	0	0	0	0	0	0	0	0	0	0	0	#DIV/0!	#DIV/0!	#DIV/0!	#DIV/0!	#DIV/0!	#DIV/0!
APNTPASGANGDGSMSQTQSGSTVK	NYQNSTCRAPNTPASG	TQSGSTVKATYATSDF	2349.05	CON__P15636	CON__P15636			yes	yes	3	0.038851	11.853	0	0	0	0	0	0	0	0	0	0	0	0	#DIV/0!	#DIV/0!	#DIV/0!	#DIV/0!	#DIV/0!	#DIV/0!
APPAGEDPRQFDK	RVECSEQKAPPAGEDP	EDPRQFDKAVAVVAHQ	1426.68	Q6ZMU5	Q6ZMU5	TRIM72	Tripartite motif-containing protein 72	yes	yes	3	0.045908	20.585	0	0	0	0	0	0	0	0	0	0	0	0	#DIV/0!	#DIV/0!	#DIV/0!	#DIV/0!	#DIV/0!	#DIV/0!
APPAPGPASGGSGEVDELFDVK	________________	VDELFDVKNAFYIGSY	2096.01	O14579;M0QXB4;O14579-3;O14579-2;M0R061	O14579	COPE	Coatomer subunit epsilon	yes	no	3	0.0059777	18.316	0	0	0	0	0	0	0	0	0	0	0	0	#DIV/0!	#DIV/0!	#DIV/0!	#DIV/0!	#DIV/0!	#DIV/0!
APPNATLEHFYLTSGK	IKEKTRLRAPPNATLE	HFYLTSGKQPKQVEVE	1744.88	Q5SZE2;Q5SZE3;H0YKH6;Q5SZE4;Q5SZE1;H0YNU7;Q96G23	Q5SZE2	CERS2	Ceramide synthase 2	yes	no	3	0.0025777	20.65	0	0	0	0	0	0	0	0	0	0	0	0	#DIV/0!	#DIV/0!	#DIV/0!	#DIV/0!	#DIV/0!	#DIV/0!
APPQTHLPSGASSGTGSASATHGGGSPPGTR	KVIHLVERAPPQTHLP	GGSPPGTRGPGASVHD	2784.32	A0A024RCR6;A0A0G2JK23;P46379-2;P46379;P46379-3;A0A0G2JL47;P46379-4;P46379-5;F6S6P2;X6REW1;A0A0G2JJM1;F6UR09;F6U1F2;F6XTU0;A0A0G2JJR8;A0A1B0GX79;F6WML8;F6VEM6;F6X9W3;F6U341;F6TC96	A0A024RCR6	BAT3;BAG6	Large proline-rich protein BAG6	yes	no	4	8.8667e-07	27.363	0	0	0	0	0	0	0	0	0	0	0	0	#DIV/0!	#DIV/0!	#DIV/0!	#DIV/0!	#DIV/0!	#DIV/0!
APPSVFAEVPQAQPVLVFK	________________	AQPVLVFKLTADFRED	2023.11	P17174	P17174	GOT1	Aspartate aminotransferase, cytoplasmic	yes	yes	3	0.00062743	30.956	0	0	0	0	0	0	0	0	0	0	0	0	#DIV/0!	#DIV/0!	#DIV/0!	#DIV/0!	#DIV/0!	#DIV/0!
APPTLQAETATKPQATSAPSPAPK	MVPATDTKAPPTLQAE	SAPSPAPKQSFLFGTQ	2359.24	A0A087WY75;A0A075B7F8;Q96HA1-2;A8CG34-2;Q96HA1-3;A8CG34;Q96HA1	A0A087WY75	POM121C;POM121	Nuclear envelope pore membrane protein POM 121;Nuclear envelope pore membrane protein POM 121C	yes	no	3	0.0046716	19.378	0	0	0	0	0	0	0	0	0	0	0	0	#DIV/0!	#DIV/0!	#DIV/0!	#DIV/0!	#DIV/0!	#DIV/0!
APPWVPAMGFTLAPSLGCFVGSR	________________	LGCFVGSRFVHGEGLR	2360.18	B1AH87;P30536	B1AH87	TSPO	Translocator protein	yes	no	3	7.8011e-05	30.21	20145	26057	18134	0	0	0	16817	18958	21504	0	0	0	0	0	0	0	0	0
APQDPASMPCTRPPSAPHYLTAVGMGAK	ECEEGFFRAPQDPASM	TAVGMGAKVELRWTPP	2850.36	P29317;P29317-2	P29317	EPHA2	Ephrin type-A receptor 2	yes	no	5	0.049007	10	5186.1	6615	0	7291.5	5645.7	8808	0	0	0	0	0	0	0.584367	0.460471	1	#DIV/0!	#DIV/0!	#DIV/0!
APQVDVDK	VRKLKEDKAPQVDVDK	APQVDVDKAVAELKAR	870.445	P41250	P41250	GARS	Glycine--tRNA ligase	yes	yes	2	0.0078826	71.501	0	0	0	0	0	0	0	0	0	0	0	0	#DIV/0!	#DIV/0!	#DIV/0!	#DIV/0!	#DIV/0!	#DIV/0!
APQVLVLAPTR	LQDRKRGRAPQVLVLA	VLVLAPTRELANQVSK	1163.7	Q9NR30;Q9NR30-2	Q9NR30	DDX21	Nucleolar RNA helicase 2	yes	no	2	2.4829e-05	93.111	0	0	0	0	0	0	0	0	0	0	0	0	#DIV/0!	#DIV/0!	#DIV/0!	#DIV/0!	#DIV/0!	#DIV/0!
APQVLVLAPTRELANQVSK	LQDRKRGRAPQVLVLA	ELANQVSKDFSDITKK	2033.16	Q9NR30;Q9NR30-2	Q9NR30	DDX21	Nucleolar RNA helicase 2	yes	no	3	0.027196	18.058	0	0	0	0	0	0	0	0	0	0	0	0	#DIV/0!	#DIV/0!	#DIV/0!	#DIV/0!	#DIV/0!	#DIV/0!
APQVTESIESSELVTTCQAETLAGVK	TTPESFEKAPQVTESI	AETLAGVKSQEMVMEQ	2690.33	Q02952-3;Q02952-2;Q02952	Q02952-3	AKAP12	A-kinase anchor protein 12	yes	no	4	0.00049591	24.068	18467	27324	14929	0	0	0	26307	32025	24850	6209.2	0	19959	0	0	0	0.190957	0	0.445424
APQVVAEAAK	EVVAEVVKAPQVVAEA	QVVAEAAKTAKRKRES	982.545	O60832	O60832	DKC1	H/ACA ribonucleoprotein complex subunit 4	yes	yes	2	0.013162	35.178	0	0	0	0	0	0	0	0	0	0	0	0	#DIV/0!	#DIV/0!	#DIV/0!	#DIV/0!	#DIV/0!	#DIV/0!
APRGDVTAEEAAGASPAK	________________	AAGASPAKANGQENGH	1696.84	P49006	P49006	MARCKSL1	MARCKS-related protein	yes	yes	3	0.00045829	39.203	0	0	0	0	0	0	0	0	0	0	0	0	#DIV/0!	#DIV/0!	#DIV/0!	#DIV/0!	#DIV/0!	#DIV/0!
APSGNEEPCLLK	SQLTASIRAPSGNEEP	NEEPCLLKRLPNRHIG	1256.61	Q14315;Q14315-2	Q14315	FLNC	Filamin-C	yes	no	3	0.00026407	45.915	64400	66746	64515	14515	16495	13131	55141	45184	39991	4207.6	0	3069.2	0.183932	0.19816	0.169114	0.0708964	0	0.071277
APSHVPFLLIGGGTAAFAAAR	GEEVPQDKAPSHVPFL	TAAFAAARSIRARDPG	2023.1	O95831-3;O95831;O95831-6;O95831-4	O95831-3	AIFM1	Apoptosis-inducing factor 1, mitochondrial	yes	no	3	3.3207e-18	68.952	0	0	0	0	0	0	0	0	0	0	0	0	#DIV/0!	#DIV/0!	#DIV/0!	#DIV/0!	#DIV/0!	#DIV/0!
APSIHGGSGGR	FGPGVAFRAPSIHGGS	IHGGSGGRGVSVSSAR	994.494	P08727;CON__P08727;C9JM50;CON__P19001	P08727	KRT19	Keratin, type I cytoskeletal 19	yes	no	2	0.0020699	68.846	0	0	0	0	0	0	0	0	0	0	0	0	#DIV/0!	#DIV/0!	#DIV/0!	#DIV/0!	#DIV/0!	#DIV/0!
APSIIFIDELDAIGTK	AFALAKEKAPSIIFID	ELDAIGTKRFDSEKAG	1701.92	E9PM69;R4GNH3;P17980;E9PMD8;E9PKD5;E9PN50	E9PM69	PSMC3	26S protease regulatory subunit 6A	yes	no	3	0.0015487	31.42	0	0	0	0	0	0	0	0	0	0	0	0	#DIV/0!	#DIV/0!	#DIV/0!	#DIV/0!	#DIV/0!	#DIV/0!
APSLDIKGPEVDVSGPK	PKLEGDIKAPSLDIKG	EVDVSGPKLNIEGKSK	1707.9	Q09666	Q09666	AHNAK	Neuroblast differentiation-associated protein AHNAK	yes	yes	3	2.7577e-07	47.916	0	0	0	0	0	0	0	0	0	0	0	0	#DIV/0!	#DIV/0!	#DIV/0!	#DIV/0!	#DIV/0!	#DIV/0!
APSPEKAEEESER	QGYIYFHKAPSPEKAE	KAEEESERLLRELYLF	1457.66	P08243;P08243-2;P08243-3	P08243	ASNS	Asparagine synthetase [glutamine-hydrolyzing]	yes	no	3	2.0263e-17	110.38	0	0	0	0	0	0	0	0	0	0	0	0	#DIV/0!	#DIV/0!	#DIV/0!	#DIV/0!	#DIV/0!	#DIV/0!
APSRQDVYGPQPQVR	RPSMEGYRAPSRQDVY	YGPQPQVRVGGSSVDL	1696.86	C9JZR2;O60716-21;O60716-19;O60716-18;O60716-17;O60716-13;O60716-11;O60716-10;O60716-9;O60716-5;O60716-3;O60716-2;O60716;O60716-24;O60716-23;O60716-22;O60716-20;O60716-16;O60716-15;O60716-14;O60716-12;O60716-8;O60716-7;O60716-6;O60716-4;E9PRE2	C9JZR2	CTNND1	Catenin delta-1	yes	no	3	2.5324e-07	68.168	0	0	0	0	0	0	0	0	0	0	0	0	#DIV/0!	#DIV/0!	#DIV/0!	#DIV/0!	#DIV/0!	#DIV/0!
APSTYGGGLSVSSR	VLAGGSCRAPSTYGGG	GGLSVSSRFSSGGACG	1337.66	CON__P08779;P08779	CON__P08779	KRT16	Keratin, type I cytoskeletal 16	yes	no	2	0.0002022	49.35	0	0	0	0	0	0	0	0	0	0	0	0	#DIV/0!	#DIV/0!	#DIV/0!	#DIV/0!	#DIV/0!	#DIV/0!
APSTYGGGLSVSSSR	VLAGGSCRAPSTYGGG	GLSVSSSRFSSGGAYG	1424.69	CON__P02533;P02533	CON__P02533	KRT14	Keratin, type I cytoskeletal 14	yes	no	2	0.017527	24.343	0	0	0	0	0	0	0	0	0	0	0	0	#DIV/0!	#DIV/0!	#DIV/0!	#DIV/0!	#DIV/0!	#DIV/0!
APSVATVGSICDLNLK	ESITRTSRAPSVATVG	SICDLNLKIPEINSSD	1586.83	O75369-2;O75369-9;O75369;O75369-8;E7EN95;O75369-7;O75369-5;O75369-4;A0A0C4DGA1	O75369-2	FLNB	Filamin-B	yes	no	3	2.1273e-10	81.904	36256	51232	53061	3280.7	5895.9	9094.6	61882	45671	54233	2703.4	4254.7	6877.2	0.0829786	0.103205	0.14632	0.0418578	0.0852206	0.112538
APSVPAAEPEYPK	________________	AAEPEYPKGIRAVLLG	1354.68	F8W1A4;P54819-2;P54819;F8VY04;P54819-3;P54819-5;F8VZG5;G3V213;F8VPP1	F8W1A4	AK2	Adenylate kinase 2, mitochondrial;Adenylate kinase 2, mitochondrial;Adenylate kinase 2, mitochondrial, N-terminally processed	yes	no	2	0.00061345	45.368	0	0	0	0	0	0	0	0	0	0	0	0	#DIV/0!	#DIV/0!	#DIV/0!	#DIV/0!	#DIV/0!	#DIV/0!
APTIEQMK	IGINDIIRAPTIEQMK	APTIEQMKDVYIVQDL	916.469	P28482-2;P28482	P28482-2	MAPK1	Mitogen-activated protein kinase 1	yes	no	2	0.0078102	69.176	0	0	0	0	0	0	0	0	0	0	0	0	#DIV/0!	#DIV/0!	#DIV/0!	#DIV/0!	#DIV/0!	#DIV/0!
APTNIVYK	GIIRHAEKAPTNIVYK	APTNIVYKIDDMTAAP	904.502	P15927;P15927-2;P15927-3;Q5TEJ7	P15927	RPA2	Replication protein A 32 kDa subunit	yes	no	2	0.016928	47.743	0	0	0	0	0	0	0	0	0	0	0	0	#DIV/0!	#DIV/0!	#DIV/0!	#DIV/0!	#DIV/0!	#DIV/0!
APTNIVYKIDDMTAAPMDVR	GIIRHAEKAPTNIVYK	TAAPMDVRQWVDTDDT	2220.09	P15927;P15927-2;P15927-3;Q5TEJ7	P15927	RPA2	Replication protein A 32 kDa subunit	yes	no	3	0.0056426	23.726	0	0	0	0	0	0	0	0	0	0	0	0	#DIV/0!	#DIV/0!	#DIV/0!	#DIV/0!	#DIV/0!	#DIV/0!
APTTAAAAAAGVSSTK	GIPQEPQRAPTTAAAA	AAGVSSTKSKKGAKSH	1373.72	O15479	O15479	MAGEB2	Melanoma-associated antigen B2	yes	yes	2	4.7529e-21	102.87	0	0	0	0	0	0	0	0	0	0	0	0	#DIV/0!	#DIV/0!	#DIV/0!	#DIV/0!	#DIV/0!	#DIV/0!
APVAGTCYQAEWDDYVPK	FRKKYELRAPVAGTCY	EWDDYVPKLYEQLSGK	2011.9	P30086	P30086	PEBP1	Phosphatidylethanolamine-binding protein 1;Hippocampal cholinergic neurostimulating peptide	yes	yes	3	0.044948	14.686	21269	17297	14540	2181	0	4528.3	0	0	0	0	0	0	0.0930064	0	0.237478	#DIV/0!	#DIV/0!	#DIV/0!
APVDFGYVGIDSILEQMR	APASRNEKAPVDFGYV	DSILEQMRRKAMKQGF	2008.99	Q9UHD8;Q9UHD8-7;Q9UHD8-2;Q9UHD8-5;Q9UHD8-3;Q9UHD8-4;Q9UHD8-9;Q9UHD8-8;K7EK18;K7EL40;K7ER52;K7EIE4;K7EQD7;K7ELJ9;K7ER14;K7EJZ2;K7EJL9;K7EIR4;K7EKN4;K7EN52;K7ENQ5;K7EQ08	Q9UHD8	2018-09-09	Septin-9	yes	no	3	7.8256e-05	32.926	0	0	0	0	0	0	0	0	0	0	0	0	#DIV/0!	#DIV/0!	#DIV/0!	#DIV/0!	#DIV/0!	#DIV/0!
APVDITGQFEK	LNVKDILRAPVDITGQ	DITGQFEKWGEEEAEL	1203.61	P49589;P49589-3;B4DKY1;P49589-2	P49589	CARS	Cysteine--tRNA ligase, cytoplasmic	yes	no	2	0.0010961	47.603	0	0	0	0	0	0	0	0	0	0	0	0	#DIV/0!	#DIV/0!	#DIV/0!	#DIV/0!	#DIV/0!	#DIV/0!
APVEHVVADAGAFLR	________________	ADAGAFLRHAALQDIG	1550.82	Q9ULX3;H3BUR4	Q9ULX3	NOB1	RNA-binding protein NOB1	yes	no	3	9.8489e-06	54.09	0	0	0	0	0	0	0	0	0	0	0	0	#DIV/0!	#DIV/0!	#DIV/0!	#DIV/0!	#DIV/0!	#DIV/0!
APVLSIDPPVHEVEQGIDAK	VAWANQNRAPVLSIDP	VEQGIDAKWSLALGLP	2113.11	Q96F86	Q96F86	EDC3	Enhancer of mRNA-decapping protein 3	yes	yes	3	0.005128	20.949	0	0	0	0	0	0	0	0	0	0	0	0	#DIV/0!	#DIV/0!	#DIV/0!	#DIV/0!	#DIV/0!	#DIV/0!
APVNGTEQTQK	PQKSFPDKAPVNGTEQ	NGTEQTQKTVTPAYNR	1171.58	A0A087X0K9;G5E9E7;G3V1L9;Q07157-2;Q07157	A0A087X0K9	TJP1	Tight junction protein ZO-1	yes	no	2	0.025369	26.789	0	0	0	0	0	0	0	0	0	0	0	0	#DIV/0!	#DIV/0!	#DIV/0!	#DIV/0!	#DIV/0!	#DIV/0!
APVNTAELTDLLIQQNHIGSVIK	LLQQLFLKAPVNTAEL	NHIGSVIKQTDVSEDS	2473.35	Q9P287-3;Q9P287;Q9P287-4;Q9P287-2	Q9P287-3	BCCIP	BRCA2 and CDKN1A-interacting protein	yes	no	3	0.0019079	21.841	0	0	0	0	0	0	0	0	0	0	0	0	#DIV/0!	#DIV/0!	#DIV/0!	#DIV/0!	#DIV/0!	#DIV/0!
APVPASELLASGVLSR	RLSFSGLRAPVPASEL	LASGVLSRAQFEQLKD	1565.88	Q15149-3;Q15149-4	Q15149-4	PLEC	Plectin	no	no	2	2.8722e-07	73.848	0	0	0	0	0	0	0	0	0	0	0	0	#DIV/0!	#DIV/0!	#DIV/0!	#DIV/0!	#DIV/0!	#DIV/0!
APVPGTPDSLSSGSSR	GVYGALTKAPVPGTPD	SLSSGSSRDVQGTDAS	1513.74	Q9UJZ1-2;Q9UJZ1;A0A087WYB4	Q9UJZ1-2	STOML2	Stomatin-like protein 2, mitochondrial	yes	no	2	0.018045	23.376	0	0	0	0	0	0	0	0	0	0	0	0	#DIV/0!	#DIV/0!	#DIV/0!	#DIV/0!	#DIV/0!	#DIV/0!
APVPTGEVYFADSFDR	SSPKVTYKAPVPTGEV	YFADSFDRGTLSGWIL	1769.83	P27824;P27824-2;H0Y9Q7;D6RB85;D6RDP7;D6RAQ8;D6RAU8;D6RHJ3;D6RD16	P27824	CANX	Calnexin	yes	no	2	0.0024615	32.946	0	0	0	0	0	0	0	0	0	0	0	0	#DIV/0!	#DIV/0!	#DIV/0!	#DIV/0!	#DIV/0!	#DIV/0!
APVQPQQSPAAAPGGTDEKPSGK	MEEGGRDKAPVQPQQS	TDEKPSGKERRDAGDK	2217.1	Q13200;C9JPC0;F8WBS8	Q13200	PSMD2	26S proteasome non-ATPase regulatory subunit 2	yes	no	3	4.4998e-09	47.808	0	0	0	0	0	0	0	0	0	0	0	0	#DIV/0!	#DIV/0!	#DIV/0!	#DIV/0!	#DIV/0!	#DIV/0!
APWCYTTNSEVR	CRNPNGEKAPWCYTTN	YTTNSEVRWEYCTIPS	1425.63	CON__P06868	CON__P06868			yes	yes	3	0.049781	20.84	19979	14235	20296	21743	21623	16933	0	0	0	0	0	0	0.52114	0.603017	0.454834	#DIV/0!	#DIV/0!	#DIV/0!
APWELLELR	HAYLDNMKAPWELLEL	PWELLELRVSYYENVI	1125.62	P54577;A0A0C4DGZ5	P54577	YARS	Tyrosine--tRNA ligase, cytoplasmic;Tyrosine--tRNA ligase, cytoplasmic, N-terminally processed;Tyrosine--tRNA ligase	yes	no	2	0.0075747	45.68	0	0	0	0	0	0	0	0	0	0	0	0	#DIV/0!	#DIV/0!	#DIV/0!	#DIV/0!	#DIV/0!	#DIV/0!
APWIEQEGPEYWDGETRK	ASQRMEPRAPWIEQEG	YWDGETRKVKAHSQTH	2190	A0A140T9I0;A0A140T9X5;A0A140T913;P01892;A0A140T955;A0A140T933	A0A140T9I0	HLA-A	HLA class I histocompatibility antigen, A-2 alpha chain	yes	no	3	0.0047989	23.329	0	0	0	0	0	0	0	0	0	0	0	0	#DIV/0!	#DIV/0!	#DIV/0!	#DIV/0!	#DIV/0!	#DIV/0!
AQAAAPASVPAQAPK	AKAKDQTKAQAAAPAS	SVPAQAPKRTQAPTKA	1376.74	P47914	P47914	RPL29	60S ribosomal protein L29	yes	yes	2	0.00013211	50.452	0	0	0	0	0	0	0	0	0	0	0	0	#DIV/0!	#DIV/0!	#DIV/0!	#DIV/0!	#DIV/0!	#DIV/0!
AQAALQAVNSVQSGNLALAASAAAVDAGMAMAGQSPVLR	SRLCLPQRAQAALQAV	AGQSPVLRIIVENLFY	3679.88	A0A0U1RRM4;P26599;P26599-2;P26599-3;A6NLN1;A0A087WU68	A0A0U1RRM4	PTBP1	Polypyrimidine tract-binding protein 1	yes	no	3	9.149e-42	56.864	0	0	0	0	0	0	0	0	0	0	0	0	#DIV/0!	#DIV/0!	#DIV/0!	#DIV/0!	#DIV/0!	#DIV/0!
AQAEAQQPTFDALRDELR	KASLKKLRAQAEAQQP	DALRDELRGAQEVGER	2058.01	Q15149-3;Q15149-4	Q15149-4	PLEC	Plectin	no	no	3	0.00073668	35.329	0	0	0	0	0	0	0	0	0	0	0	0	#DIV/0!	#DIV/0!	#DIV/0!	#DIV/0!	#DIV/0!	#DIV/0!
AQAEAQQPTFDALRDELRGAQEVGER	KASLKKLRAQAEAQQP	GAQEVGERLQQRHGER	2884.41	Q15149-3;Q15149-4	Q15149-4	PLEC	Plectin	no	no	4	0.014051	17.647	0	0	0	0	0	0	0	0	0	0	0	0	#DIV/0!	#DIV/0!	#DIV/0!	#DIV/0!	#DIV/0!	#DIV/0!
AQAELVGTADEATRAEIQIR	AAKANLEKAQAELVGT	TRAEIQIRIEANEALV	2141.11	P30049	P30049	ATP5D	ATP synthase subunit delta, mitochondrial	yes	yes	3	0.013365	19.292	0	0	0	0	0	0	0	0	0	0	0	0	#DIV/0!	#DIV/0!	#DIV/0!	#DIV/0!	#DIV/0!	#DIV/0!
AQAEVEGLGK	QRIAEQQKAQAEVEGL	AEVEGLGKGVARLSAE	1000.52	Q15149-3;Q15149-4	Q15149-4	PLEC	Plectin	no	no	2	0.0017884	76.679	0	0	0	0	0	0	0	0	0	0	0	0	#DIV/0!	#DIV/0!	#DIV/0!	#DIV/0!	#DIV/0!	#DIV/0!
AQAGEGVRPSPMQLELR	QRTIQCAKAQAGEGVR	SPMQLELRMVQSKRDI	1837.95	F2Z2Y4;O00764-3;O00764-2;O00764	F2Z2Y4	PDXK	Pyridoxal kinase	yes	no	3	7.9045e-08	67.605	0	0	0	0	0	0	0	0	0	0	0	0	#DIV/0!	#DIV/0!	#DIV/0!	#DIV/0!	#DIV/0!	#DIV/0!
AQAHAENNEFITWNDIQACVDHVNLVVQEEHER	LDELMKLKAQAHAENN	VVQEEHERILAIGLIN	3857.78	P46940;A0A0J9YXZ5	P46940	IQGAP1	Ras GTPase-activating-like protein IQGAP1	yes	no	6	8.7778e-05	20.126	15054	21038	6037.6	0	0	0	0	0	0	0	0	0	0	0	0	#DIV/0!	#DIV/0!	#DIV/0!
AQALEDLAGFK	QLQTPKEKAQALEDLA	LEDLAGFKELFQTPGH	1161.6	P46013;P46013-2	P46013	MKI67	Antigen KI-67	yes	no	2	3.5282e-05	59.931	0	0	0	0	0	0	0	0	0	0	0	0	#DIV/0!	#DIV/0!	#DIV/0!	#DIV/0!	#DIV/0!	#DIV/0!
AQALLADVDTLLFDCDGVLWR	CVRLSAERAQALLADV	DCDGVLWRGETAVPGA	2333.17	A6NDG6	A6NDG6	PGP	Phosphoglycolate phosphatase	yes	yes	3	0.0030941	22.01	7546.6	8620.2	7432.3	0	0	0	4383.2	2799.2	12118	0	0	0	0	0	0	0	0	0
AQALRDNSTMGYMAAK	ANMERIMKAQALRDNS	TMGYMAAKKHLEINPD	1726.81	P07900;P07900-2	P07900	HSP90AA1	Heat shock protein HSP 90-alpha	yes	no	3	7.208e-05	51.591	0	0	0	0	0	0	0	0	0	0	0	0	#DIV/0!	#DIV/0!	#DIV/0!	#DIV/0!	#DIV/0!	#DIV/0!
AQALRDNSTMGYMAAKK	ANMERIMKAQALRDNS	MGYMAAKKHLEINPDH	1854.91	P07900;P07900-2	P07900	HSP90AA1	Heat shock protein HSP 90-alpha	yes	no	4	0.0048253	27.496	0	0	0	0	0	0	0	0	0	0	0	0	#DIV/0!	#DIV/0!	#DIV/0!	#DIV/0!	#DIV/0!	#DIV/0!
AQALRDNSTMGYMMAK	ANMERIMKAQALRDNS	TMGYMMAKKHLEINPD	1786.82	P08238;Q58FF7	P08238	HSP90AB1;HSP90AB3P	Heat shock protein HSP 90-beta;Putative heat shock protein HSP 90-beta-3	yes	no	3	1.2789e-07	42.958	0	0	0	0	0	0	0	0	0	0	0	0	#DIV/0!	#DIV/0!	#DIV/0!	#DIV/0!	#DIV/0!	#DIV/0!
AQAVLEEDHYGMEDVK	NENLDLARAQAVLEED	HYGMEDVKKRILEFIA	1832.83	K7EJE8;K7EKE6;P36776-2;P36776;P36776-3;K7ER27	K7EJE8	LONP1	Lon protease homolog, mitochondrial	yes	no	3	0.042229	15.99	0	0	0	0	0	0	0	0	0	0	0	0	#DIV/0!	#DIV/0!	#DIV/0!	#DIV/0!	#DIV/0!	#DIV/0!
AQAVSEDAGGNEGRAAEAEPR	RDERSDSRAQAVSEDA	RAAEAEPRALENGDAD	2083.95	P55884;P55884-2;C9JZG1	P55884	EIF3B	Eukaryotic translation initiation factor 3 subunit B	yes	no	3	0.0010243	26.956	0	0	0	0	0	0	0	0	0	0	0	0	#DIV/0!	#DIV/0!	#DIV/0!	#DIV/0!	#DIV/0!	#DIV/0!
AQAVSEEEEEEEGK	SKEAPKRKAQAVSEEE	EEEEEEGKSSSPKKKI	1562.66	G3V529;Q9GZR7;Q9GZR7-2	G3V529	DDX24	ATP-dependent RNA helicase DDX24	yes	no	2	1.9923e-05	57.785	0	0	0	0	0	0	0	0	0	0	0	0	#DIV/0!	#DIV/0!	#DIV/0!	#DIV/0!	#DIV/0!	#DIV/0!
AQCPIVER	YAAKRFRKAQCPIVER	AQCPIVERLTNSMMMH	914.464	M0R0F0;M0R0R2;P46782	M0R0F0	RPS5	40S ribosomal protein S5;40S ribosomal protein S5, N-terminally processed	yes	no	3	0.0044089	52.867	224860	294820	225090	116790	101860	82521	391120	358650	331630	132650	57933	129120	0.341841	0.256781	0.268264	0.25326	0.139067	0.280239
AQCYMDTEQYEEAVRDYEK	YIKAYLRRAQCYMDTE	EAVRDYEKVYQTEKTK	2369.98	Q99615-2;Q99615	Q99615-2	DNAJC7	DnaJ homolog subfamily C member 7	yes	no	4	0.0080999	24.3	0	0	0	0	0	0	14281	8810.5	16885	0	0	2313.5	#DIV/0!	#DIV/0!	#DIV/0!	0	0	0.120504
AQDGSHPLSLQDLIEK	KLVACWTKAQDGSHPL	SLQDLIEKVVILRKAV	1749.89	D6REX3;O94979-6;O94979-3;O94979-10;O94979-4;O94979-9;O94979-2;O94979;O94979-8;D6RHZ5;H7BXG7;O94979-7;H0YAB3;H0Y9K1	D6REX3	SEC31A	Protein transport protein Sec31A	yes	no	3	0.01277	16.494	0	0	0	0	0	0	0	0	0	0	0	0	#DIV/0!	#DIV/0!	#DIV/0!	#DIV/0!	#DIV/0!	#DIV/0!
AQDIEAGDGTTSVVIIAGSLLDSCTK	RMLVELSKAQDIEAGD	SLLDSCTKLLQKGIHP	2563.27	P50991;P50991-2	P50991	CCT4	T-complex protein 1 subunit delta	yes	no	3;4	1.7166e-18	55.881	19607	22225	19700	0	0	0	82279	44895	61800	0	0	0	0	0	0	0	0	0
AQDITLPHLCSVLLAFAR	FAQHVLNRAQDITLPH	SVLLAFARLNFHPDQE	1967.07	Q969Z0;H7C4R5;Q969Z0-2	Q969Z0	TBRG4	Protein TBRG4	yes	no	4	0.039858	15.942	7746.1	8552.8	3661.3	0	0	0	26605	15145	25262	0	0	0	0	0	0	0	0	0
AQDSSLHMPER	FSTNNQKKAQDSSLHM	SSLHMPERAVFRLRKW	1269.58	Q9BQG0;Q9BQG0-2;I3L1L3	Q9BQG0	MYBBP1A	Myb-binding protein 1A	yes	no	3	0.051293	14.243	0	0	0	0	0	0	0	0	0	0	0	0	#DIV/0!	#DIV/0!	#DIV/0!	#DIV/0!	#DIV/0!	#DIV/0!
AQEAPGQAEPPAAAEVQGAGNENEPR	QVREELLRAQEAPGQA	AGNENEPREADKSHPE	2587.19	O14745;J3QRP6	O14745	SLC9A3R1	Na(+)/H(+) exchange regulatory cofactor NHE-RF1	yes	no	3	0.038029	11.523	0	0	0	0	0	0	0	0	0	0	0	0	#DIV/0!	#DIV/0!	#DIV/0!	#DIV/0!	#DIV/0!	#DIV/0!
AQEEAERLEADR	QLEEERKRAQEEAERL	AERLEADRMAALRAKE	1415.66	E7EQR4;P15311	E7EQR4	EZR	Ezrin	yes	no	2;3	2.6056e-101	151.26	0	0	0	0	0	0	0	0	0	0	0	0	#DIV/0!	#DIV/0!	#DIV/0!	#DIV/0!	#DIV/0!	#DIV/0!
AQEEAERLEADRMAALR	QLEEERKRAQEEAERL	ADRMAALRAKEELERQ	1957.96	E7EQR4;P15311	E7EQR4	EZR	Ezrin	yes	no	4	7.8778e-213	198.59	0	0	0	0	0	0	0	0	0	0	0	0	#DIV/0!	#DIV/0!	#DIV/0!	#DIV/0!	#DIV/0!	#DIV/0!
AQEFVNCK	________________	AQEFVNCKIQPGKVVV	937.433	P35754	P35754	GLRX	Glutaredoxin-1	yes	yes	2	0.0030902	54.408	29335	40418	27267	4621.1	5885	3256.2	0	0	0	0	0	0	0.13609	0.127098	0.10668	#DIV/0!	#DIV/0!	#DIV/0!
AQEIEAATLAGR	RAAIRRVRAQEIEAAT	EAATLAGRLYSGRPNS	1228.64	P53814-5;P53814;P53814-6;C9JP19;C9JQZ8;A0A087WVP4;A0A087X1R1	P53814-5	SMTN	Smoothelin	yes	no	2	0.0044908	35.224	0	0	0	0	0	0	0	0	0	0	0	0	#DIV/0!	#DIV/0!	#DIV/0!	#DIV/0!	#DIV/0!	#DIV/0!
AQELDALDNSHPIEVSVGHPSEVDEIFDAISYSK	FVSADYTRAQELDALD	FDAISYSKGASVIRML	3710.76	E9PLK3;P55786;P55786-2;A6NEC2;A6NEC2-2;E9PJ74;E9PRQ5	E9PLK3	NPEPPS;NPEPPSL1	Puromycin-sensitive aminopeptidase;Puromycin-sensitive aminopeptidase-like protein	yes	no	4	0.025315	13.343	0	0	0	0	0	0	0	0	0	0	0	0	#DIV/0!	#DIV/0!	#DIV/0!	#DIV/0!	#DIV/0!	#DIV/0!
AQELGHSQSALASAQR	LQGQLEEKAQELGHSQ	SALASAQRELAAFRTK	1652.82	Q14980-2;Q14980;A0A087WY61;Q14980-4;Q14980-3;H0YFY6	Q14980-2	NUMA1	Nuclear mitotic apparatus protein 1	yes	no	3	5.6606e-08	70.41	0	0	0	0	0	0	0	0	0	0	0	0	#DIV/0!	#DIV/0!	#DIV/0!	#DIV/0!	#DIV/0!	#DIV/0!
AQELSALLGCEVDADQVILSHSPMK	GNILQHSKAQELSALL	ILSHSPMKLFSEYHEK	2653.31	Q9BXW7-2;Q9BXW7	Q9BXW7-2	CECR5	Cat eye syndrome critical region protein 5	yes	no	4	0.0005981	24.153	10353	18210	7198.7	0	0	0	6980.8	8808.1	16509	0	0	0	0	0	0	0	0	0
AQEPLVDGCSGGGR	PPPEREARAQEPLVDG	DGCSGGGRTRKRSPGG	1344.61	E7ER77;Q7Z2K6	E7ER77	ERMP1	Endoplasmic reticulum metallopeptidase 1	yes	no	3	0.0027228	22.606	0	0	0	0	0	0	69865	62462	61551	12853	6650.4	9959	#DIV/0!	#DIV/0!	#DIV/0!	0.155383	0.0962259	0.139267
AQEQQQQMAELHSK	SLRADAEKAQEQQQQM	QMAELHSKLQSSEAEV	1654.77	A0A0A0MRV0;Q9P2E9;Q9P2E9-2;A0A087WVV2;Q9P2E9-3;F8W7S5	A0A0A0MRV0	RRBP1	Ribosome-binding protein 1	yes	no	3	3.0108e-07	68.168	0	0	0	0	0	0	0	0	0	0	0	0	#DIV/0!	#DIV/0!	#DIV/0!	#DIV/0!	#DIV/0!	#DIV/0!
AQFAEATQR	RLAADFQRAQFAEATQ	QFAEATQRLSERNCIE	1020.5	O94874-3;O94874	O94874-3	UFL1	E3 UFM1-protein ligase 1	yes	no	2	0.0034363	72.485	0	0	0	0	0	0	0	0	0	0	0	0	#DIV/0!	#DIV/0!	#DIV/0!	#DIV/0!	#DIV/0!	#DIV/0!
AQFEGIVTDLIR	HLNMKLTRAQFEGIVT	GIVTDLIRRTIAPCQK	1360.74	P38646;H0YBG6	P38646	HSPA9	Stress-70 protein, mitochondrial	yes	no	3	0.0015942	37.144	0	0	0	0	0	0	0	0	0	0	0	0	#DIV/0!	#DIV/0!	#DIV/0!	#DIV/0!	#DIV/0!	#DIV/0!
AQFEGIVTDLIRR	HLNMKLTRAQFEGIVT	IVTDLIRRTIAPCQKA	1516.84	P38646;H0YBG6	P38646	HSPA9	Stress-70 protein, mitochondrial	yes	no	3	4.6531e-06	89.403	0	0	0	0	0	0	0	0	0	0	0	0	#DIV/0!	#DIV/0!	#DIV/0!	#DIV/0!	#DIV/0!	#DIV/0!
AQFLVEK	VAQQEAQRAQFLVEKA	RAQFLVEKAKQEQRQK	833.465	J3KPX7;Q99623;F5GY37;F5GWA7	J3KPX7	PHB2	Prohibitin-2	yes	no	2	0.023495	53.351	0	0	0	0	0	0	0	0	0	0	0	0	#DIV/0!	#DIV/0!	#DIV/0!	#DIV/0!	#DIV/0!	#DIV/0!
AQFVPLPVSVSVEFAVAATDCIAK	LQLVEISRAQFVPLPV	AATDCIAKEVVDPTKC	2461.29	CON__P12763	CON__P12763			yes	yes	3	3.1064e-18	58.457	0	0	0	34540	26799	12864	0	0	1988.7	35023	12090	32098	1	1	1	1	1	0.941658
AQFVTCGQDK	GLATHPSRAQFVTCGQ	FVTCGQDKLVHLWSSD	1095.5	K7EIK7;O95834;O95834-2;O95834-3;A0A0C4DGQ7;C9JRL6;K7ELI8	K7EIK7	EML2	Echinoderm microtubule-associated protein-like 2	yes	no	3	0.00084689	51.064	162150	172620	146250	19711	22172	6888.9	150300	142830	144260	15616	7682.5	7551.8	0.108385	0.113824	0.0449847	0.0941199	0.0510423	0.0497445
AQGGSSDSSLALHER	DAELGQLRAQGGSSDS	SSLALHERIQALEAEL	1513.71	Q08378-4;Q08378-2;Q08378	Q08378-4	GOLGA3	Golgin subfamily A member 3	yes	no	3	4.2042e-06	61.097	0	0	0	0	0	0	0	0	0	0	0	0	#DIV/0!	#DIV/0!	#DIV/0!	#DIV/0!	#DIV/0!	#DIV/0!
AQGLELALVFLGQTLGPPR	RDLDWEVRAQGLELAL	GQTLGPPRTHCPYAVA	1979.12	Q6PJG6-3;Q6PJG6	Q6PJG6-3	BRAT1	BRCA1-associated ATM activator 1	yes	no	3	0.00017663	25.824	0	0	0	0	0	0	0	0	0	0	0	0	#DIV/0!	#DIV/0!	#DIV/0!	#DIV/0!	#DIV/0!	#DIV/0!
AQGLPWSCTMEDVLNFFSDCR	VDDVFLIRAQGLPWSC	LNFFSDCRIRNGENGI	2418.04	H0Y8R1;F5H5I6;H0YAK1;Q12849	H0Y8R1	GRSF1	G-rich sequence factor 1	yes	no	4	0.0043986	21.006	60922	61153	64958	0	0	0	57367	47666	47147	0	0	0	0	0	0	0	0	0
AQGVLFDCDGVLWNGER	ALRDVLGRAQGVLFDC	GVLWNGERAVPGAPEL	1877.87	Q96GD0	Q96GD0	PDXP	Pyridoxal phosphate phosphatase	yes	yes	3	0.038283	15.942	0	0	0	0	0	0	38395	12987	32387	0	0	0	#DIV/0!	#DIV/0!	#DIV/0!	0	0	0
AQHEDQVEQYKK	ADALQELRAQHEDQVE	DQVEQYKKELEKTYSA	1501.72	P02545;P02545-6;P02545-5;P02545-4;H0YAB0;P02545-2;Q3BDU5;Q5TCI8	P02545	LMNA	Prelamin-A/C;Lamin-A/C	no	no	3	7.7185e-13	90.434	0	0	0	0	0	0	0	0	0	0	0	0	#DIV/0!	#DIV/0!	#DIV/0!	#DIV/0!	#DIV/0!	#DIV/0!
AQHIVPCTISQLLSATLVDEVFR	AEKKSRARAQHIVPCT	TLVDEVFRIGNVEISQ	2539.35	P15927;P15927-2;P15927-3;Q5TEJ7	P15927	RPA2	Replication protein A 32 kDa subunit	yes	no	4	8.6774e-07	39.288	4119.3	8246.1	0	0	0	0	4633.1	2475.5	0	0	0	0	0	0	#DIV/0!	0	0	#DIV/0!
AQHQQALSSLELLNVLFR	VLGEAQTKAQHQQALS	ELLNVLFRTCKHEKLT	2066.13	Q9BQG0;Q9BQG0-2;I3L1L3	Q9BQG0	MYBBP1A	Myb-binding protein 1A	yes	no	3	2.0259e-05	46.892	0	0	0	0	0	0	0	0	0	0	0	0	#DIV/0!	#DIV/0!	#DIV/0!	#DIV/0!	#DIV/0!	#DIV/0!
AQHVFQHAVPQEGKPITNQK	LKRATVQRAQHVFQHA	GKPITNQKSSGRCWIF	2256.18	Q13867;K7ES02;J3KS79;K7ENH5	Q13867	BLMH	Bleomycin hydrolase	yes	no	4	0.00025705	34.649	0	0	0	0	0	0	0	0	0	0	0	0	#DIV/0!	#DIV/0!	#DIV/0!	#DIV/0!	#DIV/0!	#DIV/0!
AQIFANTVDNAR	FKIIEDLRAQIFANTV	ANTVDNARIVLQIDNA	1318.66	P05783;F8VZY9	P05783	KRT18	Keratin, type I cytoskeletal 18	yes	no	2	5.5192e-18	129.85	0	0	0	0	0	0	0	0	0	0	0	0	#DIV/0!	#DIV/0!	#DIV/0!	#DIV/0!	#DIV/0!	#DIV/0!
AQIHDLVLVGGSTR	LRDAKLDKAQIHDLVL	VLVGGSTRIPKVQKLL	1464.8	A0A0G2JIW1;P0DMV9;P0DMV8;P0DMV8-2;V9GZ37	A0A0G2JIW1	HSPA1B;HSPA1A	Heat shock 70 kDa protein 1B;Heat shock 70 kDa protein 1A	yes	no	3	9.876e-05	36.345	0	0	0	0	0	0	0	0	0	0	0	0	#DIV/0!	#DIV/0!	#DIV/0!	#DIV/0!	#DIV/0!	#DIV/0!
AQILGGANTPYEK	KDQMDDLRAQILGGAN	GANTPYEKGVFKLEVI	1360.7	Q9NPD8	Q9NPD8	UBE2T	Ubiquitin-conjugating enzyme E2 T	yes	yes	2	0.02823	24.089	0	0	0	0	0	0	0	0	0	0	0	0	#DIV/0!	#DIV/0!	#DIV/0!	#DIV/0!	#DIV/0!	#DIV/0!
AQILPIR	________________	MAQILPIRFQEHLQLQ	809.512	A0A087WVQ6;Q00610-2;Q00610;J3KS13;J3KSQ2;J3QL20	A0A087WVQ6	CLTC	Clathrin heavy chain;Clathrin heavy chain 1	yes	no	2	0.0040995	80.377	0	0	0	0	0	0	0	0	0	0	0	0	#DIV/0!	#DIV/0!	#DIV/0!	#DIV/0!	#DIV/0!	#DIV/0!
AQIWDTAGQER	QVDGKTIKAQIWDTAG	WDTAGQERYRAITSAY	1273.61	H3BMH2;H3BSC1;P62491-2;Q15907-2;P62491;Q15907	H3BMH2	RAB11A;RAB11B	Ras-related protein Rab-11A;Ras-related protein Rab-11B	yes	no	2	2.4829e-05	93.111	0	0	0	0	0	0	0	0	0	0	0	0	#DIV/0!	#DIV/0!	#DIV/0!	#DIV/0!	#DIV/0!	#DIV/0!
AQLAAITLIIGTFER	EDEISDSKAQLAAITL	LIIGTFERMKCFSEEN	1615.93	Q96QK1	Q96QK1	VPS35	Vacuolar protein sorting-associated protein 35	yes	yes	3	0.041619	16.666	0	0	0	0	0	0	0	0	0	0	0	0	#DIV/0!	#DIV/0!	#DIV/0!	#DIV/0!	#DIV/0!	#DIV/0!
AQLADSFHLQQFFR	HERAMRRRAQLADSFH	FHLQQFFRDSDELKSW	1706.85	Q13813-3;Q13813;A0A0D9SF54;A0A0D9SGF6;Q13813-2	Q13813-3	SPTAN1	Spectrin alpha chain, non-erythrocytic 1	yes	no	3	0.005118	26.711	0	0	0	0	0	0	0	0	0	0	0	0	#DIV/0!	#DIV/0!	#DIV/0!	#DIV/0!	#DIV/0!	#DIV/0!
AQLDPAFIK	QPAPAEFRAQLDPAFI	QLDPAFIKTYEDIKEN	1001.55	P25325;P25325-2;B1AH49	P25325	MPST	3-mercaptopyruvate sulfurtransferase;Sulfurtransferase	yes	no	2	0.026607	33.797	0	0	0	0	0	0	0	0	0	0	0	0	#DIV/0!	#DIV/0!	#DIV/0!	#DIV/0!	#DIV/0!	#DIV/0!
AQLELEVSK	ELELVYARAQLELEVS	QLELEVSKAQQLAEVE	1015.55	Q14764	Q14764	MVP	Major vault protein	yes	yes	2	0.014125	40.882	0	0	0	0	0	0	0	0	0	0	0	0	#DIV/0!	#DIV/0!	#DIV/0!	#DIV/0!	#DIV/0!	#DIV/0!
AQLEPVASPAK	ELQLVTYKAQLEPVAS	EPVASPAKKPKVQSGS	1109.61	Q15149-3;Q15149-4	Q15149-4	PLEC	Plectin	no	no	2	1.0971e-08	100.02	0	0	0	0	0	0	0	0	0	0	0	0	#DIV/0!	#DIV/0!	#DIV/0!	#DIV/0!	#DIV/0!	#DIV/0!
AQLEQSVEENK	KGRWRVEKAQLEQSVE	EQSVEENKERMEKLEG	1273.62	D3DTX6;Q96SB3	D3DTX6	PPP1R9B	Neurabin-2	yes	no	2	0.0011067	56.563	0	0	0	0	0	0	0	0	0	0	0	0	#DIV/0!	#DIV/0!	#DIV/0!	#DIV/0!	#DIV/0!	#DIV/0!
AQLFALTGVQPAR	DEPPMVFKAQLFALTG	LTGVQPARQKVMVKGG	1370.77	A6NJA2;P54578-2;P54578-3;P54578;J3QQT6;J3KS55	A6NJA2	USP14	Ubiquitin carboxyl-terminal hydrolase;Ubiquitin carboxyl-terminal hydrolase 14	yes	no	2	0.00016577	70.977	0	0	0	0	0	0	0	0	0	0	0	0	#DIV/0!	#DIV/0!	#DIV/0!	#DIV/0!	#DIV/0!	#DIV/0!
AQLGEDIR	LSGKLIIKAQLGEDIR	AQLGEDIRRIPIHNED	900.466	Q92734-2;Q92734;C9JTY3;C9JUE0;C9JJP5;Q92734-4;Q92734-3	Q92734-2	TFG	Protein TFG	yes	no	2	0.0079025	72.138	0	0	0	0	0	0	0	0	0	0	0	0	#DIV/0!	#DIV/0!	#DIV/0!	#DIV/0!	#DIV/0!	#DIV/0!
AQLGGPEAAK	IPVTFESRAQLGGPEA	LGGPEAAKSDETAAK_	940.498	P04792;C9J3N8	P04792	HSPB1	Heat shock protein beta-1	yes	no	2	0.0016721	77.355	0	0	0	0	0	0	0	0	0	0	0	0	#DIV/0!	#DIV/0!	#DIV/0!	#DIV/0!	#DIV/0!	#DIV/0!
AQLGGPEAAKSDETAAK	IPVTFESRAQLGGPEA	KSDETAAK________	1642.82	P04792;C9J3N8	P04792	HSPB1	Heat shock protein beta-1	yes	no	3	1.0312e-74	123.97	0	0	0	0	0	0	0	0	0	0	0	0	#DIV/0!	#DIV/0!	#DIV/0!	#DIV/0!	#DIV/0!	#DIV/0!
AQLGLGHSYSR	LTDLSACKAQLGLGHS	GLGHSYSRAKVKFNVN	1187.6	O00567;Q5JXT2	O00567	NOP56	Nucleolar protein 56	yes	no	2	0.0010871	58.37	0	0	0	0	0	0	0	0	0	0	0	0	#DIV/0!	#DIV/0!	#DIV/0!	#DIV/0!	#DIV/0!	#DIV/0!
AQLGPDESK	VAKLLKLKAQLGPDES	QLGPDESKQKFVLKTP	943.461	P12081;P12081-2;P12081-4;B4DDD8;P12081-3;B4E1C5;E7ETE2;D6RF05	P12081	HARS	Histidine--tRNA ligase, cytoplasmic	yes	no	2	0.014643	40.502	0	0	0	0	0	0	0	0	0	0	0	0	#DIV/0!	#DIV/0!	#DIV/0!	#DIV/0!	#DIV/0!	#DIV/0!
AQLGVQAFADALLIIPK	HKPSVKGRAQLGVQAF	DALLIIPKVLAQNSGF	1767.03	P40227;P40227-2	P40227	CCT6A	T-complex protein 1 subunit zeta	yes	no	2;3	0.0026041	22.474	0	0	0	0	0	0	0	0	0	0	0	0	#DIV/0!	#DIV/0!	#DIV/0!	#DIV/0!	#DIV/0!	#DIV/0!
AQLHDTNMELTDLK	LAENEKLKAQLHDTNM	NMELTDLKLQLEKATQ	1627.79	O14974-3;O14974;O14974-5;O14974-4;A0A0U1RQZ1;H0YIM2;H0YIS3	O14974-3	PPP1R12A	Protein phosphatase 1 regulatory subunit 12A	yes	no	3	0.0060787	25.609	0	0	0	0	0	0	0	0	0	0	0	0	#DIV/0!	#DIV/0!	#DIV/0!	#DIV/0!	#DIV/0!	#DIV/0!
AQLLELPYARK	LAHVGEVRAQLLELPY	LELPYARKELSLLVLL	1300.75	P50453	P50453	SERPINB9	Serpin B9	yes	yes	3	0.002127	37.6	0	0	0	0	0	0	0	0	0	0	0	0	#DIV/0!	#DIV/0!	#DIV/0!	#DIV/0!	#DIV/0!	#DIV/0!
AQLLQPTLEINPR	LAKTQEERAQLLQPTL	PTLEINPRHALIKKLN	1491.84	Q12931-2;Q12931;I3L0K7	Q12931-2	TRAP1	Heat shock protein 75 kDa, mitochondrial	yes	no	2;3	9.1514e-05	81.338	0	0	0	0	0	0	0	0	0	0	0	0	#DIV/0!	#DIV/0!	#DIV/0!	#DIV/0!	#DIV/0!	#DIV/0!
AQLNETLTK	VTEVRELKAQLNETLT	QLNETLTKLRTEQNER	1016.55	Q86UP2-2;Q86UP2-3;Q86UP2-4;Q86UP2;B7Z6P3;G3V4Y7;H0YJP2	Q86UP2-2	KTN1	Kinectin	yes	no	2	0.01112	43.083	0	0	0	0	0	0	0	0	0	0	0	0	#DIV/0!	#DIV/0!	#DIV/0!	#DIV/0!	#DIV/0!	#DIV/0!
AQLNIGNVLPVGTMPEGTIVCCLEEKPGDR	QFVYCGKKAQLNIGNV	LEEKPGDRGKLARASG	3152.57	P62917;E9PKU4;E9PKZ0;G3V1A1	P62917	RPL8	60S ribosomal protein L8	yes	no	5	0.00030143	21.136	52373	66347	53746	14188	9261.6	16971	77617	54052	70441	8834.4	5627.9	11989	0.213158	0.122494	0.239985	0.102189	0.0943014	0.145445
AQLQQVEAALSGNGENEDLLK	AKQLASYKAQLQQVEA	GENEDLLKLKKDLQEV	2226.11	O75940	O75940	SMNDC1	Survival of motor neuron-related-splicing factor 30	yes	yes	3	0.037263	14.015	0	0	0	0	0	0	0	0	0	0	0	0	#DIV/0!	#DIV/0!	#DIV/0!	#DIV/0!	#DIV/0!	#DIV/0!
AQMVQEDLEK	EAVEWQQKAQMVQEDL	MVQEDLEKTRAELKTA	1189.56	P26038	P26038	MSN	Moesin	yes	yes	2	0.0016176	61.78	0	0	0	0	0	0	0	0	0	0	0	0	#DIV/0!	#DIV/0!	#DIV/0!	#DIV/0!	#DIV/0!	#DIV/0!
AQNDLIWNIKDELK	SKLEKALKAQNDLIWN	WNIKDELKKVCSTNDL	1698.89	P09874	P09874	PARP1	Poly [ADP-ribose] polymerase 1	yes	yes	3	0.033615	22.214	0	0	0	0	0	0	0	0	0	0	0	0	#DIV/0!	#DIV/0!	#DIV/0!	#DIV/0!	#DIV/0!	#DIV/0!
AQNDLIWNIKDELKK	SKLEKALKAQNDLIWN	NIKDELKKVCSTNDLK	1826.99	P09874	P09874	PARP1	Poly [ADP-ribose] polymerase 1	yes	yes	4	0.0012233	38.995	0	0	0	0	0	0	0	0	0	0	0	0	#DIV/0!	#DIV/0!	#DIV/0!	#DIV/0!	#DIV/0!	#DIV/0!
AQNISSNANMLRK	QVEEKPQRAQNISSNA	SNANMLRKGPAEDMSS	1445.74	Q14008-2;Q14008;Q14008-3	Q14008-2	CKAP5	Cytoskeleton-associated protein 5	yes	no	3	8.1122e-05	38.445	0	0	0	0	0	0	0	0	0	0	0	0	#DIV/0!	#DIV/0!	#DIV/0!	#DIV/0!	#DIV/0!	#DIV/0!
AQNKPFYVVAESFK	NQMAVCAKAQNKPFYV	YVVAESFKFVRLFPLN	1626.84	Q14232	Q14232	EIF2B1	Translation initiation factor eIF-2B subunit alpha	yes	yes	3	0.0025505	22.857	0	0	0	0	0	0	0	0	0	0	0	0	#DIV/0!	#DIV/0!	#DIV/0!	#DIV/0!	#DIV/0!	#DIV/0!
AQNTWGCGNSLR	PPTDLVWKAQNTWGCG	WGCGNSLRTALINSTG	1305.59	P02545;P02545-6;P02545-5;P02545-4;P02545-2;Q5TCI8	P02545	LMNA	Prelamin-A/C;Lamin-A/C	no	no	3	0.00024903	66.023	131320	142580	131580	4599.7	10665	8342.9	0	0	0	0	0	0	0.0338413	0.0695944	0.059625	#DIV/0!	#DIV/0!	#DIV/0!
AQNVTLEAILQNATSDNPVVQLSAVQAAR	SDVDADFKAQNVTLEA	LSAVQAARKLLSSDRN	3020.59	O00505	O00505	KPNA3	Importin subunit alpha-4	yes	yes	3	0.00055263	20.85	0	0	0	0	0	0	0	0	0	0	0	0	#DIV/0!	#DIV/0!	#DIV/0!	#DIV/0!	#DIV/0!	#DIV/0!
AQPAQPADEPAEK	LEERPQRKAQPAQPAD	PADEPAEKADEPMEH_	1350.64	P25786;P25786-2;F5GX11	P25786	PSMA1	Proteasome subunit alpha type-1	yes	no	2	0.00096529	42.802	0	0	0	0	0	0	0	0	0	0	0	0	#DIV/0!	#DIV/0!	#DIV/0!	#DIV/0!	#DIV/0!	#DIV/0!
AQPAQPADEPAEKADEPMEH	LEERPQRKAQPAQPAD	KADEPMEH________	2159.94	P25786;P25786-2;F5GX11	P25786	PSMA1	Proteasome subunit alpha type-1	yes	no	3	0.0078914	22.435	0	0	0	0	0	0	0	0	0	0	0	0	#DIV/0!	#DIV/0!	#DIV/0!	#DIV/0!	#DIV/0!	#DIV/0!
AQPLEDLAGLK	RHPKTKEKAQPLEDLA	LEDLAGLKELFQTPVC	1153.63	P46013;P46013-2	P46013	MKI67	Antigen KI-67	yes	no	2	0.0012278	52.579	0	0	0	0	0	0	0	0	0	0	0	0	#DIV/0!	#DIV/0!	#DIV/0!	#DIV/0!	#DIV/0!	#DIV/0!
AQPPEAGPQGLHDLGR	DKPGMEEKAQPPEAGP	QGLHDLGRSSSSLLAS	1641.82	H7BXI1;A0A087WXU3;A0FGR8-2;A0FGR8;A0FGR8-6;A0FGR8-5	H7BXI1	ESYT2	Extended synaptotagmin-2	yes	no	3	1.8061e-15	76.85	0	0	0	0	0	0	0	0	0	0	0	0	#DIV/0!	#DIV/0!	#DIV/0!	#DIV/0!	#DIV/0!	#DIV/0!
AQPSASLGVGYR	VSLGAAYRAQPSASLG	ASLGVGYRTQPMTAQA	1204.62	Q96PK6	Q96PK6	RBM14	RNA-binding protein 14	yes	yes	2	0.00036261	82.749	0	0	0	0	0	0	0	0	0	0	0	0	#DIV/0!	#DIV/0!	#DIV/0!	#DIV/0!	#DIV/0!	#DIV/0!
AQPSVSLGAAYR	TAQPATYRAQPSVSLG	VSLGAAYRAQPSASLG	1218.64	Q96PK6	Q96PK6	RBM14	RNA-binding protein 14	yes	yes	2	0.00036764	82.645	0	0	0	0	0	0	0	0	0	0	0	0	#DIV/0!	#DIV/0!	#DIV/0!	#DIV/0!	#DIV/0!	#DIV/0!
AQPSVSLGAPYR	TAQAASYRAQPSVSLG	VSLGAPYRGQLASPSS	1244.65	Q96PK6	Q96PK6	RBM14	RNA-binding protein 14	yes	yes	2	0.00060351	72.643	0	0	0	0	0	0	0	0	0	0	0	0	#DIV/0!	#DIV/0!	#DIV/0!	#DIV/0!	#DIV/0!	#DIV/0!
AQPTPSSSATQSKPTPVKPNYALK	KPETEAARAQPTPSSS	VKPNYALKFTLAGHTK	2497.32	P61964;V9GYQ5;V9GZ59	P61964	WDR5	WD repeat-containing protein 5	yes	no	4	2.0979e-10	46.415	0	0	0	0	0	0	0	0	0	0	0	0	#DIV/0!	#DIV/0!	#DIV/0!	#DIV/0!	#DIV/0!	#DIV/0!
AQPVPHYGVPFKPQIPEAR	EDEPVVIKAQPVPHYG	KPQIPEARTVEICPFS	2130.14	Q9ULW0;Q9ULW0-2	Q9ULW0	TPX2	Targeting protein for Xklp2	yes	no	4	3.3739e-10	60.564	0	0	0	0	0	0	0	0	0	0	0	0	#DIV/0!	#DIV/0!	#DIV/0!	#DIV/0!	#DIV/0!	#DIV/0!
AQQELEEQTR	QIEEQTKKAQQELEEQ	QELEEQTRRALELEQE	1230.58	P26038	P26038	MSN	Moesin	yes	yes	2	0.028753	29.743	0	0	0	0	0	0	0	0	0	0	0	0	#DIV/0!	#DIV/0!	#DIV/0!	#DIV/0!	#DIV/0!	#DIV/0!
AQQEQELAADAFK	EEQLAAAKAQQEQELA	ELAADAFKELDDDMDG	1447.69	K7ELL7;P14314-2;P14314	K7ELL7	PRKCSH	Glucosidase 2 subunit beta	yes	no	2	0.040621	33.19	0	0	0	0	0	0	0	0	0	0	0	0	#DIV/0!	#DIV/0!	#DIV/0!	#DIV/0!	#DIV/0!	#DIV/0!
AQQIHSQTSQQYPLYDLDLGK	TMKTELQKAQQIHSQT	LYDLDLGKFGEKVTQL	2432.2	P15924;P15924-2;P15924-3	P15924	DSP	Desmoplakin	yes	no	3	0.039257	13.731	0	0	0	0	0	0	0	0	0	0	0	0	#DIV/0!	#DIV/0!	#DIV/0!	#DIV/0!	#DIV/0!	#DIV/0!
AQQLWYAIIESQTETGTPYMLYK	GRVRKVVKAQQLWYAI	GTPYMLYKDSCNRKSN	2733.34	P23921;E9PL69	P23921	RRM1	Ribonucleoside-diphosphate reductase large subunit	yes	no	3	0.03651	13.188	0	0	0	0	0	0	0	0	0	0	0	0	#DIV/0!	#DIV/0!	#DIV/0!	#DIV/0!	#DIV/0!	#DIV/0!
AQQMHTGPVLDVCWSDDGSK	DSGQTIPKAQQMHTGP	CWSDDGSKVFTASCDK	2172.96	E9PQ57;P78406;E9PPG9;B0QZ36	E9PQ57	RAE1	mRNA export factor	yes	no	4	0.0036506	23.296	47481	58560	42327	2137.9	10709	6929.8	0	0	0	0	0	0	0.0430864	0.1546	0.140687	#DIV/0!	#DIV/0!	#DIV/0!
AQQNNVEHKVETFSGVYK	LIKVHLDKAQQNNVEH	ETFSGVYKKLTGKDVN	2077.02	P62081	P62081	RPS7	40S ribosomal protein S7	yes	yes	3	0.0032077	19.553	0	0	0	0	0	0	0	0	0	0	0	0	#DIV/0!	#DIV/0!	#DIV/0!	#DIV/0!	#DIV/0!	#DIV/0!
AQQNNVEHKVETFSGVYKK	LIKVHLDKAQQNNVEH	TFSGVYKKLTGKDVNF	2205.12	P62081	P62081	RPS7	40S ribosomal protein S7	yes	yes	4	2.9347e-06	38.017	0	0	0	0	0	0	0	0	0	0	0	0	#DIV/0!	#DIV/0!	#DIV/0!	#DIV/0!	#DIV/0!	#DIV/0!
AQQVSQGLDVLTAK	SSPVAMQKAQQVSQGL	GLDVLTAKVENAARKL	1456.79	P18206-2;P18206;Q5JQ13	P18206-2	VCL	Vinculin	yes	no	2	0.025814	23.749	0	0	0	0	0	0	0	0	0	0	0	0	#DIV/0!	#DIV/0!	#DIV/0!	#DIV/0!	#DIV/0!	#DIV/0!
AQRIEYDCELVPR	SDGKFIARAQRIEYDC	YDCELVPRRVAIFIEK	1590.78	Q9P258	Q9P258	RCC2	Protein RCC2	yes	yes	4	0.00019346	46.408	198270	242950	197170	18868	13107	9491.3	118830	93189	80747	2655.9	0	9941.1	0.086894	0.0511878	0.0459268	0.0218618	0	0.109619
AQSLLSTDREASIDILHSIVKR	AAVVEFQRAQSLLSTD	ILHSIVKRDIQENDEE	2451.34	O00231;O00231-2;J3QRY4	O00231	PSMD11	26S proteasome non-ATPase regulatory subunit 11	yes	no	5	0.00025458	29.118	0	0	0	0	0	0	0	0	0	0	0	0	#DIV/0!	#DIV/0!	#DIV/0!	#DIV/0!	#DIV/0!	#DIV/0!
AQSPGAVEEILDRENK	________________	EILDRENKRMADSLAS	1754.88	H7BXT7;E9PHY4;A0A0C4DH16;B8ZZS0;Q9NYM9	H7BXT7	BET1L	BET1-like protein	yes	no	3	5.2573e-08	55.011	0	0	0	0	0	0	0	0	0	0	0	0	#DIV/0!	#DIV/0!	#DIV/0!	#DIV/0!	#DIV/0!	#DIV/0!
AQSSQDAVSSMNLFDLGGQYLR	YGFIEYEKAQSSQDAV	DLGGQYLRVGKAVTPP	2386.12	Q9UHX1-6;A0A0J9YYL3;A0A0J9YVP6;Q9UHX1-4;Q9UHX1-5;Q9UHX1-2;A0A0J9YXJ8;A0A0J9YXX5;Q9UHX1-3;Q9UHX1;A0A0J9YVR6;E9PQ56;A0A0J9YWM1;H0YEM1;H0YCP8	Q9UHX1-6	PUF60	Poly(U)-binding-splicing factor PUF60	yes	no	3	0.019244	16.299	0	0	0	0	0	0	0	0	0	0	0	0	#DIV/0!	#DIV/0!	#DIV/0!	#DIV/0!	#DIV/0!	#DIV/0!
AQTEGINISEEALNHLGEIGTK	MKQIIKIRAQTEGINI	HLGEIGTKTTLRYSVQ	2323.17	Q9Y265;H7C4G5;J3QLR1	Q9Y265	RUVBL1	RuvB-like 1	yes	no	3	1.2607e-06	40.012	0	0	0	0	0	0	0	0	0	0	0	0	#DIV/0!	#DIV/0!	#DIV/0!	#DIV/0!	#DIV/0!	#DIV/0!
AQTGAPCLSFDIVR	EAYVLYHRAQTGAPCL	CLSFDIVRDHLGDNRT	1476.74	Q9BQ67	Q9BQ67	GRWD1	Glutamate-rich WD repeat-containing protein 1	yes	yes	3	0.00013354	47.037	107380	126850	100460	10999	5309.6	15588	92231	79222	84237	13324	9769.2	5924.7	0.0929134	0.0401757	0.134324	0.126228	0.109777	0.0657119
AQVADVVVSR	KLYTLQDKAQVADVVV	VADVVVSRWLRVTVAG	1042.58	P49327;A0A0U1RQF0	P49327	FASN	Fatty acid synthase;[Acyl-carrier-protein] S-acetyltransferase;[Acyl-carrier-protein] S-malonyltransferase;3-oxoacyl-[acyl-carrier-protein] synthase;3-oxoacyl-[acyl-carrier-protein] reductase;3-hydroxyacyl-[acyl-carrier-protein] dehydratase;Enoyl-[acyl-carrier-protein] reductase;Oleoyl-[acyl-carrier-protein] hydrolase	yes	no	2	2.136e-23	140.35	0	0	0	0	0	0	0	0	0	0	0	0	#DIV/0!	#DIV/0!	#DIV/0!	#DIV/0!	#DIV/0!	#DIV/0!
AQVEEFLAQHGSEYQSVK	HNHEQHHKAQVEEFLA	GSEYQSVKLVGPEVRM	2048.98	Q02809;Q02809-2	Q02809	PLOD1	Procollagen-lysine,2-oxoglutarate 5-dioxygenase 1	yes	no	3	0.0014002	22.435	0	0	0	0	0	0	0	0	0	0	0	0	#DIV/0!	#DIV/0!	#DIV/0!	#DIV/0!	#DIV/0!	#DIV/0!
AQVEIVTDGEEPAEMIQVLGPKPALK	RDSERQGKAQVEIVTD	LGPKPALKEGNPEEDL	2761.46	P40121;E7ENU9	P40121	CAPG	Macrophage-capping protein	yes	no	3	2.9704e-05	30.306	0	0	0	0	0	0	0	0	0	0	0	0	#DIV/0!	#DIV/0!	#DIV/0!	#DIV/0!	#DIV/0!	#DIV/0!
AQVEQELTTLR	AEQTLRQKAQVEQELT	EQELTTLRLQLEETDH	1286.68	Q15149-3;Q15149-4	Q15149-4	PLEC	Plectin	no	no	2	0.00076611	84.213	0	0	0	0	0	0	0	0	0	0	0	0	#DIV/0!	#DIV/0!	#DIV/0!	#DIV/0!	#DIV/0!	#DIV/0!
AQVFSCPACR	DCLDRSFRAQVFSCPA	VFSCPACRYDLGRSYA	1080.48	A0A087WVR3;A0A087WTW0;Q96T88;Q96T88-2;A0A087WWG9;Q96PU4	A0A087WVR3	UHRF1;UHRF2	E3 ubiquitin-protein ligase UHRF1;E3 ubiquitin-protein ligase UHRF2	yes	no	3;4	0.0033533	40.715	0	0	0	0	0	0	432850	375200	350000	73901	64318	56022	#DIV/0!	#DIV/0!	#DIV/0!	0.145833	0.146338	0.137978
AQVIYTR	IKLVSKHRAQVIYTRN	RAQVIYTRNTKGGDAP	849.471	P62851	P62851	RPS25	40S ribosomal protein S25	yes	yes	2	1.0716e-37	162.51	0	0	0	0	0	0	0	0	0	0	0	0	#DIV/0!	#DIV/0!	#DIV/0!	#DIV/0!	#DIV/0!	#DIV/0!
AQVLVEDISDILEEHAEK	EDLEQRHKAQVLVEDI	ILEEHAEKHFHPYIAY	2037.03	Q5VV41;Q5VV41-2;B0QZD3;B0QZD4	Q5VV41	ARHGEF16	Rho guanine nucleotide exchange factor 16	yes	no	3	0.00084995	23.799	0	0	0	0	0	0	0	0	0	0	0	0	#DIV/0!	#DIV/0!	#DIV/0!	#DIV/0!	#DIV/0!	#DIV/0!
AQVSLLIR	ASQLITQRAQVSLLIR	AQVSLLIRRELTERAK	898.56	J3KPX7;Q99623;F5GY37;Q99623-2;F5GWA7;F5H3X6	J3KPX7	PHB2	Prohibitin-2	yes	no	2	0.00084632	97.068	0	0	0	0	0	0	0	0	0	0	0	0	#DIV/0!	#DIV/0!	#DIV/0!	#DIV/0!	#DIV/0!	#DIV/0!
AQYDELAR	AKIMADIRAQYDELAR	AQYDELARKNREELDK	964.461	P05783;F8VZY9	P05783	KRT18	Keratin, type I cytoskeletal 18	yes	no	2	0.0032239	104.76	0	0	0	0	0	0	0	0	0	0	0	0	#DIV/0!	#DIV/0!	#DIV/0!	#DIV/0!	#DIV/0!	#DIV/0!
AQYDELARK	AKIMADIRAQYDELAR	QYDELARKNREELDKY	1092.56	P05783;F8VZY9	P05783	KRT18	Keratin, type I cytoskeletal 18	yes	no	2	2.8977e-27	153.71	0	0	0	0	0	0	0	0	0	0	0	0	#DIV/0!	#DIV/0!	#DIV/0!	#DIV/0!	#DIV/0!	#DIV/0!
AQYEDIANR	DSIIAEVKAQYEDIAN	QYEDIANRSRAEAESM	1078.5	CON__P05787;P05787;P05787-2;F8VUG2;CON__Q5XQN5;CON__Q922U2	CON__P05787	KRT8	Keratin, type II cytoskeletal 8	no	no	2	9.0131e-08	130.04	0	0	0	0	0	0	0	0	0	0	0	0	#DIV/0!	#DIV/0!	#DIV/0!	#DIV/0!	#DIV/0!	#DIV/0!
AQYEDIAQK	DSIIAEVKAQYEDIAQ	QYEDIAQKSKAEAESL	1064.51	P04264	P04264	KRT1	Keratin, type II cytoskeletal 1	yes	yes	2	8.859e-05	107.19	0	0	0	0	0	0	0	0	0	0	0	0	#DIV/0!	#DIV/0!	#DIV/0!	#DIV/0!	#DIV/0!	#DIV/0!
AQYEEIANR	DSIIAEVKAQYEEIAN	QYEEIANRSRTEAESW	1092.52	CON__P13647;P13647;H0YI76;H0YIN9	CON__P13647	KRT5	Keratin, type II cytoskeletal 5	yes	no	2	1.2202e-11	133.79	0	0	0	0	0	0	0	0	0	0	0	0	#DIV/0!	#DIV/0!	#DIV/0!	#DIV/0!	#DIV/0!	#DIV/0!
AQYEEIAQR	DSIIAEVKAQYEEIAQ	QYEEIAQRSKEEAEAL	1106.54	CON__P02538;P02538;CON__P48668;CON__P04259;P48668;CON__P35908;P35908;CON__ENSEMBL:ENSBTAP00000038253	CON__P35908	KRT6A;KRT6C;KRT2	Keratin, type II cytoskeletal 6A;Keratin, type II cytoskeletal 6C;Keratin, type II cytoskeletal 2 epidermal	no	no	2	2.5501e-12	138.9	0	0	0	0	0	0	0	0	0	0	0	0	#DIV/0!	#DIV/0!	#DIV/0!	#DIV/0!	#DIV/0!	#DIV/0!
AQYYLPDGSTIEIGPSR	DETLETEKAQYYLPDG	TIEIGPSRFRAPELLF	1865.92	R4GMT0;P61163	R4GMT0	ACTR1A	Alpha-centractin	yes	no	2	0.008402	32.498	0	0	0	0	0	0	0	0	0	0	0	0	#DIV/0!	#DIV/0!	#DIV/0!	#DIV/0!	#DIV/0!	#DIV/0!
ARALEDLVDFK	QLRTRKEKARALEDLV	LEDLVDFKELFSAPGH	1275.68	P46013;P46013-2	P46013	MKI67	Antigen KI-67	yes	no	3	0.0023833	41.704	0	0	0	0	0	0	0	0	0	0	0	0	#DIV/0!	#DIV/0!	#DIV/0!	#DIV/0!	#DIV/0!	#DIV/0!
ARDDLITDLLNEAK	QARLKVLRARDDLITD	TDLLNEAKQRLSKVVK	1585.83	P36543-2;P36543;C9J8H1	P36543-2	ATP6V1E1	V-type proton ATPase subunit E 1	yes	no	3	5.615e-05	58.071	0	0	0	0	0	0	0	0	0	0	0	0	#DIV/0!	#DIV/0!	#DIV/0!	#DIV/0!	#DIV/0!	#DIV/0!
ARDDNPGLRDFEASFIR	PVKIRKIRARDDNPGL	DFEASFIRLLDKITNG	1977.97	Q5VYW8;Q9Y2P8	Q5VYW8	RCL1	RNA 3-terminal phosphate cyclase-like protein	yes	no	4	0.0013407	39.517	0	0	0	0	0	0	0	0	0	0	0	0	#DIV/0!	#DIV/0!	#DIV/0!	#DIV/0!	#DIV/0!	#DIV/0!
ARDHGLLIYHIPQVEPR	RLTQAIQKARDHGLLI	HIPQVEPRDLDFSTSH	2013.09	Q9Y676	Q9Y676	MRPS18B	28S ribosomal protein S18b, mitochondrial	yes	yes	4	3.1408e-07	56.121	0	0	0	0	0	0	0	0	0	0	0	0	#DIV/0!	#DIV/0!	#DIV/0!	#DIV/0!	#DIV/0!	#DIV/0!
ARDINAVLIDMER	AKNIGLTKARDINAVL	AVLIDMERQGDVYRQG	1514.79	P55265-5;P55265;P55265-4;H0YCK3;P55265-3;P55265-2	P55265-5	ADAR	Double-stranded RNA-specific adenosine deaminase	yes	no	3	1.0144e-10	67.234	0	0	0	0	0	0	0	0	0	0	0	0	#DIV/0!	#DIV/0!	#DIV/0!	#DIV/0!	#DIV/0!	#DIV/0!
ARDMDLTEVITGTLWNLSSHDSIK	ALVRLLRKARDMDLTE	LSSHDSIKMEIVDHAL	2701.34	C9JZR2;O60716-21;O60716-19;O60716-18;O60716-17;O60716-13;O60716-11;O60716-10;O60716-9;O60716-5;O60716-3;O60716-2;O60716;O60716-24;O60716-23;O60716-22;O60716-20;O60716-16;O60716-15;O60716-14;O60716-12;O60716-8;O60716-7;O60716-6;O60716-4;O60716-29;O60716-27;O60716-26;O60716-25;O60716-32;O60716-31;O60716-30;O60716-28	C9JZR2	CTNND1	Catenin delta-1	yes	no	4	0.016449	17.907	0	0	0	0	0	0	0	0	0	0	0	0	#DIV/0!	#DIV/0!	#DIV/0!	#DIV/0!	#DIV/0!	#DIV/0!
ARENPSEEAQNLVEFTDEEGYGR	VEFEELLKARENPSEE	TDEEGYGRYLDLHDCY	2639.17	Q12874	Q12874	SF3A3	Splicing factor 3A subunit 3	yes	yes	3	3.8166e-17	62.064	0	0	0	0	0	0	0	0	0	0	0	0	#DIV/0!	#DIV/0!	#DIV/0!	#DIV/0!	#DIV/0!	#DIV/0!
AREQAEAEVASLNR	REVEGERRAREQAEAE	AEVASLNRRIQLVEEE	1542.78	P06753-3;P06753-6;P06753-2;Q5HYB6;P06753-4;P06753-5;A0A087WWU8;D6R904	P06753-3	TPM3;DKFZp686J1372	Tropomyosin alpha-3 chain	yes	no	3	1.2853e-05	79.036	0	0	0	0	0	0	0	0	0	0	0	0	#DIV/0!	#DIV/0!	#DIV/0!	#DIV/0!	#DIV/0!	#DIV/0!
AREQAEAEVASLNRR	REVEGERRAREQAEAE	EVASLNRRIQLVEEEL	1698.88	P06753-3;P06753-6;P06753-2;Q5HYB6;P06753-4;P06753-5;A0A087WWU8;D6R904	P06753-3	TPM3;DKFZp686J1372	Tropomyosin alpha-3 chain	yes	no	3;4	2.0469e-05	75.316	0	0	0	0	0	0	0	0	0	0	0	0	#DIV/0!	#DIV/0!	#DIV/0!	#DIV/0!	#DIV/0!	#DIV/0!
ARESYVETELIFALAK	YLQMARKKARESYVET	ELIFALAKTNRLAELE	1838.98	A0A087WVQ6;Q00610-2;Q00610;J3KS13	A0A087WVQ6	CLTC	Clathrin heavy chain;Clathrin heavy chain 1	yes	no	3	0.0015642	37.177	0	0	0	0	0	0	0	0	0	0	0	0	#DIV/0!	#DIV/0!	#DIV/0!	#DIV/0!	#DIV/0!	#DIV/0!
ARFEELCSDLFR	DFYTSITRARFEELCS	ELCSDLFRSTLEPVEK	1484.71	A0A0G2JIW1;P0DMV9;P0DMV8;P0DMV8-2;V9GZ37;P17066;P48741	A0A0G2JIW1	HSPA1B;HSPA1A;HSPA6;HSPA7	Heat shock 70 kDa protein 1B;Heat shock 70 kDa protein 1A;Heat shock 70 kDa protein 6;Putative heat shock 70 kDa protein 7	no	no	4	0.00064872	78.83	231010	274180	221190	0	0	0	68158	55764	58408	1629.3	0	0	0	0	0	0.0233467	0	0
ARFEELNADLFR	DFYTSITRARFEELNA	ELNADLFRGTLDPVEK	1479.75	P11142;E9PKE3;P11142-2;E9PNE6;A8K7Q2;P54652;E9PN89	P11142	HSPA8;HSPA2	Heat shock cognate 71 kDa protein;Heat shock-related 70 kDa protein 2	no	no	2	0.026908	60.434	0	0	0	0	0	0	0	0	0	0	0	0	#DIV/0!	#DIV/0!	#DIV/0!	#DIV/0!	#DIV/0!	#DIV/0!
ARFELLCSPLFNK	DFDCNVSRARFELLCS	LCSPLFNKCIEAIRGL	1536.81	Q0VDF9	Q0VDF9	HSPA14	Heat shock 70 kDa protein 14	yes	yes	4	0.0079586	31.071	0	0	0	0	0	0	46880	40100	32021	0	0	0	#DIV/0!	#DIV/0!	#DIV/0!	0	0	0
ARGDSEALDEES	SDRQERERARGDSEAL	SEALDEES________	1277.54	Q7Z4V5-2;Q7Z4V5;Q7Z4V5-4;Q7Z4V5-3;A0A087WZ99	Q7Z4V5-2	HDGFRP2	Hepatoma-derived growth factor-related protein 2	yes	no	2	0.026286	66.056	0	0	0	0	0	0	0	0	0	0	0	0	#DIV/0!	#DIV/0!	#DIV/0!	#DIV/0!	#DIV/0!	#DIV/0!
ARGFLEFVEDFIQVPR	ESADAVKKARGFLEFV	EDFIQVPRNLVGKVIG	1922.01	B4DXZ6;P51114;P51114-3;P51114-2;E7EU85;E9PFF5	B4DXZ6	FXR1	Fragile X mental retardation syndrome-related protein 1	yes	no	3	1.1322e-07	70.529	0	0	0	0	0	0	0	0	0	0	0	0	#DIV/0!	#DIV/0!	#DIV/0!	#DIV/0!	#DIV/0!	#DIV/0!
ARGGNIGDGGGAADR	DELDSIAKARGGNIGD	DGGGAADRVINQILTE	1342.63	P55072	P55072	VCP	Transitional endoplasmic reticulum ATPase	yes	yes	3	2.6682e-05	66.387	0	0	0	0	0	0	0	0	0	0	0	0	#DIV/0!	#DIV/0!	#DIV/0!	#DIV/0!	#DIV/0!	#DIV/0!
ARGLPDNISSVLNK	IQPYEKIKARGLPDNI	NISSVLNKLVVVKLNG	1482.82	A0A087WYS1;E7EUC7;Q16851-2;Q16851;C9JNZ1;C9JWG0;C9JVG3;C9JQU9;C9JUW1;C9JTZ5	A0A087WYS1	UGP2	UTP--glucose-1-phosphate uridylyltransferase	yes	no	3	0.0096638	27.335	0	0	0	0	0	0	0	0	0	0	0	0	#DIV/0!	#DIV/0!	#DIV/0!	#DIV/0!	#DIV/0!	#DIV/0!
ARHEVLLISAEQDK	GTKEGIEKARHEVLLI	LISAEQDKRAVERLEV	1607.86	A0A024R4E5;Q00341;Q00341-2;H0Y394;C9J5E5;C9JIZ1;H7C0A4	A0A024R4E5	HDLBP	Vigilin	yes	no	3	0.00032683	46.319	0	0	0	0	0	0	0	0	0	0	0	0	#DIV/0!	#DIV/0!	#DIV/0!	#DIV/0!	#DIV/0!	#DIV/0!
ARHGFCGIPITDTGR	VRDVFEAKARHGFCGI	IPITDTGRMGSRLVGI	1599.79	P12268;H0Y4R1;E7ETK5	P12268	IMPDH2	Inosine-5-monophosphate dehydrogenase 2	yes	no	4	4.4207e-10	60.694	167960	211720	161940	177540	163260	194080	91207	93109	77260	288870	140650	284510	0.513864	0.435383	0.545138	0.76003	0.601688	0.786439
ARHGGEDYVFSLLTGYCEPPTGVSLR	PDLSYIVRARHGGEDY	PPTGVSLREGLYFNPY	2823.36	P08574	P08574	CYC1	Cytochrome c1, heme protein, mitochondrial	yes	yes	5	0.0041993	17.907	90831	110340	87510	5044.8	2602.1	3276.9	0	0	0	0	0	0	0.0526181	0.0230392	0.0360944	#DIV/0!	#DIV/0!	#DIV/0!
ARIPFYGSYTEMDPVIIASEGVEK	QLKQNATKARIPFYGS	IASEGVEKFKNENFEI	2671.32	P61011;G3V4F7;P61011-2	P61011	SRP54	Signal recognition particle 54 kDa protein	yes	no	3	0.00038359	25.407	0	0	0	0	0	0	0	0	0	0	0	0	#DIV/0!	#DIV/0!	#DIV/0!	#DIV/0!	#DIV/0!	#DIV/0!
ARLAEQAERYDDMAAAMK	DREQLVQKARLAEQAE	DDMAAAMKNVTELNEP	2038.96	P61981	P61981	YWHAG	14-3-3 protein gamma;14-3-3 protein gamma, N-terminally processed	yes	yes	3;4	1.4191e-08	47.754	0	0	0	0	0	0	0	0	0	0	0	0	#DIV/0!	#DIV/0!	#DIV/0!	#DIV/0!	#DIV/0!	#DIV/0!
ARLEIEPEWAYGK	LTMSKGEKARLEIEPE	EPEWAYGKKGQPDAKI	1560.79	Q00688	Q00688	FKBP3	Peptidyl-prolyl cis-trans isomerase FKBP3	yes	yes	3	6.4452e-11	76.357	0	0	0	0	0	0	0	0	0	0	0	0	#DIV/0!	#DIV/0!	#DIV/0!	#DIV/0!	#DIV/0!	#DIV/0!
ARLEIEPEWAYGKK	LTMSKGEKARLEIEPE	PEWAYGKKGQPDAKIP	1688.89	Q00688	Q00688	FKBP3	Peptidyl-prolyl cis-trans isomerase FKBP3	yes	yes	4	0.00063801	29.937	0	0	0	0	0	0	0	0	0	0	0	0	#DIV/0!	#DIV/0!	#DIV/0!	#DIV/0!	#DIV/0!	#DIV/0!
ARNDEYENLFNMIVEIPR	ENGIPMKKARNDEYEN	NMIVEIPRWTNAKMEI	2222.08	Q9H2U2;Q9H2U2-2;Q9H2U2-3;D6RGV9;D6RGI1;D6RAD3	Q9H2U2	PPA2	Inorganic pyrophosphatase 2, mitochondrial	yes	no	3	1.7847e-08	60.528	0	0	0	0	0	0	0	0	0	0	0	0	#DIV/0!	#DIV/0!	#DIV/0!	#DIV/0!	#DIV/0!	#DIV/0!
ARPATDSFDDYPPR	DKTDTDWRARPATDSF	SFDDYPPRRGDDSFGD	1606.74	E7EX17;P23588;P23588-2;F8W0K0;F8VSC7;F8VP89	E7EX17	EIF4B	Eukaryotic translation initiation factor 4B	yes	no	3	2.9876e-12	75.589	0	0	0	0	0	0	0	0	0	0	0	0	#DIV/0!	#DIV/0!	#DIV/0!	#DIV/0!	#DIV/0!	#DIV/0!
ARPEDVISEGR	SWVEWYMRARPEDVIS	EDVISEGRGKTH____	1227.62	P25325;P25325-2	P25325	MPST	3-mercaptopyruvate sulfurtransferase	yes	no	3	0.004592	49.934	0	0	0	0	0	0	0	0	0	0	0	0	#DIV/0!	#DIV/0!	#DIV/0!	#DIV/0!	#DIV/0!	#DIV/0!
ARPEYMLPVHFYGR	RYGNPWEKARPEYMLP	LPVHFYGRVEHTPDGV	1734.87	P11216	P11216	PYGB	Glycogen phosphorylase, brain form	yes	yes	4	2.3508e-05	52.265	0	0	0	0	0	0	0	0	0	0	0	0	#DIV/0!	#DIV/0!	#DIV/0!	#DIV/0!	#DIV/0!	#DIV/0!
ARPFPDGLAEDIDK	KHNRLYMKARPFPDGL	GLAEDIDKGEVSARQE	1542.77	P13639;M0R0I6	P13639	EEF2	Elongation factor 2	yes	no	3	0.0016997	36.445	0	0	0	0	0	0	0	0	0	0	0	0	#DIV/0!	#DIV/0!	#DIV/0!	#DIV/0!	#DIV/0!	#DIV/0!
ARPFPDGLAEDIDKGEVSAR	KHNRLYMKARPFPDGL	DKGEVSARQELKQRAR	2142.07	P13639	P13639	EEF2	Elongation factor 2	yes	yes	4	3.635e-22	93.215	0	0	0	0	0	0	0	0	0	0	0	0	#DIV/0!	#DIV/0!	#DIV/0!	#DIV/0!	#DIV/0!	#DIV/0!
ARPSQFPEQSSSAQQNAR	NRVVGSARARPSQFPE	SSAQQNARRKSNCVKE	1987.95	O00139-2;D6R9M0	O00139-2	KIF2A	Kinesin-like protein KIF2A	yes	no	3	0.015037	21.803	0	0	0	0	0	0	0	0	0	0	0	0	#DIV/0!	#DIV/0!	#DIV/0!	#DIV/0!	#DIV/0!	#DIV/0!
ARQAAPCVLFFDELDSIAK	NVREIFDKARQAAPCV	DELDSIAKARGGNIGD	2093.06	P55072	P55072	VCP	Transitional endoplasmic reticulum ATPase	yes	yes	4	1.9797e-11	64.249	74523	76063	72932	0	6142	0	35238	33451	29312	0	0	2185.9	0	0.0747156	0	0	0	0.0693983
ARQEELYSELQAR	PLSEKAARARQEELYS	LYSELQARETFEKTPV	1591.8	Q15149-3;Q15149-4	Q15149-4	PLEC	Plectin	no	no	3	4.2196e-41	147.24	0	0	0	0	0	0	0	0	0	0	0	0	#DIV/0!	#DIV/0!	#DIV/0!	#DIV/0!	#DIV/0!	#DIV/0!
ARQINIHNLSAFYDSELFR	PEKDLVDKARQINIHN	FYDSELFRMNKFSHDL	2293.16	P49736;H0Y8E6	P49736	MCM2	DNA replication licensing factor MCM2	yes	no	4	0.00023297	41.348	0	0	0	0	0	0	0	0	0	0	0	0	#DIV/0!	#DIV/0!	#DIV/0!	#DIV/0!	#DIV/0!	#DIV/0!
ARQLTVQMMQNPQILAALQER	TGEETKLKARQLTVQM	ILAALQERLDGLVETP	2438.29	F8VY35;F5H4R6;H0YIV4;P55209-2;P55209;F8VUX1;F8W0J6;F8W020;F8VXI6;F8VVB5	F8VY35	NAP1L1	Nucleosome assembly protein 1-like 1	yes	no	3	1.5857e-06	44.5	0	0	0	0	0	0	0	0	0	0	0	0	#DIV/0!	#DIV/0!	#DIV/0!	#DIV/0!	#DIV/0!	#DIV/0!
ARQQLQEELR	SSARGLEKARQQLQEE	QQLQEELRQVSGQLLE	1269.68	Q9Y6D9-3;Q9Y6D9;C9JPS1	Q9Y6D9-3	MAD1L1	Mitotic spindle assembly checkpoint protein MAD1	yes	no	3	0.0017227	51.872	0	0	0	0	0	0	0	0	0	0	0	0	#DIV/0!	#DIV/0!	#DIV/0!	#DIV/0!	#DIV/0!	#DIV/0!
ARQVQVALETAQR	LRQAEVERARQVQVAL	VALETAQRSAEAELQS	1468.81	Q15149-3;Q15149-4	Q15149-4	PLEC	Plectin	no	no	3	0.00013731	60.345	0	0	0	0	0	0	0	0	0	0	0	0	#DIV/0!	#DIV/0!	#DIV/0!	#DIV/0!	#DIV/0!	#DIV/0!
ARQYPWGVVQVENENHCDFVK	KIGNKMAKARQYPWGV	ENHCDFVKLREMLIRV	2517.19	A0A087X142;A6NMH6;A6NFQ9;F8W8I8;Q92599-2;Q92599-4;Q92599;Q92599-3;E7EW69;E7EX04;B5ME97;Q9P0V9-3;Q9P0V9;Q9P0V9-2;D6RGI3;D6RER5;Q9NVA2;Q9NVA2-2;D6RDU5	D6RGI3	SEPT8;SEPT10;SEPT11	Septin-8;Septin-10;Septin-11	no	no	5	0.0024257	22.24	0	0	0	0	0	0	0	0	0	0	0	0	#DIV/0!	#DIV/0!	#DIV/0!	#DIV/0!	#DIV/0!	#DIV/0!
ARSEQFINLR	FFLANASRARSEQFIN	SEQFINLREVSTRFRL	1232.66	P07384	P07384	CAPN1	Calpain-1 catalytic subunit	yes	yes	3	0.0016471	57.888	0	0	0	0	0	0	0	0	0	0	0	0	#DIV/0!	#DIV/0!	#DIV/0!	#DIV/0!	#DIV/0!	#DIV/0!
ARTPLEQEIFNLLHK	LNKEEIERARTPLEQE	EIFNLLHKNKQPVTDP	1807.99	Q9BVJ6-3;Q9BVJ6;Q5TAP6	Q9BVJ6-3	UTP14A;UTP14C	U3 small nucleolar RNA-associated protein 14 homolog A;U3 small nucleolar RNA-associated protein 14 homolog C	yes	no	4	0.048206	12.792	0	0	0	0	0	0	0	0	0	0	0	0	#DIV/0!	#DIV/0!	#DIV/0!	#DIV/0!	#DIV/0!	#DIV/0!
ARVITEEEK	RNVYKKEKARVITEEE	RVITEEEKNFKAFASL	1073.57	P26373;P26373-2;J3KS98;H3BUK8	P26373	RPL13	60S ribosomal protein L13	yes	no	2	1.0776e-78	179.51	0	0	0	0	0	0	0	0	0	0	0	0	#DIV/0!	#DIV/0!	#DIV/0!	#DIV/0!	#DIV/0!	#DIV/0!
ARVPQTFTVDCSQAGR	PGLGAGVRARVPQTFT	VDCSQAGRAPLQVAVL	1734.85	Q14315;Q14315-2	Q14315	FLNC	Filamin-C	yes	no	4	6.0584e-05	52.522	86268	115110	92433	35018	36628	26454	0	0	0	0	0	0	0.288723	0.24139	0.222514	#DIV/0!	#DIV/0!	#DIV/0!
ARYEAANWK	DSRSQVQRARYEAANW	RYEAANWKYKYGYEIP	1107.55	G3V5Z7;P60900;G3V295;P60900-2;G3V3I1;P60900-3	G3V5Z7	PSMA6	Proteasome subunit alpha type;Proteasome subunit alpha type-6	yes	no	2	0.04396	87.181	0	0	0	0	0	0	0	0	0	0	0	0	#DIV/0!	#DIV/0!	#DIV/0!	#DIV/0!	#DIV/0!	#DIV/0!
ARYEEVSVSGFEEFHR	________________	SGFEEFHRAVEQHNGK	1940.9	Q9BRA2;I3L0K2;I3L3M7;I3L2R6	Q9BRA2	TXNDC17	Thioredoxin domain-containing protein 17	yes	no	3	0.00060899	48.899	0	0	0	0	0	0	0	0	0	0	0	0	#DIV/0!	#DIV/0!	#DIV/0!	#DIV/0!	#DIV/0!	#DIV/0!
ASAAFSSVGSVITK	TLSQAGQKASAAFSSV	SVGSVITKKLEDVKNS	1323.7	H0YC42;P55327-2;P55327-4;P55327;P55327-7;P55327-5;P55327-6;P55327-3	H0YC42	TPD52	Tumor protein D52	yes	no	2	2.0318e-05	68.44	0	0	0	0	0	0	0	0	0	0	0	0	#DIV/0!	#DIV/0!	#DIV/0!	#DIV/0!	#DIV/0!	#DIV/0!
ASAAPKPEPVPVQK	SLNMTLQRASAAPKPE	PEPVPVQKGEPKEVVK	1417.79	Q96HC4;Q96HC4-7;Q96HC4-4;Q96HC4-6;Q96HC4-3;Q96HC4-2;A0A0D9SFR4;H0YBI4;H0Y929	Q96HC4	PDLIM5	PDZ and LIM domain protein 5	yes	no	3	6.2984e-05	65.329	0	0	0	0	0	0	0	0	0	0	0	0	#DIV/0!	#DIV/0!	#DIV/0!	#DIV/0!	#DIV/0!	#DIV/0!
ASADLMSYCEEHAR	IERIKVSKASADLMSY	SYCEEHARSDPLLIGI	1581.66	Q9UBI6	Q9UBI6	GNG12	Guanine nucleotide-binding protein G(I)/G(S)/G(O) subunit gamma-12	yes	yes	4	0.00010496	49.482	113530	136050	94812	5588.2	2298.9	2660.1	0	0	0	0	0	0	0.0469131	0.0166167	0.0272909	#DIV/0!	#DIV/0!	#DIV/0!
ASAELIEEEVAK	VRGLKQQKASAELIEE	LIEEEVAKLLKLKAQL	1287.66	P12081;P12081-2;P12081-4;B4DDD8;P12081-3;B4E1C5;E7ETE2;D6RF05	P12081	HARS	Histidine--tRNA ligase, cytoplasmic	yes	no	2	0.00046814	60.102	0	0	0	0	0	0	0	0	0	0	0	0	#DIV/0!	#DIV/0!	#DIV/0!	#DIV/0!	#DIV/0!	#DIV/0!
ASAGPQPLLVQSCK	QHAASTPKASAGPQPL	PLLVQSCKAVAEQIPL	1397.73	Q9Y490	Q9Y490	TLN1	Talin-1	yes	yes	3	0.0001144	40.025	44374	55824	42761	7139	4904.1	4952.9	49551	36830	42046	1765.1	5468.6	13662	0.138586	0.080755	0.103804	0.0343966	0.129286	0.245243
ASALEQFVNSVR	________________	EQFVNSVRQLSAQGQM	1319.68	Q9UNS2;C9JLV5;J3QKR0;J3QL22;J3QS85;J3KTQ1	Q9UNS2	COPS3	COP9 signalosome complex subunit 3	yes	no	2	7.2672e-13	113.62	0	0	0	0	0	0	0	0	0	0	0	0	#DIV/0!	#DIV/0!	#DIV/0!	#DIV/0!	#DIV/0!	#DIV/0!
ASAPSPNAQVACDHCLK	DVWTPPARASAPSPNA	VACDHCLKEAAVKTCL	1710.78	Q14258	Q14258	TRIM25	E3 ubiquitin/ISG15 ligase TRIM25	yes	yes	4;5	0.00039034	33.308	293670	383830	325060	106380	100160	87915	77203	59428	68601	2284.7	3156.3	4596.2	0.265917	0.206946	0.212882	0.0287428	0.0504328	0.062792
ASASGSGAQVGGPISSGSSASSVTVTR	TCGQPADKASASGSGA	ASSVTVTRSYRSVGGS	2364.15	P02545;P02545-5;P02545-4	P02545	LMNA	Prelamin-A/C;Lamin-A/C	no	no	3	0.00074743	21.699	0	0	0	0	0	0	0	0	0	0	0	0	#DIV/0!	#DIV/0!	#DIV/0!	#DIV/0!	#DIV/0!	#DIV/0!
ASASYHISNLLEK	________________	HISNLLEKMTSSDKDF	1431.74	Q86VP6;Q86VP6-2	Q86VP6	CAND1	Cullin-associated NEDD8-dissociated protein 1	yes	no	2	4.3402e-05	78.098	0	0	0	0	0	0	0	0	0	0	0	0	#DIV/0!	#DIV/0!	#DIV/0!	#DIV/0!	#DIV/0!	#DIV/0!
ASAVSELSPR	YGTGSASRASAVSELS	AVSELSPRERSPALKS	1015.53	Q9Y2W1	Q9Y2W1	THRAP3	Thyroid hormone receptor-associated protein 3	yes	yes	2	2.7037e-05	93.649	0	0	0	0	0	0	0	0	0	0	0	0	#DIV/0!	#DIV/0!	#DIV/0!	#DIV/0!	#DIV/0!	#DIV/0!
ASAVSPANLPAVLLQPR	________________	PAVLLQPRWKRVVGWS	1702.97	A6NEM2;P51610-2;P51610;P51610-4;P51610-3	A6NEM2	HCFC1	Host cell factor 1;HCF N-terminal chain 1;HCF N-terminal chain 2;HCF N-terminal chain 3;HCF N-terminal chain 4;HCF N-terminal chain 5;HCF N-terminal chain 6;HCF C-terminal chain 1;HCF C-terminal chain 2;HCF C-terminal chain 3;HCF C-terminal chain 4;HCF C-terminal chain 5;HCF C-terminal chain 6	yes	no	3	4.4955e-07	54.501	0	0	0	0	0	0	0	0	0	0	0	0	#DIV/0!	#DIV/0!	#DIV/0!	#DIV/0!	#DIV/0!	#DIV/0!
ASAYVFASPGCK	IIQLIEGKASAYVFAS	VFASPGCKKWDTCAPE	1199.56	A6NF51;O95861-4;O95861;O95861-2;O95861-3	A6NF51	BPNT1	3(2),5-bisphosphate nucleotidase 1	yes	no	3	0.0089624	19.578	0	0	0	0	0	0	62517	59461	62793	16714	6993	20902	#DIV/0!	#DIV/0!	#DIV/0!	0.210953	0.105231	0.24974
ASCASIDIEDATQHLR	________________	EDATQHLRDILKLDRP	1728.81	Q6P2E9	Q6P2E9	EDC4	Enhancer of mRNA-decapping protein 4	yes	yes	3	4.3666e-07	58.83	0	0	0	0	0	0	0	0	0	0	0	0	#DIV/0!	#DIV/0!	#DIV/0!	#DIV/0!	#DIV/0!	#DIV/0!
ASCLYGQLPK	TWQEGSLKASCLYGQL	CLYGQLPKFQDGDLTL	1078.55	P09211;A8MX94;A0A087X2E9	P09211	GSTP1	Glutathione S-transferase P	yes	no	3	0.00084335	37.789	132910	161990	127310	18949	12731	23639	145390	118720	114550	16003	13471	3252.2	0.12478	0.0728647	0.156603	0.0991555	0.101906	0.0276073
ASDAFHFFQSGQAK	VVKHVNPKASDAFHFF	FFQSGQAKVQQGFLKE	1539.71	I3L2B0;K7EIG1;O75153	K7EIG1	CLUH	Clustered mitochondria protein homolog	no	no	3	0.034388	17.917	0	0	0	0	0	0	0	0	0	0	0	0	#DIV/0!	#DIV/0!	#DIV/0!	#DIV/0!	#DIV/0!	#DIV/0!
ASDEVPLAPR	CVFGNEPKASDEVPLA	DEVPLAPRTEAAETTP	1053.55	Q8TB61-3;Q8TB61-2;Q8TB61	Q8TB61-3	SLC35B2	Adenosine 3-phospho 5-phosphosulfate transporter 1	yes	no	2	0.0016281	65.465	0	0	0	0	0	0	0	0	0	0	0	0	#DIV/0!	#DIV/0!	#DIV/0!	#DIV/0!	#DIV/0!	#DIV/0!
ASDPEAGVAR	GRGPKGDKASDPEAGV	DPEAGVARGIDFHHVS	971.467	G3V0G3;Q9NY93-2;Q9NY93;H7C3E9	G3V0G3	DDX56	Probable ATP-dependent RNA helicase DDX56	yes	no	2	0.020042	38.776	0	0	0	0	0	0	0	0	0	0	0	0	#DIV/0!	#DIV/0!	#DIV/0!	#DIV/0!	#DIV/0!	#DIV/0!
ASDPGLPAEEPK	HLPPRIHRASDPGLPA	GLPAEEPKEKSSRKVA	1209.59	F8VPD4;P27708	F8VPD4	CAD	CAD protein;Glutamine-dependent carbamoyl-phosphate synthase;Aspartate carbamoyltransferase;Dihydroorotase	yes	no	2	0.019546	26.043	0	0	0	0	0	0	0	0	0	0	0	0	#DIV/0!	#DIV/0!	#DIV/0!	#DIV/0!	#DIV/0!	#DIV/0!
ASDSELER	ERLAQLRKASDSELER	ASDSELERQKGLVEDT	905.409	Q15149-3;Q15149-4	Q15149-4	PLEC	Plectin	no	no	2	0.0040422	83.206	0	0	0	0	0	0	0	0	0	0	0	0	#DIV/0!	#DIV/0!	#DIV/0!	#DIV/0!	#DIV/0!	#DIV/0!
ASEAGEVPFNHEILR	KLILEYVKASEAGEVP	PFNHEILREAYALCHC	1667.83	E7EM64;Q7L5N1	E7EM64	COPS6	COP9 signalosome complex subunit 6	yes	no	3	1.639e-05	68.044	0	0	0	0	0	0	0	0	0	0	0	0	#DIV/0!	#DIV/0!	#DIV/0!	#DIV/0!	#DIV/0!	#DIV/0!
ASEAKEGEEAGPGDPLLEAVPK	GLWVPNSKASEAKEGE	PLLEAVPKTGDEKDVS	2193.08	Q16543;K7EL68	Q16543	CDC37	Hsp90 co-chaperone Cdc37;Hsp90 co-chaperone Cdc37, N-terminally processed	yes	no	3	4.2076e-06	39.171	0	0	0	0	0	0	0	0	0	0	0	0	#DIV/0!	#DIV/0!	#DIV/0!	#DIV/0!	#DIV/0!	#DIV/0!
ASEAQPPVAR	ALKVLAQKASEAQPPV	EAQPPVARTQPSSGVD	1024.53	Q13428-2;Q13428-8;Q13428;Q13428-3;Q13428-4	Q13428-2	TCOF1	Treacle protein	yes	no	2	8.811e-05	89.752	0	0	0	0	0	0	0	0	0	0	0	0	#DIV/0!	#DIV/0!	#DIV/0!	#DIV/0!	#DIV/0!	#DIV/0!
ASEELQK	________________	MASEELQKDLEEVKVL	803.403	Q9HB71;B2ZWH1;Q9HB71-2	Q9HB71	CACYBP	Calcyclin-binding protein	yes	no	2	0.0066888	56.122	0	0	0	0	0	0	0	0	0	0	0	0	#DIV/0!	#DIV/0!	#DIV/0!	#DIV/0!	#DIV/0!	#DIV/0!
ASEGPAFFPGR	DKGGYVIKASEGPAFF	GPAFFPGRCAEIFARG	1134.55	Q9NSD9;Q9NSD9-2	Q9NSD9	FARSB	Phenylalanine--tRNA ligase beta subunit	yes	no	2	2.2131e-09	103.56	0	0	0	0	0	0	0	0	0	0	0	0	#DIV/0!	#DIV/0!	#DIV/0!	#DIV/0!	#DIV/0!	#DIV/0!
ASEIMVDDEELAQHPATTEDIR	NPVDFLSKASEIMVDD	PATTEDIRVCCQDIRV	2469.13	Q8IY81	Q8IY81	FTSJ3	pre-rRNA processing protein FTSJ3	yes	yes	3	0.00025826	20.439	0	0	0	0	0	0	0	0	0	0	0	0	#DIV/0!	#DIV/0!	#DIV/0!	#DIV/0!	#DIV/0!	#DIV/0!
ASEQIYGTPSSSPYECLR	ALEELAFKASEQIYGT	SSPYECLRQSCNILIS	1986.9	E7EX90;Q14203-3;Q14203-5;Q14203-2;Q14203-4;Q14203-6;Q14203	E7EX90	DCTN1	Dynactin subunit 1	yes	no	3	0.034148	15.942	17424	21597	17491	0	0	0	0	0	0	0	0	0	0	0	0	#DIV/0!	#DIV/0!	#DIV/0!
ASESSKPWPDATYGTGSASR	GGTSQDTKASESSKPW	YGTGSASRASAVSELS	2053.93	Q9Y2W1	Q9Y2W1	THRAP3	Thyroid hormone receptor-associated protein 3	yes	yes	3	0.0015002	28.202	0	0	0	0	0	0	0	0	0	0	0	0	#DIV/0!	#DIV/0!	#DIV/0!	#DIV/0!	#DIV/0!	#DIV/0!
ASEVFLQR	DTLFCYHKASEVFLQR	ASEVFLQRLMALYVAS	948.503	Q9H0A0;Q9H0A0-2;A0A087WV29	Q9H0A0	NAT10	N-acetyltransferase 10	yes	no	2	0.0078597	68.422	0	0	0	0	0	0	0	0	0	0	0	0	#DIV/0!	#DIV/0!	#DIV/0!	#DIV/0!	#DIV/0!	#DIV/0!
ASEWVQQVSGLMDGK	NAANRGLKASEWVQQV	VSGLMDGKGGGKDVSA	1633.78	P49588;P49588-2	P49588	AARS	Alanine--tRNA ligase, cytoplasmic	yes	no	2	0.025835	22.879	0	0	0	0	0	0	0	0	0	0	0	0	#DIV/0!	#DIV/0!	#DIV/0!	#DIV/0!	#DIV/0!	#DIV/0!
ASFEEASNQLINHIEQFLDTNETPYFMK	RVLVKQKKASFEEASN	NETPYFMKSIDCIRAF	3315.54	P13010	P13010	XRCC5	X-ray repair cross-complementing protein 5	yes	yes	3	0.041446	11.003	0	0	0	0	0	0	0	0	0	0	0	0	#DIV/0!	#DIV/0!	#DIV/0!	#DIV/0!	#DIV/0!	#DIV/0!
ASFENNCEIGCFAK	________________	CEIGCFAKLTNTYCLV	1531.64	P56537;P56537-2;B7ZBH1;F8WD20;A0A0B4J1Y7;F8WDS6	P56537	EIF6	Eukaryotic translation initiation factor 6	yes	no	4	0.00060372	39.005	225990	273570	197760	26131	14248	21805	218530	180500	162620	17965	19217	15026	0.103645	0.0495035	0.09931	0.0759636	0.0962212	0.0845839
ASFNHFDK	QEQMQEFRASFNHFDK	ASFNHFDKDHGGALGP	964.44	O43707;O43707-2;F5GXS2;O43707-3;H7C144	O43707	ACTN4	Alpha-actinin-4	yes	no	2	0.0095425	62.107	0	0	0	0	0	0	0	0	0	0	0	0	#DIV/0!	#DIV/0!	#DIV/0!	#DIV/0!	#DIV/0!	#DIV/0!
ASFNHFDRDHSGTLGPEEFK	QEQMNEFRASFNHFDR	TLGPEEFKACLISLGY	2290.04	P12814;P12814-3	P12814	ACTN1	Alpha-actinin-1	yes	no	4	0.0077429	23.447	0	0	0	0	0	0	0	0	0	0	0	0	#DIV/0!	#DIV/0!	#DIV/0!	#DIV/0!	#DIV/0!	#DIV/0!
ASFPGPSELHSEDSR	LSLAEASRASFPGPSE	ELHSEDSRFRELRKRY	1614.73	Q99988;A0A0A0MTT8	Q99988	GDF15	Growth/differentiation factor 15	yes	no	3	0.033507	17.489	0	0	0	0	0	0	0	0	0	0	0	0	#DIV/0!	#DIV/0!	#DIV/0!	#DIV/0!	#DIV/0!	#DIV/0!
ASFPQGPIGGANR	LSCWLPLRASFPQGPI	GPIGGANRDISILQCH	1270.64	E5RGR0;O75608-2;O75608;A0A087X1K9	E5RGR0	LYPLA1	Acyl-protein thioesterase 1	yes	no	2	0.00035614	47.603	0	0	0	0	0	0	0	0	0	0	0	0	#DIV/0!	#DIV/0!	#DIV/0!	#DIV/0!	#DIV/0!	#DIV/0!
ASFSVLGDILGSAMR	NVVEESARASFSVLGD	DILGSAMRNTQNLLQM	1522.78	CON__ENSEMBL:ENSBTAP00000024146	CON__ENSEMBL:ENSBTAP00000024146			yes	yes	2	0.00078416	42.031	0	0	0	0	0	0	0	0	0	0	0	0	#DIV/0!	#DIV/0!	#DIV/0!	#DIV/0!	#DIV/0!	#DIV/0!
ASGADSKGDDLSTAILK	________________	DLSTAILKQKNRPNRL	1647.83	P55072	P55072	VCP	Transitional endoplasmic reticulum ATPase	no	no		1	NaN	0	0	0	0	0	0	0	0	0	0	0	0	#DIV/0!	#DIV/0!	#DIV/0!	#DIV/0!	#DIV/0!	#DIV/0!
ASGAGSEFQDQTR	LITEAQTKASGAGSEF	SEFQDQTRIRFMLETM	1352.6	Q5C9Z4	Q5C9Z4	NOM1	Nucleolar MIF4G domain-containing protein 1	yes	yes	2	0.00013164	61.353	0	0	0	0	0	0	0	0	0	0	0	0	#DIV/0!	#DIV/0!	#DIV/0!	#DIV/0!	#DIV/0!	#DIV/0!
ASGGSLQGHDAVLR	LTHLILDKASGGSLQG	QGHDAVLRLVEIRTVL	1366.7	Q8NEJ9-2;Q8NEJ9;H0YJ17;G3V4G1	Q8NEJ9-2	NGDN	Neuroguidin	yes	no	3	9.1736e-06	43.813	0	0	0	0	0	0	0	0	0	0	0	0	#DIV/0!	#DIV/0!	#DIV/0!	#DIV/0!	#DIV/0!	#DIV/0!
ASGLVPNVVVLVATVR	KFFNIKCRASGLVPNV	VVLVATVRALKMHGGG	1592.96	A0A087WVM4;B7ZM99;Q6UB35	A0A087WVM4	MTHFD1L	Monofunctional C1-tetrahydrofolate synthase, mitochondrial	yes	no	3	0.00084816	36.193	0	0	0	0	0	0	0	0	0	0	0	0	#DIV/0!	#DIV/0!	#DIV/0!	#DIV/0!	#DIV/0!	#DIV/0!
ASGNYATVISHNPETK	GDRGKLARASGNYATV	ISHNPETKKTRVKLPS	1687.82	P62917;E9PKZ0;G3V1A1	P62917	RPL8	60S ribosomal protein L8	yes	no	3	2.8343e-29	84.508	0	0	0	0	0	0	0	0	0	0	0	0	#DIV/0!	#DIV/0!	#DIV/0!	#DIV/0!	#DIV/0!	#DIV/0!
ASGNYATVISHNPETKK	GDRGKLARASGNYATV	SHNPETKKTRVKLPSG	1815.91	P62917;E9PKZ0;G3V1A1	P62917	RPL8	60S ribosomal protein L8	yes	no	4	0.00019694	43.135	0	0	0	0	0	0	0	0	0	0	0	0	#DIV/0!	#DIV/0!	#DIV/0!	#DIV/0!	#DIV/0!	#DIV/0!
ASGPPVSELITK	KAGGTPRKASGPPVSE	PVSELITKAVAASKER	1197.66	P16403;P10412;P16402	P16403	HIST1H1C;HIST1H1E;HIST1H1D	Histone H1.2;Histone H1.4;Histone H1.3	yes	no	2	0.00058931	49.189	0	0	0	0	0	0	0	0	0	0	0	0	#DIV/0!	#DIV/0!	#DIV/0!	#DIV/0!	#DIV/0!	#DIV/0!
ASGTTTTAVK	________________	GTTTTAVKIGIIGGTG	935.492	Q13126;Q13126-4;Q13126-3;Q13126-2;J3QSB7;Q13126-7;Q13126-6;Q13126-5;F2Z2F3;F8WES2	Q13126	MTAP	S-methyl-5-thioadenosine phosphorylase;Purine nucleoside phosphorylase	yes	no	2	0.0005963	49.418	0	0	0	0	0	0	0	0	0	0	0	0	#DIV/0!	#DIV/0!	#DIV/0!	#DIV/0!	#DIV/0!	#DIV/0!
ASGVAVSDGVIK	________________	AVSDGVIKVFNDMKVR	1101.6	E9PP50;P23528;E9PS23	E9PP50	CFL1	Cofilin-1	yes	no	2	0.00019144	52.49	0	0	0	0	0	0	0	0	0	0	0	0	#DIV/0!	#DIV/0!	#DIV/0!	#DIV/0!	#DIV/0!	#DIV/0!
ASGVEGADVVK	ITWTKRFKASGVEGAD	VEGADVVKLLNKAIKK	1030.53	P19367-4;P19367-2;P19367;P19367-3;B1AR63	P19367-4	HK1	Hexokinase-1;Hexokinase	yes	no	2	0.001286	46.447	0	0	0	0	0	0	0	0	0	0	0	0	#DIV/0!	#DIV/0!	#DIV/0!	#DIV/0!	#DIV/0!	#DIV/0!
ASHEEVEGLVEK	DTWSWGERASHEEVEG	EVEGLVEKIRFPMMLP	1325.65	Q08380	Q08380	LGALS3BP	Galectin-3-binding protein	yes	yes	3	0.0025197	33.207	0	0	0	0	0	0	0	0	0	0	0	0	#DIV/0!	#DIV/0!	#DIV/0!	#DIV/0!	#DIV/0!	#DIV/0!
ASHNNTQIQVVSASNEPLAFASCGTEGFR	EIPIAHIKASHNNTQI	SCGTEGFRNAKKGTGI	3034.42	P82912-2;P82912	P82912-2	MRPS11	28S ribosomal protein S11, mitochondrial	yes	no	4	0.00040186	22.723	6307	19430	7047.4	0	0	3517.6	16805	6158.4	11300	0	0	0	0	0	0.332948	0	0	0
ASIHEAWTDGK	LAEKFRQKASIHEAWT	HEAWTDGKEAMLKHRD	1213.57	P12814;P12814-3;P12814-2;P12814-4;H9KV75;O43707;O43707-2	O43707	ACTN1;ACTN4	Alpha-actinin-1;Alpha-actinin-4	no	no	2	0.00094706	93.649	0	0	0	0	0	0	0	0	0	0	0	0	#DIV/0!	#DIV/0!	#DIV/0!	#DIV/0!	#DIV/0!	#DIV/0!
ASILNTWISLK	HLVWSKLRASILNTWI	LNTWISLKQADKKIRE	1244.71	P22234;P22234-2;D6RF62	P22234	PAICS	Multifunctional protein ADE2;Phosphoribosylaminoimidazole-succinocarboxamide synthase;Phosphoribosylaminoimidazole carboxylase	yes	no	2	0.044864	24.089	0	0	0	0	0	0	0	0	0	0	0	0	#DIV/0!	#DIV/0!	#DIV/0!	#DIV/0!	#DIV/0!	#DIV/0!
ASITPGTILIILTGR	SQHVRKLRASITPGTI	ILIILTGRHRGKRVVF	1524.92	Q02878;F8VZ45;U3KQR5;F8VR69	Q02878	RPL6	60S ribosomal protein L6	yes	no	2	2.8688e-05	66.393	0	0	0	0	0	0	0	0	0	0	0	0	#DIV/0!	#DIV/0!	#DIV/0!	#DIV/0!	#DIV/0!	#DIV/0!
ASIWVGHR	________________	ASIWVGHRGTVRDYPD	924.493	P12429;D6RFG5;D6RCA8;D6RAZ8	P12429	ANXA3	Annexin A3;Annexin	yes	no	2	0.00077322	107.67	0	0	0	0	0	0	0	0	0	0	0	0	#DIV/0!	#DIV/0!	#DIV/0!	#DIV/0!	#DIV/0!	#DIV/0!
ASLCNLYNWR	LDAQGRARASLCNLYN	LCNLYNWRYKNLGNLP	1238.59	O60306	O60306	AQR	Intron-binding protein aquarius	yes	yes	3	0.0098354	27.864	59602	79581	64784	29.373	11755	7954.8	61336	51597	56650	4399.6	5613.6	6801.2	0.000492576	0.128701	0.109361	0.0669287	0.0981217	0.107188
ASLDRPFTNLESAFYSIVGLSSLGAQVPDAKK	KHDVERLKASLDRPFT	AQVPDAKKACTYIRSN	3380.76	P04844;Q5JYR7	P04844	RPN2	Dolichyl-diphosphooligosaccharide--protein glycosyltransferase subunit 2	yes	no	4	4.2254e-11	37.887	0	0	0	0	0	0	0	0	0	0	0	0	#DIV/0!	#DIV/0!	#DIV/0!	#DIV/0!	#DIV/0!	#DIV/0!
ASLEAAIADAEQR	IEGLKGQRASLEAAIA	AIADAEQRGELAIKDA	1343.67	CON__P05787;P05787;P05787-2;CON__H-INV:HIT000292931	CON__P05787	KRT8	Keratin, type II cytoskeletal 8	yes	no	2;3	0.00013257	54.784	0	0	0	0	0	0	0	0	0	0	0	0	#DIV/0!	#DIV/0!	#DIV/0!	#DIV/0!	#DIV/0!	#DIV/0!
ASLEAAIADAEQRGELAIK	IEGLKGQRASLEAAIA	QRGELAIKDANAKLSE	1955.03	CON__P05787;P05787;P05787-2;CON__H-INV:HIT000292931	CON__P05787	KRT8	Keratin, type II cytoskeletal 8	yes	no	3	1.3771e-36	107.13	0	0	0	0	0	0	0	0	0	0	0	0	#DIV/0!	#DIV/0!	#DIV/0!	#DIV/0!	#DIV/0!	#DIV/0!
ASLEDLGWADWVLSPR	CCRLHTVRASLEDLGW	ADWVLSPREVQVTMCI	1813.9	Q99988	Q99988	GDF15	Growth/differentiation factor 15	yes	yes	3	0.00084816	36.193	0	0	0	0	0	0	0	0	0	0	0	0	#DIV/0!	#DIV/0!	#DIV/0!	#DIV/0!	#DIV/0!	#DIV/0!
ASLENSLEETK	LQSQLSMKASLENSLE	ENSLEETKGRYCMQLA	1219.59	CON__P02533;P02533;CON__Q9Z2K1;CON__Q3ZAW8;CON__P08779;P08779;K7ENW6	CON__P02533	KRT14;KRT16	Keratin, type I cytoskeletal 14;Keratin, type I cytoskeletal 16	no	no	2	0.0010896	80.231	0	0	0	0	0	0	0	0	0	0	0	0	#DIV/0!	#DIV/0!	#DIV/0!	#DIV/0!	#DIV/0!	#DIV/0!
ASLENSLR	LDSMRNLKASLENSLR	ASLENSLREVEARYAL	888.466	P05783;F8VZY9;CON__H-INV:HIT000015463	P05783	KRT18	Keratin, type I cytoskeletal 18	yes	no	2	6.4936e-22	152.39	0	0	0	0	0	0	0	0	0	0	0	0	#DIV/0!	#DIV/0!	#DIV/0!	#DIV/0!	#DIV/0!	#DIV/0!
ASLENSLREVEAR	LDSMRNLKASLENSLR	SLREVEARYALQMEQL	1472.76	P05783;F8VZY9	P05783	KRT18	Keratin, type I cytoskeletal 18	yes	no	3	6.669e-18	92.856	0	0	0	0	0	0	0	0	0	0	0	0	#DIV/0!	#DIV/0!	#DIV/0!	#DIV/0!	#DIV/0!	#DIV/0!
ASLISAVSDK	TISEDTIRASLISAVS	LISAVSDKLRWRMKEE	989.539	F5H442;Q99816;Q99816-2	F5H442	TSG101	Tumor susceptibility gene 101 protein	yes	no	2	0.001848	52.49	0	0	0	0	0	0	0	0	0	0	0	0	#DIV/0!	#DIV/0!	#DIV/0!	#DIV/0!	#DIV/0!	#DIV/0!
ASLLDPVPEVR	PSVTPGLKASLLDPVP	LDPVPEVRTVSAKALG	1194.66	Q92616	Q92616	GCN1L1	Translational activator GCN1	yes	yes	2	0.0045697	38.303	0	0	0	0	0	0	0	0	0	0	0	0	#DIV/0!	#DIV/0!	#DIV/0!	#DIV/0!	#DIV/0!	#DIV/0!
ASLNGADIYSGCCTLK	VQSAQRAKASLNGADI	YSGCCTLKIEYAKPTR	1614.74	P14866;M0QXS5;P14866-2;M0R1W6;B4DVF8	P14866	HNRNPL	Heterogeneous nuclear ribonucleoprotein L	yes	no	4	0.0005199	41.348	675740	886790	713570	91787	78514	121850	914530	824060	752790	105640	91673	107500	0.119588	0.081336	0.145855	0.103551	0.100109	0.124958
ASLNPSDTPPSVVNEDFLHDLK	VEHKTTSKASLNPSDT	EDFLHDLKETNISYSQ	2394.17	O00116;A0A1B0GWA2	O00116	AGPS	Alkyldihydroxyacetonephosphate synthase, peroxisomal	yes	no	3	0.046234	12.196	0	0	0	0	0	0	0	0	0	0	0	0	#DIV/0!	#DIV/0!	#DIV/0!	#DIV/0!	#DIV/0!	#DIV/0!
ASLPTGEGSISHEEQK	EAATKHSKASLPTGEG	SISHEEQKSVRLIIH_	1668.8	J3QTB2;H0Y922;J3QTA6;Q9BRQ6	J3QTB2	CHCHD6	MICOS complex subunit MIC25	yes	no	3	8.4444e-05	46.892	0	0	0	0	0	0	0	0	0	0	0	0	#DIV/0!	#DIV/0!	#DIV/0!	#DIV/0!	#DIV/0!	#DIV/0!
ASLSLAPVNIFK	________________	LAPVNIFKAGADEERA	1258.73	P78371;F5GWF6;F8VQ14	P78371	CCT2	T-complex protein 1 subunit beta	yes	no	2	0.00018764	62.558	0	0	0	0	0	0	0	0	0	0	0	0	#DIV/0!	#DIV/0!	#DIV/0!	#DIV/0!	#DIV/0!	#DIV/0!
ASLSLIEK	HENESVYKASLSLIEK	ASLSLIEKYFSVEEEE	859.501	P52292	P52292	KPNA2	Importin subunit alpha-1	yes	yes	2	0.025394	43.769	0	0	0	0	0	0	0	0	0	0	0	0	#DIV/0!	#DIV/0!	#DIV/0!	#DIV/0!	#DIV/0!	#DIV/0!
ASLTYAEAQLR	TKSVINSKASLTYAEA	TYAEAQLRIDSANMND	1221.64	Q9Y2L1;G3V1J5;Q9Y2L1-2	Q9Y2L1	DIS3	Exosome complex exonuclease RRP44	yes	no	2	0.037028	24.855	0	0	0	0	0	0	0	0	0	0	0	0	#DIV/0!	#DIV/0!	#DIV/0!	#DIV/0!	#DIV/0!	#DIV/0!
ASLVEEDEPAEK	LNLAKYTKASLVEEDE	EEDEPAEKENSSKKEV	1315.61	Q03701;C9J9W7	Q03701	CEBPZ	CCAAT/enhancer-binding protein zeta	yes	no	2	0.0021042	39.848	0	0	0	0	0	0	0	0	0	0	0	0	#DIV/0!	#DIV/0!	#DIV/0!	#DIV/0!	#DIV/0!	#DIV/0!
ASMHPVTAMLVGK	VRTYQEHKASMHPVTA	VTAMLVGKDLKVD___	1340.69	P09960;P09960-4	P09960	LTA4H	Leukotriene A-4 hydrolase	yes	no	3	0.0012563	23.828	0	0	0	0	0	0	0	0	0	0	0	0	#DIV/0!	#DIV/0!	#DIV/0!	#DIV/0!	#DIV/0!	#DIV/0!
ASMQQQQQLASAR	QPTPVNIRASMQQQQQ	QQQLASARNRRLAQQM	1445.7	A0A087X1B7;X6R700;Q9Y3Y2-4;Q9Y3Y2;Q9Y3Y2-3	A0A087X1B7	CHTOP	Chromatin target of PRMT1 protein	yes	no	2	3.4169e-26	132.91	0	0	0	0	0	0	0	0	0	0	0	0	#DIV/0!	#DIV/0!	#DIV/0!	#DIV/0!	#DIV/0!	#DIV/0!
ASNGDAWVEAHGK	NVPFKIVRASNGDAWV	AWVEAHGKLYSPSQIG	1340.61	P38646;D6RJI2	P38646	HSPA9	Stress-70 protein, mitochondrial	yes	no	3	0.010627	24.72	0	0	0	0	0	0	0	0	0	0	0	0	#DIV/0!	#DIV/0!	#DIV/0!	#DIV/0!	#DIV/0!	#DIV/0!
ASNGNARPETVTNDDEEALDEETK	DEWKAKKKASNGNARP	EALDEETKRRDQMIKG	2604.14	P49756;P49756-2;P49756-3;E9PQU5	P49756	RBM25	RNA-binding protein 25	yes	no	3	0.049738	14.809	0	0	0	0	0	0	0	0	0	0	0	0	#DIV/0!	#DIV/0!	#DIV/0!	#DIV/0!	#DIV/0!	#DIV/0!
ASNVTNKTDPR	________________	VTNKTDPRSMNSRVFI	1201.61	G3V4W0;B4DY08;B2R5W2;P07910-2;G3V4C1;P07910-4;P07910;G3V2Q1;G3V576;G3V555;G3V575;P07910-3;G3V5X6;G3V3K6;G3V251;B4DSU6;G3V4M8;G3V2H6	G3V4W0	HNRNPC	Heterogeneous nuclear ribonucleoproteins C1/C2	yes	no	2	0.0011604	81.338	0	0	0	0	0	0	0	0	0	0	0	0	#DIV/0!	#DIV/0!	#DIV/0!	#DIV/0!	#DIV/0!	#DIV/0!
ASPESQEPLIQLVQAFVR	GKSTSLSKASPESQEP	QLVQAFVRHMQR____	2011.07	Q5SRE5-2;Q5SRE5	Q5SRE5-2	NUP188	Nucleoporin NUP188 homolog	yes	no	3	0.0017618	27.496	0	0	0	0	0	0	0	0	0	0	0	0	#DIV/0!	#DIV/0!	#DIV/0!	#DIV/0!	#DIV/0!	#DIV/0!
ASPFLLQYIQEEIPNYR	SFPVDNLRASPFLLQY	QEEIPNYRNAVIVAKS	2080.06	Q14558;Q14558-2;B4DP31;C9J168;C9JUN4	Q14558	PRPSAP1	Phosphoribosyl pyrophosphate synthase-associated protein 1	yes	no	3	0.0036328	25.167	0	0	0	0	0	0	0	0	0	0	0	0	#DIV/0!	#DIV/0!	#DIV/0!	#DIV/0!	#DIV/0!	#DIV/0!
ASPLFSQHTAADK	HCGFRRFRASPLFSQH	SQHTAADKHKLQRFLT	1371.68	Q2NL82	Q2NL82	TSR1	Pre-rRNA-processing protein TSR1 homolog	yes	yes	3	0.013594	23.881	0	0	0	0	0	0	0	0	0	0	0	0	#DIV/0!	#DIV/0!	#DIV/0!	#DIV/0!	#DIV/0!	#DIV/0!
ASPNTPPGR	LTVQAQLRASPNTPPG	SPNTPPGRVDENGPEL	895.451	Q92616	Q92616	GCN1L1	Translational activator GCN1	yes	yes	2	0.023886	35.295	0	0	0	0	0	0	0	0	0	0	0	0	#DIV/0!	#DIV/0!	#DIV/0!	#DIV/0!	#DIV/0!	#DIV/0!
ASPNTPPGRVDENGPELLPR	LTVQAQLRASPNTPPG	NGPELLPRVAMLRLLT	2115.07	Q92616	Q92616	GCN1L1	Translational activator GCN1	yes	yes	3	2.2108e-05	45.704	0	0	0	0	0	0	0	0	0	0	0	0	#DIV/0!	#DIV/0!	#DIV/0!	#DIV/0!	#DIV/0!	#DIV/0!
ASPPGDLQNPK	LRSISASKASPPGDLQ	PGDLQNPKRARQDPT_	1122.57	O00273	O00273	DFFA	DNA fragmentation factor subunit alpha	yes	yes	2	0.020306	28.727	0	0	0	0	0	0	0	0	0	0	0	0	#DIV/0!	#DIV/0!	#DIV/0!	#DIV/0!	#DIV/0!	#DIV/0!
ASPPSLEQPYLTHR	NIWAGQGKASPPSLEQ	EQPYLTHRLSGPVHGL	1594.81	O15213	O15213	WDR46	WD repeat-containing protein 46	yes	yes	3	1.1562e-08	73.156	0	0	0	0	0	0	0	0	0	0	0	0	#DIV/0!	#DIV/0!	#DIV/0!	#DIV/0!	#DIV/0!	#DIV/0!
ASPSLERPEK	________________	PSLERPEKGAGKSEFR	1112.58	Q13601-2;Q13601	Q13601-2	KRR1	KRR1 small subunit processome component homolog	yes	no	2	0.0021107	50.805	0	0	0	0	0	0	0	0	0	0	0	0	#DIV/0!	#DIV/0!	#DIV/0!	#DIV/0!	#DIV/0!	#DIV/0!
ASPSPQPSSQPLQIHR	NDQSPQIRASPSPQPS	SQPLQIHRQTPESKNA	1728.89	B5MBZ0;Q9HC35	B5MBZ0	EML4	Echinoderm microtubule-associated protein-like 4	yes	no	3	2.9002e-15	80.706	0	0	0	0	0	0	0	0	0	0	0	0	#DIV/0!	#DIV/0!	#DIV/0!	#DIV/0!	#DIV/0!	#DIV/0!
ASPSTAGETPSGVK	EQGGPPPKASPSTAGE	GETPSGVKRLPEYPQV	1287.63	A0A087WTA5;Q9UI10-3;Q9UI10-2	A0A087WTA5	EIF2B4	Translation initiation factor eIF-2B subunit delta	no	no	2	0.00045111	45.077	0	0	0	0	0	0	0	0	0	0	0	0	#DIV/0!	#DIV/0!	#DIV/0!	#DIV/0!	#DIV/0!	#DIV/0!
ASQLVGIEK	HNSTQKRKASQLVGIE	SQLVGIEKKFHPDV__	943.534	Q9NPD8	Q9NPD8	UBE2T	Ubiquitin-conjugating enzyme E2 T	yes	yes	2	0.0033476	59.245	0	0	0	0	0	0	0	0	0	0	0	0	#DIV/0!	#DIV/0!	#DIV/0!	#DIV/0!	#DIV/0!	#DIV/0!
ASQNRDPAATSVAAARK	________________	TSVAAARKGAEPSGGA	1712.89	O00762;A0A0A0MSE8;O00762-4;K4DI81;A0A087WVK1;O00762-3	O00762	UBE2C	Ubiquitin-conjugating enzyme E2 C	yes	no	3	1.4293e-35	83.964	0	0	0	0	0	0	0	0	0	0	0	0	#DIV/0!	#DIV/0!	#DIV/0!	#DIV/0!	#DIV/0!	#DIV/0!
ASQPDLVDTPTSSKPQPK	KTTKVSYRASQPDLVD	TSSKPQPKRSLRKADT	1894.96	P46013;P46013-2	P46013	MKI67	Antigen KI-67	yes	no	3	1.7554e-05	49.463	0	0	0	0	0	0	0	0	0	0	0	0	#DIV/0!	#DIV/0!	#DIV/0!	#DIV/0!	#DIV/0!	#DIV/0!
ASSEGGTAAGAGLDSLHK	RFQNLDKKASSEGGTA	AGLDSLHKNSVSQISV	1627.78	O15143	O15143	ARPC1B	Actin-related protein 2/3 complex subunit 1B	yes	yes	3	1.4913e-08	45.257	0	0	0	0	0	0	0	0	0	0	0	0	#DIV/0!	#DIV/0!	#DIV/0!	#DIV/0!	#DIV/0!	#DIV/0!
ASSEGTIPQVQREEPAPEEEEPLLLQRPER	NHQSRKQKASSEGTIP	LLLQRPERVQTLEELE	3413.71	Q9BVJ6-3;Q9BVJ6;Q9BVJ6-2	Q9BVJ6-3	UTP14A	U3 small nucleolar RNA-associated protein 14 homolog A	yes	no	4	0.025364	15.938	0	0	0	0	0	0	0	0	0	0	0	0	#DIV/0!	#DIV/0!	#DIV/0!	#DIV/0!	#DIV/0!	#DIV/0!
ASSEMALYQK	GDHIEYYKASSEMALY	SEMALYQKKHGIKLYK	1126.53	S4R3Q9;J3KNA0;Q15070-2;Q15070;C9JC63;E7EVY0;Q15070-3	S4R3Q9	OXA1L	Mitochondrial inner membrane protein OXA1L	yes	no	2	0.027422	30.075	0	0	0	0	0	0	0	0	0	0	0	0	#DIV/0!	#DIV/0!	#DIV/0!	#DIV/0!	#DIV/0!	#DIV/0!
ASSGLLYPLER	QCITCSYKASSGLLYP	GLLYPLERGFIYVHKP	1204.65	Q08945	Q08945	SSRP1	FACT complex subunit SSRP1	yes	yes	2	0.0011498	61.353	0	0	0	0	0	0	0	0	0	0	0	0	#DIV/0!	#DIV/0!	#DIV/0!	#DIV/0!	#DIV/0!	#DIV/0!
ASSLDDLR	QGFSYQGRASSLDDLR	ASSLDDLRALKGKHFL	875.435	Q96P11-2;Q96P11-5;Q96P11;Q96P11-4;Q96P11-3	Q96P11-2	NSUN5	Probable 28S rRNA (cytosine-C(5))-methyltransferase	yes	no	2	0.039844	37.558	0	0	0	0	0	0	0	0	0	0	0	0	#DIV/0!	#DIV/0!	#DIV/0!	#DIV/0!	#DIV/0!	#DIV/0!
ASSLISLLK	RSDEDKEKASSLISLL	SSLISLLKQEGIATSD	930.575	D3DQV9;P78344;H0Y3P2;P78344-2;E9PKF8	D3DQV9	EIF4G2	Eukaryotic translation initiation factor 4 gamma 2	yes	no	2	0.010936	43.218	0	0	0	0	0	0	0	0	0	0	0	0	#DIV/0!	#DIV/0!	#DIV/0!	#DIV/0!	#DIV/0!	#DIV/0!
ASSLSESSPPK	KPLSPDSRASSLSESS	LSESSPPKAMKFQAPA	1088.54	F8VQE1;Q9UHB6-2;Q9UHB6-5;Q9UHB6;Q9UHB6-4;F8VS07;Q9UHB6-3;F8VRN8	F8VQE1	LIMA1	LIM domain and actin-binding protein 1	yes	no	2	0.00060487	85.533	0	0	0	0	0	0	0	0	0	0	0	0	#DIV/0!	#DIV/0!	#DIV/0!	#DIV/0!	#DIV/0!	#DIV/0!
ASSRLENLGIPEEELLR	TVALKRRKASSRLENL	IPEEELLRQQQELFAK	1925.02	Q01658	Q01658	DR1	Protein Dr1	yes	yes	3	0.00038063	44.005	0	0	0	0	0	0	0	0	0	0	0	0	#DIV/0!	#DIV/0!	#DIV/0!	#DIV/0!	#DIV/0!	#DIV/0!
ASSTSLTSTQPTK	DSTKPTNKASSTSLTS	LTSTQPTKTSGVPSGF	1307.66	E9PKD2;B7ZAV2;H0Y837;A0A0A0MSW3;P35658-2;P35658-4;P35658;P35658-3;P35658-5	E9PKD2	NUP214	Nuclear pore complex protein Nup214	yes	no	2	0.0036757	33.229	0	0	0	0	0	0	0	0	0	0	0	0	#DIV/0!	#DIV/0!	#DIV/0!	#DIV/0!	#DIV/0!	#DIV/0!
ASSTSTPEPTRKPWER	DSEPVTSKASSTSTPE	PTRKPWERTNTMNGSK	1828.91	A0A0U1RRM6;Q8N8S7-3;Q8N8S7-2;Q8N8S7	A0A0U1RRM6	ENAH	Protein enabled homolog	yes	no	3	0.0011703	53.995	0	0	0	0	0	0	0	0	0	0	0	0	#DIV/0!	#DIV/0!	#DIV/0!	#DIV/0!	#DIV/0!	#DIV/0!
ASTASPCNNNINAATAVALQEPRK	PSTTKPSRASTASPCN	VALQEPRKLSYAEVCQ	2440.21	Q71RC2-3;Q71RC2;Q71RC2-4;Q71RC2-5;Q71RC2-6	Q71RC2-3	LARP4	La-related protein 4	yes	no	4	0.023517	14.408	0	0	0	0	0	0	0	0	0	0	0	0	#DIV/0!	#DIV/0!	#DIV/0!	#DIV/0!	#DIV/0!	#DIV/0!
ASTEGVAIQGQQGTR	QQHEKVQKASTEGVAI	IQGQQGTRLLPEQLIK	1501.75	Q92621	Q92621	NUP205	Nuclear pore complex protein Nup205	yes	yes	2	0.001022	39.917	0	0	0	0	0	0	0	0	0	0	0	0	#DIV/0!	#DIV/0!	#DIV/0!	#DIV/0!	#DIV/0!	#DIV/0!
ASTKVEVDMEK	TAMNRHIKASTKVEVD	KVEVDMEKAESLQVTR	1235.61	I3L0N3;P46459;P46459-2	I3L0N3	NSF	Vesicle-fusing ATPase	yes	no	3	0.0065857	35.523	0	0	0	0	0	0	0	0	0	0	0	0	#DIV/0!	#DIV/0!	#DIV/0!	#DIV/0!	#DIV/0!	#DIV/0!
ASTNIQDTEGNTPLHLACDEERVEEAK	IHILLYYKASTNIQDT	EERVEEAKLLVSQGAS	2969.37	B1AJY7;O75832;B1AJY5	B1AJY7	PSMD10	26S proteasome non-ATPase regulatory subunit 10	yes	no	5	0.0067608	17.149	0	0	0	0	0	0	74291	63648	62257	2705.5	0	2681.3	#DIV/0!	#DIV/0!	#DIV/0!	0.035138	0	0.04129
ASTSTTIR	________________	ASTSTTIRSHSSSRRG	835.44	CON__P02538;P02538;CON__P48668;CON__P04259;P48668	CON__P02538	KRT6A;KRT6C	Keratin, type II cytoskeletal 6A;Keratin, type II cytoskeletal 6C	no	no	2	0.0041514	51.346	0	0	0	0	0	0	0	0	0	0	0	0	#DIV/0!	#DIV/0!	#DIV/0!	#DIV/0!	#DIV/0!	#DIV/0!
ASTTTCTR	________________	ASTTTCTRFTDEYQLF	839.381	D6R938;E9PBG7;E9PF82;Q13557-8;Q13557-12;Q13557-9;Q13557-10;Q13557-5;Q13557;Q13557-3;Q13557-6;Q13557-4;Q13557-11	D6R938	CAMK2D	Calcium/calmodulin-dependent protein kinase type II subunit delta	yes	no	2	0.0025393	72.875	241700	303700	222320	59734	45458	56686	237290	187040	202010	39789	36512	31540	0.198166	0.130193	0.203171	0.143602	0.163327	0.135046
ASVALTPTAPSR	VARKKVFRASVALTPT	LTPTAPSRTGSVQTPP	1169.64	E9PHV5;P28290-2;P28290;P28290-3;E7EUL7;H7BZ26	E9PHV5	SSFA2	Sperm-specific antigen 2	yes	no	2	0.00080309	74.841	0	0	0	0	0	0	0	0	0	0	0	0	#DIV/0!	#DIV/0!	#DIV/0!	#DIV/0!	#DIV/0!	#DIV/0!
ASVDELFAEIVR	METSAKNKASVDELFA	ELFAEIVRQMNYAAQP	1347.7	P61225	P61225	RAP2B	Ras-related protein Rap-2b	yes	yes	2	0.0062533	32.606	0	0	0	0	0	0	0	0	0	0	0	0	#DIV/0!	#DIV/0!	#DIV/0!	#DIV/0!	#DIV/0!	#DIV/0!
ASVETSPLLR	TGSTVGMRASVETSPL	VETSPLLRFRAESVVP	1071.59	P53602;H3BP35	P53602	MVD	Diphosphomevalonate decarboxylase	yes	no	2	0.0017273	67.993	0	0	0	0	0	0	0	0	0	0	0	0	#DIV/0!	#DIV/0!	#DIV/0!	#DIV/0!	#DIV/0!	#DIV/0!
ASVHTLSGHTNAVATVR	RIWDVRTKASVHTLSG	TNAVATVRCQAAEPQI	1719.9	O43660-2;O43660;H0YA24	O43660-2	PLRG1	Pleiotropic regulator 1	yes	no	3;4	0.00011236	46.121	0	0	0	0	0	0	0	0	0	0	0	0	#DIV/0!	#DIV/0!	#DIV/0!	#DIV/0!	#DIV/0!	#DIV/0!
ASVILAGLGFTPK	EADKAPARASVILAGL	AGLGFTPKMQQQPTRE	1272.74	Q9NUQ8-2;Q9NUQ8	Q9NUQ8-2	ABCF3	ATP-binding cassette sub-family F member 3	yes	no	2	0.0034543	33.875	0	0	0	0	0	0	0	0	0	0	0	0	#DIV/0!	#DIV/0!	#DIV/0!	#DIV/0!	#DIV/0!	#DIV/0!
[truncated: 17,661 more rows]

## Sheet: Sheet1
Supplementary Table 7. Redox proteomics experiment in HCT116 cells treated with 3 µm auranofin for 2 h
[truncated: 873 more rows]
