# Supplementary material for: Comprehensive chemical proteomics for target deconvolution of the redox active drug auranofin
Source: Redox Biol. 2020 Mar 3;32:101491. doi: 10.1016/j.redox.2020.101491 (PMC7082630; doi:10.1016/j.redox.2020.101491)
Supplement: Multimedia component 7 [file mmc7.xlsx]

## Sheet: Sheet1
Supplementary Table 8. Redox proteomics experiment in HCT116 cells treated with 3 µm auranofin for 2 h (deep dataset after fractionation)
Lables 1-6 correspond to iodoTMT labels 126, 127, 128, 129, 130 and 131, respectively.
Lables 1-3 were used to label the free cysteines in 3 replicates and after reduction of disulfide bonds, labels 4-6 were used to label the rest of the cysteines.
							Raw intensities												Oxidation levels						Average oxidation levels		Standard deviations
Sequence	Mass	Proteins	Leading razor protein	Gene names	Protein names	Score	Auranofin_Label1_Rep1	Auranofin_Label2_Rep2	Auranofin_Label3_Rep3	Auranofin_Label4_Rep1	Auranofin_Label5_Rep2	Auranofin_Label6_Rep3	DMSO_Label1_Rep1	DMSO_Label2_Rep2	DMSO_Label3_Rep3	DMSO_Label4_Rep1	DMSO_Label5_Rep2	DMSO_Label6_Rep3	Auranofin_Rep1	Auranofin_Rep2	Auranofin_Rep3	DMSO_Rep1	DMSO_Rep2	DMSO_Rep3	Avgerage oxidation_Auranofin	Avgerage oxidation_DMSO	Auranofin SD	DMSO SD	P value	Difference in oxidation ratio (Auranofin-DMSO)	Rank Difference in oxidation ratio (Auranofin-DMSO)	Rank p value	Sum of difference and p value ranks	Final rank
VVLASQPDLECGFSR	1619.8	Q9P2I0	Q9P2I0	CPSF2	Cleavage and polyadenylation specificity factor subunit 2	78.373	105040	113350	94617	179560	152920	159230	161240	144210	140570	14061	10489	18663	0.630921	0.574304	0.627268	0.0802106	0.0678026	0.117206	0.610831	0.0884063	0.0316856	0.025701	2.4464e-05	0.839438	5	3	8	1
LFVSGACDASAK	1167.56	P62873;P62873-2;B3KVK2	P62873	GNB1	Guanine nucleotide-binding protein G(I)/G(S)/G(T) subunit beta-1	53.6	467830	593270	455630	705380	690140	717930	346910	286430	279580	31127	23444	27993	0.601239	0.537739	0.611754	0.0823385	0.0756566	0.0910125	0.583578	0.0830025	0.0400437	0.0076995	2.89284e-05	0.847007	4	5	9	2
CLELFTELAEDK	1409.67	P07900;P07900-2	P07900	HSP90AA1	Heat shock protein HSP 90-alpha	82.505	477870	515250	465800	112860	105040	111520	1134700	915020	998180	28028	6744.6	20496	0.191052	0.16934	0.193168	0.0241054	0.00731705	0.0201202	0.18452	0.0171809	0.0131888	0.00877165	5.24651e-05	1.031	1	8	9	3
EVAALCR	760.39	P12956;B1AHC9;P12956-2	P12956	XRCC6	X-ray repair cross-complementing protein 6	120.86	517870	608270	512570	263440	302510	279210	241310	193730	194350	12092	10962	13433	0.337177	0.332144	0.352636	0.0477186	0.0535536	0.0646492	0.340652	0.0553072	0.0106788	0.0086004	3.53618e-06	0.78953	8	2	10	4
LACDVDQVTR	1118.54	P78527;P78527-2	P78527	PRKDC	DNA-dependent protein kinase catalytic subunit	116.13	622460	737280	529640	660060	563270	598650	688730	499150	462070	30399	16447	38765	0.514659	0.433101	0.530582	0.042272	0.0318989	0.0774007	0.492781	0.0505239	0.0522933	0.0238469	0.00018322	0.989157	2	13	15	5
AATFFGCIGIDK	1241.61	P55263-2;P55263;P55263-3;P55263-4	P55263-2	ADK	Adenosine kinase	30.004	68743	76036	59518	55728	48689	41947	173040	158750	173730	13920	7076.3	20880	0.447719	0.390371	0.413413	0.0744544	0.042673	0.107292	0.417168	0.0748063	0.0288577	0.0323107	0.000165	0.746372	12	11	23	6
QAVDSPAASFCR	1250.57	Q9H6R4-4;Q9H6R4;A0A0C4DFX0	Q9H6R4-4	NOL6	Nucleolar protein 6	51.013	209690	231820	207710	285220	263490	229620	178010	156750	164680	22713	16675	27314	0.576307	0.53197	0.52505	0.113156	0.0961511	0.142265	0.544442	0.117191	0.0278117	0.0233201	3.41683e-05	0.667059	22	6	28	7
HFLSDTGMACR	1236.54	Q5TFE4;Q5QPD0;Q5TFE4-2	Q5TFE4	NT5DC1	5-nucleotidase domain-containing protein 1	40.154	249790	297200	249810	211330	178890	194180	153280	109210	124880	10130	11846	7509.4	0.458297	0.375748	0.437352	0.0619913	0.0978555	0.0567221	0.423799	0.0721896	0.0429109	0.0223829	0.000229561	0.768685	10	18	28	8
EWNLPPNAPACMER	1626.73	Q9BQA1;Q9BQA1-2	Q9BQA1	WDR77	Methylosome protein 50	63.091	72720	84212	63070	31821	40024	27587	111420	97362	87724	11219	6140	5868.2	0.304388	0.322161	0.304301	0.0914799	0.0593225	0.0626997	0.310283	0.0711674	0.0102866	0.017672	3.50784e-05	0.639477	24	7	31	9
DCLASIAR	847.422	Q14166	Q14166	TTLL12	Tubulin--tyrosine ligase-like protein 12	70.525	159870	208430	148070	46954	53721	41946	120440	116160	87933	1681.4	7018.8	4692.9	0.227024	0.204924	0.22075	0.0137683	0.0569806	0.0506651	0.217566	0.0404713	0.0113889	0.0233401	0.000294127	0.730443	14	23	37	10
FCLDNGAK	866.396	P00558;P00558-2	P00558	PGK1	Phosphoglycerate kinase 1	86.472	100440	123860	96404	154300	141780	140250	164620	128720	136550	18265	7447.7	29117	0.605716	0.53373	0.592637	0.0998715	0.0546951	0.175756	0.577361	0.110108	0.0383473	0.0611762	0.00036073	0.71963	16	30	46	11
CNTCGEPITDR	1207.5	H0Y2Y8;Q15942;Q15942-2;C9JJK5	H0Y2Y8	ZYX	Zyxin	53.237	271470	369730	290340	141500	147880	161040	361850	321400	313370	31753	22899	25559	0.34264	0.285698	0.356773	0.0806727	0.0665091	0.0754111	0.32837	0.0741976	0.0376249	0.00715935	0.000327028	0.645974	23	25	48	12
ICDECNYGSYQGR	1506.59	Q7RTV0	Q7RTV0	PHF5A	PHD finger-like domain-containing protein 5A	87.989	597990	749070	587830	402240	446540	551620	294450	207450	257140	26532	11678	26448	0.402148	0.373483	0.484111	0.0826588	0.0532931	0.0932621	0.419914	0.0764046	0.0574139	0.0207055	0.000620235	0.74004	13	43	56	13
AAHLCAEAALR	1124.58	Q9UQ80;Q9UQ80-2;F8VR77;F8W0A3;H0YIN7	Q9UQ80	PA2G4	Proliferation-associated protein 2G4	54.343	637930	674640	605530	380570	514660	437970	869330	710670	685140	98343	83202	121270	0.373657	0.432742	0.419713	0.101628	0.104805	0.150383	0.408704	0.118939	0.0310425	0.0272774	0.000263735	0.536085	41	21	62	14
LESCGVTSDNCR	1282.53	P13489	P13489	RNH1	Ribonuclease inhibitor	62.088	197070	267250	217350	273930	228370	238770	679780	578710	566910	89240	90456	90408	0.581592	0.460776	0.523481	0.116044	0.135177	0.137541	0.52195	0.129587	0.0604225	0.0117884	0.000382833	0.605066	31	31	62	15
AVELMDRTEMPCQALVR	1960.95	Q14008-2;Q14008;Q14008-3	Q14008-2	CKAP5	Cytoskeleton-associated protein 5	49.993	107420	122610	97406	54793	44374	41842	237110	200970	186280	6395.4	15018	16891	0.337784	0.265738	0.300485	0.0262639	0.0695316	0.0831369	0.301336	0.0596441	0.0360306	0.0296977	0.000856351	0.703483	17	52	69	16
IHAVGAPSVCSSCGQSYYR	1983.89	A0A087WUD1;Q6DD87	A0A087WUD1	ZNF787	Zinc finger protein 787	12.273	35942	52001	43061	41606	46011	42924	75971	64782	62573	11945	3098.1	12768	0.536519	0.469443	0.499203	0.135868	0.0456408	0.169469	0.501722	0.116993	0.0336092	0.0640359	0.000770847	0.632304	25	49	74	17
MLQDGCELR	1063.48	Q8IV48	Q8IV48	ERI1	3-5 exoribonuclease 1	42.743	346280	415610	306800	24507	28276	22980	390020	325010	282450	4366.5	7399.8	7127.5	0.0660946	0.063701	0.0696828	0.0110716	0.0222611	0.0246134	0.0664928	0.0193154	0.00301071	0.00723554	0.00047795	0.536871	40	38	78	18
GADIMYTGTVDCWR	1586.69	P12235;P12236	P12236	SLC25A4;SLC25A6	ADP/ATP translocase 1;ADP/ATP translocase 3;ADP/ATP translocase 3, N-terminally processed	90.412	177330	194540	158380	64567	65065	47289	200970	168460	195190	14735	16483	20459	0.266919	0.250631	0.229928	0.0683109	0.0891248	0.0948718	0.249159	0.0841025	0.0185397	0.0139745	0.000249867	0.471668	62	19	81	19
LCGDTSLNNMQR	1350.6	O00410;O00410-3;H0Y8C6;O00410-2	O00410	IPO5	Importin-5	96.229	207200	220100	183300	50315	46426	37452	106490	94162	106100	7899.8	3919.7	6602.5	0.195387	0.174189	0.169656	0.0690604	0.0399636	0.0585834	0.179744	0.0558691	0.0137351	0.014737	0.000440115	0.507483	49	34	83	20
TGQPEELVSCSDCGR	1579.66	J3KMZ8;Q92785	J3KMZ8	DPF2	Zinc finger protein ubi-d4	36.638	120700	144840	123310	39339	64597	55525	282760	234820	231450	22701	17456	24687	0.245809	0.308432	0.310482	0.0743172	0.0691941	0.096382	0.288241	0.0799644	0.0367614	0.014447	0.000797492	0.556859	34	51	85	21
SSNECFK	813.333	P62633-2;P62633;P62633-7;P62633-3;D6RAT4;P62633-8;P62633-4	P62633-2	CNBP	Cellular nucleic acid-binding protein	60.682	240960	322250	236930	92505	89502	98200	229360	173810	178800	15947	10727	13053	0.277405	0.217369	0.293021	0.0650083	0.0581293	0.0680365	0.262598	0.0637247	0.0399405	0.00507681	0.00102476	0.614984	30	62	92	22
EKLEDPDPGVQSAAVNVICELAR	2452.23	O14617-4;O14617;O14617-5;A0A087WYN6	O14617-4	AP3D1	AP-3 complex subunit delta-1	48.182	68355	89986	73753	106250	114610	101000	76414	54592	52447	8463.6	11155	17555	0.608516	0.560177	0.577959	0.0997154	0.169666	0.250779	0.582217	0.173386	0.0244494	0.0756003	0.000876252	0.52607	44	55	99	23
ECTIEATA	836.359	P62633-2;P62633;P62633-7;P62633-3;P62633-8;P62633-4	P62633-2	CNBP	Cellular nucleic acid-binding protein	103.71	43184	49628	38890	17669	25418	15187	79072	53303	63237	715.42	3910.7	7435.8	0.290355	0.338699	0.28084	0.00896658	0.0683525	0.105214	0.303298	0.0608445	0.0310249	0.0485612	0.0018846	0.697648	19	81	100	24
YVECSALTQK	1140.55	P60953	P60953	CDC42	Cell division control protein 42 homolog	31.391	286480	345520	277710	133200	146740	136250	153340	124080	136010	16463	14369	22520	0.317385	0.298095	0.329138	0.0969535	0.103786	0.142055	0.314872	0.114265	0.0156735	0.0243084	0.00027524	0.440222	82	22	104	25
AVCMLSNTTAIAEAWAR	1806.88	P68363;P68363-2;P68366-2;P68366	P68363	TUBA1B;TUBA4A	Tubulin alpha-1B chain;Tubulin alpha-4A chain	92.575	278160	389380	277970	37190	36075	39763	323350	251540	261530	8305.8	3936.2	5795.9	0.117932	0.0847916	0.125146	0.0250434	0.0154073	0.021681	0.10929	0.0207106	0.0215206	0.00489081	0.0022495	0.722388	15	89	104	26
CASQVGMTAPGTR	1277.59	B4DDF4;B4DUT8;Q99439;Q99439-2;A0A087X1X5	B4DDF4	CNN2	Calponin;Calponin-2	101.38	219290	257990	227140	104990	110110	106350	313060	232970	267050	50985	21553	34553	0.323763	0.299131	0.3189	0.140051	0.08468	0.114565	0.313931	0.113099	0.0130464	0.0277148	0.000342883	0.443377	78	27	105	27
TTQFSCTLGEKFEETTADGRK	2348.1	Q01469;I6L8B7	Q01469	FABP5	Fatty acid-binding protein, epidermal	49.973	213470	244090	207030	74576	77222	75723	476920	353550	378030	31791	15013	47854	0.258903	0.240333	0.267806	0.0624932	0.0407339	0.112364	0.255681	0.0718637	0.014017	0.0367229	0.00126286	0.551189	37	70	107	28
ACQSIYPLHDVFVRK	1774.92	P61247;D6RG13;D6RAT0;D6RB09;H0Y9Y4;D6R9B6	P61247	RPS3A	40S ribosomal protein S3a	57.328	279000	319640	265200	39216	38284	40701	246890	195840	190680	12736	4292.2	5350.9	0.123237	0.106961	0.133053	0.0490552	0.0214468	0.0272962	0.121084	0.0325994	0.0131784	0.0145481	0.00145218	0.569876	33	74	107	29
VLPMNTGVEAGETACK	1618.77	P04181	P04181	OAT	Ornithine aminotransferase, mitochondrial;Ornithine aminotransferase, hepatic form;Ornithine aminotransferase, renal form	76.759	130430	167120	149110	98099	93079	107750	80818	87104	75534	10511	13138	15284	0.429263	0.357722	0.419489	0.115089	0.131063	0.168293	0.402158	0.138148	0.0387915	0.0273002	0.000647582	0.464051	66	45	111	30
DSFSDPYAHICFLHR	1806.81	Q9NZM1-6;Q9NZM1;Q9NZM1-3;Q9NZM1-2;Q9NZM1-5;H0YD14	Q9NZM1-6	MYOF	Myoferlin	35.659	320260	396600	332480	165630	145370	134550	281770	250980	254400	24875	28805	30905	0.34088	0.268225	0.288097	0.0811199	0.102954	0.108323	0.299067	0.0974655	0.037549	0.014408	0.000968644	0.486918	55	56	111	31
RSLHDALCVIR	1281.7	P48643;B7ZAR1;E9PCA1;E7ENZ3;P48643-2	P48643	CCT5	T-complex protein 1 subunit epsilon	45.829	85766	80614	78865	52534	38583	49287	171810	133460	147910	27223	20255	24573	0.379855	0.323691	0.384598	0.136776	0.13177	0.142466	0.362715	0.137004	0.0338787	0.00535183	0.000337949	0.422832	93	26	119	32
EMAAMCLGLAHSLSR	1588.75	Q9Y2X3;H7BZ72	Q9Y2X3	NOP58	Nucleolar protein 58	51.07	137380	143330	134940	44359	38865	41378	142550	132700	108990	6366.5	12304	11541	0.244081	0.213315	0.234678	0.0427521	0.0848528	0.0957513	0.230691	0.0744521	0.0157654	0.0279886	0.00108716	0.491155	54	65	119	33
IGRPSETGIIGIIDPECR	1925	Q16531;F5GY55;F5H2L3;F5GWI0;F5GZY8	Q16531	DDB1	DNA damage-binding protein 1	55.912	326940	415160	355420	210260	142400	158200	299510	264670	240450	16028	6598.7	20916	0.3914	0.255399	0.30801	0.0507958	0.0243253	0.0800257	0.318269	0.0517156	0.0685787	0.0278616	0.00336691	0.789173	9	112	121	34
DCDLQEDACYNCGR	1603.57	P62633-2;P62633;P62633-7;P62633-3	P62633-2	CNBP	Cellular nucleic acid-binding protein	89.013	901230	1204300	914210	569140	582760	575990	135780	97061	114540	18779	17191	18456	0.387073	0.3261	0.386519	0.121501	0.150466	0.138771	0.366564	0.136912	0.0350438	0.0145717	0.000468482	0.427707	87	37	124	35
ALLGYADNQCK	1194.57	F6TLX2;Q9HC38-2;Q9HC38;I3L3Q4	F6TLX2	GLOD4	Glyoxalase domain-containing protein 4	91.584	331140	397650	372000	319210	274200	273560	158590	134610	127850	28725	23583	30065	0.490828	0.408127	0.423756	0.153351	0.149077	0.190387	0.440904	0.164272	0.0439363	0.0227172	0.000635537	0.42878	84	44	128	36
EVHLGACGALK	1096.57	C9JZR2;O60716-21;O60716-19;O60716-18;O60716-17;O60716-13;O60716-11;O60716-10;O60716-9;O60716-5;O60716-3;O60716-2;O60716;O60716-24;O60716-23;O60716-22;O60716-20;O60716-16;O60716-15;O60716-14;O60716-12;O60716-8;O60716-7;O60716-6;O60716-4;O60716-29;O60716-27;O60716-26;O60716-25;O60716-32;O60716-31;O60716-30;O60716-28;E9PKY0	C9JZR2	CTNND1	Catenin delta-1	26.116	133970	132820	130350	79835	92085	87547	196940	185560	179040	36245	30997	42553	0.373401	0.40944	0.401782	0.155435	0.143136	0.192032	0.394874	0.163534	0.0189863	0.0254347	0.000226653	0.38285	120	17	137	37
SADEGQTVFYTCTNCK	1765.73	Q9P1U0	Q9P1U0	ZNRD1	DNA-directed RNA polymerase I subunit RPA12	43.024	46401	55425	37260	18082	24365	19720	101640	87567	78344	9700.9	11309	11905	0.280415	0.305364	0.346086	0.0871279	0.114376	0.131913	0.310622	0.111139	0.0331499	0.0225672	0.000997543	0.446366	77	60	137	38
NAVIVDTTICDPHYNLAR	2013.99	Q12789-3;Q12789	Q12789-3	GTF3C1	General transcription factor 3C polypeptide 1	43.297	25300	34168	32957	15485	12980	16429	63394	54239	57147	1793	5172.8	7603.7	0.379674	0.275303	0.332665	0.0275055	0.0870669	0.11743	0.329214	0.0773343	0.0522708	0.0457457	0.00328142	0.629107	26	111	137	39
DCVGPEVEK	974.438	P00558;P00558-2	P00558	PGK1	Phosphoglycerate kinase 1	53.124	103050	144720	105300	55802	47865	53633	317360	257060	227330	36151	18694	24065	0.351283	0.24854	0.337457	0.102263	0.0677923	0.0957258	0.312426	0.0885936	0.0557578	0.0183086	0.00272133	0.547345	39	99	138	40
CFSEENHEPLRTQCALAASK	2233.03	Q96QK1	Q96QK1	VPS35	Vacuolar protein sorting-associated protein 35	14.31	209310	268670	228620	72771	65049	54136	297920	251160	239590	22150	12933	18600	0.257979	0.194921	0.191458	0.0692036	0.0489714	0.07204	0.214786	0.063405	0.0374461	0.0125801	0.00267369	0.529883	42	97	139	41
GAIFCPPCYDVR	1339.61	Q9NR12-2;Q9NR12	Q9NR12-2	PDLIM7	PDZ and LIM domain protein 7	21.251	295470	383920	309700	153140	160390	147340	369100	336870	279700	65773	40739	36946	0.341366	0.294667	0.322379	0.151246	0.107887	0.116679	0.31947	0.125271	0.0234849	0.0229211	0.000510757	0.406581	101	39	140	42
IAVAAQNCYK	1079.54	P60174-1;P60174	P60174-1	TPI1	Triosephosphate isomerase	74.92	1601900	1784300	1458200	823370	1061800	1195200	2255900	1836300	1791300	269020	213390	343700	0.339496	0.373072	0.450441	0.106546	0.104108	0.160984	0.38767	0.123879	0.0568947	0.0321564	0.00220246	0.495463	52	88	140	43
CFGTGAAGNR	952.418	P78527;P78527-2	P78527	PRKDC	DNA-dependent protein kinase catalytic subunit	90.696	2691300	3166800	2515000	419050	466950	409690	6183000	5333400	5280600	420420	264460	334570	0.134728	0.128504	0.14008	0.063667	0.0472431	0.0595832	0.134437	0.0568311	0.00579356	0.00855086	0.000201193	0.373933	129	15	144	44
LSLCFHPPGYSEQK	1604.77	P36915;A0A140T8Y2;P36915-2	P36915	GNL1	Guanine nucleotide-binding protein-like 1	18.413	62475	86729	57727	32297	33669	39399	38166	33425	30704	3576.3	3880.8	3952.8	0.340786	0.279648	0.405648	0.0856757	0.104027	0.114056	0.342027	0.101253	0.0630096	0.0143919	0.00296985	0.528654	43	103	146	45
CSSILLHGK	956.511	P05023-3;P05023-4;P05023;P05023-2	P05023-3	ATP1A1	Sodium/potassium-transporting ATPase subunit alpha-1	76.064	346520	388450	317310	108240	109890	95401	614640	527540	492390	67075	40518	61839	0.238016	0.220512	0.231157	0.0983916	0.0713272	0.111577	0.229895	0.0937651	0.00881976	0.0205197	0.000455495	0.389488	114	35	149	46
LSCLDLEQCSLK	1350.65	Q9UDY8-2;Q9UDY8	Q9UDY8-2	MALT1	Mucosa-associated lymphoid tissue lymphoma translocation protein 1	43.549	91516	128270	98988	59977	51130	51141	117970	93569	91495	12588	12085	14123	0.395906	0.285006	0.340647	0.0964169	0.114383	0.133718	0.34052	0.114839	0.0554504	0.0186546	0.00260888	0.472052	60	95	155	47
LVVPATQCGSLIGK	1384.77	Q15365	Q15365	PCBP1	Poly(rC)-binding protein 1	41.621	276070	314700	222510	244940	181330	205480	654000	500070	452750	74945	68000	110160	0.470125	0.365563	0.480105	0.102813	0.119704	0.195697	0.438598	0.139405	0.0634466	0.049477	0.00298964	0.497789	51	104	155	48
LAVSSAC	649.311	Q15437;Q5QPE1	Q15437	SEC23B	Protein transport protein Sec23B	88.627	188210	214090	187860	20511	20528	20825	467870	378960	350120	12937	14969	16938	0.0982699	0.0874954	0.0997916	0.0269068	0.0379992	0.0461453	0.0951856	0.0370171	0.00670324	0.00965675	0.00101781	0.410169	98	61	159	49
ASAPSPNAQVACDHCLK	1710.78	Q14258	Q14258	TRIM25	E3 ubiquitin/ISG15 ligase TRIM25	66.965	83332	103170	79344	26987	34006	42213	1356700	1245500	1145000	118790	92209	105140	0.244627	0.247901	0.347269	0.0805088	0.0689305	0.0841026	0.279932	0.0778473	0.0583385	0.00792846	0.00401527	0.555809	35	125	160	50
QVVDCQLADVNNIGK	1614.8	P28838-2;P28838	P28838-2	LAP3	Cytosol aminopeptidase	32.6	176530	216820	168640	64329	53484	45151	172260	177520	136350	15187	11051	13223	0.267082	0.197866	0.211192	0.0810202	0.0586039	0.088405	0.22538	0.0760097	0.0367242	0.0155195	0.00290787	0.472046	61	100	161	51
CDLCQEVLADIGFVK	1651.8	P48059;P48059-4;P48059-2;P48059-5;P48059-3;A0A0J9YXC7;C9JF46;P0CW19-2	P48059	LIMS1	LIM and senescent cell antigen-like-containing domain protein 1	47.532	32699	51014	30380	9337.6	15766	9011.7	52007	44599	45860	7088.4	3337.9	4413.8	0.22213	0.236089	0.228772	0.119948	0.0696311	0.0877952	0.228997	0.0924583	0.00698193	0.0254807	0.000861622	0.393884	111	54	165	52
VAEHHVATLSGHSQEVCGLR	2129.04	Q12834	Q12834	CDC20	Cell division cycle protein 20 homolog	51.819	290060	315780	281040	106630	70912	87084	203990	204680	186820	17284	11596	16492	0.268799	0.183381	0.236562	0.0781113	0.0536167	0.0811167	0.229581	0.0709482	0.0431349	0.0150846	0.00385253	0.509994	47	123	170	53
IIQFQATPCPK	1244.66	Q06330-3;Q06330-2;Q06330-5;Q06330-4;Q06330-6;Q06330-7;Q06330;D6R927	Q06330-3	RBPJ	Recombining binding protein suppressor of hairless	32.062	59851	65371	71161	40678	38149	36259	80393	80975	81330	17059	11960	15166	0.404639	0.368518	0.337544	0.17505	0.128692	0.157167	0.370234	0.153637	0.0335805	0.0233799	0.000785717	0.381982	121	50	171	54
ELSQGGCMSSFR	1300.55	Q96SK2-2;Q96SK2	Q96SK2-2	TMEM209	Transmembrane protein 209	34.386	65285	76429	74891	39799	26750	31202	72260	78494	63377	4569.1	9051.6	7131.5	0.378735	0.259258	0.2941	0.059471	0.103393	0.101144	0.310698	0.0880026	0.0614434	0.0247347	0.00433039	0.547843	38	134	172	55
LDDCGLTEAR	1091.49	P13489;E9PMJ3;E9PLZ3;E9PIM9;E9PIK5;E9PMN0;E9PMA9	P13489	RNH1	Ribonuclease inhibitor	53.211	100600	130280	81700	10512	13244	9520.5	308080	267290	246090	15981	11241	9463.2	0.0946072	0.0922772	0.104368	0.0493148	0.0403582	0.0370303	0.0970842	0.0422344	0.00641466	0.00635355	0.000461299	0.361482	138	36	174	56
CSVCSEPIMPEPGRDETVR	2103.94	H0Y2Y8;Q15942;Q15942-2	H0Y2Y8	ZYX	Zyxin	96.153	685000	870200	692030	287060	222790	250840	433920	374580	378270	45690	30399	36675	0.295311	0.203835	0.266039	0.0952649	0.0750632	0.0883852	0.255062	0.0862378	0.0467153	0.0102707	0.00362458	0.470948	63	116	179	57
NTCEAVVLGTLHPR	1508.78	Q9NQT4;M0R050	Q9NQT4	EXOSC5	Exosome complex component RRP46	41.621	43759	68126	39108	48676	30580	36998	150530	128060	149540	19894	2977.8	9983.7	0.526597	0.309809	0.486138	0.116732	0.0227247	0.0625844	0.440848	0.0673472	0.115272	0.0471844	0.00654369	0.815969	6	173	179	58
QCSELGICAVSVGPK	1489.73	Q00653-4;Q00653;Q00653-3	Q00653-4	NFKB2	Nuclear factor NF-kappa-B p100 subunit;Nuclear factor NF-kappa-B p52 subunit	30.961	57568	79292	60538	39633	47572	41454	84475	73749	74862	18818	12319	18800	0.407743	0.374984	0.406444	0.182181	0.143131	0.200722	0.39639	0.175345	0.0185495	0.0293977	0.000386223	0.354231	148	32	180	59
LQLEYCSLSAASCEPLASVLR	2252.12	P13489;E9PMJ3;E9PLZ3;E9PIM9	P13489	RNH1	Ribonuclease inhibitor	49.528	64620	74901	51818	8944.4	13222	8895.7	344800	273310	276340	19101	18186	17404	0.121586	0.15004	0.146519	0.0524896	0.0623885	0.0592489	0.139382	0.0580423	0.0155118	0.00505857	0.000989168	0.380461	123	59	182	60
CAMTALSSK	910.425	Q99832;Q99832-3;Q99832-4	Q99832	CCT7	T-complex protein 1 subunit eta	66.27	2766100	3134900	2716700	345280	383690	363590	7718200	6550600	6264300	370710	377890	387580	0.110973	0.109047	0.118038	0.0458294	0.0545415	0.0582662	0.112686	0.052879	0.00473385	0.0063829	0.000199901	0.328586	170	14	184	61
MLSCAGADR	922.4	X1WI28;P27635;F8W7C6;A0A087WV22;H7C123;B8A6G2;H7C2C5;A6QRI9;Q96L21	X1WI28	RPL10;RPL10L	60S ribosomal protein L10;60S ribosomal protein L10-like	79.489	3588600	4289100	3510900	752280	751700	692790	23083000	19160000	17648000	1541200	1435300	1593800	0.173301	0.149123	0.164805	0.0625888	0.0696907	0.0828301	0.16241	0.0717032	0.0122657	0.0102696	0.000602698	0.355074	147	41	188	62
CFQPPIHQSLATTC	1544.71	E7EVJ5;Q96F07-2;Q96F07;E7EW33;H7C229	E7EVJ5	CYFIP2	Cytoplasmic FMR1-interacting protein 2	35.204	62980	70099	49016	42191	64643	53947	71447	41043	55529	7070.1	10171	13523	0.401166	0.479754	0.523945	0.0900454	0.198598	0.195838	0.468288	0.161494	0.0621877	0.0618915	0.00375129	0.462358	68	120	188	63
GFQFVSSSLPDICYR	1717.81	P62633-2;P62633;P62633-8;P62633-4	P62633-2	CNBP	Cellular nucleic acid-binding protein	88.282	197190	257120	204010	130200	143070	128090	305980	233200	254190	49594	61483	39228	0.397691	0.357505	0.385697	0.139476	0.208641	0.133693	0.380298	0.160603	0.0206297	0.0417022	0.0012171	0.374369	128	69	197	64
GVCTEAGMYALR	1269.58	P62195-2;P62195	P62195-2	PSMC5	26S protease regulatory subunit 8	60.305	181550	180690	168290	49139	47393	42983	261350	218190	228060	34113	19583	22736	0.21301	0.207788	0.203448	0.115456	0.0823601	0.0906554	0.208082	0.0961572	0.00478778	0.0172203	0.000410037	0.335253	167	33	200	65
SCIENILR	946.491	Q9NPH2-2;Q9NPH2-3;Q9NPH2;J3QS51	Q9NPH2-2	ISYNA1	Inositol-3-phosphate synthase 1	78.77	86241	115910	112460	40143	41664	27005	173080	147790	124300	9870.5	7677.6	11378	0.317627	0.264409	0.193633	0.0539518	0.0493839	0.0838603	0.258556	0.0623987	0.0622041	0.0187261	0.00638329	0.61738	29	171	200	66
AAAPAPVSEAVCR	1240.62	E9PCH5;E7EVY3;B7Z574;A0A0C4DGB5;P20810-4;P20810-8;P20810-2;P20810;P20810-9;P20810-5;P20810-10;P20810-7;P20810-6;E7ES10;P20810-3;H0Y7F0;H0Y9H6;E9PDE4;E7EQ12;A0A0A0MR45;E7EQA0;H0YD33	E9PCH5	CAST	Calpastatin	61.11	311240	361320	255660	214200	186170	200170	499180	391290	338080	113500	66459	66067	0.407658	0.340043	0.439133	0.185252	0.145187	0.163473	0.395611	0.164637	0.0506317	0.0200579	0.00182864	0.380741	122	79	201	67
HCNGVDWR	985.419	O15371-2;O15371-3;O15371	O15371-2	EIF3D	Eukaryotic translation initiation factor 3 subunit D	60.074	1137500	1273300	1055400	933900	726670	798760	359110	310930	295080	88121	49398	70303	0.450854	0.36334	0.430793	0.197037	0.137092	0.192409	0.414996	0.175513	0.0458459	0.0333538	0.0018567	0.373736	130	80	210	68
QYYVLCSSR	1117.52	I3L0H8;F6QDS0;Q9NUU7;I3L352;H3BQK0;Q9NUU7-2;Q9UMR2-2;Q9UMR2-4;Q9UMR2;Q9UMR2-3	I3L0H8	DDX19A;DDX19B	ATP-dependent RNA helicase DDX19A;ATP-dependent RNA helicase DDX19B	39.848	290390	321610	253400	48017	50084	40837	321360	296070	294630	19769	15431	25084	0.141891	0.134745	0.138789	0.0579517	0.0495376	0.0784576	0.138475	0.0619823	0.00358336	0.0148754	0.000978647	0.349105	154	58	212	69
DCDLQEDEACYNCGR	1732.61	P62633-8;P62633-4	P62633-8	CNBP	Cellular nucleic acid-binding protein	76.262	1127400	1502400	1086500	624890	672940	690460	1233800	1119700	1003500	243100	209190	171200	0.356613	0.309349	0.388562	0.164602	0.157417	0.145739	0.351508	0.155919	0.0398526	0.00951988	0.00116774	0.353036	149	67	216	70
HELAYCLGQMQDAR	1633.73	Q9BU89;K7EIV2;K7ERU8	Q9BU89	DOHH	Deoxyhypusine hydroxylase	68.171	58270	70951	62180	12556	25404	13217	79270	68295	77576	539.17	4484.7	4488	0.17728	0.26365	0.175299	0.00675574	0.0616202	0.054689	0.205409	0.0410217	0.0504476	0.0298768	0.0083016	0.699607	18	200	218	71
FAEPIGGFQCVFPGC	1570.69	Q9Y570;Q9Y570-4;Q9Y570-2	Q9Y570	PPME1	Protein phosphatase methylesterase 1	64.55	196930	242670	190720	97311	74851	86450	67970	61381	44515	8309	6803.2	6657.6	0.330719	0.235736	0.311902	0.108929	0.0997768	0.130101	0.292786	0.112936	0.0502945	0.015554	0.00408516	0.413719	95	128	223	72
SNAAAYLQHLCYR	1508.72	C9JZR2;O60716-21;O60716-19;O60716-18;O60716-17;O60716-13;O60716-11;O60716-10;O60716-9;O60716-5;O60716-3;O60716-2;O60716;O60716-24;O60716-23;O60716-22;O60716-20;O60716-16;O60716-15;O60716-14;O60716-12;O60716-8;O60716-7;O60716-6;O60716-4;O60716-29;O60716-27;O60716-26;O60716-25;O60716-32;O60716-31;O60716-30;O60716-28;E9PKY0	C9JZR2	CTNND1	Catenin delta-1	42.209	60237	76901	58953	17955	12622	12557	141450	109350	129130	2664.5	6487.8	7472.1	0.229627	0.140992	0.175598	0.0184888	0.0560076	0.0546997	0.182072	0.0430654	0.044671	0.021294	0.00824771	0.626115	27	199	226	73
VWNLANCK	946.469	P63244;J3KPE3;D6RAC2;H0Y8W2;D6REE5;D6RHH4;D6R9Z1;H0YAM7;D6R9L0;D6RFX4;D6RBD0;H0Y8R5	P63244	GNB2L1	Guanine nucleotide-binding protein subunit beta-2-like 1;Guanine nucleotide-binding protein subunit beta-2-like 1, N-terminally processed	79.116	462670	517910	402590	79076	77418	65881	1854700	1558800	1460500	141380	121870	105860	0.145965	0.130043	0.14063	0.0708288	0.0725127	0.0675834	0.138879	0.0703083	0.00810432	0.00250553	0.000150966	0.29563	217	10	227	74
CREVAESCK	1023.45	P50213;H0YL72;P50213-2	P50213	IDH3A	Isocitrate dehydrogenase [NAD] subunit alpha, mitochondrial	76.228	2344900	2987500	2288500	163970	157030	137250	3377700	2893700	2626400	62701	54963	82168	0.0653561	0.0499375	0.0565804	0.0182249	0.01864	0.0303363	0.0572914	0.0224004	0.00773385	0.00687584	0.00428637	0.407833	100	133	233	75
SNSMVDVCSVDRR	1466.66	Q9NVN8	Q9NVN8	GNL3L	Guanine nucleotide-binding protein-like 3-like protein	16.57	31899	39933	29216	14084	13029	10629	57706	44738	41823	1679.7	5906.8	6017.8	0.306287	0.246007	0.266759	0.0282846	0.116632	0.125788	0.273017	0.0902348	0.0306238	0.0538455	0.00693018	0.480816	57	179	236	76
CTLCSQPGATIGCEIK	1622.75	A0A0D9SGE8;Q8IWS0-3;Q8IWS0;Q5JRC6;Q8IWS0-5	A0A0D9SGE8	PHF6	PHD finger protein 6	52.372	249600	296270	246090	91183	73292	80759	53466	44846	49838	3145.8	4542.1	6686.8	0.267569	0.198321	0.247084	0.0555679	0.0919675	0.118299	0.237658	0.0886113	0.0355731	0.0314997	0.00556822	0.428463	86	155	241	77
LASGEHIAAFCLTEPASGSDAASIR	2473.19	Q9H845	Q9H845	ACAD9	Acyl-CoA dehydrogenase family member 9, mitochondrial	22.533	23212	21665	16024	10714	10216	7399.1	38648	29225	30332	8326.3	5572	3408	0.315805	0.320442	0.315889	0.177252	0.160129	0.101008	0.317379	0.14613	0.00265305	0.0400036	0.00178024	0.336839	165	77	242	78
HNITNTVVCR	1155.58	Q9BXB4	Q9BXB4	OSBPL11	Oxysterol-binding protein-related protein 11	41.704	174920	237090	176410	25009	27819	24714	176870	183160	146840	10402	7705.1	9965.3	0.125089	0.105013	0.122879	0.0555449	0.0403693	0.0635521	0.117661	0.0531554	0.0110085	0.0117746	0.00227466	0.345084	157	90	247	79
AAALASGCTVEIK	1232.64	Q8IYS1	Q8IYS1	PM20D2	Peptidase M20 domain-containing protein 2	27.33	67716	76970	53461	20963	18622	11900	122760	97930	96371	7091.8	11600	8795.6	0.236392	0.194807	0.182066	0.0546146	0.105907	0.0836349	0.204422	0.0813855	0.0284106	0.0257201	0.00512104	0.39998	106	149	255	80
NQDECVIALHDCNGDVNR	2013.86	Q14157-1;Q14157-3;Q14157;Q14157-5;F8W726;Q14157-4;Q5VU77;Q5VU81;Q5VU80;Q5VU78;Q5VU79	Q14157-1	UBAP2L	Ubiquitin-associated protein 2-like	54.288	363210	538840	371050	38510	40967	41465	257510	269450	193160	4429.1	8751.9	8653.3	0.0958628	0.0706563	0.100518	0.0169089	0.0314588	0.0428777	0.0890122	0.0304151	0.0160662	0.0130158	0.0079949	0.46636	64	191	255	81
WASGLTPAQNCPR	1399.67	A0A0G2JKZ1;A2AB90;A0A0G2JH37;A0A0A0MSV9;O15533-2;O15533;O15533-3;Q6P1N7;C9JA35	A0A0G2JKZ1	TAPBP	Tapasin	42.083	121810	143870	87717	58141	66182	52291	188080	155340	148370	35134	27400	33549	0.323094	0.315074	0.373486	0.157401	0.14994	0.184417	0.337218	0.163919	0.0316638	0.0181395	0.0011909	0.313281	189	68	257	82
GCFQAEIVPVTTTVHDDK	1958.94	P09110;C9JDE9;H7C131;P09110-2;H0Y4D4	P09110	ACAA1	3-ketoacyl-CoA thiolase, peroxisomal	60.093	48194	50813	41859	28161	27505	24778	54349	61897	65324	10678	5965.8	17202	0.368817	0.351196	0.371835	0.164209	0.0879097	0.208443	0.36395	0.153521	0.0111472	0.0609735	0.00418012	0.374874	127	130	257	83
IGAFGYMECSAK	1275.56	P61586	P61586	RHOA	Transforming protein RhoA	55.452	213530	261010	182800	41525	52714	42639	255750	220720	209030	21839	22400	20736	0.162808	0.168027	0.189138	0.0786739	0.0921356	0.0902483	0.173324	0.0870193	0.0139413	0.00728866	0.000684632	0.299244	212	46	258	84
FFAPECGR	925.412	Q96HC4;Q96HC4-7;Q96HC4-4;Q96HC4-6;H0Y8Y3;A0A0A0MSP3	Q96HC4	PDLIM5	PDZ and LIM domain protein 5	45.312	62320	88147	71377	20135	14628	13849	910200	890070	878370	56422	20257	29059	0.244194	0.14233	0.162497	0.0583703	0.0222524	0.0320234	0.183007	0.0375487	0.0539401	0.0186821	0.0115687	0.687873	20	239	259	85
MWEVQTGYCVK	1342.61	P43034;I3L3N5;P43034-2	P43034	PAFAH1B1	Platelet-activating factor acetylhydrolase IB subunit alpha	58.676	79743	106930	75755	34317	29142	24471	113040	102230	90952	12008	10511	12469	0.300868	0.214166	0.244158	0.0960271	0.0932314	0.120565	0.253064	0.103275	0.0440317	0.0150394	0.00507067	0.389237	115	147	262	86
CLLLHPAGHAEPAAGSHR	1835.92	Q96S55-2;Q96S55	Q96S55-2	WRNIP1	ATPase WRNIP1	30.536	28125	21241	15060	48759	45614	35192	51975	54763	33502	15177	8892.3	22341	0.634189	0.682283	0.70031	0.22601	0.139695	0.400068	0.672261	0.255257	0.0341809	0.132628	0.00619729	0.420559	94	168	262	87
CTSSPDYLVSR	1226.56	O75146	O75146	HIP1R	Huntingtin-interacting protein 1-related protein	38.58	101370	105440	100590	35341	38393	39474	120710	103110	99913	21410	11287	16899	0.258509	0.266928	0.281828	0.150647	0.0986652	0.144668	0.269088	0.131327	0.0118089	0.0284435	0.00149521	0.311541	191	75	266	88
SKFDNLYGCR	1201.56	P23526;P23526-2	P23526	AHCY	Adenosylhomocysteinase	85.29	171490	201820	150040	64931	47039	51648	1527200	1278500	1200900	126070	103040	159750	0.274641	0.189019	0.256079	0.0762549	0.0745834	0.117407	0.239913	0.0894152	0.0450423	0.0242561	0.00700524	0.428642	85	182	267	89
CTVIAAANPIGGR	1241.65	P49736;H0Y8E6	P49736	MCM2	DNA replication licensing factor MCM2	116.84	75492	107180	70373	56896	67588	57177	134780	120460	97954	25132	7115.8	30366	0.429767	0.38673	0.448271	0.157161	0.055777	0.236643	0.421589	0.14986	0.0315752	0.0906536	0.00802763	0.449203	75	192	267	90
TYDPSGDSTLPTCSK	1570.68	Q9Y2X3	Q9Y2X3	NOP58	Nucleolar protein 58	46.964	171300	202010	162190	38929	36584	37830	196360	175350	151340	19026	15328	4716.4	0.185174	0.153332	0.189131	0.0883344	0.0803868	0.0302224	0.175879	0.0663146	0.0196266	0.0315083	0.00692347	0.423605	92	178	270	91
AFTMDCITLEGDQVSHR	1921.87	Q9UQE7	Q9UQE7	SMC3	Structural maintenance of chromosomes protein 3	70.451	87374	124910	96437	134780	121890	111750	46415	43036	28522	10922	3066.1	12412	0.606696	0.493882	0.536777	0.190488	0.0665067	0.30322	0.545785	0.186738	0.0569442	0.118401	0.00908129	0.465789	65	211	276	92
RSTAPSAAASASASAAASSPAGGGAEALELLEHCGVCR	3483.65	Q13263;Q13263-2	Q13263	TRIM28	Transcription intermediary factor 1-beta	63.625	398190	534540	407990	134610	125280	134520	247170	254140	216710	23579	26525	29682	0.252646	0.18987	0.247959	0.087088	0.0945077	0.120467	0.230158	0.100687	0.0349694	0.0175264	0.0045845	0.359051	142	137	279	93
AGDTLSGTCLLIANKR	1631.87	Q86X55-1;Q86X55	Q86X55-1	CARM1	Histone-arginine methyltransferase CARM1	25.945	146620	172830	129700	44697	45098	42224	57323	65160	71508	2867.3	9449.3	8137.3	0.233628	0.20694	0.245597	0.0476372	0.12665	0.102169	0.228722	0.0921523	0.01979	0.0404478	0.00628396	0.394801	110	169	279	94
VVVCDNGTGFVK	1236.62	P61160;P61160-2;A0A1B0GWD0;A0A1B0GWH0	P61160	ACTR2	Actin-related protein 2	32.263	472060	511210	447740	174710	149490	183210	283170	251720	254090	40409	41065	25800	0.270127	0.22626	0.290372	0.124881	0.140257	0.0921791	0.262253	0.119106	0.0327731	0.0245536	0.00375574	0.342788	159	121	280	95
NLQDAMQVCR	1176.54	B4DUR8;P49368;P49368-2	B4DUR8	CCT3	T-complex protein 1 subunit gamma	89.047	856470	958700	790190	70674	71121	56498	655730	543100	513510	21023	16814	22964	0.0762276	0.0690615	0.0667282	0.0310645	0.0300296	0.0428054	0.0706725	0.0346332	0.00495036	0.00709626	0.00195732	0.309758	198	84	282	96
VICAEEPYICK	1266.6	P49915;P49915-2	P49915	GMPS	GMP synthase [glutamine-hydrolyzing]	33.886	283700	342910	240950	30648	38586	30857	495030	434420	392290	16876	17559	26608	0.097497	0.101144	0.113525	0.032967	0.0388492	0.063519	0.104055	0.0451117	0.00840148	0.0162102	0.00501904	0.362975	137	145	282	97
TCHSFIINEK	1190.58	Q99613-2;Q99613;B5ME19	Q99613-2	EIF3C;EIF3CL	Eukaryotic translation initiation factor 3 subunit C;Eukaryotic translation initiation factor 3 subunit C-like protein	106.4	303430	369720	306350	56843	42385	43058	319700	318060	274730	19870	11662	11719	0.157778	0.10285	0.123231	0.0585152	0.0353692	0.0409113	0.127953	0.0449319	0.0277665	0.0120854	0.0089809	0.454496	72	210	282	98
YQIDPDACFSAK	1356.6	P21796	P21796	VDAC1	Voltage-dependent anion-selective channel protein 1	61.375	1183200	1267000	1057400	219920	202390	214780	777960	652840	644600	72522	52301	50901	0.156736	0.137737	0.168828	0.0852716	0.074171	0.0731861	0.154434	0.0775429	0.0156728	0.00671138	0.00144947	0.299201	213	73	286	99
CSVCGGAIMPEPGQEETVR	1961.86	Q15654	Q15654	TRIP6	Thyroid receptor-interacting protein 6	51.819	65253	63768	61557	15311	23096	20995	70254	51385	59040	7554.5	4606.8	7865.5	0.190048	0.265887	0.254325	0.0970909	0.0822763	0.117561	0.236753	0.0989762	0.0408591	0.0177179	0.0058527	0.378765	124	162	286	100
LLHEMILVCDAYRK	1702.89	P53618;E9PP73;E9PP63;E9PKQ1	P53618	COPB1	Coatomer subunit beta	36.392	60763	53269	47525	31621	29227	24833	130140	131980	132310	34849	30021	26005	0.342278	0.354284	0.343196	0.21122	0.185314	0.164261	0.346586	0.186932	0.00668231	0.0235213	0.000348452	0.268128	264	29	293	101
LVVHCEQLDAQNQQR	1779.87	O60287	O60287	URB1	Nucleolar pre-ribosomal-associated protein 1	25.122	34563	34584	26711	37050	30639	40050	24839	33005	24192	8397.2	2977.1	8465.8	0.517364	0.469758	0.599901	0.252652	0.0827384	0.259228	0.529008	0.198206	0.0658484	0.100052	0.00875231	0.426345	88	206	294	102
DCYPAVQK	922.422	Q14974;Q14974-2;J3KTM9	Q14974	KPNB1	Importin subunit beta-1	51.662	288950	297180	251400	57994	65121	72401	855720	745130	715140	90002	55795	70858	0.167157	0.179743	0.223597	0.0951675	0.0696632	0.0901504	0.190166	0.0849937	0.0296287	0.0135115	0.00501161	0.349745	153	144	297	103
LVILANNCPALR	1295.74	E5RI99;P62888;E5RJH3	E5RI99	RPL30	60S ribosomal protein L30	48.998	241690	322640	235720	41738	48251	49749	505320	391290	387890	27861	17386	36577	0.147261	0.130095	0.174271	0.0522543	0.0425423	0.0861716	0.150542	0.0603227	0.0222702	0.0229064	0.00809471	0.397178	109	193	302	104
CAACGQPILPSEGCEDIVR	1959.89	G3V5F5;G3V481;Q96IF1-2;Q96IF1	G3V5F5	AJUBA	LIM domain-containing protein ajuba	23.329	53053	70545	50695	21299	14934	16302	158990	128010	128540	6750	16614	7669.7	0.286462	0.17471	0.243324	0.0407264	0.114877	0.056308	0.234832	0.0706372	0.056358	0.039097	0.0143045	0.521723	45	263	308	105
SPLGEAPPGTPPCR	1377.67	M0QXZ5;Q96B54	M0QXZ5	ZNF428	Zinc finger protein 428	45.79	35226	42750	49360	26751	44661	46987	37508	25332	34955	12409	4493.3	13098	0.431628	0.510931	0.487685	0.248593	0.150654	0.272574	0.476748	0.22394	0.0407672	0.0645905	0.00458492	0.328157	171	138	309	106
CVDFQTLK	952.469	P33992;B1AHB1;B1AHB2	P33992	MCM5	DNA replication licensing factor MCM5;DNA helicase	66.351	116600	128520	109570	30592	19444	17309	1226800	985310	967300	34476	63193	58020	0.207837	0.13141	0.136421	0.0273342	0.0602697	0.0565872	0.158556	0.0480637	0.0427521	0.0180465	0.0145636	0.518366	46	265	311	107
CAQAQTGIDLSGCTK	1494.68	Q8N163-2;Q8N163;H0YB24;G3V119;E5RHJ4	Q8N163-2	CCAR2	Cell cycle and apoptosis regulator protein 2	82.102	701900	891370	644100	120910	138560	120910	544930	490360	405240	50246	25351	34326	0.146948	0.134533	0.15805	0.0844221	0.0491574	0.0780907	0.14651	0.0705567	0.0117645	0.0188008	0.00404863	0.31733	185	127	312	108
CVANNQVETLEK	1346.65	P42704	P42704	LRPPRC	Leucine-rich PPR motif-containing protein, mitochondrial	84.605	318810	381110	284390	108960	91296	91863	589890	519490	505890	66714	20425	69368	0.254716	0.193257	0.244152	0.101605	0.03783	0.120586	0.230709	0.0866735	0.032861	0.0433513	0.0101366	0.425178	90	226	316	109
IFCCHGGLSPDLQSMEQIR	2132.98	P62140;E7ETD8;F8W1A0;P62136;P62136-2;P62136-3;F8VYE8;P36873;P36873-2;F8W0W8;F8VR82	P62136	PPP1CB;PPP1CC;PPP1CA	Serine/threonine-protein phosphatase PP1-beta catalytic subunit;Serine/threonine-protein phosphatase;Serine/threonine-protein phosphatase PP1-alpha catalytic subunit;Serine/threonine-protein phosphatase PP1-gamma catalytic subunit	49.537	126850	144810	106180	37914	42485	36202	96679	80407	76495	17066	10000	9307.3	0.230111	0.226835	0.25426	0.150037	0.110611	0.108474	0.237068	0.123041	0.0149779	0.0234042	0.00206998	0.284825	233	85	318	110
LCNSLEESIR	1162.57	Q9HAU5	Q9HAU5	UPF2	Regulator of nonsense transcripts 2	39.785	55133	88451	62335	36023	32885	32265	90846	78126	84587	15461	14670	13719	0.39518	0.271024	0.341068	0.145437	0.158089	0.139554	0.335757	0.147693	0.0622478	0.00947105	0.00663663	0.356664	145	174	319	111
DNNMAPYYEALCK	1530.65	Q15008	Q15008	PSMD6	26S proteasome non-ATPase regulatory subunit 6	91.914	113260	173950	114450	10046	14925	12533	211350	178680	193410	1579.9	7206.7	9075	0.0814721	0.0790205	0.0986983	0.00741981	0.0387693	0.0448181	0.086397	0.0303358	0.0107235	0.0200749	0.0129875	0.454544	71	250	321	112
ICYIFHETFGR	1384.66	G8JLD5;O00429-4;O00429-5;O00429-3;O00429-2;O00429;O00429-8;O00429-6;O00429-7	G8JLD5	DNM1L	Dynamin-1-like protein	49.466	97973	120940	96097	17405	39874	21453	266620	255300	213490	14404	9472.2	21962	0.150852	0.247951	0.182501	0.0512554	0.0357749	0.0932759	0.193768	0.0601021	0.0495204	0.0297538	0.0160306	0.508393	48	278	326	113
HHCPNTPIILVGTK	1528.82	P63000;P63000-2	P63000	RAC1	Ras-related C3 botulinum toxin substrate 1	23.138	103330	125410	67256	33099	33035	20077	106220	95314	95470	15645	10418	14693	0.24261	0.208495	0.22989	0.12838	0.0985321	0.133375	0.226998	0.120096	0.0172402	0.0188408	0.00192112	0.276495	246	83	329	114
CYYCNGPILDK	1287.56	F5GZ78;A0A1B0GTU4;P49023;P49023-2;P49023-3;P49023-4	F5GZ78	PXN	Paxillin	33.542	109110	137290	106220	51092	41852	42835	361220	332760	296020	57260	29770	51098	0.318922	0.233625	0.287377	0.136829	0.0821173	0.147206	0.279975	0.122051	0.0431279	0.0349705	0.00789343	0.360578	139	190	329	115
CLIATGGTPR	987.517	O95831-3;O95831;O95831-6;O95831-4	O95831-3	AIFM1	Apoptosis-inducing factor 1, mitochondrial	108.57	310280	414290	312850	110290	101300	96569	355730	356210	321100	47712	33053	45298	0.262239	0.196474	0.235868	0.118262	0.0849117	0.123631	0.231527	0.108935	0.0330969	0.0209771	0.00562132	0.327435	172	158	330	116
VGEVCHITCKPEYAYGSAGSPPK	2392.12	Q02790;F5H1U3	Q02790	FKBP4	Peptidyl-prolyl cis-trans isomerase FKBP4;Peptidyl-prolyl cis-trans isomerase FKBP4, N-terminally processed;Peptidyl-prolyl cis-trans isomerase	50.539	707370	893190	717300	304680	267630	249100	420160	374570	324700	63522	39605	55973	0.301052	0.230553	0.257761	0.13133	0.0956238	0.147037	0.263122	0.124664	0.0355543	0.0263469	0.00561962	0.324417	175	157	332	117
TSDFNTFLAQEGCTK	1660.74	Q9UHD1;Q9UHD1-2;E9PHZ2	Q9UHD1	CHORDC1	Cysteine and histidine-rich domain-containing protein 1	77.192	119720	137500	98124	9020.7	18345	14136	665460	576330	577660	8123	14104	28545	0.0700688	0.117713	0.125922	0.0120594	0.0238875	0.047088	0.104568	0.0276783	0.0301578	0.0178193	0.0190722	0.577259	32	300	332	118
SINTEVVACSVDSQFTHLAWINTPR	2787.36	Q13162;H7C3T4;A6NJJ0	Q13162	PRDX4	Peroxiredoxin-4	32.72	21953	27186	19332	25600	26951	24834	13799	9793	8147.7	5576	4305	3654.6	0.538347	0.49783	0.562288	0.287794	0.305362	0.309652	0.532821	0.300936	0.0325824	0.0115818	0.000314002	0.248108	309	24	333	119
FTTEIHPSCVTR	1389.67	P29317	P29317	EPHA2	Ephrin type-A receptor 2	51.013	80887	87763	84539	92728	73512	80319	23361	23297	24765	10877	5641.9	5963.7	0.534101	0.455818	0.487201	0.317688	0.194959	0.194076	0.492373	0.235574	0.0393973	0.0711139	0.00543031	0.320167	180	153	333	120
GCSSLLVPGLTCTQR	1533.76	A0A0G2JJ26;A0A140T9R9;A0A0G2JJ52;A0A140TA46;A0A096LP39;Q9H633-3;Q9H633;Q9H633-4;Q9H633-2	A0A0G2JJ26	TRIM39-RPP21;RPP21	Ribonuclease P protein subunit p21	42.317	23912	22128	25346	13043	8175.8	10293	158330	115550	131890	28950	10546	25035	0.352943	0.269795	0.288813	0.154581	0.0836347	0.159535	0.30385	0.132584	0.043566	0.0424633	0.00818404	0.360169	140	194	334	121
ACVCQTLGISPEEK	1476.7	A6NHR9;A6NHR9-2	A6NHR9	SMCHD1	Structural maintenance of chromosomes flexible hinge domain-containing protein 1	76.588	383530	518360	379220	96307	95406	84875	197260	229850	170110	20264	12130	18059	0.200708	0.155444	0.182883	0.0931575	0.0501281	0.0959722	0.179678	0.0797526	0.0228016	0.0256942	0.00729122	0.35275	152	186	338	122
ELVLDNCK	932.464	Q92688-2;Q92688	Q92688-2	ANP32B	Acidic leucine-rich nuclear phosphoprotein 32 family member B	70.69	550270	729540	499750	77887	41071	46497	1182500	1049200	919410	12079	14780	17145	0.123993	0.0532967	0.0851208	0.0101115	0.0138912	0.0183065	0.0874701	0.0141031	0.0354066	0.00410157	0.0234766	0.792546	7	331	338	123
LPLMECVQMTQDVQK	1761.85	Q01813;Q01813-2;B1APP6	Q01813	PFKP	ATP-dependent 6-phosphofructokinase, platelet type	16.399	42173	48731	31882	34940	25466	28232	46967	47797	42180	11081	11482	12022	0.453101	0.343221	0.469641	0.190894	0.193694	0.2218	0.421988	0.202129	0.0687132	0.0170927	0.00577609	0.319671	182	160	342	124
IVEAGCVCNDAVIR	1460.71	H0Y9V7;B4E2Q0;P98194-2;P98194-4;P98194;P98194-3;P98194-5;P98194-8;P98194-9;P98194-6;P98194-7;H0Y8X9	H0Y9V7	ATP2C1	Calcium-transporting ATPase;Calcium-transporting ATPase type 2C member 1	25.542	355590	424820	336160	122810	121720	120100	179550	162190	155570	19086	21574	28727	0.25671	0.22271	0.263227	0.0960853	0.117401	0.155873	0.247549	0.12312	0.0217565	0.0303016	0.00445746	0.303333	208	135	343	125
TVIGCSGFHGDCLTLTK	1750.84	P20618	P20618	PSMB1	Proteasome subunit beta type-1	16.123	410580	488540	365340	228910	184980	178820	483650	420130	372170	97206	75977	79226	0.357957	0.274647	0.328617	0.16735	0.153146	0.175513	0.320407	0.165336	0.0422577	0.0113185	0.00356812	0.287333	230	115	345	126
FMDLYPCSASELK	1502.68	Q12996	Q12996	CSTF3	Cleavage stimulation factor subunit 3	33.195	89519	124280	89927	29746	24446	27128	125180	133100	121970	9220.4	6624.2	16301	0.249411	0.164369	0.231754	0.068604	0.0474091	0.117892	0.215178	0.0779682	0.0448787	0.0361623	0.0145716	0.440881	81	266	347	127
ILTSWEENDRVQCAGGPR	2029.96	Q9UPN7	Q9UPN7	PPP6R1	Serine/threonine-protein phosphatase 6 regulatory subunit 1	38.093	60486	77404	47513	19236	20907	11768	93446	75247	67736	8618.4	5400.5	10861	0.241288	0.212662	0.198512	0.0844408	0.0669643	0.138186	0.217488	0.0965303	0.0217926	0.037118	0.00823537	0.352771	151	198	349	128
TGCTFPEKPDFH	1377.6	P55263-2;P55263;P55263-3;P55263-4	P55263-2	ADK	Adenosine kinase	30.336	64882	74947	67471	6169.6	8193.2	10028	204380	181620	166090	10522	5963.2	8597.9	0.0868327	0.0985468	0.129395	0.0489619	0.0317896	0.0492186	0.104925	0.0433234	0.0219864	0.00998934	0.0115268	0.384156	119	238	357	129
ALVNCQYSSATFSTGERK	1960.93	Q9NPD3;E9PI41	Q9NPD3	EXOSC4	Exosome complex component RRP41	46.621	39551	31933	34930	60803	48551	58274	39425	21440	21850	12041	15274	7162.4	0.605885	0.603238	0.625231	0.23396	0.416027	0.246874	0.611451	0.298954	0.0120065	0.101594	0.00612477	0.310758	196	166	362	130
HLVVNIGTHCYLALAK	1750.96	Q69YN2;Q69YN2-3;Q69YN2-2;X6R7M0	Q69YN2	CWF19L1	CWF19-like protein 1	18.321	51403	54294	47015	18405	20389	14085	54380	31984	49199	10861	3555.4	6284	0.263652	0.273007	0.230524	0.166475	0.100041	0.11326	0.255728	0.126592	0.0223228	0.0351664	0.00580807	0.305371	202	161	363	131
GFSLESCR	897.401	P07384	P07384	CAPN1	Calpain-1 catalytic subunit	39.919	818420	929860	732340	32573	44565	51039	508200	441150	431900	6784.4	7466.2	9648.1	0.0382765	0.0457347	0.0651524	0.013174	0.0166427	0.0218506	0.0497212	0.0172224	0.0138744	0.00436727	0.0179951	0.460446	69	294	363	132
TTQFSCTLGEK	1213.56	Q01469;I6L8B7	Q01469	FABP5	Fatty acid-binding protein, epidermal	36.954	649840	791090	590270	143730	158410	129840	277520	233820	244360	13009	16039	32559	0.181118	0.166835	0.180306	0.0447769	0.0641922	0.117576	0.176086	0.075515	0.00802209	0.0376972	0.0106608	0.367693	135	229	364	133
FGEVVDCTIKTDPVTGR	1835.91	A0A087WUK2;O14979-3;O14979-2;O14979	A0A087WUK2	HNRNPDL	Heterogeneous nuclear ribonucleoprotein D-like	60.734	220540	280360	240350	50153	49739	54844	159190	128610	137070	12978	3739.7	15951	0.185276	0.150679	0.18579	0.0753799	0.0282562	0.104241	0.173915	0.0692922	0.0201246	0.0383562	0.0138782	0.399653	107	258	365	134
VVPCLVTPVTGR	1239.7	O75369-2;O75369-9;O75369;O75369-8;O75369-6;O75369-3;E7EN95;O75369-7;O75369-5;O75369-4	O75369-2	FLNB	Filamin-B	53.557	87344	114750	87632	46154	41943	28068	119340	108260	92870	21654	15875	9556.4	0.345728	0.267676	0.242593	0.153581	0.127885	0.0933002	0.285332	0.124922	0.0537868	0.0302494	0.0108029	0.358712	143	230	373	135
GLESTTLADKDGEIYCK	1841.87	P21291;E9PND2;E9PP21	P21291	CSRP1	Cysteine and glycine-rich protein 1	60.474	51602	46561	44840	14997	16147	23677	82441	64219	82577	10357	6205.6	13380	0.225184	0.257495	0.345564	0.111608	0.0881169	0.139437	0.276081	0.113054	0.0623051	0.0256908	0.0138082	0.38775	117	256	373	136
RLIPDGCGVK	1056.58	X1WI28;P27635;F8W7C6;A0A087WV22	X1WI28	RPL10	60S ribosomal protein L10	84.896	994020	1132800	958420	104710	168650	197990	2387800	2065700	1943600	114300	86673	112560	0.0953009	0.129586	0.171211	0.0456816	0.0402686	0.0547428	0.132033	0.0468977	0.0380141	0.00731334	0.0189533	0.44953	74	299	373	137
CVELGAYGQAVR	1264.62	Q9UID3-2;Q9UID3;E9PRV0;E9PJ36;E9PKX7	Q9UID3-2	VPS51	Vacuolar protein sorting-associated protein 51 homolog	46.706	31887	25678	23330	11975	15819	18141	76409	81577	81685	17596	4325	13603	0.273015	0.381208	0.437438	0.187182	0.0503481	0.142757	0.363887	0.126762	0.0835687	0.0698049	0.0195722	0.457977	70	304	374	138
AVGQGCVEIGSQR	1302.63	P06400	P06400	RB1	Retinoblastoma-associated protein	56.139	149450	162990	147290	27049	28682	23154	98357	83252	64863	8277.3	5919.4	6908.1	0.153253	0.149641	0.135845	0.0776232	0.0663823	0.0962518	0.146246	0.0800858	0.00918697	0.0150863	0.00291052	0.26153	280	101	381	139
MEEIVEGCTGALHILARDPMNR	2454.18	P14923	P14923	JUP	Junction plakoglobin	29.444	66372	85462	64026	14103	13147	16915	107300	83089	89764	5660.4	3897.7	9864.5	0.175247	0.133325	0.208979	0.0501096	0.044808	0.0990128	0.172517	0.0646435	0.0379012	0.0298825	0.017975	0.426307	89	292	381	140
MSTPIEVLCK	1119.57	H7BYT1;P48730-2;P48730;P49674;H0Y645;B0QY35;B0QY34	P49674	CSNK1D;CSNK1E	Casein kinase I isoform delta;Casein kinase I isoform epsilon	42.336	82202	74425	67867	11158	13769	17236	231880	171200	207120	9078.1	5432.2	19861	0.119516	0.156122	0.202531	0.037675	0.0307543	0.0875007	0.15939	0.0519767	0.041604	0.0309587	0.0230126	0.486651	56	326	382	141
SYCAEIAHNVSSK	1407.65	D3YTB1;F8W727;P62910	D3YTB1	RPL32	60S ribosomal protein L32	38.839	50822	62625	29105	14378	15491	22299	278700	227940	245610	11846	11143	6436.1	0.220521	0.198308	0.433799	0.0407715	0.0466072	0.0255354	0.284209	0.0376381	0.130024	0.0108798	0.030698	0.878011	3	379	382	142
FATCSDDGTVR	1170.5	Q9C0J8;C9J8B4;Q9C0J8-3	Q9C0J8	WDR33	pre-mRNA 3 end processing protein WDR33	47.302	44532	59109	52344	29264	13145	20341	65842	50534	45679	978.32	4056.9	4588.4	0.396553	0.181928	0.279851	0.0146411	0.0743146	0.0912798	0.286111	0.0600785	0.107449	0.0402539	0.0269779	0.677815	21	362	383	143
VNPLGGAVALGHPLGCTGAR	1858.98	P09110;C9JDE9;H7C131;P09110-2;H0Y4D4	P09110	ACAA1	3-ketoacyl-CoA thiolase, peroxisomal	45.696	65307	80493	57837	31040	24776	21815	106500	89405	81703	16905	11058	15597	0.322169	0.235359	0.273879	0.136988	0.11007	0.160298	0.277136	0.135785	0.0434965	0.0251354	0.00819935	0.309839	197	195	392	144
LLDQCDLSTSR	1249.6	Q9Y597-2;Q9Y597	Q9Y597-2	KCTD3	BTB/POZ domain-containing protein KCTD3	45.829	83912	92048	71577	47447	42189	40187	94209	84415	71278	14864	14862	21628	0.361201	0.314287	0.35957	0.136276	0.149702	0.232794	0.34502	0.172924	0.0266273	0.052282	0.00707874	0.299988	211	184	395	145
SAGACTAAAFLK	1109.55	P28838-2;P28838	P28838-2	LAP3	Cytosol aminopeptidase	24.071	258640	285780	285930	208570	371540	121170	286220	251170	253490	57194	38713	49637	0.446416	0.565235	0.297642	0.166545	0.133547	0.16375	0.436431	0.154614	0.134076	0.0182981	0.0226128	0.450666	73	322	395	146
GLGDCLVK	803.421	P05141;P12236	P12236	SLC25A5;SLC25A6	ADP/ATP translocase 2;ADP/ATP translocase 2, N-terminally processed;ADP/ATP translocase 3;ADP/ATP translocase 3, N-terminally processed	63.301	334320	368780	347740	68891	64522	71641	262360	213480	200590	22169	24720	20798	0.170856	0.148908	0.170826	0.0779147	0.103778	0.0939437	0.16353	0.0918789	0.0126631	0.0130548	0.00241185	0.250381	303	93	396	147
AAQLCGAGMAAVVDR	1431.7	E9PB90;P52789	E9PB90	HK2	Hexokinase;Hexokinase-2	60.918	40332	59451	40120	17713	17937	19241	118980	119520	112380	23110	18447	15921	0.30516	0.23178	0.324135	0.162643	0.133706	0.124091	0.287025	0.140147	0.0487752	0.020067	0.00850133	0.311337	193	203	396	148
CGEEIAVQFVDMVK	1566.74	O43175;Q5SZU1	O43175	PHGDH	D-3-phosphoglycerate dehydrogenase	49.298	31962	24533	26056	12141	15136	15013	89775	71798	67581	16698	12408	16430	0.275287	0.381557	0.365556	0.156828	0.147353	0.19557	0.3408	0.166584	0.057297	0.0255458	0.00858513	0.310867	195	205	400	149
CFFDIAINNQPAGR	1564.75	E9PG73;Q13427-2;Q13427;C9JT64;C9J679;C9JN15	E9PG73	PPIG	Peptidyl-prolyl cis-trans isomerase G;Peptidyl-prolyl cis-trans isomerase	104.59	75170	111530	83252	15680	19688	14631	86699	75648	63357	6359.6	6627.3	7388.4	0.172592	0.15004	0.149474	0.0683397	0.0805503	0.104436	0.157369	0.0844422	0.0131867	0.0183604	0.00503174	0.27036	258	146	404	150
ICPVEFNPNFVAR	1504.75	Q9UI30;F5GX77;Q9UI30-2	Q9UI30	TRMT112	Multifunctional methyltransferase subunit TRM112-like protein	81.709	146810	161900	110460	21302	24012	22857	449490	329310	352040	44545	10295	17435	0.126713	0.129158	0.171449	0.0901657	0.0303146	0.0471886	0.14244	0.0558896	0.025152	0.0308597	0.019681	0.4063	102	305	407	151
SDAYYCTGDVTAWTK	1679.71	P09874	P09874	PARP1	Poly [ADP-ribose] polymerase 1	38.028	130730	124820	116980	31956	25984	31907	219710	192070	191730	23177	11622	27092	0.196427	0.172303	0.214303	0.095423	0.0570567	0.123808	0.194345	0.092096	0.0210775	0.0335	0.0110358	0.324332	176	232	408	152
RICNAVSPDKDVDGFHVINVGR	2410.22	P13995;P13995-2;B8ZZU9	P13995	MTHFD2	Bifunctional methylenetetrahydrofolate dehydrogenase/cyclohydrolase, mitochondrial;NAD-dependent methylenetetrahydrofolate dehydrogenase;Methenyltetrahydrofolate cyclohydrolase	39.935	95984	87087	97011	30893	35218	27891	120120	112610	93243	22514	15486	11445	0.243488	0.287952	0.223303	0.157845	0.120894	0.109325	0.251581	0.129354	0.0330757	0.0253422	0.00707731	0.288897	227	183	410	153
THSGEKPYECYICHAR	1892.83	P49711;P49711-2	P49711	CTCF	Transcriptional repressor CTCF	28.664	279150	343130	260260	185540	181780	182670	425310	354400	347630	120440	79801	112960	0.399277	0.346307	0.412413	0.220687	0.183788	0.245251	0.385999	0.216575	0.0349961	0.0309369	0.00327819	0.250977	301	110	411	154
FICDASSLHQVR	1374.67	Q9BSH4	Q9BSH4	TACO1	Translational activator of cytochrome c oxidase 1	37.327	54915	87044	54207	17877	14390	13588	220700	187970	170990	19047	13507	17176	0.24559	0.141866	0.200428	0.0794462	0.0670399	0.0912811	0.195961	0.0792558	0.0520063	0.0121217	0.019346	0.393139	112	302	414	155
CVACDASKPTHKPIAEAPSAFTLGSEMK	2888.39	P49792	P49792	RANBP2	E3 SUMO-protein ligase RanBP2	16.447	25766	47976	25159	19880	29370	22748	39938	32159	42479	12761	8411.4	15401	0.435526	0.379722	0.474837	0.242149	0.207328	0.266085	0.430028	0.238521	0.0477949	0.0295458	0.00412068	0.255971	291	129	420	156
RGPQLVCTGSDDGTVK	1631.79	Q96DI7;Q96DI7-2	Q96DI7	SNRNP40	U5 small nuclear ribonucleoprotein 40 kDa protein	43.592	292700	403680	327430	92118	96314	97400	185650	170390	155390	21438	28267	19772	0.239381	0.19263	0.229268	0.103521	0.14229	0.112878	0.220426	0.119563	0.0245974	0.0202307	0.00537954	0.265666	270	152	422	157
WGTLTDCVVMRDPQTK	1848.89	P51991-2	P51991-2	HNRNPA3	Heterogeneous nuclear ribonucleoprotein A3	30.452	157560	171950	148170	26983	27045	27691	152020	125450	111730	4884.9	4471	13163	0.146215	0.135908	0.15746	0.0311329	0.0344132	0.105394	0.146528	0.0569801	0.0107792	0.0419599	0.0231645	0.410196	97	328	425	158
TGVHHYSGNNIELGTACGK	1956.91	E5RI99;P62888;A0A0B4J213	E5RI99	RPL30	60S ribosomal protein L30	68.243	383640	419610	355170	76589	83516	69214	309870	257690	274350	39533	8260.1	21596	0.166415	0.165994	0.163093	0.113144	0.0310588	0.0729728	0.165167	0.072392	0.00180884	0.0410459	0.0173772	0.358234	144	289	433	159
LTLNCQNSYVEPHK	1644.79	H3BRR0;Q9NZD8-2;Q9NZD8	H3BRR0	SPG21	Maspardin	19.271	65097	78161	59205	47627	33091	37309	51145	51949	47718	8980.7	10466	13702	0.42251	0.297442	0.386566	0.149365	0.167684	0.223087	0.368839	0.180045	0.0643908	0.0383838	0.0120419	0.311455	192	243	435	160
ENIRTEVMALVPPADCR	1912.95	Q14353	Q14353	GAMT	Guanidinoacetate N-methyltransferase	58.164	180640	171330	134180	46070	27538	42325	65922	53770	53717	3897.3	6085.8	4362.7	0.203211	0.138474	0.239795	0.0558198	0.101674	0.0751157	0.193827	0.0775366	0.0513083	0.0230229	0.023134	0.397906	108	327	435	161
ASACPGQATGQPKEDSEELGLPDVNPMCQRPR	3380.55	Q52LW3	Q52LW3	ARHGAP29	Rho GTPase-activating protein 29	24.404	54565	69629	61875	18065	25559	20399	98162	82560	78901	12719	14561	16440	0.248726	0.268511	0.24794	0.114709	0.149926	0.172434	0.255059	0.14569	0.0116562	0.0290949	0.0037801	0.243212	316	122	438	162
VHGECIANLSFDITGR	1730.84	E9PF19;Q9Y4P3;Q96E41	E9PF19	TBL2	Transducin beta-like protein 2	38.007	122470	156970	134730	26742	28321	28425	93520	108810	85174	9095.3	9363.2	11020	0.179222	0.152846	0.174221	0.0886349	0.0792329	0.11456	0.168763	0.0941426	0.0140092	0.0182963	0.0049641	0.25349	295	143	438	163
KTCTTVAFTQVNSEDK	1770.85	P62424;Q5T8U2	P62424	RPL7A	60S ribosomal protein L7a	61.165	118480	151970	97095	19230	27486	26865	182130	144790	155200	8339.9	5631.3	17861	0.139641	0.153163	0.216723	0.0437859	0.0374369	0.103206	0.169842	0.0614764	0.0411589	0.0362784	0.0267547	0.441338	80	359	439	164
ADVIQATGDAICIFR	1591.8	Q08945;E9PMD4	Q08945	SSRP1	FACT complex subunit SSRP1	90.759	304720	355350	280370	26028	20422	30278	638230	541740	519810	4748.3	16101	21654	0.0786944	0.0543468	0.0974672	0.00738485	0.0288631	0.0399916	0.0768361	0.0254132	0.0216202	0.0165749	0.0308063	0.480507	58	381	439	165
DVQIGDIVTVGECRPLSK	1928	P62280;M0R1H5	P62280	RPS11	40S ribosomal protein S11	70.091	473490	584480	456170	173070	163240	182620	760390	681220	668430	132250	106380	113520	0.267678	0.218317	0.285884	0.148156	0.135069	0.145176	0.257293	0.1428	0.0349603	0.00685949	0.00510256	0.2557	292	148	440	166
RTQTVELPCPPPSPR	1676.87	Q8TBB5-3;Q8TBB5;H3BP99;H3BQL0;H3BQ90;H3BV82	Q8TBB5-3	KLHDC4	Kelch domain-containing protein 4	27.074	70957	89474	76240	26805	19238	30074	63729	71852	57391	10110	6991.5	5448.7	0.274186	0.176963	0.282879	0.13692	0.0886757	0.0867079	0.244676	0.104101	0.0588021	0.0284387	0.0203384	0.371136	131	311	442	167
VSLEEIYSGCTK	1327.63	P25685;M0R080;P25685-2;M0R1D6;M0QZD0;M0QYT3;M0QXK0;Q9UDY4	P25685	DNAJB1;DNAJB4	DnaJ homolog subfamily B member 1;DnaJ homolog subfamily B member 4	82.362	248370	264750	210800	43247	38415	45550	96202	109730	76717	6463.6	5458.4	8159.7	0.148301	0.126713	0.177687	0.0629578	0.0473867	0.0961359	0.1509	0.0688268	0.025586	0.0248989	0.0163769	0.340932	160	283	443	168
LHVGNISPTCTNQELR	1780.89	Q9BQ04;E9PLB0;E9PM61;U3KQD5	Q9BQ04	RBM4B	RNA-binding protein 4B	62.104	236520	292350	235970	38749	36982	38316	102120	110170	95825	10063	3378	4885.3	0.140768	0.112294	0.139694	0.0897016	0.0297495	0.0485084	0.130918	0.0559865	0.0161382	0.0306677	0.0200318	0.368917	134	309	443	169
NHAVVCQGCHNAIDPEVQR	2088.96	Q9UGI8-2;Q9UGI8	Q9UGI8-2	TES	Testin	46.159	64829	91458	78919	46953	37136	49463	140000	138070	125150	32653	36442	17094	0.420041	0.288785	0.38528	0.189125	0.208822	0.120174	0.364702	0.172707	0.0680046	0.0465489	0.0156655	0.324628	174	274	448	170
WGTIEVENTTHCEFAYLR	2168	Q9UHD8;Q9UHD8-7;Q9UHD8-2;Q9UHD8-5;Q9UHD8-3;Q9UHD8-4;Q9UHD8-9;Q9UHD8-8	Q9UHD8	SEPTIN9	Septin-9	64.507	50974	67895	52383	8276.6	6355.9	11579	142010	105030	104280	5052.7	3571.5	6844.7	0.139688	0.0856003	0.181029	0.0343575	0.0328863	0.0615948	0.135439	0.0429462	0.0478562	0.0161669	0.0338091	0.49882	50	403	453	171
CTSFLVDELGVVDR	1551.76	O95140	O95140	MFN2	Mitofusin-2	63.894	33801	31671	26115	73509	55180	57526	57886	51899	48861	33107	30246	43514	0.685015	0.635341	0.687773	0.363841	0.368203	0.471058	0.669376	0.401034	0.0295077	0.0606819	0.00232842	0.222489	363	91	454	172
QLYALVCETQR	1322.67	Q96P11-2;Q96P11;Q96P11-4;Q96P11-5	Q96P11-2	NSUN5	Probable 28S rRNA (cytosine-C(5))-methyltransferase	51.979	201170	219240	163600	20011	23438	14312	198350	170220	164180	9183.8	7092.7	10686	0.0904734	0.0965807	0.0804443	0.0442521	0.0400011	0.0611096	0.0891661	0.0484543	0.00814724	0.0111641	0.00697243	0.264868	273	181	454	173
SLSLPVCSVADSAPR	1500.76	H0Y6I6;Q96ME1-2;Q96ME1-4;Q96ME1	H0Y6I6	FBXL18	F-box/LRR-repeat protein 18	56.482	41607	51748	42785	18233	19014	13282	86004	82720	72687	9680.5	16915	12736	0.304696	0.268704	0.236895	0.101171	0.16977	0.149093	0.270098	0.140011	0.0339219	0.0351896	0.00995683	0.285358	232	223	455	174
TGYSFVNCK	1017.46	P43897;P43897-2;C9JT21;C9JG32;F8VPA7;F8VS27;P43897-4;F8WCK2;P43897-3	P43897	TSFM	Elongation factor Ts, mitochondrial;Elongation factor Ts	31.422	320780	349570	291080	41096	40382	44994	408100	346590	343600	26332	15308	27824	0.113564	0.103556	0.133881	0.0606125	0.0422992	0.0749117	0.117	0.0592745	0.0154518	0.0163474	0.0112914	0.29532	219	236	455	175
VGQYLNCIVEK	1264.65	Q14690	Q14690	PDCD11	Protein RRP5 homolog	47.154	55072	72790	60058	20199	13831	12179	137020	124100	125970	5855.4	9521.9	14574	0.26835	0.159673	0.168598	0.0409826	0.07126	0.103697	0.198874	0.0719799	0.0603339	0.0313634	0.0319087	0.441366	79	386	465	176
TTEEQVQASTPCPR	1545.71	Q14137	Q14137	BOP1	Ribosome biogenesis protein BOP1	95.183	105590	135660	101670	21168	30406	25483	152820	111550	135490	11962	10914	19956	0.166995	0.183096	0.200412	0.0725929	0.0891201	0.128379	0.183501	0.0966973	0.016712	0.0286546	0.010558	0.278224	241	227	468	177
ACARPLISVYSEK	1435.75	P36578;H3BTP7;H3BU31	P36578	RPL4	60S ribosomal protein L4	115.8	727690	930600	756690	133850	132180	114190	1421800	1102300	1080900	86805	79396	110100	0.155361	0.124372	0.13112	0.0575399	0.0671882	0.0924433	0.136951	0.0723905	0.0162968	0.0180239	0.0100164	0.276884	245	224	469	178
AVVVCPKDEDYK	1364.66	Q00839-2;Q00839	Q00839-2	HNRNPU	Heterogeneous nuclear ribonucleoprotein U	34	263870	325130	242790	66051	66652	60454	699430	586160	512130	77379	60287	77022	0.200202	0.170125	0.199358	0.0996114	0.093259	0.130734	0.189895	0.107868	0.0171264	0.0200553	0.00574114	0.245621	313	159	472	179
NASCYFDIEWR	1402.6	Q16658;C9JFC0;A0A0A0MSB2;C9JPH9	Q16658	FSCN1	Fascin	45.257	119260	141300	108930	15970	18467	16417	134480	120040	90352	6451.9	8353.8	8347.3	0.118095	0.115587	0.130972	0.0457803	0.0650639	0.084573	0.121552	0.0651391	0.00825454	0.0193965	0.00976914	0.270919	257	221	478	180
ITNSLTVLCSEK	1306.68	O75822-2;O75822-3;O75822;H0YGJ7;H0YLP3	O75822-2	EIF3J	Eukaryotic translation initiation factor 3 subunit J	56.205	79110	132330	71905	15123	13124	7283.6	161910	126520	122780	3851.2	6885.8	5140.9	0.160485	0.0902278	0.0919779	0.0232334	0.0516154	0.0401881	0.11423	0.0383457	0.0400675	0.0142804	0.0365751	0.474065	59	422	481	181
ENFCNIHVSLVPQPSSTGEQK	2313.11	P17812	P17812	CTPS1	CTP synthase 1	84.166	67522	75069	75778	93868	83035	69456	32570	31050	31008	12255	5487.8	17348	0.581622	0.525192	0.478235	0.273397	0.150195	0.358756	0.52835	0.260783	0.0517658	0.104851	0.0166319	0.306643	201	284	485	182
ACNQLGQFLQHR	1413.69	O95782-2;O95782;O94973;A0A0G2JS82	O95782-2	AP2A1;AP2A2	AP-2 complex subunit alpha-1;AP-2 complex subunit alpha-2	61.958	98422	122310	87214	14972	22493	16477	121270	105960	78039	11313	3817.3	8151.4	0.132035	0.155335	0.158905	0.0853277	0.0347731	0.0945743	0.148758	0.0715584	0.0145923	0.0321907	0.0193812	0.317821	184	303	487	183
SLVEASSSGVSVLSLCEK	1793.91	Q9UQ80;F8VR77;F8W0A3;H0YIN7	Q9UQ80	PA2G4	Proliferation-associated protein 2G4	103.01	813630	950310	732810	35194	60031	41537	1783000	1629100	1481600	23708	56534	35468	0.0414621	0.0594166	0.0536413	0.0131222	0.0335387	0.0233793	0.0515067	0.0233467	0.00916562	0.0102083	0.0236882	0.343637	158	334	492	184
HCNMVLENVK	1185.56	P62316;P62316-2	P62316	SNRPD2	Small nuclear ribonucleoprotein Sm D2	75.197	320810	365220	330170	85232	86764	99599	205570	188680	183390	28712	12341	29100	0.209909	0.191963	0.23175	0.122553	0.0613916	0.136948	0.211207	0.106964	0.0199255	0.0401178	0.015723	0.295471	218	275	493	185
GYLGPEQLPDCLK	1431.71	P40926;P40926-2	P40926	MDH2	Malate dehydrogenase, mitochondrial	76.522	617410	755140	612220	99348	102000	91490	1428100	1248700	1121700	142470	22786	66939	0.138607	0.119	0.130011	0.0907123	0.0179208	0.0563157	0.129206	0.0549829	0.00982826	0.0364141	0.0270648	0.371056	132	363	495	186
QLLPCEMACNEK	1377.61	Q9NR45;Q5TBR0	Q9NR45	NANS	Sialic acid synthase	48.468	175060	193020	163370	31447	45500	42352	337810	280250	271460	26529	24783	38779	0.152281	0.19076	0.20587	0.0728141	0.0812469	0.124997	0.18297	0.0930194	0.0276309	0.0280127	0.0166828	0.293807	221	285	506	187
EAHLPPGAMAAVGLSWEECK	2094.99	P49327;A0A0U1RQF0	P49327	FASN	Fatty acid synthase;[Acyl-carrier-protein] S-acetyltransferase;[Acyl-carrier-protein] S-malonyltransferase;3-oxoacyl-[acyl-carrier-protein] synthase;3-oxoacyl-[acyl-carrier-protein] reductase;3-hydroxyacyl-[acyl-carrier-protein] dehydratase;Enoyl-[acyl-carrier-protein] reductase;Oleoyl-[acyl-carrier-protein] hydrolase	89.846	187060	233140	190150	24952	35873	31054	173830	160390	151380	15506	14508	13900	0.117691	0.13335	0.140386	0.0818967	0.0829512	0.0840997	0.130476	0.0829825	0.0116172	0.00110182	0.00213517	0.196544	424	86	510	188
LLTGDCQK	876.438	Q9BQ67;M0QX71	Q9BQ67	GRWD1	Glutamate-rich WD repeat-containing protein 1	95.541	50365	51833	50613	9643.5	5830	15231	208930	160740	180520	12294	7233.7	11622	0.160702	0.101105	0.231319	0.0555726	0.0430645	0.0604865	0.164375	0.0530412	0.0651851	0.00898264	0.0427882	0.491224	53	460	513	189
VDATADYICK	1097.51	P53396;P53396-2	P53396	ACLY	ATP-citrate synthase	41.704	562840	705870	558610	111510	152050	81332	781070	675030	651990	62607	77564	47867	0.165359	0.177231	0.127093	0.0742073	0.103062	0.0683954	0.156561	0.0818883	0.0262015	0.018566	0.0157646	0.281462	237	277	514	190
VIGIECSSISDYAVK	1582.79	E9PKG1;H7C2I1;Q99873-3;Q99873-2;Q99873-4;Q99873;A0A087X1W2;E9PIX6;E9PQ98;H0YDE4;E9PNR9;E9PMW9	E9PKG1	PRMT1	Protein arginine N-methyltransferase 1	53.828	597920	638020	579630	142110	113530	156820	251570	235910	200070	24418	28772	23657	0.192033	0.151061	0.21294	0.0884749	0.108704	0.10574	0.185345	0.100973	0.0314771	0.0109248	0.0118198	0.263775	278	240	518	191
FATCNPSTR	995.449	P47895;H0Y2X5;H0YNQ3;H0YKF9	P47895	ALDH1A3	Aldehyde dehydrogenase family 1 member A3	72.275	2280100	2526100	2241100	391820	430580	427430	3103900	2465700	2661600	314520	252190	321890	0.146644	0.14563	0.160174	0.0920074	0.0927889	0.10789	0.150816	0.0975622	0.00812054	0.008953	0.00158364	0.189165	443	76	519	192
NCVILPHIGSATHR	1516.79	Q9UBQ7	Q9UBQ7	GRHPR	Glyoxylate reductase/hydroxypyruvate reductase	69.314	282550	308790	262090	70380	86119	61798	248640	194490	183600	38408	26632	29586	0.199416	0.218073	0.190801	0.133803	0.12044	0.13878	0.202763	0.131008	0.0139409	0.00948414	0.00180528	0.189692	441	78	519	193
IPGGIIEDSCVLR	1370.72	B4DUR8;P49368;P49368-2;Q5SZX6;E9PRC8;E9PQ35	B4DUR8	CCT3	T-complex protein 1 subunit gamma	81.565	766320	889740	718250	56648	69284	75282	601500	489590	441260	30234	16901	19944	0.0688338	0.0722443	0.0948695	0.0478588	0.0333688	0.0432433	0.0786492	0.0414903	0.0141503	0.00740233	0.0157305	0.277748	243	276	519	194
EGCTEVSLLR	1105.54	Q1KMD3;H3BQZ7	Q1KMD3	HNRNPUL2;HNRNPUL2-BSCL2	Heterogeneous nuclear ribonucleoprotein U-like protein 2	102.06	302750	332580	277120	114300	118410	94726	101160	83781	72695	24229	8644	11690	0.274068	0.262556	0.254745	0.193231	0.0935245	0.138532	0.26379	0.141762	0.00972022	0.0499315	0.0142032	0.269697	259	261	520	195
LVVVDFSATWCGPCK	1623.78	P10599;P10599-2	P10599	TXN	Thioredoxin	74.678	314540	419710	324160	246170	233550	208260	105280	76479	71242	39642	21522	19593	0.439033	0.357515	0.391157	0.27354	0.21961	0.215699	0.395902	0.236283	0.0409656	0.0323249	0.00609531	0.224155	357	165	522	196
LAAVVSACK	860.479	P78527;P78527-2	P78527	PRKDC	DNA-dependent protein kinase catalytic subunit	53.166	31288	36233	30239	36329	34063	42457	42904	43461	49147	21948	15236	27224	0.537276	0.484565	0.584035	0.338432	0.25957	0.35647	0.535292	0.318158	0.0497645	0.0515335	0.00629832	0.225949	352	170	522	197
FCVTWNTNSR	1226.55	Q12788;J3KNP2	Q12788	TBL3	Transducin beta-like protein 3	72.2	117190	119500	83882	69705	83105	87942	93166	103290	101360	28700	28047	36135	0.372963	0.410182	0.511814	0.235505	0.21355	0.26281	0.431653	0.237288	0.0718725	0.0246782	0.0114209	0.259859	285	237	522	198
AACILTSQTLMR	1306.67	Q9P265	Q9P265	DIP2B	Disco-interacting protein 2 homolog B	20.463	46818	78070	65973	30740	22220	27524	57849	54117	51505	13968	3090.9	3636.1	0.396349	0.221557	0.294384	0.194494	0.0540293	0.0659417	0.304097	0.104822	0.0877994	0.0778868	0.0423553	0.46256	67	456	523	199
LLTSQCGAAEEEFVQR	1779.85	P82933	P82933	MRPS9	28S ribosomal protein S9, mitochondrial	78.285	51526	76582	63240	19965	20534	20684	96201	76051	62756	2952.2	6123.1	13907	0.279266	0.211438	0.246461	0.0297741	0.0745137	0.181404	0.245722	0.0952307	0.0339201	0.0779091	0.0373825	0.411666	96	430	526	200
NFDQEGLVEHCK	1417.63	Q9Y508;A0A096LNV3;A0A096LP02;Q9Y508-2	Q9Y508	RNF114	E3 ubiquitin-protein ligase RNF114	26.274	84908	112440	110100	16214	10138	19800	348570	305390	277850	25145	14899	12318	0.160341	0.0827065	0.152425	0.0672839	0.0465174	0.0424513	0.131824	0.0520842	0.0427209	0.0133194	0.0367023	0.403289	103	424	527	201
VLQNMEQCQK	1219.57	Q96ER3;J3KND1;E9PRZ1	Q96ER3	SAAL1	Protein SAAL1	72.643	123630	130620	101820	25388	48240	50686	118340	90125	87282	6906.1	6497.6	15828	0.170369	0.269708	0.332354	0.0551402	0.0672472	0.153506	0.257477	0.0919645	0.0816825	0.0536392	0.0426582	0.447118	76	458	534	202
AYCHILLGNYCVAVADAKK	2051.03	Q9Y2Z0-2;Q9Y2Z0	Q9Y2Z0-2	SUGT1	Suppressor of G2 allele of SKP1 homolog	44.998	87549	85535	83690	31100	39777	48807	90034	96790	70836	22723	3032.4	13244	0.262118	0.317424	0.368363	0.201522	0.030378	0.157517	0.315968	0.129805	0.0531376	0.0888735	0.0357346	0.38635	118	417	535	203
CWGTAETNVSCPQCR	1653.67	A0A0G2JIZ4;P14373-2;P14373	A0A0G2JIZ4	TRIM27	Zinc finger protein RFP	40.025	128140	160740	132980	64924	48178	57981	168780	159310	144520	32099	16157	31723	0.336282	0.230607	0.303627	0.159793	0.09208	0.179996	0.290172	0.143956	0.0541072	0.0460477	0.0234914	0.304426	205	332	537	204
ESVAPVLSVLTECAR	1572.82	Q9NPQ8-4;Q9NPQ8;Q9NPQ8-3;Q9NPQ8-2;H0YEN0	Q9NPQ8-4	RIC8A	Synembryn-A	124.3	45544	48817	39452	5252.5	6651.5	8120.7	91918	72321	67356	7805	3995.9	3111.5	0.103403	0.119915	0.170701	0.0782668	0.0523593	0.0441551	0.13134	0.0582604	0.0350735	0.017805	0.0323421	0.353022	150	391	541	205
IALFGGSQPQSCR	1362.67	H7C259;Q8IXQ5-5;Q8IXQ5-2;Q8IXQ5	H7C259	KLHL7	Kelch-like protein 7	36.847	140770	183250	118300	35290	36805	34694	90604	94572	91951	12514	13100	8072.1	0.200443	0.167254	0.226767	0.121356	0.121666	0.0807024	0.198155	0.107908	0.0298226	0.0235614	0.0146996	0.26395	276	267	543	206
VFEHDSVELNCK	1418.65	P10768	P10768	ESD	S-formylglutathione hydrolase	65.179	523880	649990	522180	86642	84815	79390	880480	731150	715700	81669	60272	65630	0.141915	0.115425	0.131971	0.0848819	0.0761566	0.0839978	0.12977	0.0816788	0.0133812	0.00480272	0.00423539	0.201066	414	132	546	207
KAVLFCLSEDK	1251.65	P23528;G3V1A4;E9PP50;E9PK25;E9PQB7;E9PLJ3;E9PS23	P23528	CFL1	Cofilin-1	52.837	209350	257420	190810	34965	41326	32809	207030	169820	177670	16180	5520.7	20829	0.143114	0.138332	0.146718	0.0724878	0.0314856	0.104933	0.142721	0.0696353	0.00420716	0.0368065	0.0268526	0.31166	190	361	551	208
QAHLCVLASNCDEPMYVK	2019.92	P25398	P25398	RPS12	40S ribosomal protein S12	23.226	183760	241360	163180	32188	36734	27054	138110	135570	138590	11052	14335	15036	0.149054	0.132092	0.142214	0.0740939	0.0956272	0.0978741	0.14112	0.0891984	0.00853395	0.013129	0.00455509	0.199232	419	136	555	209
NVVACESIGR	1046.52	Q9H0U6	Q9H0U6	MRPL18	39S ribosomal protein L18, mitochondrial	48.004	417370	448730	380310	43370	31624	40486	199900	182200	166390	11431	8295.8	6493.5	0.0941312	0.0658348	0.0962129	0.0540905	0.0435485	0.03756	0.085393	0.0450663	0.0169698	0.00836914	0.0209915	0.27757	244	313	557	210
KVPGVTAIELGEETCTFR	1948.99	P51116	P51116	FXR2	Fragile X mental retardation syndrome-related protein 2	27.149	45293	70207	38633	16882	13030	18594	100780	108170	106950	13612	13013	8298.6	0.271524	0.156541	0.324917	0.118994	0.107383	0.0720061	0.250994	0.0994612	0.0860448	0.0244753	0.042647	0.40201	105	457	562	211
HELQANCYEEVKDR	1732.78	P23528;G3V1A4;E9PP50;E9PK25	P23528	CFL1	Cofilin-1	97.45	305270	355480	279750	406660	381590	382410	124770	98589	107200	59553	41468	75339	0.571208	0.517712	0.577519	0.32309	0.296079	0.412728	0.55548	0.343966	0.0328596	0.0610621	0.00615654	0.208153	396	167	563	212
DLLNCSFK	938.453	P43490	P43490	NAMPT	Nicotinamide phosphoribosyltransferase	37.722	231910	261500	228640	24778	19241	21972	609030	524360	477730	26722	29252	23843	0.0965296	0.0685365	0.0876734	0.0420321	0.0528385	0.0475365	0.0842465	0.047469	0.0143078	0.00540348	0.0140876	0.249142	306	259	565	213
DIFLASASCDGSVR	1439.67	O75717;O75717-2;C9JYB3	O75717	WDHD1	WD repeat and HMG-box DNA-binding protein 1	61.375	152310	175500	152410	23383	30262	25378	327600	264560	242940	16733	32395	17283	0.13309	0.147073	0.142743	0.0485954	0.109091	0.0664161	0.140969	0.0747007	0.00715825	0.0310869	0.0227975	0.275798	247	325	572	214
IVQAVVYSCGAR	1264.66	Q9ULC5;Q9ULC5-3;Q9ULC5-4	Q9ULC5	ACSL5	Long-chain-fatty-acid--CoA ligase 5	77.593	231340	264000	224110	61394	70441	41478	323010	255680	239230	36968	34334	30445	0.209726	0.210623	0.156174	0.102695	0.118387	0.112895	0.192175	0.111326	0.0311804	0.00796294	0.0121435	0.2371	328	245	573	215
DSLVQSCPGSLSLCAGVK	1762.86	Q9UQ35;Q9UQ35-2	Q9UQ35	SRRM2	Serine/arginine repetitive matrix protein 2	31.901	175950	169640	139190	98960	97427	98634	131880	102140	99794	45406	29381	36047	0.359972	0.364804	0.414735	0.256117	0.223394	0.265362	0.379837	0.248291	0.0303191	0.0220513	0.00370405	0.184636	457	118	575	216
LLASCSADMTIK	1251.62	P43034	P43034	PAFAH1B1	Platelet-activating factor acetylhydrolase IB subunit alpha	31.148	148440	161330	148460	36307	45930	44931	177910	169970	154400	29870	15774	25770	0.196523	0.221606	0.232332	0.143758	0.0849233	0.143032	0.21682	0.123904	0.0183782	0.0337604	0.0138419	0.243014	318	257	575	217
GPQLVCTGSDDGTVK	1475.69	Q96DI7;Q96DI7-2	Q96DI7	SNRNP40	U5 small nuclear ribonucleoprotein 40 kDa protein	24.874	74055	78526	71460	17913	12552	14842	46561	47114	61168	4029.4	3629.8	8159.4	0.194774	0.137816	0.171977	0.0796475	0.0715319	0.117694	0.168189	0.0896244	0.0286675	0.0246451	0.0227684	0.273372	252	324	576	218
ERPDLPPIQYEPVLCSR	2011.02	F5H365;Q15436;G3V4V1;G3V1W4;G3V3G5;G3V2R6;G3V5X8;G3V4Q2	F5H365	SEC23A	Protein transport protein Sec23A	50.653	98915	114420	83830	12337	11207	15498	109750	104730	87464	7855.7	5317.7	4355.8	0.110892	0.0892085	0.156029	0.0667969	0.0483218	0.0474386	0.11871	0.0541858	0.034089	0.0109305	0.0354621	0.340601	162	416	578	219
GLMVTCGTDR	1051.48	Q8IWB7	Q8IWB7	WDFY1	WD repeat and FYVE domain-containing protein 1	28.708	159890	202760	158460	28583	18741	22786	263340	210550	197830	9557	9485.2	16320	0.151656	0.0846091	0.125719	0.0350205	0.0431076	0.0762083	0.120661	0.0514455	0.0338082	0.0218231	0.0407685	0.37022	133	448	581	220
CVVGGCNASFASQGGLAR	1695.78	G5EA50;Q6ZN18-3;Q6ZN18-2;Q6ZN18	G5EA50	AEBP2	Zinc finger protein AEBP2	73.983	143650	185380	122860	55799	52792	47676	67290	70545	63423	15262	10388	10513	0.279766	0.221655	0.279566	0.184877	0.128353	0.142191	0.260329	0.151807	0.0334927	0.0294637	0.0135457	0.23423	336	253	589	221
CMTTVSWDGDK	1241.51	A0A0A0MQT0;P09455	A0A0A0MQT0	RBP1	Retinol-binding protein 1	99.752	127650	168190	157020	30018	18771	36164	298610	235270	221660	30703	12840	11444	0.190387	0.100401	0.1872	0.0932335	0.0517512	0.049094	0.159329	0.0646929	0.0510586	0.0247526	0.044618	0.391439	113	476	589	222
TGGTQTDLFTCGK	1327.61	P23193;P23193-2;B7Z4S1;A0A0A0MT58;Q15560-2;Q15560;Q5JRI7	P23193	TCEA1;TCEA2	Transcription elongation factor A protein 1;Transcription elongation factor A protein 2	58.098	288060	339140	294660	121280	97493	109530	361450	348530	354620	79737	55765	61980	0.296282	0.223284	0.270986	0.180733	0.137931	0.148776	0.263517	0.155813	0.0370678	0.0222517	0.0124978	0.228204	348	247	595	223
GHFECPPYNSSTIR	1606.72	Q9UK59	Q9UK59	DBR1	Lariat debranching enzyme	50.897	111590	131930	87738	54892	48486	44188	93693	85343	91272	24414	5214.1	20936	0.329717	0.268746	0.334945	0.206711	0.057578	0.186582	0.311136	0.15029	0.0368042	0.0809195	0.0350526	0.316019	187	410	597	224
SQTTYYAQCYR	1382.59	B7ZC39;B7ZC38;Q9NR46;Q9NR46-2	B7ZC39	SH3GLB2	Endophilin-B2	78.136	166120	205790	132350	11383	23707	14067	177220	150410	150340	9946.6	5232.6	7296.6	0.0641285	0.1033	0.0960749	0.053143	0.0336193	0.0462875	0.0878344	0.0443499	0.0208453	0.00990501	0.0309794	0.296772	216	382	598	225
YIMCGSDEMNIR	1430.6	A0A087WT20;Q9NV06	A0A087WT20	DCAF13	DDB1- and CUL4-associated factor 13	51.286	100480	104650	70380	14308	10178	13578	99193	83672	78721	3164.3	4372.8	6579	0.124647	0.0886369	0.161724	0.0309143	0.0496656	0.0771278	0.125003	0.0525692	0.0365447	0.0232432	0.0442621	0.376188	126	473	599	226
CSVSLSNVEAR	1163.56	P47712	P47712	PLA2G4A	Cytosolic phospholipase A2;Phospholipase A2;Lysophospholipase	49.28	95159	125800	98907	63005	53360	48544	98521	90864	66798	26640	13158	19255	0.398352	0.297834	0.329221	0.212846	0.126492	0.223757	0.341803	0.187699	0.0514265	0.0532861	0.022671	0.260314	283	323	606	227
FSHQGVQLIDFSPCER	1861.88	P55884;P55884-2;C9JQN7	P55884	EIF3B	Eukaryotic translation initiation factor 3 subunit B	67.646	282240	306380	281330	42061	71433	56058	220330	153140	141790	23917	17059	6224.8	0.129697	0.18907	0.166153	0.0979214	0.10023	0.0420553	0.16164	0.0800688	0.0299423	0.0329409	0.0337336	0.305086	204	402	606	228
SADEPMTTFVVCNECGNR	1971.81	P23193;P23193-2;B7Z4S1	P23193	TCEA1	Transcription elongation factor A protein 1	41.912	47850	74110	65917	10205	13476	11676	128110	86178	78894	10255	4233.3	11196	0.175782	0.15386	0.150477	0.0741156	0.0468227	0.124276	0.16004	0.081738	0.0137373	0.0392851	0.0311168	0.291804	225	383	608	229
SLVTVETDAHGSFCFK	1739.82	Q5JPE7-2;Q5JPE7;J3KN36;Q5JPE7-3;P69849;A0A0G2JN29;A0A087X117;Q15155;A0A0G2JP90;A0A087WW46;H3BPS9	Q5JPE7-2	NOMO2;NOMO3;NOMO1	Nodal modulator 2;Nodal modulator 3;Nodal modulator 1	54.598	13400	26278	31224	51903	72524	49691	57979	47793	54448	48227	42574	37082	0.794803	0.734034	0.614114	0.454089	0.471123	0.405135	0.714317	0.443449	0.0919441	0.0342567	0.00876572	0.207047	401	208	609	230
CDYENVPTTVFTPLEYGACGLSEEK	2764.22	E9PIR7;F8W809;A0A087WSW9;A0A182DWI3;A0A087WSY9;Q16881-5;Q16881-2;Q16881-4;Q16881-3;Q16881-6;Q16881;E2QRB9;Q16881-7	E9PIR7	TXNRD1	Thioredoxin reductase 1, cytoplasmic	42.106	104020	136910	95938	20806	12533	14517	112140	113500	93760	2496.8	7375.4	6865.4	0.16668	0.0838648	0.131429	0.0217801	0.0610166	0.0682273	0.127325	0.0503413	0.0415599	0.0249961	0.051407	0.402988	104	507	611	231
NCSETQYESK	1187.48	P61981	P61981	YWHAG	14-3-3 protein gamma;14-3-3 protein gamma, N-terminally processed	120.63	125620	142990	125260	26141	22051	27147	334570	291370	258330	35594	27328	31151	0.172251	0.133609	0.178122	0.0961574	0.0857489	0.10761	0.161327	0.0965054	0.0241834	0.0109346	0.0133667	0.223157	361	252	613	232
CPNPTCENMNFSWR	1697.67	P35637-2;P35637;H3BPE7	P35637-2	FUS	RNA-binding protein FUS	56.286	156630	182540	189880	80958	85024	50086	1287400	1129200	1053300	255360	181740	186540	0.34075	0.317771	0.208721	0.165522	0.138633	0.150455	0.28908	0.151537	0.0705352	0.0134767	0.0294474	0.280501	239	374	613	233
LLEAQACTGGIIHPTTGQK	1937	P15924;P15924-3;P15924-2	P15924	DSP	Desmoplakin	34.721	48154	47599	54768	8795.2	9679	14463	122800	120080	118070	15591	9267.1	15174	0.154439	0.168983	0.208909	0.112659	0.0716452	0.113881	0.177444	0.0993952	0.0282034	0.02404	0.0218132	0.251696	298	317	615	234
AECLAMLGR	962.468	Q99615-2;Q99615;K7EPP7;K7ESP1;K7EIH8	Q99615-2	DNAJC7	DnaJ homolog subfamily C member 7	85.161	216090	260440	234860	21656	10702	17709	329480	282240	267180	9806.4	6287.5	7541	0.0910888	0.0394701	0.0701155	0.028903	0.0217917	0.0274497	0.0668915	0.0260481	0.0259599	0.00375713	0.0542642	0.409594	99	516	615	235
AAECNIVVTQPR	1299.66	Q08211	Q08211	DHX9	ATP-dependent RNA helicase A	61.235	389020	468950	370270	238830	232450	228830	208470	173150	162680	76441	38795	47629	0.380393	0.331409	0.381956	0.268298	0.183043	0.226472	0.364586	0.225937	0.0287432	0.04263	0.00951292	0.207812	398	219	617	236
CPFIVALNKIDR	1387.76	A0A087WUT6;O60841	A0A087WUT6	EIF5B	Eukaryotic translation initiation factor 5B	40.066	33602	37688	35119	14664	7090.5	12124	66203	57034	51403	9351.4	5812.9	6639.9	0.303816	0.158346	0.256631	0.12377	0.092493	0.114396	0.239598	0.11022	0.0742158	0.0160515	0.04192	0.337222	164	454	618	237
DGLGFCALIHR	1200.61	P12814;P12814-3;P12814-2;P12814-4;H9KV75;G3V2N5;G3V2W4;G3V2X9	P12814	ACTN1	Alpha-actinin-1	48.284	68027	93673	60503	12876	10254	9580.5	83958	63879	61588	7248	4720.7	4036.9	0.159154	0.0986654	0.136701	0.0794685	0.0688152	0.0615148	0.131507	0.0699328	0.0305768	0.00902888	0.0286987	0.274267	251	368	619	238
AILPCQDTPSVK	1270.66	P09960;P09960-2;P09960-4;P09960-3	P09960	LTA4H	Leukotriene A-4 hydrolase	56.02	603680	580650	518990	167620	165850	128320	532390	408700	437770	95815	63950	77778	0.217321	0.22217	0.198236	0.152522	0.135301	0.150865	0.212576	0.146229	0.0126532	0.00950032	0.00190886	0.16248	540	82	622	239
TLQSLACGK	919.48	K4DI93;Q13620-1;Q13620;Q13620-3;A0A0A0MR50;Q13619-2;Q13619	K4DI93	CUL4B;CUL4A	Cullin-4B;Cullin-4A	35.224	619610	685750	559590	72066	85335	67207	230240	202240	181480	14056	13953	16529	0.10419	0.110669	0.107223	0.0575368	0.0645396	0.083476	0.107361	0.0685174	0.00324136	0.0134193	0.00819958	0.195044	430	196	626	240
VAVVCSSNQNR	1175.57	Q9NP77;Q9NP77-2	Q9NP77	SSU72	RNA polymerase II subunit A C-terminal domain phosphatase SSU72	67.214	690850	862610	656760	334290	318340	330930	977540	824160	877610	249050	167460	238710	0.326092	0.269563	0.335055	0.203043	0.168875	0.213837	0.310236	0.195251	0.0355084	0.0234714	0.00945483	0.201099	413	218	631	241
FLICTDVAAR	1107.57	Q92499;F1T0B3;A0A087X2G1;Q92499-3;Q92499-2	Q92499	DDX1	ATP-dependent RNA helicase DDX1	51.528	209420	262430	190410	25152	23482	25531	206730	177640	168390	13011	7989.3	12331	0.107225	0.0821302	0.118231	0.0592106	0.043039	0.0682322	0.102529	0.0568273	0.0185031	0.0127646	0.0244189	0.256289	290	341	631	242
TGMESLTVTPCSK	1352.63	O60231;Q5SQH5;A0A140T8Y5	O60231	DHX16	Putative pre-mRNA-splicing factor ATP-dependent RNA helicase DHX16	38.189	92785	101440	81546	37619	31604	37209	69250	61958	62310	12186	7470.6	16123	0.28848	0.237545	0.313326	0.149639	0.107601	0.205564	0.279784	0.154268	0.0386314	0.0491452	0.0254032	0.258547	288	348	636	243
LAQMSICSSLAR	1278.64	O95861-4;O95861;A6NF51;O95861-2;F8VVW8;F8VZG4;F8W1J0	O95861-4	BPNT1	3(2),5-bisphosphate nucleotidase 1	22.329	108620	128520	115900	44933	35074	32753	82841	93504	72557	11407	4048.9	15071	0.292622	0.214397	0.220332	0.121032	0.0415047	0.171988	0.24245	0.111508	0.0435514	0.0657611	0.0452212	0.337315	163	480	643	244
MSSYAFFVQTCR	1438.64	P26583;D6R9A6;Q5T7C4;P09429;B2RPK0	Q5T7C4	HMGB2;HMGB1;HMGB1P1	High mobility group protein B2;High mobility group protein B1;Putative high mobility group protein B1-like 1	68.44	846020	965330	746260	104390	105080	100790	478290	464150	423910	41633	25301	31053	0.109837	0.098168	0.118989	0.0800753	0.0516926	0.0682539	0.108998	0.0666739	0.010436	0.0142572	0.0142714	0.213463	382	262	644	245
EVESLPAVCPSDGCTWK	1819.81	Q12933-4;Q12933-3;Q12933;Q12933-2;B1AMY1;B1AMX7;B1AMX8	Q12933-4	TRAF2	TNF receptor-associated factor 2	20.091	54429	50707	45227	25885	20898	32417	114540	86908	86962	31207	17788	23083	0.322297	0.291851	0.417508	0.214118	0.169901	0.20976	0.343886	0.197926	0.0655512	0.0243678	0.0224572	0.239911	323	321	644	246
CDPAGYYCGFK	1222.48	G3V5Z7;P60900;G3V295;P60900-2;P60900-3	G3V5Z7	PSMA6	Proteasome subunit alpha type;Proteasome subunit alpha type-6	32.946	753560	933000	666770	119630	117440	122600	710700	628810	557900	54264	58343	52753	0.137003	0.111801	0.155314	0.0709367	0.0849054	0.0863879	0.134706	0.0807433	0.0218473	0.00852508	0.0163263	0.22228	364	282	646	247
LFACMNPATDVGKR	1521.74	Q9NU22;Q5T795	Q9NU22	MDN1	Midasin	17.252	55078	64798	51492	21722	18709	16742	122600	101020	96638	23310	15006	20832	0.282839	0.224041	0.245362	0.159756	0.129333	0.177339	0.250747	0.155476	0.0297664	0.0242874	0.012693	0.207573	399	248	647	248
VQHTVCMDCSSYSTYCYR	2144.84	H0YKU8;Q6JHV3;H0YMI4;Q9Y6I4;H0YL81;H0YMP6	H0YKU8	USP3	Ubiquitin carboxyl-terminal hydrolase;Ubiquitin carboxyl-terminal hydrolase 3	24.893	218900	242940	206430	106830	119420	124100	193260	172920	166640	62514	54175	50152	0.327971	0.329562	0.375458	0.244411	0.238557	0.231337	0.34433	0.238102	0.0269689	0.00654893	0.00268536	0.160213	550	98	648	249
IACAAVDCVK	991.483	Q14554;H7C4F9	Q14554	PDIA5	Protein disulfide-isomerase A5	61.161	95823	115910	102870	85860	81391	55889	70376	75057	58739	30215	15558	17172	0.472581	0.412522	0.352037	0.300375	0.171693	0.226212	0.41238	0.23276	0.0602724	0.0645901	0.0244151	0.248389	308	340	648	250
MGITEYNNQCR	1327.56	A0A0A0MSX9;P41252;J3KR24;Q5TCD1	A0A0A0MSX9	IARS	Isoleucine--tRNA ligase, cytoplasmic	55.353	192180	213760	168820	33013	26869	17709	433260	354720	338390	8980.9	21955	29371	0.146599	0.111662	0.0949397	0.0203077	0.0582863	0.0798644	0.117733	0.0528195	0.0263593	0.0301523	0.0484468	0.348105	156	493	649	251
QNFIDPLQNLCEK	1560.76	Q99961;Q99961-2;M0QYE0;M0R0I3	Q99961	SH3GL1	Endophilin-A2	66.498	102820	121490	99841	11151	15242	9809.8	202110	140310	155760	7115.6	9944.4	11219	0.0978407	0.111474	0.089464	0.0340092	0.0661838	0.0671881	0.0995927	0.0557937	0.0111089	0.0188726	0.0257208	0.251643	299	351	650	252
ILDILGETCK	1103.59	Q14151;Q15424-2;Q15424;Q15424-4;Q15424-3	Q15424-2	SAFB2;SAFB	Scaffold attachment factor B2;Scaffold attachment factor B1	50.108	210090	268740	236890	58819	49156	60092	137380	115480	119290	19745	12713	15944	0.218732	0.154629	0.202342	0.125664	0.0991708	0.117899	0.191901	0.114245	0.0333025	0.0136196	0.0201502	0.225241	355	310	665	253
VIECFNVESR	1194.57	H0YAN8;O15013-7;O15013-4;O15013-5;O15013-6;O15013	H0YAN8	ARHGEF10	Rho guanine nucleotide exchange factor 10	47.894	74560	106620	78892	45205	32693	39024	169320	168560	124670	42475	28239	24860	0.377448	0.234673	0.330947	0.200548	0.143492	0.166254	0.314356	0.170098	0.0728189	0.0287216	0.0331539	0.266723	266	399	665	254
SACGVCPGR	848.363	P49207	P49207	RPL34	60S ribosomal protein L34	84.083	4244900	5533000	4195400	1315600	1529800	1331100	7300200	6070700	6140800	1439500	1238400	1182400	0.236597	0.2166	0.240858	0.164708	0.169433	0.161459	0.231352	0.1652	0.0129519	0.00400927	0.00107417	0.146262	602	64	666	255
VPTTLAEYCIK	1236.64	Q712K3	Q712K3	UBE2R2	Ubiquitin-conjugating enzyme E2 R2	68.069	28782	46830	26181	8815.8	11202	4487.1	181310	132030	154620	16044	12517	23278	0.234476	0.193031	0.146312	0.0812955	0.0865947	0.13085	0.191273	0.0995802	0.0441087	0.02721	0.0374968	0.283481	235	431	666	256
QICVVMLESPPK	1342.7	Q15366-3;Q15366-6;Q15366-4;Q15366-7;E9PFP8;P57721-5;P57721-4;P57721;F8VRH0	Q15366-3	PCBP2;PCBP3	Poly(rC)-binding protein 2;Poly(rC)-binding protein 3	42.446	157150	198640	160340	39153	53079	44352	189280	160130	157510	17668	25385	28971	0.199452	0.210866	0.216677	0.0853741	0.136835	0.155356	0.208998	0.125855	0.00876304	0.0362602	0.0181413	0.220271	370	297	667	257
NCISTVVHQGLIR	1438.77	P78527;P78527-2	P78527	PRKDC	DNA-dependent protein kinase catalytic subunit	75.088	34476	36083	24878	4751.9	8761.9	13148	207110	204380	140880	7436.6	14287	13129	0.121136	0.195382	0.345763	0.0346619	0.0653368	0.0852483	0.22076	0.061749	0.114444	0.0254833	0.078599	0.553291	36	632	668	258
HFILDECDK	1118.51	Q13838;Q13838-2;Q5STU3;F6WLT2;A0A0G2JJZ9;A0A0A0MT12;F6TRA5;A0A140T9X3;F6S4E6;A0A140T9X9;A0A140T996;F6UJC5;A0A140TA18;A0A140T973;A0A140T9K1;A0A140T9L4	Q13838	DDX39B	Spliceosome RNA helicase DDX39B	63.216	609360	693850	541480	94960	100380	93087	816060	697550	698300	73000	44638	81099	0.134825	0.126387	0.146694	0.0821092	0.0601438	0.104053	0.135968	0.0821021	0.0102018	0.0219547	0.0182422	0.219084	372	298	670	259
WIQPSASCDK	1133.52	Q9Y2U8	Q9Y2U8	LEMD3	Inner nuclear membrane protein Man1	38.402	146490	172270	136870	28918	29389	28780	269620	211140	217520	35899	20584	26969	0.164861	0.145736	0.17374	0.117502	0.0888298	0.110308	0.161446	0.105546	0.0143109	0.0149171	0.0094217	0.184583	458	215	673	260
SCAFAMGHLVR	1190.57	J3KN16;Q5VYK3	J3KN16	KIAA0368;ECM29	Proteasome-associated protein ECM29 homolog	47.971	135700	173980	143950	40311	38678	37842	80472	50582	51351	10817	3026.7	9324	0.229025	0.181879	0.208161	0.118492	0.0564591	0.153671	0.206355	0.109541	0.0236251	0.0492203	0.0372424	0.27504	248	428	676	261
RREAVCIVLSDDTCSDEK	2037.95	P55072;C9JUP7;C9IZA5	P55072	VCP	Transitional endoplasmic reticulum ATPase	62.658	247940	321140	247680	81129	71427	85691	377470	315330	292550	62216	53431	42586	0.246541	0.181949	0.257044	0.141501	0.144893	0.127071	0.228511	0.137822	0.0406649	0.00946379	0.0197369	0.21959	371	306	677	262
GSYTAQFEHTILLRPTCK	2064.05	F8VRR3;F8VQZ7;P50579-2;P50579;P50579-3	F8VRR3	METAP2	Methionine aminopeptidase 2	41.554	180840	211030	182030	47451	34838	34148	296040	247910	274910	30580	29990	28411	0.207853	0.141694	0.157962	0.0936256	0.107917	0.0936664	0.16917	0.0984029	0.0344741	0.00823909	0.0258628	0.235315	331	353	684	263
AGSVATCQAVMR	1192.57	O94906-2;O94906	O94906-2	PRPF6	Pre-mRNA-processing factor 6	26.659	47502	66212	53087	12838	15147	23218	144480	123670	127290	21175	13483	20676	0.212761	0.186175	0.304279	0.127826	0.0983063	0.139735	0.234405	0.121956	0.0619555	0.021329	0.0410441	0.283765	234	450	684	264
TFQCELCSYTCPR	1549.64	P49711	P49711	CTCF	Transcriptional repressor CTCF	26.711	187530	232770	147610	74478	81023	73762	236490	222130	189470	49543	53185	47602	0.284258	0.258205	0.333204	0.173207	0.193179	0.200791	0.291889	0.189059	0.0380771	0.014246	0.0118661	0.18862	444	241	685	265
LAENFCVCHLATGDMLR	1891.87	F8W1A4;P54819-2;P54819;P54819-3;P54819-5;F8VZG5;G3V213	F8W1A4	AK2	Adenylate kinase 2, mitochondrial;Adenylate kinase 2, mitochondrial;Adenylate kinase 2, mitochondrial, N-terminally processed	54.288	230000	247150	243110	309270	334220	319210	234740	166560	172400	169340	112660	138160	0.573498	0.574883	0.567666	0.419075	0.403481	0.444874	0.572016	0.422477	0.00383007	0.0209049	0.000260205	0.131605	667	20	687	266
NCNDFQYESK	1246.49	Q04917;A2IDB2	Q04917	YWHAH	14-3-3 protein eta	84.817	161100	197350	166680	43227	37416	42902	249400	213430	195440	26203	3085.1	32941	0.211558	0.159376	0.204703	0.0950752	0.0142489	0.144237	0.191879	0.0845204	0.0283564	0.0656337	0.0599976	0.356066	146	541	687	267
FVCNDDVYSGPLK	1455.67	P11717	P11717	IGF2R	Cation-independent mannose-6-phosphate receptor	28.632	8031.8	19054	2250	28919	39448	30994	17351	13461	13391	15001	14736	13247	0.782635	0.674302	0.932319	0.463681	0.522609	0.497297	0.796419	0.494529	0.129559	0.0295614	0.0170345	0.20695	402	287	689	268
CVGNFGNSSGEVDTKK	1640.75	Q69YN2;Q69YN2-3	Q69YN2	CWF19L1	CWF19-like protein 1	42.947	65226	81035	67955	24408	20322	32654	55325	50019	45682	10814	6895.8	8226.8	0.272307	0.200499	0.324563	0.163504	0.12116	0.152606	0.26579	0.145757	0.0622883	0.0219872	0.0345994	0.26091	281	409	690	269
LYAAGAGLCVAER	1292.65	I3L4X3;G5E9C2;Q15653-2;Q15653;I3L1A4	I3L4X3	NFKBIB	NF-kappa-B inhibitor beta	50.354	86732	126800	102500	28991	10900	14619	120700	99672	107890	1641.1	3652.9	6893.4	0.250521	0.0791576	0.124822	0.0134141	0.0353535	0.0600557	0.1515	0.0362745	0.0887419	0.0233344	0.0952735	0.620812	28	668	696	270
QLICDPSYIPDR	1418.69	P31150	P31150	GDI1	Rab GDP dissociation inhibitor alpha	51.013	166170	171470	129470	26309	28752	29038	166720	119230	132000	21405	4827.1	12099	0.136685	0.143601	0.183196	0.113781	0.0389103	0.0839631	0.154494	0.0788847	0.025096	0.0376927	0.044473	0.291918	224	474	698	271
ASAYVFASPGCK	1199.56	O95861-4;O95861;A6NF51;O95861-3;O95861-2	O95861-4	BPNT1	3(2),5-bisphosphate nucleotidase 1	35.737	289620	372150	302400	183750	188730	178170	373890	341180	312960	118350	64986	118760	0.388174	0.336489	0.370747	0.240431	0.159999	0.275086	0.365137	0.225172	0.0262953	0.0590415	0.0199324	0.209941	392	308	700	272
AGGALCHILGAAYK	1343.7	Q92922;F8WE13	Q92922	SMARCC1	SWI/SNF complex subunit SMARCC1	35.737	95370	132790	111160	38211	54904	49664	128210	111570	106030	39043	16131	23841	0.286051	0.292519	0.30881	0.233437	0.126319	0.183574	0.295793	0.18111	0.0117273	0.0536016	0.0223538	0.213046	386	320	706	273
NPSAAFFCVAR	1181.57	O75223-3;O75223;A0A0B4J1Y4;B8ZZK2;O75223-2;O75223-4	O75223-3	GGCT	Gamma-glutamylcyclotransferase	57.149	214510	255620	211760	29208	28383	32395	129830	106910	99888	3731.4	6237.3	10208	0.119843	0.0999391	0.132682	0.0279377	0.0551255	0.0927191	0.117488	0.0585941	0.0164981	0.0325297	0.0489757	0.30214	210	497	707	274
CYSCGEFGHIQK	1370.57	P62633-2;P62633;P62633-7;P62633-3;P62633-8;P62633-4	P62633-2	CNBP	Cellular nucleic acid-binding protein	29.303	102750	123460	95839	52022	37587	49758	202600	171920	161380	43220	31117	41018	0.33612	0.233391	0.341752	0.17582	0.153258	0.20266	0.303754	0.177246	0.0610011	0.024732	0.0291365	0.233947	338	371	709	275
TKFENLCK	981.495	P07900;P07900-2;Q58FG0	P07900	HSP90AA1;HSP90AA5P	Heat shock protein HSP 90-alpha;Putative heat shock protein HSP 90-alpha A5	86.332	8230600	9812300	7798100	961490	1056200	895260	9504300	8617700	7939800	669400	587020	699980	0.1046	0.0971799	0.102982	0.0657971	0.0637738	0.0810183	0.101587	0.0701964	0.0039016	0.00942646	0.00596766	0.160524	548	164	712	276
EFTVNIMDTCER	1456.63	Q96EY1-2;Q96EY1;Q96EY1-3;I3L1T6	Q96EY1-2	DNAJA3	DnaJ homolog subfamily A member 3, mitochondrial	60.49	104860	107220	89187	36354	26225	33122	102480	101040	94582	14484	20645	16560	0.257439	0.196523	0.270806	0.123833	0.169659	0.148999	0.241589	0.147497	0.0395967	0.0229501	0.0235664	0.214295	379	333	712	277
NCAAYLK	781.379	P35579;P35579-2;P35580;P35580-5;P35580-2;P35580-3;P35580-4;Q7Z406-5;Q7Z406-4;Q7Z406;Q7Z406-6;Q7Z406-2;M0QY43	P35579	MYH9;MYH10;MYH14	Myosin-9;Myosin-10;Myosin-14	122.15	135320	177980	123490	327150	312070	295480	195530	180660	167740	154800	88999	191860	0.707397	0.636813	0.705253	0.441869	0.330043	0.533537	0.683154	0.43515	0.0401475	0.101914	0.0172245	0.19588	426	288	714	278
TIIPLISQCTPK	1312.74	P40926;P40926-2;G3XAL0	P40926	MDH2	Malate dehydrogenase, mitochondrial;Malate dehydrogenase	77.64	574580	692060	562630	49182	67997	36809	348230	292280	285730	4929.1	17567	11998	0.0788474	0.089463	0.0614057	0.0139572	0.0566957	0.0402985	0.0765721	0.0369838	0.0141664	0.0215612	0.0565173	0.316059	186	529	715	279
CSVIRDSLLQDGEFSMDLR	2183.04	P07737;K7EJ44	P07737	PFN1	Profilin-1	113.47	665610	872820	686440	53347	38309	62627	388830	328450	327340	3591.1	12568	12819	0.0742005	0.0420456	0.0836067	0.00915114	0.0368544	0.0376853	0.0666176	0.0278969	0.0217935	0.0162397	0.0691246	0.378033	125	591	716	280
LVVPASQCGSLIGK	1370.76	Q15366-3;Q15366-6;Q15366-4;Q15366-7;E9PFP8;P57721-5;P57721-4;P57721	Q15366-3	PCBP2;PCBP3	Poly(rC)-binding protein 2;Poly(rC)-binding protein 3	26.969	169850	200250	156820	84417	70640	63950	196250	150700	168440	47983	38063	40655	0.332001	0.26077	0.289668	0.196464	0.201644	0.194433	0.294146	0.197514	0.0358262	0.00371848	0.00968441	0.172966	498	220	718	281
AGDTVIPLYIPQCGECK	1805.87	P11766;D6RFE4	P11766	ADH5	Alcohol dehydrogenase class-3	54.768	516900	520890	392200	86720	67682	81232	348530	289500	289620	36249	26072	25188	0.143667	0.114994	0.171581	0.0942073	0.0826182	0.0800107	0.143414	0.0856121	0.0282946	0.00755702	0.0268172	0.224056	358	360	718	282
TWHPEHFVCTHCQEEIGSR	2294.99	F5GZ78;A0A1B0GTU4;P49023;P49023-2;P49023-3;P49023-4	F5GZ78	PXN	Paxillin	49.768	113790	123380	99948	32434	24911	42547	426590	399850	384860	65722	50242	49261	0.22181	0.167987	0.298586	0.133497	0.111626	0.113473	0.229461	0.119532	0.0656346	0.012129	0.0462714	0.283225	236	487	723	283
TASSVIELTCTK	1251.64	P11717;S4R328	P11717	IGF2R	Cation-independent mannose-6-phosphate receptor	43.382	20343	20881	28539	52580	66563	59024	28688	37262	28551	31232	21700	32590	0.721035	0.761207	0.674075	0.521228	0.368034	0.53303	0.718772	0.474097	0.0436103	0.0920432	0.0141356	0.180724	467	260	727	284
EVQTVCAGLTR	1175.6	A0A0C4DGT8;A0A087WWP8;Q5VWQ0;A0A0C4DH79;Q5VWQ0-4	A0A0C4DGT8	RSBN1	Round spermatid basic protein 1	36.671	154630	177550	136930	25278	31128	24283	160580	142800	131630	21295	4186.6	11421	0.140505	0.149168	0.150627	0.117086	0.0284829	0.0798387	0.146767	0.0751358	0.00547138	0.0444883	0.0504383	0.29078	226	503	729	285
EGALCEENMR	1150.47	P13639	P13639	EEF2	Elongation factor 2	119.22	594180	701200	548830	51676	54527	60728	14691000	12535000	11282000	933190	577580	598110	0.0800116	0.0721517	0.0996263	0.0597273	0.0440478	0.0503455	0.0839299	0.0513735	0.0141502	0.00789013	0.0253394	0.213177	385	346	731	286
FFQTACDVPELQDK	1639.76	P46940;H0YLE8	P46940	IQGAP1	Ras GTPase-activating-like protein IQGAP1	34.92	47227	50977	41419	7728.6	11102	14248	167790	164970	145390	7765.5	16250	21477	0.140634	0.178837	0.255951	0.0442339	0.08967	0.128707	0.191807	0.0875371	0.0587425	0.0422771	0.0670976	0.340672	161	577	738	287
CSVIRDSLYVDGDCTMDIR	2159.97	C9J0J7;G5E9Q6;P35080-2;C9J712;C9JQ45;P35080;C9J2N0	C9J0J7	PFN2	Profilin;Profilin-2	47.088	308170	371780	328280	44077	45563	47026	187490	205690	171600	14377	6706.4	17598	0.125131	0.109174	0.1253	0.0712202	0.0315749	0.0930137	0.119868	0.0652696	0.00926206	0.0311486	0.0436739	0.263994	275	467	742	288
TGTELVLLTAAPPPPPRPGPCAYAAHGR	2809.47	Q96B36;Q96B36-3;H9KV91	Q96B36	AKT1S1	Proline-rich AKT1 substrate 1	24.2	41905	46880	52498	18186	14092	11626	49876	51993	37664	4551.3	4297.4	8404.8	0.302641	0.231122	0.181305	0.0836216	0.0763434	0.18244	0.238356	0.114135	0.0609906	0.0592658	0.0646656	0.319807	181	561	742	289
CNTDDTIGDLK	1193.52	Q9BZL1	Q9BZL1	UBL5	Ubiquitin-like protein 5	48.568	100140	102910	87547	33516	32739	16705	178480	140760	155410	35688	9093.2	16181	0.250763	0.241351	0.160237	0.166636	0.0606807	0.0942998	0.21745	0.107205	0.0497713	0.0541435	0.0602759	0.307143	200	543	743	290
LIGPNCPGVINPGECK	1609.8	P53597	P53597	SUCLG1	Succinyl-CoA ligase [ADP/GDP-forming] subunit alpha, mitochondrial	51.695	215730	291310	194040	49720	50534	56001	266810	234620	197920	36431	31249	21048	0.187305	0.147828	0.223967	0.120139	0.117535	0.0961236	0.186367	0.111266	0.0380785	0.013178	0.0320302	0.224006	359	389	748	291
QFLECAQNQGDIK	1492.7	Q9Y6H1;Q5T1J5	Q9Y6H1	CHCHD2;CHCHD2P9	Coiled-coil-helix-coiled-coil-helix domain-containing protein 2;Putative coiled-coil-helix-coiled-coil-helix domain-containing protein CHCHD2P9, mitochondrial	24.399	46308	55632	35624	75655	57620	67469	87692	81941	90775	57486	56117	61493	0.620311	0.508777	0.654448	0.395969	0.406474	0.403847	0.594512	0.402097	0.0761854	0.00546687	0.0120312	0.16983	509	242	751	292
AGDREDITEPAICALR	1728.85	B4DGU4;P35222	B4DGU4	CTNNB1	Catenin beta-1	83.292	185710	235910	163650	21229	12500	13916	197340	168590	166170	5721.2	8037.4	6447.3	0.102586	0.05032	0.0783709	0.0281748	0.0455048	0.0373503	0.0770922	0.0370099	0.0261563	0.00867005	0.0653975	0.318692	183	568	751	293
GNCLPPLPLPR	1175.65	E9PKV2;Q9NRX2	E9PKV2	MRPL17	39S ribosomal protein L17, mitochondrial	60.167	117960	134580	101550	8828.6	15385	10770	101520	91726	91380	5141.9	2905.5	6477.6	0.0696324	0.102591	0.0958868	0.0482075	0.0307033	0.0661941	0.0893699	0.0483683	0.0174187	0.017746	0.0461175	0.266631	267	486	753	294
NQSFCPTVNLDK	1364.64	P46776;E9PJD9;E9PLL6	P46776	RPL27A	60S ribosomal protein L27a	47.57	348040	497690	309090	92438	87390	96068	354890	303130	259680	32752	18362	47375	0.209858	0.149364	0.237112	0.0844903	0.057115	0.154288	0.198778	0.0986312	0.0449112	0.0501063	0.0614649	0.304355	206	547	753	295
KGTDIMYTGTLDCWRK	1886.9	P05141	P05141	SLC25A5	ADP/ATP translocase 2;ADP/ATP translocase 2, N-terminally processed	38.093	224860	297030	222690	48138	41900	47809	71770	72327	63735	6521.8	6920.6	8176.7	0.176331	0.123624	0.176744	0.0833012	0.0873288	0.113705	0.1589	0.0947782	0.03055	0.0165141	0.0329617	0.224414	356	398	754	296
AWNAYPYCR	1142.5	A0A0A0MSW4;P48739;P48739-2;P48739-3;B3KYB6;B3KYB7;I3L3W1;I3L2X8;I3L471;I3L4C0;I3L4U7	A0A0A0MSW4	PITPNB;PITPNA	Phosphatidylinositol transfer protein beta isoform	48.796	353810	379630	287110	79565	74322	78993	577400	441150	475810	83353	65458	65078	0.183594	0.163722	0.215767	0.126149	0.129208	0.120317	0.187694	0.125225	0.0262637	0.00451714	0.0153465	0.175762	485	270	755	297
ANGLQSCVIIIR	1285.72	Q96KR1	Q96KR1	ZFR	Zinc finger RNA-binding protein	54.27	157850	197960	163570	23914	19483	37573	174610	139830	160170	9979.8	7715.1	14232	0.131566	0.0896005	0.186797	0.0540647	0.0522898	0.0816046	0.135988	0.062653	0.0487491	0.0164365	0.0690192	0.336559	166	589	755	298
IIYSHFTCATDTENIR	1882.89	P29992;K7EL62;P50148	P29992	GNA11;GNAQ	Guanine nucleotide-binding protein subunit alpha-11;Guanine nucleotide-binding protein G(q) subunit alpha	43.454	297700	369790	309730	38220	35742	33522	564520	522000	430370	23964	23048	38450	0.113777	0.0881361	0.09766	0.0407216	0.0422862	0.0820144	0.0998577	0.0550074	0.012961	0.0234018	0.0439461	0.258961	286	470	756	299
APVTCTPGQPGQQR	1438.7	Q5JXJ0;Q9H4K7	Q5JXJ0	MTG2	Mitochondrial ribosome-associated GTPase 2	49.298	19244	11451	17269	9401.5	2991.8	13248	63028	40048	48138	8037	9037.9	9273	0.328202	0.207148	0.434119	0.113094	0.184124	0.16152	0.323156	0.152912	0.113569	0.0362891	0.0687101	0.32497	173	584	757	300
VSECGWAAR	977.439	O14976-2;O14976	O14976-2	GAK	Cyclin-G-associated kinase	51.63	235650	295900	215430	56625	70446	54109	343550	337890	297550	56198	15022	46211	0.193739	0.192294	0.200746	0.140584	0.0425659	0.134428	0.195593	0.105859	0.00452118	0.0548999	0.0477559	0.266625	268	491	759	301
LLTECPPMMDTEYTK	1770.79	P55060-3;P55060;P55060-4	P55060-3	CSE1L	Exportin-2	53.374	75937	85137	69337	8000.3	17907	24109	167880	141820	135960	7620.7	6591.8	16266	0.0953128	0.17378	0.257999	0.0434226	0.0444156	0.106854	0.175697	0.0648975	0.0813602	0.036339	0.0975734	0.432537	83	677	760	302
IYGFYDECK	1136.48	P62140;E7ETD8;H0Y3Y6;P62136;P62136-2;P62136-3;F8VYE8;P36873;P36873-2;F8W0W8;F8VR82	P62136	PPP1CB;PPP1CA;PPP1CC	Serine/threonine-protein phosphatase PP1-beta catalytic subunit;Serine/threonine-protein phosphatase;Serine/threonine-protein phosphatase PP1-alpha catalytic subunit;Serine/threonine-protein phosphatase PP1-gamma catalytic subunit	49.368	642990	724330	621570	65585	79092	87855	957800	780120	823230	55463	52044	69723	0.092559	0.0984439	0.12384	0.054737	0.0625406	0.0780814	0.104948	0.0651197	0.0166236	0.011884	0.0278925	0.20726	400	366	766	303
SLHDALCVVK	1083.57	P17987;E7EQR6;E7ERF2;F5H282;F5GZ03	P17987	TCP1	T-complex protein 1 subunit alpha	58.592	313650	393330	290510	60466	65586	60259	496110	395530	430980	56944	48338	59039	0.161624	0.142915	0.171791	0.102963	0.108902	0.120483	0.158777	0.110783	0.0146471	0.00891027	0.00834718	0.156315	565	202	767	304
CLEEFELLGK	1179.58	Q99613-2;Q99613;B5ME19;H3BPE4;H3BPE3;H3BTY8	Q99613-2	EIF3C;EIF3CL	Eukaryotic translation initiation factor 3 subunit C;Eukaryotic translation initiation factor 3 subunit C-like protein	51.995	252580	297570	230560	15713	15042	13550	254080	230740	174990	8997.1	7295	7790.1	0.0585666	0.0481172	0.0555078	0.0341995	0.0306468	0.0426201	0.0540638	0.0358221	0.00537227	0.00614937	0.0180029	0.178756	473	295	768	305
NCPHIVVGTPGR	1248.64	Q13838;Q13838-2;Q5STU3;F6WLT2;A0A0G2JJZ9;A0A0A0MT12;F6TRA5;A0A140T9X3;F6S4E6;A0A140T9X9;A0A140T996;F6UJC5;A0A140TA18;A0A140T973;A0A140T9K1;A0A140T9L4	Q13838	DDX39B	Spliceosome RNA helicase DDX39B	40.516	104170	135000	100130	36589	36223	39213	173860	155330	156700	32403	15193	36074	0.259941	0.211555	0.281413	0.157096	0.0890965	0.187131	0.25097	0.144441	0.0357831	0.0502274	0.0402615	0.239931	322	447	769	306
IAEVDCTAER	1105.51	Q8NBS9;Q8NBS9-2	Q8NBS9	TXNDC5	Thioredoxin domain-containing protein 5	45.915	84484	106430	85850	99580	94539	83056	98178	74296	85300	53587	47614	41078	0.541007	0.470416	0.491729	0.353092	0.390567	0.325041	0.501051	0.356233	0.0362073	0.0328758	0.00684389	0.148147	595	176	771	307
GCALQCAILSPAFK	1420.72	Q92598-2;Q92598;Q92598-3;Q92598-4;A0A0A0MSM0;P34932;A0A087WYC1;A0A087WTS8;O95757;E9PDE8;D6RJ96	Q92598-2	HSPH1;HSPA4;HSPA4L	Heat shock protein 105 kDa;Heat shock 70 kDa protein 4;Heat shock 70 kDa protein 4L	36.445	221650	251340	213860	53625	49474	58512	276770	242240	253060	41502	32622	40372	0.194805	0.164467	0.214824	0.130398	0.118685	0.137586	0.191365	0.128889	0.025354	0.00954012	0.0162028	0.171646	503	279	782	308
FLNIQCQLSR	1220.63	Q8IV48	Q8IV48	ERI1	3-5 exoribonuclease 1	58.63	138130	135820	115510	17926	17002	16850	196510	156300	149520	11595	12529	15757	0.114869	0.111254	0.127304	0.0557171	0.0742112	0.0953369	0.117809	0.0750884	0.00841955	0.0198245	0.026403	0.195606	427	357	784	309
SCTTESCDFVR	1246.5	P50416-2;P50416	P50416-2	CPT1A	Carnitine O-palmitoyltransferase 1, liver isoform	58.274	363780	477230	359770	214550	179780	226620	322520	288310	272860	79726	79310	85320	0.370982	0.273634	0.386466	0.198202	0.215739	0.238204	0.343694	0.217382	0.061166	0.0200516	0.0273067	0.198949	420	364	784	310
VECVLAELK	1002.54	Q9Y4W2-2;Q9Y4W2;Q9Y4W2-3	Q9Y4W2-2	LAS1L	Ribosomal biogenesis protein LAS1L	38.276	79805	78370	71826	8666.1	13598	9244.7	96023	84949	79974	2417	7452.8	6710.1	0.097954	0.147856	0.114033	0.024553	0.0806564	0.0774087	0.119947	0.0608727	0.0254713	0.0314957	0.0649379	0.294568	220	565	785	311
DRCTLAEK	934.454	P23528;G3V1A4;E9PP50;E9PK25	P23528	CFL1	Cofilin-1	72.643	3561400	4400000	3381300	424610	470810	445460	5219500	4484100	4208800	413990	293220	379020	0.106525	0.0966595	0.116407	0.0734873	0.0613775	0.0826144	0.10653	0.0724931	0.00987354	0.0106533	0.0153641	0.167177	516	271	787	312
RGVITDQNSDGYCQTGTMSR	2187.96	P15924;P15924-3;P15924-2	P15924	DSP	Desmoplakin	50.883	84025	85904	93439	40660	36731	34375	128330	107000	118110	28254	25709	36457	0.326102	0.299515	0.268945	0.18044	0.193725	0.235865	0.298187	0.203343	0.0286013	0.0289376	0.0156357	0.166259	521	273	794	313
SPEACCELTLQPLR	1558.75	P06132;H0Y5R6;A0A1B0GVN9;A0A1B0GVZ4	P06132	UROD	Uroporphyrinogen decarboxylase	76.728	228930	299880	217710	63490	62105	51886	182910	163090	155680	32249	22821	21148	0.217119	0.171568	0.192458	0.149885	0.122752	0.119596	0.193715	0.130744	0.0228017	0.0166507	0.0181008	0.17074	507	296	803	314
TAVCDIPPRGLK	1268.69	P68371;A6NNZ2;Q5JP53;P07437;Q5ST81;Q13885;Q9BVA1;P04350;Q3ZCM7;A0A075B736;Q5SQY0	P68371	TUBB4B;TUBB;TUBB2A;TUBB2B;TUBB4A;TUBB8	Tubulin beta-4B chain;Tubulin beta-8 chain-like protein LOC260334;Tubulin beta chain;Tubulin beta-2A chain;Tubulin beta-2B chain;Tubulin beta-4A chain;Tubulin beta-8 chain	50.354	135260	164210	154100	38872	46180	31857	116230	110820	93829	20094	7438.1	15086	0.223233	0.219497	0.171314	0.147399	0.0628972	0.138512	0.204681	0.116269	0.0289574	0.0464347	0.0488961	0.245613	314	494	808	315
CQDVIVAAR	973.501	O43264;O43264-2	O43264	ZW10	Centromere/kinetochore protein zw10 homolog	66.962	117230	128150	113770	19839	8978.3	14991	143210	122370	131700	2778.2	3950.1	11956	0.144737	0.0654737	0.116425	0.0190303	0.0312706	0.0832266	0.108879	0.0445092	0.040167	0.0340843	0.101753	0.388494	116	692	808	316
GHIISDGGCSCPGDVAK	1614.71	H0YMB3;H0YLV5;A0A087WWM4;F8WAN9;H0YNJ6;Q9P2T1-3;Q9P2T1;Q9P2T1-2;H0YLB8;H0YNS9;H0YKE1	H0YMB3	GMPR2	GMP reductase;GMP reductase 2	16.522	355280	446900	375380	52446	49822	48952	112630	101630	99147	6762.6	6148.6	10345	0.128631	0.100302	0.115362	0.0566417	0.0570484	0.0944818	0.114765	0.0693906	0.0141739	0.0217305	0.0388118	0.218508	373	437	810	317
ASAGPQPLLVQSCK	1397.73	Q9Y490	Q9Y490	TLN1	Talin-1	51.546	235490	281880	219740	81613	69605	62770	238240	232380	202180	33630	25502	45390	0.257371	0.198031	0.222187	0.123699	0.0988902	0.183342	0.225863	0.13531	0.02984	0.0434068	0.0408368	0.222514	362	449	811	318
TYAICGAIR	966.496	Q8WVC2;P63220;Q9BYK1	Q8WVC2	RPS21	40S ribosomal protein S21	72.038	961120	1218700	991540	110740	110770	113010	7635400	6243000	5998500	512550	443700	463430	0.103316	0.0833189	0.102313	0.0629054	0.0663556	0.071717	0.0963159	0.0669927	0.0112669	0.00444019	0.013763	0.157671	558	254	812	319
CPVTVCGDVHGQFHDLMELFR	2402.1	P62714;E7ESG8;P67775;P67775-2	P67775	PPP2CB;PPP2CA	Serine/threonine-protein phosphatase 2A catalytic subunit beta isoform;Serine/threonine-protein phosphatase;Serine/threonine-protein phosphatase 2A catalytic subunit alpha isoform	35.015	208410	212950	166570	30895	31293	43980	162800	147510	126150	12443	11623	14601	0.129103	0.128122	0.208882	0.0710043	0.0730395	0.103736	0.155369	0.0825934	0.0463458	0.0183386	0.0647331	0.274419	250	563	813	320
AHQLVMEGYNWCHDR	1857.8	P62714;H0YC23;P67775	P67775	PPP2CB;PPP2CA	Serine/threonine-protein phosphatase 2A catalytic subunit beta isoform;Serine/threonine-protein phosphatase 2A catalytic subunit alpha isoform	59.294	174970	208420	161670	23245	13587	15147	393910	339640	349620	12976	15145	21557	0.117272	0.0612008	0.0856648	0.031891	0.0426878	0.0580774	0.0880458	0.0442187	0.0281112	0.0131602	0.0707767	0.299102	214	599	813	321
DVCGSLLQSR	1076.53	Q8TB52	Q8TB52	FBXO30	F-box only protein 30	38.1	50928	70274	45201	18204	15994	13074	107520	98476	94794	19124	11643	17868	0.263322	0.185399	0.22435	0.151006	0.105731	0.158598	0.224357	0.138445	0.0389617	0.0285844	0.0369538	0.209662	393	425	818	322
LCPVASCPDAR	1130.52	Q9UFC0;H7C5N7	Q9UFC0	LRWD1	Leucine-rich repeat and WD repeat-containing protein 1	32.127	273700	340270	284800	72025	57391	64448	254820	214360	209890	33962	22378	30297	0.20833	0.144321	0.184534	0.117604	0.0945264	0.126139	0.179062	0.112757	0.0323534	0.0163544	0.033925	0.200861	415	405	820	323
CQSGFAYHLFPR	1424.67	H7BXY3;Q7L2E3-3;Q7L2E3;Q7L2E3-2	H7BXY3	DHX30	Putative ATP-dependent RNA helicase DHX30	38.021	108130	152970	100530	33516	44834	27202	120250	105550	100380	18574	6804.7	22816	0.236618	0.226659	0.212962	0.133795	0.0605644	0.185201	0.225413	0.12652	0.0118774	0.0626359	0.0548417	0.250819	302	521	823	324
KVIGIECSSISDYAVK	1710.89	E9PKG1;H7C2I1;Q99873-3;Q99873-2;Q99873-4;Q99873;A0A087X1W2;E9PIX6;E9PQ98;H0YDE4;E9PNR9;E9PMW9	E9PKG1	PRMT1	Protein arginine N-methyltransferase 1	19.287	113650	127720	99480	24879	22041	24229	108420	99389	89796	10570	3782	15138	0.179594	0.147174	0.195855	0.088831	0.0366576	0.144262	0.174208	0.0899169	0.0247831	0.0538105	0.0693665	0.287226	231	593	824	325
CNEIINWLDK	1246.6	P11142;E9PKE3;E9PNE6;A8K7Q2;E9PS65;E9PM13	P11142	HSPA8	Heat shock cognate 71 kDa protein	86.344	561450	670450	503830	25902	37579	34241	369280	353930	352340	10828	3558.8	15631	0.0440996	0.0530755	0.0636366	0.0284866	0.009955	0.0424789	0.0536039	0.0269735	0.00977919	0.0163147	0.0723744	0.298259	215	609	824	326
YFGGTEDRLSCFAQTVSPAEK	2305.07	Q16658	Q16658	FSCN1	Fascin	19.587	105350	119350	96514	13823	11527	14534	88900	73887	78287	6325.4	3097.5	7135.5	0.115991	0.0880751	0.13088	0.0664256	0.0402354	0.0835319	0.111649	0.0633976	0.0217305	0.0218065	0.0532767	0.245781	312	514	826	327
LVNANGEAVYCK	1279.62	P04040	P04040	CAT	Catalase	45.257	83273	81036	87284	28693	36279	16641	135110	120260	122880	28016	6313.7	17537	0.256265	0.309244	0.160125	0.171745	0.0498816	0.124892	0.241878	0.115506	0.0755935	0.0614713	0.0879849	0.320992	179	651	830	328
CMVTAWSPVR	1148.55	Q9P2B2	Q9P2B2	PTGFRN	Prostaglandin F2 receptor negative regulator	59.908	36647	36714	26867	33675	33385	29385	18530	25197	23505	11866	13565	14598	0.478869	0.476255	0.522381	0.39038	0.349956	0.383119	0.492502	0.374485	0.0259096	0.0215509	0.00373107	0.118973	724	119	843	329
CEGINISGNFYR	1371.62	P40429;M0QYS1	P40429	RPL13A	60S ribosomal protein L13a	98.156	549920	719310	500070	87373	85632	68576	615310	523680	564340	62775	33134	51877	0.1371	0.106383	0.120595	0.0925769	0.0595064	0.0841863	0.121359	0.0787565	0.0153729	0.0171909	0.0329114	0.187787	447	396	843	330
AAVEEGIVLGGGCALLR	1626.88	P10809	P10809	HSPD1	60 kDa heat shock protein, mitochondrial	88.768	1297400	1507200	1174000	132670	124910	123950	150910	117310	122850	12732	3948.6	4261.8	0.0927717	0.0765328	0.0954967	0.077804	0.0325635	0.033528	0.0882671	0.0479651	0.0102531	0.0258457	0.0660216	0.264873	272	571	843	331
QNVAVNELCGR	1201.59	H0Y2Y8;Q15942;Q15942-2;C9JJK5	H0Y2Y8	ZYX	Zyxin	30.889	98107	143660	109110	34444	16145	32720	237310	202670	207770	13788	17631	29305	0.259855	0.101029	0.230699	0.0549108	0.0800314	0.123611	0.197194	0.0861843	0.0845475	0.0347608	0.103264	0.359466	141	706	847	332
ALEAVSSCVR	1033.52	Q96GW9	Q96GW9	MARS2	Methionine--tRNA ligase, mitochondrial	51.927	215430	287620	197050	14837	23117	21896	335890	265170	262040	19062	13539	11010	0.0644339	0.0743941	0.100006	0.053703	0.0485775	0.0403223	0.0796115	0.0475343	0.0183512	0.0067511	0.0468021	0.223969	360	488	848	333
ALADLVHSHIQSNELCSK	1963.98	P22830;P22830-2	P22830	FECH	Ferrochelatase, mitochondrial	48.053	79098	91320	84554	30345	31369	36286	90042	95610	91008	24350	22054	24267	0.277268	0.255679	0.300281	0.212865	0.187432	0.210514	0.277743	0.203604	0.022305	0.0140542	0.00821457	0.134857	654	197	851	334
LRVCEVCSAYLGLHDNDRR	2218.07	Q9Y383;Q9NQ29-2;Q9NQ29;Q9NQ29-3	Q9Y383	LUC7L2;LUC7L	Putative RNA-binding protein Luc7-like 2;Putative RNA-binding protein Luc7-like 1	44.1	311440	350730	286980	26998	27161	29384	281410	278690	220890	9820.7	8995.9	16887	0.0797724	0.0718752	0.0928804	0.0337214	0.0312699	0.0710203	0.0815093	0.0453372	0.0106097	0.022276	0.0640333	0.254753	293	558	851	335
TAVSCLSQNDWK	1350.62	C9JRU6;C9J0B2;C9JUW4;C9J8R4;C9JVE2;Q96GG9	C9JRU6	DCUN1D1	DCN1-like protein;DCN1-like protein 1	43.717	175230	202400	170270	23152	27699	37217	189950	165810	186660	13614	17902	15270	0.116704	0.120379	0.17937	0.0668782	0.097446	0.0756203	0.138818	0.0799815	0.0351676	0.0157436	0.0572906	0.239455	324	531	855	336
SCSGVEFSTSGHAYTDTGK	1932.82	Q9Y277;E5RJN6;E5RHZ6;E5RHE1	Q9Y277	VDAC3	Voltage-dependent anion-selective channel protein 3	71.592	118050	143410	118880	19897	28826	26998	231350	199470	215570	25250	31166	22368	0.144237	0.167363	0.185072	0.0984022	0.135131	0.0940077	0.165557	0.10918	0.0204778	0.0225809	0.0327967	0.180805	466	395	861	337
NCIVLIDSTPYR	1392.71	P62241;Q5JR95	P62241	RPS8	40S ribosomal protein S8	126.12	352670	430340	372820	58442	59085	51182	378500	290140	297350	43763	27030	19869	0.142156	0.120723	0.120712	0.103639	0.0852224	0.062635	0.127864	0.0838322	0.0123775	0.0205374	0.0335195	0.183336	460	401	861	338
EVCGFAPYER	1169.52	Q9Y3U8;J3QSB5	Q9Y3U8	RPL36	60S ribosomal protein L36	56.359	576210	714280	530920	110680	89138	73817	562590	443430	462130	34423	20896	56734	0.161132	0.110948	0.122065	0.0576587	0.0450029	0.109343	0.131382	0.0706681	0.0263572	0.0340857	0.0711633	0.269312	262	601	863	339
IGSSLYALGTQDSTDICK	1870.9	A0A0A0MRI2;Q9UNH7;Q9UNH7-2	A0A0A0MRI2	SNX6	Sorting nexin-6;Sorting nexin-6, N-terminally processed	33.308	57105	84825	57013	22400	15522	29742	53225	33904	41847	9536.4	5729.8	4161.3	0.281743	0.154683	0.342828	0.151947	0.144569	0.0904467	0.259751	0.128987	0.0959807	0.0335805	0.0898745	0.304011	207	656	863	340
DVIIADCGK	932.464	P23284	P23284	PPIB	Peptidyl-prolyl cis-trans isomerase B	69.423	576980	618790	543520	29718	34107	38920	977630	827490	791940	33362	25715	36009	0.0489832	0.0522395	0.0668223	0.0329993	0.0301393	0.0434918	0.056015	0.0355435	0.00949999	0.00703044	0.0399344	0.197545	423	443	866	341
ILQLCMGNHELYMR	1719.83	E7EQR4;P15311	E7EQR4	EZR	Ezrin	105.66	364120	432690	378800	30337	42524	29338	615500	551470	507030	24482	11622	37680	0.0769083	0.0894839	0.0718825	0.0382542	0.0206396	0.0691744	0.0794249	0.0426894	0.00906653	0.0245695	0.072015	0.269637	260	606	866	342
NVLCSACSGQGGK	1222.54	O60884;A0A087WT48	O60884	DNAJA2	DnaJ homolog subfamily A member 2	103.3	1230400	1492400	1187600	281480	264040	276240	4865100	4135600	3979600	748640	593970	394360	0.186179	0.150327	0.188709	0.133359	0.125586	0.0901609	0.175072	0.116369	0.0214669	0.0230269	0.031983	0.17738	481	387	868	343
CIMGQDGTSLGK	1208.55	O15270	O15270	SPTLC2	Serine palmitoyltransferase 2	28.976	64701	69154	53294	26051	26073	31326	87625	82749	83126	27400	13110	20123	0.287057	0.273798	0.370196	0.238209	0.136763	0.194898	0.310351	0.189957	0.0522501	0.050903	0.0459923	0.213198	384	484	868	344
CQMICIDQQTGQR	1522.67	Q96EN8	Q96EN8	MOCOS	Molybdenum cofactor sulfurase	32.068	35115	32160	42687	14066	18346	11251	68459	84263	72789	15527	15581	13712	0.286005	0.363244	0.208591	0.184876	0.156053	0.158518	0.285947	0.166483	0.0773263	0.0159768	0.0587653	0.234916	333	537	870	345
ELCHTQSSHASLR	1467.69	A0A0A0MRV0;Q9P2E9-2;Q9P2E9;Q9P2E9-3;A0A087WVV2;F8W7S5	A0A0A0MRV0	RRBP1	Ribosome-binding protein 1	34.326	147070	170980	142470	113420	120120	92585	210060	197740	174750	98583	60941	82968	0.43541	0.412642	0.393887	0.319408	0.235584	0.321933	0.413979	0.292308	0.0207941	0.0491412	0.0168259	0.151138	586	286	872	346
FLGPEDSHVVVASNSPCLK	1997.99	Q12788;J3KNP2;A0A087WYP7	Q12788	TBL3	Transducin beta-like protein 3	30.956	40261	42422	43392	11597	21547	14356	96986	88338	78885	21315	5264.8	18334	0.22363	0.336835	0.248597	0.180176	0.0562462	0.188585	0.269687	0.141669	0.0594764	0.0740976	0.0799299	0.279586	240	634	874	347
FSPNSSNPIIVSCGWDK	1849.87	P63244;J3KPE3;D6RAC2;H0Y8W2;D6REE5;D6RHH4;H0YAF8;D6R9Z1;H0YAM7;D6R9L0;D6RFX4;D6RBD0;H0Y8R5	P63244	GNB2L1	Guanine nucleotide-binding protein subunit beta-2-like 1;Guanine nucleotide-binding protein subunit beta-2-like 1, N-terminally processed	60.209	294000	324380	240730	3948.3	10585	20704	621370	491700	476690	921.62	4402.4	5458.8	0.0132516	0.0316003	0.079194	0.00148101	0.00887397	0.0113218	0.0413486	0.0072256	0.0340348	0.0051233	0.161078	0.757587	11	863	874	348
LLETCSIALVGK	1245.7	P17812;P17812-2	P17812	CTPS1	CTP synthase 1	35.677	261410	286290	264560	43276	54540	45015	233970	214620	194660	33843	8670.7	18535	0.142035	0.160021	0.145409	0.126368	0.0388314	0.0869392	0.149155	0.0840462	0.00956041	0.0438399	0.0658265	0.24912	307	570	877	349
CPLYEANGQAVPK	1388.68	O60341	O60341	KDM1A	Lysine-specific histone demethylase 1A	21.251	41200	59845	43306	11558	13734	7977.6	124680	105120	111650	14601	11793	19389	0.219076	0.186657	0.155559	0.104831	0.10087	0.147964	0.187097	0.117888	0.0317609	0.0261212	0.0434598	0.200596	416	466	882	350
CFQMEEAVLR	1224.56	Q9NVN8	Q9NVN8	GNL3L	Guanine nucleotide-binding protein-like 3-like protein	50.292	60766	79791	47617	15120	18169	13844	100830	87549	73001	9579.3	5957.9	16236	0.199246	0.185474	0.225249	0.0867617	0.0637162	0.181942	0.203323	0.110807	0.0201984	0.0626737	0.071708	0.26362	279	604	883	351
CLSELTNR	934.454	Q9H6R7-2;Q9H6R7;Q9H6R7-3	Q9H6R7-2	C2orf44	WD repeat and coiled-coil-containing protein C2orf44	30.687	108750	123590	83094	40324	42095	50123	67945	65338	59071	17031	11519	14938	0.270497	0.254066	0.376251	0.200421	0.149876	0.20184	0.300271	0.184046	0.066311	0.0296006	0.0502197	0.212588	387	501	888	352
YLFNCGEGVQR	1284.59	Q9BQ52;Q9BQ52-4;V9GZ72	Q9BQ52	ELAC2	Zinc phosphodiesterase ELAC protein 2	48.004	270630	322070	247250	37370	37670	41144	181420	158400	145880	17185	5374.1	14293	0.121331	0.104715	0.142666	0.0865285	0.0328141	0.0892348	0.122904	0.0695258	0.0190245	0.031822	0.0672198	0.24742	310	578	888	353
CATCSQPILDR	1205.55	Q15654;H7BZE2	Q15654	TRIP6	Thyroid receptor-interacting protein 6	69.672	301780	359280	277180	108070	98756	124760	294790	282580	254490	64175	54368	57569	0.263682	0.215608	0.310395	0.178778	0.161354	0.184481	0.263228	0.174871	0.0473952	0.0120482	0.0352036	0.177614	478	411	889	354
CLICYDYDLCASCYESGATTTR	2449.99	Q9P0J7	Q9P0J7	KCMF1	E3 ubiquitin-protein ligase KCMF1	57.826	274260	387030	259460	132190	127920	129680	798000	769570	689330	212000	202650	180460	0.325231	0.248412	0.333248	0.209901	0.20844	0.207475	0.302297	0.208606	0.0468372	0.00122121	0.0257343	0.161108	543	352	895	355
ALQYACGNALVCDNVEDARR	2180.01	Q14683;G8JLG1	Q14683	SMC1A	Structural maintenance of chromosomes protein 1A;Structural maintenance of chromosomes protein	37.285	232090	266130	217350	37651	34316	34778	280530	239370	184860	25187	19709	22395	0.139582	0.114217	0.137938	0.0823867	0.0760733	0.108055	0.130579	0.0888384	0.0141938	0.016939	0.0307487	0.167272	515	380	895	356
RNQSFCPTVNLDK	1520.74	P46776;E9PJD9;E9PLL6	P46776	RPL27A	60S ribosomal protein L27a	62.685	675330	818490	727630	96663	128780	115750	1152100	947430	986220	130300	107390	120390	0.125212	0.135949	0.137245	0.101606	0.101809	0.108792	0.132802	0.104069	0.00660486	0.00409127	0.00305107	0.105884	791	105	896	357
SYCSNLVR	940.444	Q9Y5B9	Q9Y5B9	SUPT16H	FACT complex subunit SPT16	51.736	184740	238200	195090	45942	55798	46731	268840	249010	212260	39995	13367	39919	0.199157	0.18979	0.193246	0.129503	0.0509458	0.158296	0.194065	0.112915	0.00473676	0.0555644	0.0653252	0.235195	332	567	899	358
HRFAEPIGGFQCVFPGC	1863.85	Q9Y570;Q9Y570-4;Q9Y570-2	Q9Y570	PPME1	Protein phosphatase methylesterase 1	42.314	78338	115930	78431	24044	32347	39487	63950	76094	59398	3406.5	15305	14364	0.234846	0.218153	0.334868	0.0505742	0.167453	0.194734	0.262622	0.137587	0.0631212	0.0765801	0.0945082	0.280754	238	664	902	359
RGQTCVVHYTGMLEDGK	1892.89	P62942;Q5W0X3;A0A087WZM5	P62942	FKBP1A	Peptidyl-prolyl cis-trans isomerase FKBP1A;Peptidyl-prolyl cis-trans isomerase	52.784	219740	276430	239790	98756	101990	69246	236370	221380	177920	54171	37540	44503	0.31007	0.269515	0.224071	0.186449	0.144987	0.200083	0.267885	0.177173	0.0430226	0.0286953	0.0384696	0.179552	469	434	903	360
HSDGNLCVK	971.449	P49458;E9PE20;P49458-2	P49458	SRP9	Signal recognition particle 9 kDa protein	95.311	402750	490180	409030	38438	38140	38178	1393500	1208100	1107500	51375	68519	79323	0.0871239	0.0721911	0.0853697	0.0355567	0.0536722	0.0668364	0.0815615	0.0520218	0.0081623	0.015705	0.0445304	0.1953	429	475	904	361
VNLQMVYDSPLCR	1536.74	Q9Y285-2;Q9Y285;K7ER00	Q9Y285-2	FARSA	Phenylalanine--tRNA ligase alpha subunit	82.362	130050	152750	126980	6716.4	12690	11254	131620	107340	102190	5314.7	3643.5	5385.5	0.0491086	0.0767045	0.0814127	0.0388119	0.0328292	0.0500625	0.0690753	0.0405679	0.0174512	0.00874982	0.0647143	0.23114	344	562	906	362
MPCQLHQVIVAR	1393.73	P17655;P17655-2	P17655	CAPN2	Calpain-2 catalytic subunit	76.843	293620	350610	314660	42443	63846	36831	309840	301680	277930	34175	21213	22691	0.126295	0.154048	0.104785	0.0993416	0.0656967	0.0754804	0.128376	0.0801729	0.0246972	0.0173063	0.0504091	0.204456	406	502	908	363
ACGQIFCGK	925.415	O14964-2;O14964;I3L1P5	O14964-2	HGS	Hepatocyte growth factor-regulated tyrosine kinase substrate	30.254	68505	90084	65853	33741	38580	31891	53532	55337	43902	9893.4	9285.6	17525	0.329998	0.299851	0.326271	0.155985	0.14369	0.285298	0.318707	0.194991	0.0164356	0.0784495	0.0556077	0.213377	383	527	910	364
YCELPVECK	1082.48	Q13888;Q6P1K8	Q13888	GTF2H2;GTF2H2C	General transcription factor IIH subunit 2;General transcription factor IIH subunit 2-like protein	37.344	192720	247190	207230	59322	66261	50333	311580	280370	261960	55540	45089	54915	0.235366	0.211392	0.19542	0.151286	0.13854	0.173302	0.214059	0.154376	0.0201058	0.0175858	0.0179928	0.141955	619	293	912	365
ALSCPGQPSNCVTIPR	1641.8	Q15797;D6RAY1;D6REQ3;D6RDN7;D6RD62	Q15797	SMAD1	Mothers against decapentaplegic homolog 1	35.711	127270	152000	116680	39235	44620	36213	140100	116930	105800	31294	14688	23417	0.235639	0.226935	0.236852	0.182585	0.111596	0.181222	0.233142	0.158468	0.00540928	0.0405981	0.0342516	0.16768	512	406	918	366
GEHGFIGCR	974.439	Q16658;C9JFC0;A0A0A0MSB2;C9JPH9	Q16658	FSCN1	Fascin	57.859	1132300	1253900	1014600	203470	211750	189340	1326000	1137700	1046500	171570	121450	149410	0.152324	0.144475	0.157267	0.114566	0.096454	0.124934	0.151355	0.111985	0.0064507	0.0144145	0.0124656	0.13084	673	246	919	367
LPTDLTACDNR	1217.57	Q96RS6;Q96RS6-2;Q96RS6-3	Q96RS6	NUDCD1	NudC domain-containing protein 1	39.917	172540	214600	199430	78466	60722	73935	134960	109690	92710	28914	18223	23852	0.312606	0.220549	0.270463	0.17644	0.142464	0.204629	0.267873	0.174511	0.0460831	0.0311275	0.0437737	0.186105	451	468	919	368
DLNYCFSGMSDHR	1543.62	P55795;G8JLB6;P31943;E9PCY7;H0YB39;H0YBG7;H0YBD7	G8JLB6	HNRNPH2;HNRNPH1	Heterogeneous nuclear ribonucleoprotein H2;Heterogeneous nuclear ribonucleoprotein H;Heterogeneous nuclear ribonucleoprotein H, N-terminally processed	36.107	347940	389690	323660	60806	60490	62639	83245	88647	63813	4719.7	5829.4	9982.5	0.148762	0.134368	0.162152	0.0536545	0.0617022	0.135272	0.148427	0.083543	0.0138946	0.0449793	0.0753933	0.249604	305	616	921	369
AICIDPAYSK	1079.53	O43765;K7EMD6	O43765	SGTA	Small glutamine-rich tetratricopeptide repeat-containing protein alpha	40.244	231930	282900	200390	23515	24862	22571	453780	402470	375890	31915	23073	29196	0.092055	0.0807832	0.101233	0.06571	0.0542201	0.0720736	0.0913571	0.0640012	0.0102427	0.00904855	0.0256573	0.154554	573	349	922	370
QQLPQTPPSCLK	1338.7	Q8IY81	Q8IY81	FTSJ3	pre-rRNA processing protein FTSJ3	42.095	43116	55365	53322	12872	13037	19830	258380	204440	198390	27645	30012	46811	0.229906	0.190594	0.271079	0.0966524	0.128009	0.190909	0.230527	0.138523	0.0402464	0.0479997	0.0637114	0.221198	367	556	923	371
MMIPDCQR	992.424	E5RIW3;E5RJD8;E5RHG6;O75347;O75347-2	E5RIW3	TBCA	Tubulin-specific chaperone A	48.756	267590	379970	283410	21005	15797	22119	620770	527690	523610	19510	23002	17275	0.0727837	0.0399149	0.0723957	0.030471	0.0417693	0.0319384	0.0616981	0.0347262	0.0188658	0.00614341	0.0781248	0.249614	304	628	932	372
VQENSAYICSR	1268.58	Q9Y3T9	Q9Y3T9	NOC2L	Nucleolar complex protein 2 homolog	97.911	191330	224300	176660	11905	19143	21139	168510	123340	126470	3056.8	8291.2	5742.7	0.0585775	0.0786344	0.106871	0.017817	0.0629881	0.0434353	0.081361	0.0414135	0.024262	0.0226533	0.105488	0.293275	222	712	934	373
QCLPSLDLSCK	1205.58	P78527;P78527-2	P78527	PRKDC	DNA-dependent protein kinase catalytic subunit	59.198	218050	279570	200720	26357	19467	19729	385920	362030	318020	14270	5413.1	26856	0.107841	0.065099	0.0894946	0.0356581	0.0147318	0.0778715	0.0874781	0.0427538	0.0214421	0.0321623	0.115584	0.310925	194	740	934	374
MYVGECQGPGVR	1294.58	Q15042-4;Q15042;Q15042-3	Q15042-4	RAB3GAP1	Rab3 GTPase-activating protein catalytic subunit	40.154	62914	75060	61549	16289	17361	21411	62204	49313	53840	11911	6490.2	9806.8	0.205661	0.187847	0.258088	0.16071	0.116305	0.154082	0.217199	0.143699	0.0365143	0.023954	0.0434531	0.179404	470	465	935	375
EAGQCFESFLVVR	1483.71	Q9HCE1;Q9HCE1-2;Q9HCE1-3	Q9HCE1	MOV10	Putative helicase MOV-10	33.685	50812	56080	50012	16034	6129.5	17531	100360	86925	78603	12547	5288.8	10274	0.239865	0.09853	0.259553	0.111127	0.0573537	0.115598	0.199316	0.0946928	0.0878366	0.0324138	0.125025	0.323225	178	758	936	376
CSSFMAPPVTDLGELR	1721.81	P36551;P36551-2;D6RER6	P36551	CPOX	Oxygen-dependent coproporphyrinogen-III oxidase, mitochondrial	115.1	146260	153400	105880	26311	20890	24033	238990	216760	206930	23639	11744	28305	0.152465	0.119858	0.184993	0.0900091	0.0513952	0.120326	0.152439	0.0872436	0.0325677	0.0345488	0.0761278	0.242361	319	619	938	377
DFTPVCTTELGR	1337.63	P30041	P30041	PRDX6	Peroxiredoxin-6	70.412	365440	450100	402340	495060	495650	454500	309490	247030	266880	238770	194190	167540	0.575317	0.524081	0.530437	0.435505	0.440121	0.385664	0.543279	0.42043	0.0279273	0.0301967	0.00663725	0.111329	765	175	940	378
CSVLAAANSVFGR	1293.65	P33992;B1AHB1	P33992	MCM5	DNA replication licensing factor MCM5;DNA helicase	110.8	20703	20693	18024	5285.8	8085.5	3704.1	100750	93983	103660	15966	10656	18384	0.203388	0.280956	0.170475	0.136794	0.101836	0.150634	0.218273	0.129755	0.0567248	0.0251492	0.0688808	0.225877	353	588	941	379
DTSCLAEQWSGK	1323.58	Q9BT09	Q9BT09	CNPY3	Protein canopy homolog 3	43.382	24679	25073	21321	39959	55858	43757	17725	12062	19253	13028	15904	7154.3	0.618197	0.690193	0.672378	0.423633	0.568691	0.270921	0.660256	0.421082	0.0374976	0.148901	0.0542125	0.195346	428	515	943	380
TPADCPVIAIDSFR	1503.74	Q9BS26	Q9BS26	ERP44	Endoplasmic reticulum resident protein 44	78.615	38049	46767	33442	152280	171580	169080	30655	28863	25455	60598	36618	47047	0.800088	0.785813	0.834872	0.664066	0.559216	0.648906	0.806925	0.624063	0.0252338	0.0566683	0.00695442	0.111605	764	180	944	381
NYCNIQVTK	1081.52	P48444;B0YIW6;P48444-2	P48444	ARCN1	Coatomer subunit delta	48.091	587390	775040	545620	149810	152000	130810	513430	408240	410130	72653	34494	75075	0.203215	0.163963	0.193383	0.123964	0.0779113	0.154728	0.186853	0.118868	0.0204244	0.0386612	0.054483	0.196437	425	520	945	382
HEPLVLFCESCDTLTCR	1964.88	Q13263;Q13263-2;M0R2I3;M0R3C0	Q13263	TRIM28	Transcription intermediary factor 1-beta	41.871	389040	495490	363490	204220	207480	190350	413230	377830	306080	126230	94437	114130	0.344234	0.295148	0.343691	0.233993	0.199965	0.271602	0.327691	0.235187	0.0281845	0.0358334	0.0245731	0.144051	609	343	952	383
NDTPCGTTIGPILASR	1614.8	E7ETB3;Q9ULA0;E7EMB6	E7ETB3	DNPEP	Aspartyl aminopeptidase	57.499	67459	76955	53679	9944.6	8978.5	15035	162430	138690	105220	15850	6577.8	10484	0.128477	0.104482	0.218805	0.0889051	0.0452805	0.0906105	0.150588	0.074932	0.0602838	0.0256931	0.116159	0.303123	209	743	952	384
LLHEMILVCDAYR	1574.79	P53618;E9PP73;E9PP63;E9PKQ1	P53618	COPB1	Coatomer subunit beta	34.179	79588	107710	93176	9722.7	15649	14651	154520	132140	140490	13481	14687	13432	0.108864	0.126857	0.135875	0.0802436	0.100029	0.087265	0.123865	0.0891793	0.013752	0.0100308	0.0242408	0.142686	614	339	953	385
DINAYNCEEPTEK	1524.64	P30041	P30041	PRDX6	Peroxiredoxin-6	38.674	77744	85373	75201	63426	74400	68891	41718	30923	34124	25244	18549	14988	0.449288	0.465661	0.478104	0.37699	0.374939	0.30518	0.464351	0.35237	0.0144527	0.0408804	0.0110476	0.119848	721	233	954	386
EILGTAQSVGCNVDGR	1617.78	P30050;P30050-2	P30050	RPL12	60S ribosomal protein L12	74.789	319730	339780	258840	73229	84148	96770	493780	397250	402400	58522	54722	85132	0.186353	0.198496	0.272124	0.10596	0.121074	0.174618	0.218991	0.133884	0.0464134	0.0360772	0.0662291	0.213697	381	574	955	387
GALEGSSCPFR	1122.51	A0A087WT44;P30519-2;P30519	A0A087WT44	HMOX2	Heme oxygenase 2	31.478	352640	429920	354170	179260	159010	134690	342780	273720	301700	89081	81469	75983	0.337018	0.269998	0.275519	0.206272	0.229368	0.201182	0.294178	0.212274	0.037203	0.015021	0.024103	0.141714	620	338	958	388
DVTSETSCPTK	1166.51	Q8NEN9	Q8NEN9	PDZD8	PDZ domain-containing protein 8	53.013	52037	71215	47356	10164	11221	20811	209710	180420	167400	26216	5962.3	24565	0.163406	0.136118	0.305294	0.11112	0.0319896	0.127966	0.201606	0.0903584	0.0908274	0.0512459	0.138365	0.348535	155	805	960	389
ALCADLSPR	944.475	Q5T6H7;Q9NQW7-2;Q9NQW7;Q9NQW7-4;Q9NQW7-3;Q5T6H2	Q5T6H7	XPNPEP1	Xaa-Pro aminopeptidase 1	64.485	951210	1151700	868220	20042	20724	26687	1365500	1109000	1104200	10601	5865.6	23194	0.0206352	0.0176762	0.029821	0.00770365	0.00526126	0.0205731	0.0227108	0.0111793	0.00633284	0.00822639	0.126704	0.307816	199	767	966	390
CPLAYYGCTYSQR	1523.65	Q8TB52	Q8TB52	FBXO30	F-box only protein 30	43.991	29131	27518	33456	13266	7886	15567	224550	218110	176020	51334	38018	49462	0.312899	0.222743	0.317545	0.186071	0.148434	0.219361	0.284396	0.184622	0.0534433	0.035486	0.0544415	0.18764	448	519	967	391
VCLCQGSAGSGAIGPVEAAIR	1957.97	Q9Y3E2	Q9Y3E2	BOLA1	BolA-like protein 1	30.21	46134	58159	37491	9846.4	12813	14501	55396	34837	44424	7760.1	6520.3	4166	0.17589	0.180536	0.278908	0.122872	0.157658	0.0857378	0.211778	0.122089	0.0581828	0.0359664	0.0856258	0.239204	325	645	970	392
CYGFVTMSTAEEATK	1636.71	Q15424-2;Q15424;Q15424-4;Q15424-3	Q15424-2	SAFB	Scaffold attachment factor B1	63.754	87591	105020	89149	22033	20884	36827	44642	39778	34318	4997.8	4164.4	7123.6	0.200987	0.165872	0.292333	0.100681	0.0947695	0.171895	0.219731	0.122449	0.0652809	0.0429237	0.0972501	0.253938	294	676	970	393
LVVECVMNNVTCTR	1579.75	Q01469;I6L8B7	Q01469	FABP5	Fatty acid-binding protein, epidermal	109.83	2289600	2967900	2086700	205100	190640	210530	1397800	1315600	1146900	69982	47106	75554	0.0822143	0.060357	0.0916452	0.0476787	0.034568	0.0618052	0.0780721	0.0480173	0.0160501	0.0136218	0.0687369	0.211098	390	586	976	394
GNSPPSSGEACREEK	1546.67	P41227;P41227-2	P41227	NAA10	N-alpha-acetyltransferase 10	76.156	182490	211910	164000	24256	19444	18940	1944800	1518700	1503400	123650	112180	128890	0.117323	0.0840444	0.103531	0.0597791	0.068785	0.0789627	0.101633	0.0691756	0.0167202	0.00959777	0.0434173	0.167081	517	464	981	395
LHAVNAEECNVLQGR	1651.81	A0A0C4DGA2;O75521-2;O75521	A0A0C4DGA2	ECI2	Enoyl-CoA delta isomerase 2, mitochondrial	73.36	94964	119020	104550	26747	17651	13956	141560	112090	108920	10099	9580.3	13126	0.219758	0.12915	0.117766	0.0665902	0.0787398	0.10755	0.155558	0.0842932	0.0558896	0.0210368	0.1076	0.2661	269	717	986	396
DGLLENQTPEFFQDVCKPK	2207.06	P49327;A0A0U1RQF0	P49327	FASN	Fatty acid synthase;[Acyl-carrier-protein] S-acetyltransferase;[Acyl-carrier-protein] S-malonyltransferase;3-oxoacyl-[acyl-carrier-protein] synthase;3-oxoacyl-[acyl-carrier-protein] reductase;3-hydroxyacyl-[acyl-carrier-protein] dehydratase;Enoyl-[acyl-carrier-protein] reductase;Oleoyl-[acyl-carrier-protein] hydrolase	19.49	48077	46259	36913	8679.7	9605.4	17028	209070	140430	158820	14194	11101	31942	0.152928	0.171941	0.315678	0.063575	0.0732589	0.167444	0.213516	0.101426	0.0889844	0.0573781	0.140632	0.323281	177	810	987	397
VRGLPWSCSADEVQR	1701.83	G8JLB6;P31943;E9PCY7;D6RIU0;D6RBM0;D6RFM3;D6RIT2;E7EQJ0;D6RAM1;E5RGV0;D6R9T0;D6RDU3;D6RJ04;D6RIH9;E7EN40;D6RDL0;D6RF17;D6R9D3	G8JLB6	HNRNPH1	Heterogeneous nuclear ribonucleoprotein H;Heterogeneous nuclear ribonucleoprotein H, N-terminally processed	53.374	326210	361050	280820	383120	395110	360240	406820	348590	379090	322140	299310	310220	0.540115	0.522522	0.561944	0.441917	0.461969	0.450044	0.541527	0.45131	0.0197492	0.0100859	0.00213838	0.0791449	902	87	989	398
CQASTTVNPAPGAK	1343.65	P41214-2;P41214	P41214-2	EIF2D	Eukaryotic translation initiation factor 2D	39.947	62468	83691	48283	95097	106260	100590	80033	59193	59236	57039	13074	61351	0.603541	0.559407	0.675677	0.416124	0.180912	0.50877	0.612875	0.368602	0.0586939	0.169016	0.0772621	0.220814	369	623	992	399
FLLADNLYCK	1198.61	P61758;B4DWR3	P61758	VBP1	Prefoldin subunit 3	61.65	367230	455830	356840	48874	36558	56716	152910	138550	123590	13199	6087.5	8902.7	0.117456	0.0742463	0.137142	0.0794599	0.042088	0.0671939	0.109615	0.0629139	0.0321728	0.01905	0.0965219	0.241123	320	673	993	400
ELCQGLGQPGSVLR	1455.75	P13489;H0YCR7	P13489	RNH1	Ribonuclease inhibitor	56.569	43521	59255	45689	14105	13766	18152	60809	59114	54570	11104	8836.4	12302	0.244768	0.188521	0.284331	0.154409	0.130042	0.183963	0.239207	0.156138	0.0481466	0.0270023	0.0596432	0.185265	455	539	994	401
CGFAGETGPR	993.434	G3V524;G3V2Q5;G3V5Y4;F6S9Y6;V9GYX7;Q9NZ32	G3V524	ACTR10	Actin-related protein 10	112.11	102500	113230	83026	22975	15930	22990	171810	173950	152210	23876	15676	18645	0.183104	0.123335	0.216854	0.122012	0.082668	0.109128	0.174431	0.104602	0.0473587	0.0200585	0.0783769	0.222082	365	630	995	402
CECQDGENQSVYQNLCR	1987.78	P18084;V9GZ57;H7C5U2	P18084	ITGB5	Integrin beta-5;Integrin beta	29.099	19781	27870	31483	131800	139660	146450	24639	17267	25209	48300	47330	49366	0.869502	0.833642	0.823063	0.662197	0.732697	0.661964	0.842069	0.685619	0.0243397	0.0407702	0.00466132	0.0892645	860	139	999	403
LCMSLMQNK	1066.5	Q99460;A0A087WW66;Q99460-2;C9J9M4;H7BZR6	Q99460	PSMD1	26S proteasome non-ATPase regulatory subunit 1	23.32	46186	71532	33348	12596	16386	18307	149770	133760	148980	25669	19193	26494	0.214283	0.186378	0.354409	0.146313	0.125483	0.150985	0.25169	0.140927	0.0900447	0.0135775	0.102865	0.251872	297	703	1000	404
GFGHIGIAVPDVYSACK	1732.86	Q04760-2;Q04760	Q04760-2	GLO1	Lactoylglutathione lyase	70.529	443490	510280	434890	25334	15048	34412	499900	424370	391140	19379	3106.7	11161	0.0540373	0.028645	0.0733259	0.0373191	0.00726753	0.0277429	0.0520027	0.0241098	0.0224099	0.0153516	0.14994	0.333832	169	837	1006	405
ECPAIDYTR	1066.48	S4R3N1;Q9Y3A3-2;Q9Y3A3-3;Q9Y3A3;B4DM50	S4R3N1	HSPE1-MOB4;MOB4	MOB-like protein phocein	52.278	61702	79850	55572	19719	22149	15275	188280	131440	164470	46518	20557	26701	0.242186	0.217149	0.215605	0.198119	0.135246	0.139671	0.22498	0.157679	0.0149204	0.0350923	0.0377707	0.154371	574	433	1007	406
CGPMVLDALIK	1158.61	P21912;A0A087WXX8;A0A087WWT1	P21912	SDHB	Succinate dehydrogenase [ubiquinone] iron-sulfur subunit, mitochondrial	39.918	26968	33585	26274	9041.2	7098.6	11139	29259	26076	22339	2116.5	3564.7	5801.6	0.25108	0.174483	0.297731	0.0674571	0.120264	0.206165	0.241098	0.131295	0.0622272	0.0700087	0.112157	0.263945	277	730	1007	407
HFTCNVLPR	1085.54	E9PGM4;Q04446	E9PGM4	GBE1	1,4-alpha-glucan-branching enzyme	37.812	137690	156390	117680	35284	46089	35020	123250	113800	96437	21130	14291	22949	0.203984	0.227624	0.229339	0.14635	0.111569	0.192225	0.220316	0.150048	0.0141691	0.040455	0.0468994	0.166815	519	489	1008	408
SNSLIHTECLSQVQR	1713.85	O43929;C9JGH7;C9J2X8;Q53SE3	O43929	ORC4;ORC4L	Origin recognition complex subunit 4	53.491	93876	106890	91486	38839	30253	32842	126900	97083	101430	25775	26411	17913	0.29265	0.220595	0.264156	0.168823	0.213865	0.150097	0.259133	0.177595	0.0362892	0.0327765	0.0446467	0.164093	532	477	1009	409
GCDVVVIPAGVPR	1280.69	P40926;P40926-2	P40926	MDH2	Malate dehydrogenase, mitochondrial	92.112	676530	783440	537020	141590	85353	108560	588860	380320	414380	30498	22430	61594	0.173068	0.0982432	0.168159	0.0492413	0.0556921	0.129406	0.14649	0.0781132	0.0418549	0.044538	0.1247	0.273083	253	757	1010	410
TYFSCTSAHTSTGDGTAMITR	2206.96	P31040-2;P31040;D6RFM5	P31040-2	SDHA	Succinate dehydrogenase [ubiquinone] flavoprotein subunit, mitochondrial	48.656	69913	104060	53826	38781	19647	24629	33012	27127	33135	5171.1	5444.9	6050.2	0.356791	0.158819	0.313925	0.135429	0.167166	0.1544	0.276512	0.152332	0.104154	0.0159691	0.110789	0.258923	287	726	1013	411
ECWPLVQK	1001.5	Q13601;Q13601-2	Q13601	KRR1	KRR1 small subunit processome component homolog	34.173	249600	293350	259200	19748	11034	10100	244420	215250	190010	4961.7	3713.9	7092.5	0.0733178	0.0362503	0.0375046	0.019896	0.0169612	0.0359838	0.0490242	0.0242804	0.0210482	0.0102412	0.141073	0.305156	203	811	1014	412
LCIEVTPQSK	1116.58	P61221;D6R9I9;D6RGF4	P61221	ABCE1	ATP-binding cassette sub-family E member 1	66.92	299980	337430	272320	252850	252140	243170	234860	212150	187250	126360	101200	117620	0.457374	0.427668	0.471726	0.349815	0.322962	0.385804	0.452256	0.35286	0.0224706	0.0315316	0.0112785	0.107782	781	234	1015	413
VCENIPIVLCGNK	1400.72	P62826;J3KQE5;F5H018;B5MDF5;B4DV51	P62826	RAN	GTP-binding nuclear protein Ran	66.498	643680	837990	646330	194450	193340	183440	997890	799290	765750	153800	131990	168910	0.232005	0.187467	0.221073	0.133543	0.14173	0.180718	0.213515	0.151997	0.0232111	0.0252079	0.0358886	0.147593	596	419	1015	414
IEPEPFENCLLRPGSPAR	2024.01	P48637;P48637-2	P48637	GSS	Glutathione synthetase	38.261	139730	160380	120380	23639	14367	17501	127960	83802	110030	8809.7	8209.3	6897.8	0.144697	0.082216	0.126928	0.0644127	0.0892206	0.058992	0.117947	0.0708751	0.0321942	0.0161172	0.086245	0.221194	368	647	1015	415
VYVIEPHSMEFAPCQVEAR	2204.04	Q8TEM1;Q8TEM1-2	Q8TEM1	NUP210	Nuclear pore membrane glycoprotein 210	58.98	93394	86278	85326	261440	245210	250770	82371	68748	63879	103480	56290	112980	0.736795	0.739725	0.746126	0.55679	0.450183	0.638814	0.740882	0.548596	0.00477183	0.094582	0.0245206	0.130497	677	342	1019	416
ESCLEAYTGIVQGLK	1609.8	Q14974;Q14974-2;J3KTM9	Q14974	KPNB1	Importin subunit beta-1	69.345	114530	164410	109310	18059	29889	25267	121830	87138	111510	18059	9137.5	12531	0.136203	0.15383	0.187751	0.129095	0.0949099	0.101023	0.159261	0.108343	0.0261999	0.0182302	0.0506878	0.167311	514	505	1019	417
ILVALCGGN	858.463	P04083	P04083	ANXA1	Annexin A1	119.89	1044300	1171400	943230	62209	79199	75745	1369200	1118700	1082200	36623	38101	67266	0.056221	0.0633289	0.0743345	0.0260509	0.0329365	0.0585193	0.0646281	0.0391689	0.0091264	0.0171079	0.085332	0.21748	376	643	1019	418
DVCTFLR	852.416	P08574	P08574	CYC1	Cytochrome c1, heme protein, mitochondrial	110.34	291340	394180	264060	14316	27808	25176	385890	352370	309120	9158.5	10751	18256	0.046837	0.0658976	0.0870431	0.0231832	0.0296072	0.0557646	0.0665926	0.036185	0.0201121	0.017258	0.11781	0.264897	271	748	1019	419
CGDSVYAAEK	1041.44	F8VQR7;F8VW96;Q16527	F8VQR7	CSRP2	Cysteine and glycine-rich protein 2	93.096	176290	262150	176190	54743	57683	47516	280910	247000	253780	39237	50674	43843	0.236949	0.180353	0.212404	0.122559	0.170233	0.147311	0.209902	0.146701	0.0283805	0.0238428	0.0418334	0.155584	569	452	1021	420
TCSEAIQQLR	1147.57	D6RC71;D6RF48;Q9P2W9	D6RC71	STX18	Syntaxin-18	74.533	48480	57351	49684	20564	14455	17565	68163	55664	46731	10154	5494.9	13574	0.297839	0.201306	0.261193	0.129653	0.0898463	0.225089	0.253446	0.148196	0.0487305	0.0695022	0.0982419	0.233049	341	681	1022	421
VLISDSLDPCCRK	1447.72	O43175	O43175	PHGDH	D-3-phosphoglycerate dehydrogenase	35.204	545960	657860	493010	156670	139830	141310	500150	486390	404490	89993	75911	78500	0.222977	0.175294	0.222774	0.152494	0.135001	0.162529	0.207015	0.150008	0.0274714	0.0139316	0.0327261	0.139887	629	394	1023	422
FCIDSENR	982.418	Q9Y2H1-2;Q9Y2H1	Q9Y2H1-2	STK38L	Serine/threonine-protein kinase 38-like	52.482	108130	138850	118010	17349	3710.4	14515	125010	118660	101110	1653	3745.2	6383.3	0.138262	0.0260269	0.109527	0.0130504	0.0305967	0.0593832	0.0912718	0.0343435	0.0583019	0.0233926	0.191589	0.424493	91	932	1023	423
GSDFDCELR	1040.42	P61978;P61978-2;P61978-3;Q5T6W2	P61978-3	HNRNPK	Heterogeneous nuclear ribonucleoprotein K	40.386	231260	262480	221050	22891	13991	18285	1059000	881440	819230	38738	30859	50605	0.0900685	0.0506057	0.0763992	0.0352889	0.0338255	0.0581777	0.0723578	0.0424307	0.0200394	0.0136569	0.0993682	0.231805	342	684	1026	424
LFGNMEGDCPSDWKTDSTCR	2260.92	P02786;G3V0E5	P02786	TFRC	Transferrin receptor protein 1;Transferrin receptor protein 1, serum form	84.493	198540	226660	238520	997560	1017500	970420	58784	36425	50108	111940	94965	89434	0.834011	0.817821	0.802703	0.655678	0.722772	0.640911	0.818178	0.67312	0.0156567	0.0436288	0.0056159	0.0847552	878	156	1034	425
ILEGSGATEFHCSAR	1576.73	Q9NTM9	Q9NTM9	CUTC	Copper homeostasis protein cutC homolog	98.531	193110	233710	208710	38221	27665	23087	217250	167940	174680	12532	11751	18605	0.165222	0.105844	0.0996001	0.0545386	0.0653956	0.0962568	0.123555	0.0720637	0.0362192	0.0216437	0.102058	0.234145	337	697	1034	426
LATCPFNAR	991.491	G3V1V4;Q8WW33	G3V1V4	GTSF1	Gametocyte-specific factor 1	51.059	194010	234660	168450	20615	22279	13389	357500	308910	283130	23700	15144	20850	0.0960513	0.0867093	0.0736311	0.0621721	0.046733	0.06859	0.0854639	0.059165	0.0112619	0.0112345	0.045767	0.159718	554	482	1036	427
TTANAIYCPPK	1177.58	O00231;O00231-2;J3QS13	O00231	PSMD11	26S proteasome non-ATPase regulatory subunit 11	33.409	199040	250120	204760	56448	54095	42934	469490	402710	388470	77457	66735	61963	0.220942	0.177818	0.173335	0.141617	0.142157	0.137563	0.190698	0.140446	0.0262874	0.00251099	0.0300435	0.132838	663	375	1038	428
ISEACSLAQQSGDHR	1600.73	P52948-6;P52948-5;P52948;P52948-2;H7C3P6	P52948-6	NUP98	Nuclear pore complex protein Nup98-Nup96;Nuclear pore complex protein Nup98;Nuclear pore complex protein Nup96	48.823	70572	64470	61867	24275	15291	14608	283510	248000	227980	48900	25582	46514	0.255939	0.19171	0.191017	0.147107	0.0935076	0.169454	0.212888	0.13669	0.037284	0.0390301	0.0708142	0.192417	438	600	1038	429
EHSVFTGVAIVHCSSK	1699.84	O95671-3;O95671-2;O95671	O95671-3	ASMTL	N-acetylserotonin O-methyltransferase-like protein	34.485	58671	54444	62719	20003	11812	13046	96605	94822	82776	21197	8763.2	7491.9	0.254252	0.178278	0.17219	0.179938	0.084599	0.0829963	0.201573	0.115844	0.0457222	0.0555122	0.107877	0.240559	321	718	1039	430
VWCTTNEGEPMR	1421.61	Q5T4S7-3;Q5T4S7-4;Q5T4S7;Q5T4S7-2;X6R960	Q5T4S7-3	UBR4	E3 ubiquitin-protein ligase UBR4	44.616	39189	33644	43796	10023	9417.6	4220.2	81660	84718	77894	9476.9	8736.5	6288.2	0.20367	0.218701	0.0878912	0.103985	0.093484	0.0746975	0.170087	0.0907223	0.0715795	0.0148379	0.13321	0.272958	254	785	1039	431
YIGENLQLLVDRPDGTYCFR	2371.16	J3QLW7;Q9Y221-2;Q9Y221	J3QLW7	NIP7	60S ribosome subunit biogenesis protein NIP7 homolog	45.257	168570	185410	172730	26187	16738	15050	199700	166330	138570	14680	7063	9495.5	0.13446	0.0828007	0.080147	0.0684765	0.0407341	0.0641304	0.0991359	0.0577803	0.0306203	0.0149216	0.103315	0.234451	335	707	1042	432
EYCISSDDLFSLPYCPGK	2035.89	E9PIR7;F8W809;A0A087WSW9;A0A182DWI3;A0A087WSY9;Q16881-5;Q16881-2;Q16881-4;Q16881-3;Q16881-6;Q16881;E2QRB9;Q16881-7	E9PIR7	TXNRD1	Thioredoxin reductase 1, cytoplasmic	44.005	293140	378410	265780	17364	23429	8090.7	238210	254250	263200	1979.7	4480.1	12188	0.055922	0.0583044	0.029542	0.00824224	0.0173157	0.0442576	0.0479228	0.0232718	0.0159627	0.0187319	0.15778	0.313712	188	854	1042	433
GCPPVFNTLR	1102.56	Q9BXJ9	Q9BXJ9	NAA15	N-alpha-acetyltransferase 15, NatA auxiliary subunit	64.374	371150	514530	355200	45758	44819	40723	1041600	968950	843820	58410	82924	60964	0.109756	0.0801271	0.102856	0.0530995	0.0788345	0.0673796	0.0975795	0.0664379	0.015503	0.0128933	0.0555147	0.166943	518	525	1043	434
CSVCPDYDLCSVCEGK	1719.66	Q13501;E7EMC7;Q13501-2;E9PFW8;C9JRJ8;E3W990	Q13501	SQSTM1	Sequestosome-1	55.885	182020	282200	173850	86971	90762	102120	106670	107970	88675	39165	17478	18068	0.323323	0.243355	0.37004	0.268557	0.139325	0.169266	0.312239	0.192383	0.064066	0.0676463	0.0897918	0.210322	391	654	1045	435
RYCDPVVLTYQAER	1711.84	A5YKK6-2;A5YKK6;A5YKK6-3	A5YKK6-2	CNOT1	CCR4-NOT transcription complex subunit 1	61.409	19683	20664	11098	4540.8	7512.8	6650.1	37581	24161	32937	10850	2947.2	4394.8	0.187452	0.266631	0.374694	0.22403	0.10872	0.117723	0.276259	0.150158	0.0939914	0.0641336	0.127346	0.264769	274	771	1045	436
TAGCVTGGEEIYLLCDK	1770.82	P19838;P19838-2;P19838-3;D6RF93	P19838	NFKB1	Nuclear factor NF-kappa-B p105 subunit;Nuclear factor NF-kappa-B p50 subunit	42.277	170750	271320	172490	61820	52057	66087	102530	81952	55646	16275	6489.3	13052	0.265812	0.160979	0.277005	0.136989	0.0733741	0.189991	0.234599	0.133451	0.0640016	0.0583889	0.113212	0.245003	315	732	1047	437
ASLNGADIYSGCCTLK	1614.74	P14866;M0QXS5;P14866-2;M0R1W6;B4DVF8	P14866	HNRNPL	Heterogeneous nuclear ribonucleoprotein L	48.547	367240	463280	337810	68102	70905	81736	2194000	1920600	1692200	262880	199850	242310	0.156433	0.132735	0.19482	0.106997	0.0942489	0.125257	0.161329	0.108834	0.0313308	0.0155852	0.0601529	0.170948	506	542	1048	438
VGVLTVSDSCFR	1281.64	F5H039;Q9NQX3;Q9NQX3-2;G3V582;G3V4R0;G3V355	F5H039	GPHN	Gephyrin;Molybdopterin adenylyltransferase;Molybdopterin molybdenumtransferase	49.423	45510	60367	53761	11335	13305	11705	113680	81941	79333	14509	11435	15749	0.199402	0.180598	0.178795	0.113184	0.122462	0.165636	0.186265	0.133761	0.0114126	0.0279918	0.0396137	0.143802	611	442	1053	439
HGFCGIPITDTGR	1372.66	H0Y4R1;P12268;E7ETK5	H0Y4R1	IMPDH2	Inosine-5-monophosphate dehydrogenase 2	48.115	199410	252860	176100	65232	47490	60896	111680	101110	114960	22233	16886	14195	0.246491	0.158116	0.256949	0.166026	0.143107	0.109907	0.220519	0.13968	0.0542952	0.028216	0.0840167	0.198313	421	638	1059	440
QCSSGLQAVASIAGGIR	1616.83	P09110;H7C131;P09110-2	P09110	ACAA1	3-ketoacyl-CoA thiolase, peroxisomal	39.338	13341	30715	17059	8053.4	11157	9669.3	22269	14100	20463	7005.3	3846.4	6785.5	0.376426	0.266455	0.361763	0.239299	0.214327	0.249023	0.334881	0.234216	0.0597106	0.0178976	0.048957	0.155274	570	496	1066	441
ACGLNFADLMAR	1280.6	Q99536;K7ERT7	Q99536	VAT1	Synaptic vesicle membrane protein VAT-1 homolog	34.386	145320	175360	137960	30812	31423	30381	91424	91030	73906	5183.2	3623.9	15735	0.174937	0.151961	0.180473	0.0536523	0.0382858	0.175534	0.169124	0.0891572	0.0151187	0.0751976	0.145262	0.278048	242	825	1067	442
LVCTDIADVSVK	1261.66	O43148;O43148-2;K7EP06	O43148	RNMT	mRNA cap guanine-N7 methyltransferase	39.581	100200	124860	107770	16265	15910	17257	132790	114770	105740	4096.5	3861.5	16774	0.139656	0.113021	0.138026	0.0299263	0.0325504	0.136915	0.130234	0.0664639	0.0149293	0.0610265	0.153559	0.29214	223	846	1069	443
HCECSTDEVNSEDMDAYCRK	2333.87	P05556;P05556-2;P05556-5;P05556-4;P05556-3	P05556	ITGB1	Integrin beta-1	39.237	42215	63028	58994	332340	365500	324940	33991	22465	26809	86897	66555	84532	0.887293	0.85292	0.846343	0.718822	0.747641	0.759217	0.862185	0.741894	0.021991	0.0208017	0.00233498	0.0652591	979	92	1071	444
DWVIPPISCPENEK	1625.78	J3QKP1;H3BVI7;H3BNC6;A0A087WX17;A0A087WU43;A0A087WXI5;P12830-2;P12830	J3QKP1	CDH1	Cadherin-1;E-Cad/CTF1;E-Cad/CTF2;E-Cad/CTF3	38.799	35946	40157	24164	8732.6	13454	10499	77714	54016	67579	18137	9302.9	13336	0.195454	0.250956	0.302888	0.189221	0.146921	0.164815	0.249766	0.166986	0.0537269	0.0212331	0.0680737	0.174854	490	582	1072	445
MDVTSCISYR	1173.52	Q9Y6Y0;H0Y5Y2	Q9Y6Y0	IVNS1ABP	Influenza virus NS1A-binding protein	36.585	84100	127090	90058	29786	12795	21164	122150	107960	91417	12054	9722.9	11005	0.261542	0.091468	0.190286	0.0898185	0.0826195	0.107448	0.181099	0.0932952	0.0854085	0.012774	0.153032	0.288056	228	844	1072	446
SLHDALCVIR	1125.6	P48643;B7ZAR1;E9PCA1;E7ENZ3;P48643-2	P48643	CCT5	T-complex protein 1 subunit epsilon	27.644	250050	290380	255630	15968	12877	13746	499180	428910	418260	19784	17037	13248	0.060026	0.0424623	0.051029	0.0381221	0.0382041	0.0307016	0.0511725	0.0356759	0.00878272	0.00430807	0.0517042	0.156661	564	510	1074	447
STDSQCGTVIDVNIDCAVK	1966.9	Q9C0C9	Q9C0C9	UBE2O	E2/E3 hybrid ubiquitin-protein ligase UBE2O	22.221	34207	48119	28418	12392	7906.3	8031.5	47620	45494	40149	2407.7	4945.6	9229	0.265928	0.14112	0.220346	0.0481273	0.0980499	0.186905	0.209132	0.111027	0.0631554	0.0702932	0.146552	0.274989	249	829	1078	448
RGTTVYLCEK	1168.59	Q9Y2L1;G3V1J5;Q9Y2L1-2;F2Z2C0	Q9Y2L1	DIS3	Exosome complex exonuclease RRP44	22.232	82435	96751	78141	130090	113120	127810	51203	48130	35258	39965	13271	34440	0.612116	0.538998	0.620585	0.438367	0.216137	0.494132	0.590566	0.382878	0.0448598	0.14707	0.0794185	0.188208	446	633	1079	449
GTINFLHADCDK	1332.61	Q9BS26	Q9BS26	ERP44	Endoplasmic reticulum resident protein 44	27.862	23007	19682	23346	71863	75153	63584	24396	10111	20556	34696	20208	24274	0.757489	0.792461	0.731439	0.587152	0.666513	0.541468	0.760463	0.598378	0.0306192	0.0632738	0.0162128	0.104103	800	280	1080	450
LCNYLSHHLTISPQSGNFR	2186.07	Q9H074;Q9H074-3;Q9H074-2;D6REB4;D6RJF2;D6R9H8;D6RJ02	Q9H074	PAIP1	Polyadenylate-binding protein-interacting protein 1	60.062	27603	44028	28423	7238.1	17229	4140.8	84177	69210	80023	12853	6977.4	11498	0.207746	0.281258	0.12716	0.132464	0.0915821	0.125632	0.205388	0.11656	0.0770761	0.0218992	0.12725	0.246027	311	770	1081	451
GGGSCVLCCGDLEATALGR	1780.79	Q86UK7-2;Q86UK7-3;Q86UK7	Q86UK7-2	ZNF598	Zinc finger protein 598	11.956	123250	157640	111910	46205	33156	43976	157890	136330	121340	29726	23986	24847	0.272668	0.173777	0.282104	0.158441	0.149617	0.169967	0.24285	0.159342	0.0600043	0.010205	0.0762894	0.183008	462	620	1082	452
KQIWTLEQPPDEAGSAAVCLR	2311.16	Q16658	Q16658	FSCN1	Fascin	65.784	116090	105760	97062	25189	24478	23350	63477	72463	55214	4196.7	9365.1	11583	0.178293	0.187948	0.193918	0.0620138	0.114448	0.173406	0.186719	0.116623	0.00788462	0.0557279	0.0971985	0.204406	408	675	1083	453
RITITECGQI	1132.59	P49792	P49792	RANBP2	E3 SUMO-protein ligase RanBP2	40.386	75785	94373	67726	15706	23242	22767	186880	171530	168720	33485	24968	29651	0.171667	0.197611	0.251589	0.151952	0.127065	0.149472	0.206956	0.14283	0.0407719	0.0137091	0.0611919	0.161058	545	545	1090	454
CSGPGLSPGMVR	1159.55	P21333-2;P21333;Q5HY54;Q60FE5;A0A087WWY3	P21333-2	FLNA	Filamin-A	87.667	200830	221180	158850	67562	76963	55769	647890	672340	589180	162520	91747	161300	0.251729	0.258141	0.259851	0.20054	0.120074	0.214929	0.256574	0.178515	0.00428205	0.0511197	0.0578467	0.157539	560	533	1093	455
MCLVYPASK	1010.49	Q14008-2;Q14008;Q14008-3	Q14008-2	CKAP5	Cytoskeleton-associated protein 5	34.781	137510	177610	134770	35396	40216	16744	214020	181220	204450	27938	4391	30151	0.204712	0.184624	0.110511	0.115466	0.023657	0.12852	0.166616	0.0892146	0.0496154	0.0571485	0.151189	0.271281	255	839	1094	456
GHALLIDCR	996.517	P51570;P51570-2	P51570	GALK1	Galactokinase	40.724	294610	362030	255830	34098	25428	28440	254970	201720	229790	19493	10792	13138	0.103733	0.0656278	0.100046	0.0710223	0.050783	0.0540819	0.0898023	0.0586291	0.0210168	0.0108589	0.0845607	0.185174	456	640	1096	457
IDCVSKNEDIPNVAVYPHNGMIDLK	2783.36	P54709	P54709	ATP1B3	Sodium/potassium-transporting ATPase subunit beta-3	15.862	24308	15546	8016.2	31724	53286	46682	26507	18671	26439	23435	19809	30074	0.566176	0.774146	0.853447	0.469244	0.514787	0.532161	0.731256	0.505397	0.14836	0.0324922	0.0616017	0.160437	549	549	1098	458
IWDTASGQCLK	1220.59	P61964	P61964	WDR5	WD repeat-containing protein 5	86.014	336300	420060	315150	110150	89988	79557	86031	66401	64015	19766	8307.9	7578.3	0.246724	0.17643	0.20156	0.186829	0.111204	0.105852	0.208238	0.134628	0.0356196	0.0452866	0.0913364	0.189423	442	657	1099	459
CLLAASPENEAGGLK	1471.73	Q9NW13;Q9NW13-2	Q9NW13	RBM28	RNA-binding protein 28	95.264	76060	113910	59219	9769.8	7655.8	15215	99541	88499	84462	6054.1	3344.8	7627	0.113828	0.0629766	0.204409	0.0573332	0.0364184	0.0828221	0.127071	0.0588579	0.0716404	0.0232394	0.191791	0.334243	168	933	1101	460
ELHGQNPVVTPCNK	1534.76	F8WJN3;Q16630-3;Q16630;Q16630-2	F8WJN3	CPSF6	Cleavage and polyadenylation specificity factor subunit 6	37.525	183020	218680	172910	25677	38433	28828	77662	76323	63945	1493	6123.2	9979	0.123035	0.149479	0.142898	0.0188617	0.074269	0.13499	0.138471	0.0760403	0.0137668	0.0580844	0.144302	0.260314	284	820	1104	461
NSKHEELMLGDPCLK	1712.82	P07814;V9GYZ6	P07814	EPRS	Bifunctional glutamate/proline--tRNA ligase;Glutamate--tRNA ligase;Proline--tRNA ligase	56.793	127640	155390	132740	25064	20710	26877	127700	116240	83065	16219	7178.6	11003	0.164135	0.117604	0.168384	0.112695	0.0581647	0.116969	0.150041	0.0959429	0.0281717	0.0327866	0.0960657	0.194197	433	672	1105	462
CGDLLAASQVVNR	1344.68	Q8N1F7;H3BVG0;Q8N1F7-2;H3BPA9	Q8N1F7	NUP93	Nuclear pore complex protein Nup93	83.573	99633	134180	86752	32959	26047	24486	142680	122650	114380	33071	6926.2	16397	0.248575	0.162563	0.220123	0.18817	0.0534527	0.125381	0.21042	0.122335	0.0438189	0.0674101	0.130598	0.235538	329	777	1106	463
CGFCHVGEEENEAR	1578.62	A0A0D9SGE8;Q8IWS0-3;Q8IWS0;Q5JRC6;Q8IWS0-5;Q8IWS0-4;Q8IWS0-2	A0A0D9SGE8	PHF6	PHD finger protein 6	43.382	126920	148190	99398	42779	44101	39937	84929	59829	77611	23526	13752	13075	0.252088	0.229345	0.286626	0.216919	0.186896	0.144179	0.256019	0.182665	0.028842	0.0365545	0.0525154	0.146618	600	511	1111	464
FGSHCGIPEEYCVSGVNTWR	2239.98	Q9NZM1-6;Q9NZM1;Q9NZM1-3;Q9NZM1-2;H0YD14	Q9NZM1-6	MYOF	Myoferlin	34.649	112820	132770	111700	27457	26059	25740	112170	86604	84257	10717	15411	13875	0.195734	0.16407	0.187282	0.0872102	0.151066	0.141391	0.182362	0.126556	0.0163956	0.034416	0.0642859	0.158652	556	559	1115	465
IQALPTVPVTEEHVGSGLECPVCK	2505.26	K7EIY6;Q9BV68-2;Q9BV68	K7EIY6	RNF126	E3 ubiquitin-protein ligase RNF126	33.833	79575	80425	73990	24223	13865	13808	106590	84761	89970	14577	7720.5	14110	0.233367	0.147046	0.15727	0.120305	0.0834816	0.135569	0.179228	0.113118	0.0471636	0.0267769	0.102343	0.199872	418	699	1117	466
VACIGAWHPAR	1179.6	P39023;G5E9G0;H7C422;B5MCW2;Q92901	P39023	RPL3;RPL3L	60S ribosomal protein L3;60S ribosomal protein L3-like	42.718	87836	125540	69210	29484	31613	19824	131720	149280	143480	34060	7160.1	24316	0.251313	0.201161	0.222657	0.205453	0.045769	0.144914	0.225043	0.132045	0.025161	0.0806161	0.129142	0.231543	343	775	1118	467
VLLDAPCSGTGVISKDPAVK	1969.06	P46087;P46087-4;P46087-2;P46087-3	P46087	NOP2	Probable 28S rRNA (cytosine(4447)-C(5))-methyltransferase	31.753	40668	64185	46352	19581	14038	10644	76192	62060	57319	12508	3219.5	12713	0.325001	0.179461	0.18675	0.141015	0.0493187	0.181531	0.230404	0.123955	0.0820045	0.0677371	0.158042	0.269227	263	855	1118	468
VCEPCYEQLNR	1352.59	O14964-2;O14964;I3L1P5	O14964-2	HGS	Hepatocyte growth factor-regulated tyrosine kinase substrate	63.415	391440	520780	381490	113610	93982	122570	329320	281980	290350	57058	42615	47583	0.224948	0.152875	0.243165	0.147674	0.131287	0.140806	0.206996	0.139922	0.047747	0.00822935	0.074534	0.170076	508	611	1119	469
ELPIAFCQR	1075.55	Q07973-3;Q07973-2;Q07973	Q07973-3	CYP24A1	1,25-dihydroxyvitamin D(3) 24-hydroxylase, mitochondrial	33.263	93378	99106	59092	17189	9808.2	13072	122950	96982	82512	5513.1	6064.2	12175	0.155462	0.0900544	0.181143	0.0429158	0.0588493	0.128582	0.14222	0.0767822	0.046966	0.0455614	0.158286	0.2677	265	856	1121	470
CSPPSFTYK	1028.46	P28290;E9PHV5;P28290-2;P28290-3;E7EUL7	P28290	SSFA2	Sperm-specific antigen 2	42.336	388370	471630	401460	170750	136190	126560	1046300	1058300	952390	280860	206760	189280	0.305391	0.224063	0.239688	0.211625	0.163439	0.165792	0.256381	0.180285	0.043157	0.0271663	0.061033	0.152925	580	544	1124	471
LQAFGFCEYKEPESTLR	2016.96	P49756;P49756-2;P49756-3;E9PQU5	P49756	RBM25	RNA-binding protein 25	58.159	267920	341220	272830	49479	62519	66707	100230	90276	103030	17676	6023.8	13084	0.155889	0.15485	0.196465	0.149916	0.0625526	0.112682	0.169068	0.108384	0.023732	0.0438401	0.102672	0.193097	436	701	1137	472
RTCEEHQLCVVAVLPHILDTGAAGR	2687.36	Q15084-3;Q15084;Q15084-4;Q15084-5;Q15084-2	Q15084-3	PDIA6	Protein disulfide-isomerase A6	75.226	182380	223690	192450	190360	227260	207680	115120	95268	86489	86049	62630	73321	0.510705	0.503958	0.519031	0.427745	0.396648	0.458801	0.511231	0.427731	0.0075503	0.0310763	0.0106393	0.0774463	910	228	1138	473
CQCEEGFQLDPHTK	1633.69	J3KMZ9;H0YMD1;P01130-3;P01130-6;P01130-4;P01130-5;P01130;P01130-2;H0YM92	J3KMZ9	LDLR	Low-density lipoprotein receptor	20.23	63135	87528	61224	103360	107560	113570	86577	67327	69035	76559	72454	59368	0.620799	0.551341	0.649736	0.469296	0.518339	0.462357	0.607292	0.483331	0.0505692	0.0305164	0.022058	0.0991534	822	319	1141	474
LCAAAASILGKPADR	1455.79	P30046;B5MC82;P30046-2;A6NHG4;J3KQ18	P30046	DDT;DDTL	D-dopachrome decarboxylase;D-dopachrome decarboxylase-like protein	44.252	236800	272320	222410	25123	30155	29323	285780	262600	222460	30422	12857	15418	0.0959175	0.0996942	0.116485	0.0962107	0.0466752	0.0648147	0.104032	0.0692335	0.0109482	0.0250616	0.0922539	0.176851	483	659	1142	475
VGQCVVVFSQAPSGR	1532.78	X6RKU3;Q6P3S6	X6RKU3	FBXO42	F-box only protein 42	44.252	47355	36843	26723	50046	48420	45860	29241	14745	24374	18026	14622	15657	0.513814	0.56789	0.631828	0.381365	0.497906	0.391122	0.571177	0.423464	0.0590758	0.0646525	0.0431848	0.129954	681	462	1143	476
GPDAASKLPLVTPHTQCR	1889.98	P62191	P62191	PSMC1	26S protease regulatory subunit 4	53.504	97837	101740	85245	14588	17961	22816	229020	228880	216530	30698	15310	30423	0.129758	0.150049	0.21114	0.118197	0.0626971	0.123193	0.163649	0.101363	0.0423614	0.0335784	0.116678	0.208035	397	746	1143	477
SCGPASQSTLGLK	1247.62	Q9BXS6-7;Q9BXS6-4;Q9BXS6-6;Q9BXS6-3;Q9BXS6-5;Q9BXS6-2;Q9BXS6;H0YMD2	Q9BXS6-7	NUSAP1	Nucleolar and spindle-associated protein 1	87.831	138140	157440	124660	37529	32619	26708	197480	190810	155920	26955	15278	32156	0.213635	0.171626	0.176444	0.120102	0.0741334	0.170973	0.187235	0.121736	0.0229896	0.0484407	0.101824	0.186967	450	694	1144	478
SFAECAYGDCCK	1295.46	Q13443;A0AVL1;Q13443-2;F8WC54	Q13443	ADAM9	Disintegrin and metalloproteinase domain-containing protein 9	34.386	49529	45118	49321	633570	629760	603950	38668	32315	40500	219590	185960	189830	0.927494	0.933146	0.924501	0.850274	0.851953	0.824165	0.928381	0.842131	0.00439019	0.015581	0.00076624	0.0423466	1104	48	1152	479
YGDGGSTFQSTTGHCVHMR	2039.86	G8JLB6;P31943;E9PCY7;D6RIT2;H0YB39;H0YBG7;H0YBD7	G8JLB6	HNRNPH1	Heterogeneous nuclear ribonucleoprotein H;Heterogeneous nuclear ribonucleoprotein H, N-terminally processed	70.335	312570	393450	338450	61997	40858	57702	1089600	1027600	988630	137430	44785	94164	0.165516	0.0940761	0.145656	0.112002	0.0417621	0.0869639	0.135083	0.0802427	0.0368752	0.0355991	0.137478	0.226195	351	802	1153	480
CTPACISFGPK	1122.52	P34932;A0A087WYC1;A0A087WTS8;P34932-2	P34932	HSPA4	Heat shock 70 kDa protein 4	43.502	382250	494240	342580	73055	80372	92168	666050	554870	538260	85320	76126	73584	0.160453	0.139872	0.212003	0.113553	0.120644	0.120266	0.170776	0.118154	0.0371573	0.00398964	0.0712934	0.159977	552	602	1154	481
EAEHHCLLHSPIPVNCPIR	2164.07	Q9NUJ1;Q9NUJ1-2	Q9NUJ1	ABHD10	Mycophenolic acid acyl-glucuronide esterase, mitochondrial	60.246	787000	1054200	748310	175810	150010	173600	2495300	2494700	2109700	332190	277410	296850	0.182601	0.124571	0.188305	0.117486	0.100072	0.123351	0.165159	0.113636	0.0352655	0.0121076	0.0748912	0.162386	541	613	1154	482
VDCTANTNTCNK	1282.53	H7BZJ3;P30101	P30101	PDIA3	Protein disulfide-isomerase A3	137.16	14989000	18524000	17896000	22428000	23360000	18242000	21690000	17939000	20005000	17765000	15453000	13718000	0.599407	0.557731	0.504787	0.45026	0.462776	0.406785	0.553975	0.43994	0.0474214	0.0293874	0.0240052	0.100097	818	337	1155	483
WCEYGLTFTEK	1375.61	A0A0A0MR02;P45880;P45880-2;P45880-1;Q5JSD2;Q5JSD1;A2A3S1	A0A0A0MR02	VDAC2	Voltage-dependent anion-selective channel protein 2	43.604	339260	402340	294270	40089	46795	41236	197400	194270	191970	14205	16349	20967	0.105678	0.104189	0.122907	0.0671298	0.0776236	0.0984657	0.110925	0.081073	0.0104035	0.0159502	0.0532536	0.136152	647	513	1160	484
LCQDLPCFSR	1180.54	O14929;O14929-2	O14929	HAT1	Histone acetyltransferase type B catalytic subunit	54.776	878020	1177700	891830	76733	58111	58080	2843500	2486500	2349000	123670	111410	101710	0.0803695	0.0470226	0.0611426	0.0416794	0.0428845	0.0415023	0.0628449	0.0420221	0.0167385	0.000752108	0.0977057	0.174793	492	678	1170	485
LFQECCPHSTDR	1434.6	P61978;P61978-2;P61978-3;Q5T6W2	P61978-3	HNRNPK	Heterogeneous nuclear ribonucleoprotein K	138.24	535200	715970	532660	113790	133900	129170	1438000	1281300	1230500	253020	195570	171660	0.175334	0.157554	0.195171	0.149626	0.132422	0.122425	0.176019	0.134824	0.0188181	0.0137584	0.0376274	0.115792	739	432	1171	486
SLRECELYVQK	1366.69	P10644;K7EPB2;P10644-2;K7EMZ6;K7EIE5;K7EID3;K7EJ40;K7EK41;K7EMU2;K7EPR5;K7EQK3;X6RAV4	P10644	PRKAR1A	cAMP-dependent protein kinase type I-alpha regulatory subunit;cAMP-dependent protein kinase type I-alpha regulatory subunit, N-terminally processed	33.542	287040	365800	309010	39539	31656	32888	214310	176030	164200	21855	6243.2	9216.4	0.12107	0.0796466	0.0961924	0.0925412	0.0342519	0.0531461	0.0989697	0.0599797	0.020851	0.0297395	0.136505	0.217498	375	796	1171	487
DVVICPDASLEDAKK	1601.8	Q99497;K7ELW0;K7EN27	Q99497	PARK7	Protein deglycase DJ-1	63.128	743720	851870	710870	204800	186730	191390	1152500	1080300	993140	242000	177690	181180	0.215915	0.17979	0.212123	0.173539	0.141249	0.154285	0.202609	0.156358	0.0198529	0.0162444	0.0354242	0.11254	760	415	1175	488
CIPALDSLTPANEDQK	1713.82	P10809	P10809	HSPD1	60 kDa heat shock protein, mitochondrial	65.374	181280	232970	176270	38238	54011	50152	125860	94676	113950	15127	10345	25676	0.174191	0.188204	0.221498	0.107294	0.0985041	0.183891	0.194631	0.129896	0.0242996	0.046967	0.101307	0.175615	487	691	1178	489
SACQVTAGGSSQCYR	1516.64	Q9UNY4;Q9UNY4-2	Q9UNY4	TTF2	Transcription termination factor 2	38.028	147700	185500	145320	78732	79143	94704	59187	46308	36089	19851	14556	14450	0.347707	0.299056	0.394561	0.251158	0.239156	0.285918	0.347108	0.258744	0.0477552	0.0242863	0.0460826	0.127594	694	485	1179	490
CVTLVQMNHAAAR	1412.7	H0Y6U5;Q86XI2;Q86XI2-2	H0Y6U5	NCAPG2	Condensin-2 complex subunit G2	41.48	65940	87225	61034	14931	23973	24298	210160	199630	205590	48846	28367	35408	0.184627	0.215588	0.284747	0.18859	0.124418	0.146922	0.228321	0.15331	0.0512597	0.0325594	0.0991464	0.172974	497	682	1179	491
CIPEIDDSEFCIR	1538.67	K7ENR6;Q969U7-2;Q969U7;V9GZ55	K7ENR6	PSMG2	Proteasome assembly chaperone 2	73.466	293880	374540	268570	24819	14551	22135	321800	282430	259400	13785	9256.2	11641	0.077876	0.0373974	0.0761425	0.0410775	0.0317334	0.0429492	0.0638053	0.0385867	0.0228863	0.00600846	0.138631	0.218419	374	808	1182	492
IIGVHQEDELLECLSPATSR	2209.1	Q93009-3;Q93009;H3BND8	Q93009-3	USP7	Ubiquitin carboxyl-terminal hydrolase 7;Ubiquitin carboxyl-terminal hydrolase	53.059	87269	89429	72743	84920	83535	80674	82877	59963	69624	41942	38052	56405	0.493179	0.482962	0.525848	0.336023	0.388226	0.447556	0.500663	0.390602	0.0224011	0.0558045	0.0338519	0.107811	780	404	1184	493
FILSLASCK	980.536	Q9H0A0;Q9H0A0-2;A0A087WV29;E9PMU0	Q9H0A0	NAT10	N-acetyltransferase 10	27.329	21910	27019	26209	12174	11994	12447	32283	29481	34909	5026.7	10223	13648	0.357176	0.307436	0.321994	0.134729	0.25748	0.281072	0.328869	0.224427	0.0255729	0.0785712	0.0937646	0.165947	523	661	1184	494
GFSIPECQK	1007.47	B4DJV2;O75390;A0A0C4DGI3;H0YH82;F8VRI6;F8VPF9;F8VPA1;F8VTT8;F8W1S4;F8W4S1;F8VRP1;F8VX68;F8W642;F8VZK9;F8VX07;F8VWQ5	B4DJV2	CS	Citrate synthase;Citrate synthase, mitochondrial	55.503	1006900	1204700	917310	75912	104400	116420	1059800	873940	846090	55153	59113	56667	0.0701064	0.0797494	0.112621	0.0494667	0.0633544	0.062771	0.0874924	0.0585307	0.02229	0.0078551	0.101054	0.174586	494	690	1184	495
LYCPVEFSK	1084.53	P52788;P52788-2	P52788	SMS	Spermine synthase	29.767	179230	225710	168230	22087	34772	25171	371880	306190	306290	37140	22911	37591	0.109713	0.133491	0.130149	0.0908024	0.0696169	0.109314	0.124451	0.0899111	0.0128727	0.0198635	0.06484	0.141185	624	564	1188	496
DAGMPIQGQPCFCK	1493.65	Q9UKV8;Q9UKV8-2	Q9UKV8	AGO2	Protein argonaute-2	28.976	96732	131720	90457	16537	14884	12290	112240	89487	85963	10327	7755.5	9395.8	0.145998	0.101525	0.119614	0.084256	0.0797542	0.098531	0.122379	0.0875137	0.0223647	0.00980316	0.0687238	0.145631	603	585	1188	497
QEATFCSQR	1068.47	Q9NQW6;Q9NQW6-2;H7C0Y6;H7C167	Q9NQW6	ANLN	Actin-binding protein anillin	26.786	196070	200180	176190	60211	54731	46498	297200	250520	232060	70402	44014	49716	0.234941	0.214706	0.208803	0.191517	0.149436	0.176438	0.219484	0.172464	0.0137082	0.0213201	0.032494	0.104705	798	392	1190	498
CGEMAQAASAAVTR	1364.62	P26640;A0A140T936	P26640	VARS	Valine--tRNA ligase	73.834	176430	198440	150580	51947	34819	64064	161820	149520	132410	33902	10964	23856	0.227462	0.149272	0.298466	0.173215	0.0683183	0.152663	0.225067	0.131399	0.0746261	0.0555873	0.156201	0.23372	339	851	1190	499
AGDWQCPNPGCGNQNFAWR	2119.87	A0A0D9SFL3;B0QYK0;C9JGE3;Q01844-2;Q01844-6;Q01844-3;Q01844;Q01844-5	A0A0D9SFL3	EWSR1	RNA-binding protein EWS	48.288	187090	215230	192870	76210	86680	47345	72695	58736	52474	17825	5878.2	13739	0.289442	0.287105	0.197094	0.196918	0.0909738	0.207497	0.25788	0.16513	0.0526553	0.0644382	0.125741	0.193594	434	761	1195	500
SHSGNISCMDFSSNGK	1669.68	E9PF19;Q9Y4P3;Q96E41;F8WDI9	E9PF19	TBL2	Transducin beta-like protein 2	21.773	95677	116260	73678	23306	29651	22734	88637	63313	62284	20363	6394.8	11587	0.195877	0.203213	0.235801	0.186817	0.0917372	0.156855	0.21163	0.145136	0.0212512	0.0486108	0.0957174	0.163802	534	670	1204	501
GCGQRFDPETNSDDACTYHPGVPVFHDALK	3275.44	Q9UHD1;Q9UHD1-2;E9PPQ5;E9PIZ4;E9PSD5;E9PL00	Q9UHD1	CHORDC1	Cysteine and histidine-rich domain-containing protein 1	23.748	67530	101540	63469	18837	15048	14828	170510	156480	155510	21228	25923	18438	0.218104	0.12907	0.189381	0.110714	0.142119	0.105997	0.178852	0.11961	0.0454415	0.0196358	0.106888	0.174726	493	716	1209	502
IQHILCTGNLCTK	1442.74	F8VXU5;Q9UBQ0;Q9UBQ0-2	F8VXU5	VPS29	Vacuolar protein sorting-associated protein 29	28.812	163560	201070	146000	31320	33473	41115	105670	96605	90174	11708	15159	12665	0.160714	0.142716	0.219731	0.0997461	0.135634	0.123154	0.174387	0.119511	0.0402871	0.0182191	0.0980189	0.164106	531	680	1211	503
TSFVNFTDICK	1273.6	P20042	P20042	EIF2S2	Eukaryotic translation initiation factor 2 subunit 2	69.01	219470	251890	212680	24168	14689	18185	423050	347300	351480	33819	5822.9	14598	0.0991963	0.0551019	0.078769	0.0740234	0.0164897	0.0398767	0.0776891	0.0434633	0.0220671	0.028934	0.178624	0.252237	296	920	1216	504
ICGDIHGQYYDLLR	1664.8	P62136;P62136-2;E9PMD7;F5H1L6;F5H037;F8VYE8;P36873;P36873-2;F8W0W8;F8VR82;A0A087WYY5	P62136	PPP1CA;PPP1CC	Serine/threonine-protein phosphatase PP1-alpha catalytic subunit;Serine/threonine-protein phosphatase;Serine/threonine-protein phosphatase PP1-gamma catalytic subunit	71.879	112100	148250	99810	3609.4	14895	5905	300540	232460	270060	7970	6668.6	11780	0.0311937	0.0912992	0.0558577	0.0258338	0.0278871	0.0417968	0.0594502	0.0318392	0.0302134	0.00868437	0.20284	0.271191	256	962	1218	505
CFIVGADNVGSK	1208.59	P05388;F8VWS0;P05388-2;F8VU65;F8VZS0;F8VPE8;G3V210;F8VQY6;F8VRK7;Q8NHW5;F8VWV4;F8VS58	P05388	RPLP0;RPLP0P6	60S acidic ribosomal protein P0;60S acidic ribosomal protein P0-like	87.442	545570	659610	494680	179110	214360	177460	1277800	943750	1069100	322270	270340	303590	0.247157	0.245272	0.264022	0.20141	0.222669	0.221164	0.25215	0.215081	0.0103245	0.0118634	0.0150667	0.0690576	953	269	1222	506
KTTGLVGLAVCNTPHER	1794.94	F8WAS3;Q16718	F8WAS3	NDUFA5	NADH dehydrogenase [ubiquinone] 1 alpha subcomplex subunit 5	31.111	284090	324440	229780	81814	53142	49997	193500	170200	162700	32948	20200	22466	0.223594	0.140743	0.178703	0.145499	0.106092	0.121329	0.181013	0.124307	0.0414739	0.0198714	0.0995664	0.163216	537	686	1223	507
FFYLLEPGVPAGTCPK	1737.88	Q9Y5Y6	Q9Y5Y6	ST14	Suppressor of tumorigenicity 14 protein	54.598	27195	60016	40312	40333	47826	41865	34828	17944	34506	22062	13399	17083	0.597278	0.443482	0.509449	0.387801	0.427496	0.331136	0.516736	0.382144	0.0771566	0.048428	0.0626996	0.131042	672	553	1225	508
VDCTQHYELCSGNQVR	1850.8	Q8NBS9;Q8NBS9-2	Q8NBS9	TXNDC5	Thioredoxin domain-containing protein 5	59.625	217830	244100	217690	344980	329470	331190	134950	127700	134250	153920	135300	156740	0.61296	0.57442	0.603392	0.532835	0.514449	0.538644	0.596924	0.528642	0.0200677	0.0126307	0.00755599	0.052757	1038	188	1226	509
VQSSIAFLCGK	1151.6	P11717	P11717	IGF2R	Cation-independent mannose-6-phosphate receptor	23.749	31268	26571	20217	40455	41286	37847	32502	33133	39853	38711	28359	30747	0.564045	0.608427	0.651815	0.543595	0.461182	0.43551	0.608096	0.480095	0.0438861	0.05647	0.0362229	0.102644	806	421	1227	510
KGTDIMYTGTLDCWR	1758.81	P05141	P05141	SLC25A5	ADP/ATP translocase 2;ADP/ATP translocase 2, N-terminally processed	44.312	126690	138000	122650	16453	18101	23761	124220	95726	108020	13693	10335	9682.3	0.114941	0.115957	0.16229	0.0992872	0.0974439	0.0822609	0.131063	0.0929974	0.0270483	0.00934359	0.0825809	0.149008	593	636	1229	511
IRDLLPVMCDR	1329.69	Q93009-3;Q93009;H3BND8	Q93009-3	USP7	Ubiquitin carboxyl-terminal hydrolase 7;Ubiquitin carboxyl-terminal hydrolase	31.597	116400	120200	93374	11792	7941.8	12837	322750	255890	261220	19749	7772.8	21569	0.091987	0.0619767	0.120863	0.0576615	0.0294801	0.0762724	0.091609	0.0544713	0.0294451	0.0235587	0.163247	0.22577	354	875	1229	512
QGNCYLAALNCLR	1437.69	Q12769;G3V198;E9PR16	Q12769	NUP160	Nuclear pore complex protein Nup160	20.663	165970	217170	155390	19558	24941	20320	74013	68805	59111	2796.3	5549.5	6686.5	0.105418	0.103015	0.115645	0.0364057	0.0746357	0.101622	0.108026	0.0708879	0.00670689	0.0327695	0.12682	0.182956	463	768	1231	513
SASVAPFTCK	1009.49	P49790;P49790-3;P49790-2	P49790	NUP153	Nuclear pore complex protein Nup153	58.37	311200	393940	302210	71899	75537	57134	271000	240630	213950	46899	23850	31778	0.187677	0.160896	0.158995	0.147528	0.090177	0.129322	0.16919	0.122342	0.0160391	0.0293057	0.0720712	0.140797	625	607	1232	514
GIMEEDEACGR	1208.48	P14923;C9JTX4;C9J826;C9JK18;C9JKY1;C9JPI2;K7ERP3	P14923	JUP	Junction plakoglobin	53.528	140900	174400	148870	43807	34465	46701	128570	86708	93256	25443	14282	17059	0.23717	0.165011	0.238793	0.1652	0.14142	0.154639	0.213658	0.153753	0.0421375	0.0119149	0.076865	0.142895	613	621	1234	515
TFVSGACDASIK	1197.57	P62879;E7EP32;P62879-2;C9JXA5;C9JIS1	P62879	GNB2	Guanine nucleotide-binding protein G(I)/G(S)/G(T) subunit beta-2	31.722	192320	219210	162810	102930	87284	94508	226590	226060	190360	82087	48376	72205	0.34862	0.284782	0.367281	0.265932	0.176274	0.274999	0.333561	0.239068	0.0432619	0.0545698	0.0784945	0.144653	604	631	1235	516
GNGIVECLGPK	1085.55	Q9UBE0;M0QZS6	Q9UBE0	SAE1	SUMO-activating enzyme subunit 1;SUMO-activating enzyme subunit 1, N-terminally processed	27.431	195760	207820	174860	25486	30380	29838	126050	103810	107140	11100	7771.2	14740	0.115193	0.12754	0.145766	0.0809333	0.0696461	0.120939	0.1295	0.090506	0.0153804	0.0269529	0.0951271	0.155591	568	667	1235	517
YLMGETQLCTTR	1414.66	Q9BRU9;G3XAM4;E5RGP0;Q9BRU9-2	Q9BRU9	UTP23	rRNA-processing protein UTP23 homolog	31.228	78263	121680	85656	23231	22832	29719	108070	84873	90509	12178	16381	18096	0.22889	0.157994	0.257586	0.101274	0.161781	0.166622	0.214823	0.143226	0.0512647	0.0364119	0.11987	0.17606	484	752	1236	518
ACQSCPSEPNTAALQAALAR	2000.94	Q8TEX9;Q8TEX9-2;H0YN14;H0YMR4	Q8TEX9	IPO4	Importin-4	60.564	45174	65229	51941	25954	14554	14424	30023	25486	25876	4895.4	6422.7	3195.8	0.364891	0.18242	0.217343	0.140195	0.201284	0.109928	0.254885	0.150469	0.0968555	0.0465363	0.167652	0.228897	347	889	1236	519
VLHEAEGHIVTCETNTGEVYRGK	2541.23	P62318-2;P62318;H3BT13	P62318-2	SNRPD3	Small nuclear ribonucleoprotein Sm D3	38.724	225220	254080	233840	36349	47635	44030	56841	47902	70220	4758	8921.6	3217.7	0.138965	0.157881	0.158455	0.0772415	0.157005	0.0438154	0.151767	0.0926874	0.0110905	0.0581542	0.158968	0.214157	380	858	1238	520
NRVIGSGCNLDSAR	1460.72	P00338;P00338-3;P00338-5;P00338-2;P00338-4;A0A087WUM2;Q6ZMR3	P00338	LDHA;LDHAL6A	L-lactate dehydrogenase A chain;L-lactate dehydrogenase;L-lactate dehydrogenase A-like 6A	45.992	298500	361170	273970	97741	86147	79164	88909	66094	52003	12470	9521.8	13764	0.246671	0.192586	0.224176	0.123004	0.125923	0.209284	0.221144	0.152737	0.0271694	0.048993	0.10192	0.160731	547	695	1242	521
ASTTTCTR	839.381	D6R938;E9PBG7;E9PF82;Q13557-8;Q13557-12;Q13557-9;Q13557-10;Q13557-5;Q13557;Q13557-3;Q13557-6;Q13557-4;Q13557-11	D6R938	CAMK2D	Calcium/calmodulin-dependent protein kinase type II subunit delta	98.009	550990	625850	513820	136620	127440	128050	786250	660670	636430	137450	116900	123590	0.198688	0.169178	0.199495	0.148804	0.15034	0.162614	0.18912	0.153919	0.0172755	0.007569	0.0318961	0.0894453	858	385	1243	522
YRCELLYEGPPDDEAAMGIK	2269.04	P13639	P13639	EEF2	Elongation factor 2	83.666	154620	154780	118120	34820	31645	36639	109780	97726	87180	19578	13243	15959	0.183805	0.169747	0.236749	0.151347	0.11934	0.154733	0.196767	0.141807	0.0353317	0.0195305	0.0778322	0.142255	617	626	1243	523
PKHEFSVDMTCGGCAEAVSR	2122.92	O00244	O00244	ATOX1	Copper transport protein ATOX1	28.813	268470	282220	266270	44107	43598	43780	164830	130090	106420	21513	4564.8	14016	0.141108	0.133811	0.141203	0.115448	0.0339	0.116377	0.138707	0.0885752	0.00424058	0.0473524	0.141817	0.194787	431	813	1244	524
SAVVDSVCLESVGFCR	1669.78	C9JPQ6;Q9BYB4-2;Q9BYB4	C9JPQ6	GNB1L	Guanine nucleotide-binding protein subunit beta-like protein 1	43.791	136670	146810	117070	17853	18689	23531	100220	77299	81107	12076	2904.5	9110.2	0.115536	0.112925	0.16736	0.107537	0.0362141	0.100981	0.13194	0.0815774	0.0307021	0.0394223	0.155784	0.208808	395	850	1245	525
SLPGPAPCLK	981.532	H0Y360;Q01433-2;Q01433;E9PJF6;H0YCL9	H0Y360	AMPD2	AMP deaminase 2	24.855	103810	114280	108340	20425	14611	12402	155190	154020	120540	11946	9972.9	15235	0.164406	0.113359	0.102715	0.0714747	0.060813	0.112208	0.126827	0.0814985	0.032977	0.027124	0.139807	0.192062	439	809	1248	526
SCMLTGTPESVQSAK	1537.71	Q96AE4-2;E9PEB5;Q96AE4;C9JSZ1	Q96AE4-2	FUBP1	Far upstream element-binding protein 1	36.597	125960	151500	117500	59095	35749	59414	87064	69412	76479	17557	13849	22465	0.319337	0.190917	0.335835	0.167815	0.166332	0.227048	0.28203	0.187065	0.0793362	0.0346338	0.130225	0.178303	476	776	1252	527
RPTEICADPQFIIGGATR	1943.99	P17655	P17655	CAPN2	Calpain-2 catalytic subunit	47.397	172060	203850	164790	29874	35321	25567	144290	132520	124830	20320	3030	16407	0.147939	0.147681	0.134311	0.123443	0.0223534	0.116166	0.14331	0.087321	0.00779495	0.0563812	0.163623	0.215159	377	876	1253	528
IIPGFMCQGGDFTR	1540.72	P62937;F8WE65;C9J5S7;P0DN26;A0A0H2UH34;A0A0B4J2A2;A0A075B767;A0A075B759;Q9Y536;F5H284	P62937	PPIA;PPIAL4C;PPIAL4E;PPIAL4A;PPIAL4D	Peptidyl-prolyl cis-trans isomerase A;Peptidyl-prolyl cis-trans isomerase A, N-terminally processed;Peptidyl-prolyl cis-trans isomerase;Peptidyl-prolyl cis-trans isomerase A-like 4A/B/C;Peptidyl-prolyl cis-trans isomerase A-like 4D	71.933	2834000	3175200	2638600	519970	461710	565830	1508900	1362100	1312200	197640	168410	179110	0.155031	0.126951	0.176577	0.115813	0.110035	0.120102	0.152853	0.115317	0.0248847	0.00505194	0.062611	0.122381	706	552	1258	529
LGSFNWYGEQCSCGR	1705.7	Q9UNI6	Q9UNI6	DUSP12	Dual specificity protein phosphatase 12	26.729	156500	152250	135420	24070	21832	25377	134150	106940	105420	14160	9824.8	15049	0.1333	0.125412	0.15782	0.0954757	0.0841418	0.12492	0.138844	0.101513	0.0169003	0.0210488	0.0747313	0.136008	648	612	1260	530
HLSSCAAPAPLTSAER	1609.79	Q6IBS0;D6RG15	Q6IBS0	TWF2	Twinfilin-2	37.77	111710	97066	91762	67541	48205	42042	112950	96254	83845	22980	19555	43623	0.376796	0.331828	0.314206	0.169058	0.168856	0.342227	0.340943	0.226713	0.0322751	0.100038	0.132938	0.177205	482	784	1266	531
CVIDICMK	923.428	O15371-2;O15371-3;O15371	O15371-2	EIF3D	Eukaryotic translation initiation factor 3 subunit D	71.342	162200	205860	154370	49356	36090	26961	270950	250720	226430	42524	28988	30884	0.2333	0.149163	0.148684	0.135654	0.103637	0.120025	0.177049	0.119772	0.0487154	0.0160102	0.125143	0.169739	510	760	1270	532
ADSVVVLLCR	1073.59	Q92900-2;Q92900	Q92900-2	UPF1	Regulator of nonsense transcripts 1	83.998	255980	354640	257070	40941	34116	35767	174110	132240	116600	21267	2614.1	9626.9	0.137885	0.0877568	0.12214	0.108851	0.0193847	0.0762666	0.115927	0.0681675	0.0256351	0.0452798	0.187082	0.230608	345	928	1273	533
CNGQPVPFQQPK	1341.65	A0A087WSW7;F6XU50;A0A0B4J1V9;Q9NRZ9-6;Q9NRZ9-5;Q9NRZ9-3;Q9NRZ9-2;Q9NRZ9;Q9NRZ9-4;Q9NRZ9-8;Q9NRZ9-7	A0A087WSW7	HELLS	Lymphoid-specific helicase	45.911	94042	111610	94966	34247	44564	31491	96048	80443	83038	27952	9741.2	23683	0.266952	0.285348	0.249025	0.225419	0.108014	0.221915	0.267109	0.185116	0.018162	0.0667951	0.109487	0.159243	555	723	1278	534
ESNSLCPAGIR	1145.55	Q9UPU5	Q9UPU5	USP24	Ubiquitin carboxyl-terminal hydrolase 24	28.708	77344	96738	78229	30499	24265	26512	109310	105440	82471	26541	5462.1	21638	0.282809	0.200532	0.25312	0.195368	0.0492515	0.20784	0.245487	0.15082	0.0416662	0.0881816	0.168016	0.21157	389	891	1280	535
NSLDCEIVSAK	1177.56	Q01518;Q01518-2	Q01518	CAP1	Adenylyl cyclase-associated protein 1	29.55	60343	81455	63263	15580	17803	13319	130370	132120	122050	21385	12402	24566	0.205208	0.179361	0.173918	0.140918	0.0858139	0.167553	0.186162	0.131428	0.016717	0.0416878	0.102408	0.151203	585	700	1285	536
GCHLLVATPGR	1122.6	A0A0D9SFB3;A0A0D9SG12;A0A0D9SF53;O00571-2;O00571;O15523-2;O15523	A0A0D9SFB3	DDX3X;DDX3Y	ATP-dependent RNA helicase DDX3X;ATP-dependent RNA helicase DDX3Y	57.836	164560	201580	146900	391570	442750	432900	214740	177910	161480	250430	144120	308630	0.704098	0.687148	0.746637	0.538362	0.447536	0.656506	0.712628	0.547468	0.030648	0.104782	0.0587807	0.114504	748	538	1286	537
GPPCGPVNCNEK	1213.52	Q06323-3;Q06323;Q06323-2;H0YLU2	Q06323-3	PSME1	Proteasome activator complex subunit 1	21.55	1127400	1232900	1045200	294220	297160	324130	1417100	1420900	1140400	248900	218070	273040	0.206961	0.194215	0.236707	0.1494	0.133053	0.193174	0.212628	0.158542	0.0218056	0.0310858	0.0691621	0.127474	695	592	1287	538
GCLVTASADK	963.47	Q13610;B4DJV5	Q13610	PWP1	Periodic tryptophan protein 1 homolog	45.158	41939	60643	44645	18011	13217	13040	103480	81360	81178	15888	15719	18651	0.300434	0.178947	0.226055	0.133101	0.16192	0.186829	0.235145	0.160617	0.0612515	0.0268879	0.125852	0.165545	525	762	1287	539
IMSCSPDTQCSR	1326.54	Q9C0C9;K7EQ12	Q9C0C9	UBE2O	E2/E3 hybrid ubiquitin-protein ligase UBE2O	41.401	208910	306410	205360	102630	95150	102210	216830	186310	185080	64199	52361	52447	0.329428	0.236951	0.332315	0.228443	0.219386	0.220804	0.299564	0.222878	0.0542442	0.00487141	0.071297	0.128424	688	603	1291	540
VDVAVNCAGIAVASK	1415.74	Q99714;Q99714-2;Q5H928	Q99714	HSD17B10	3-hydroxyacyl-CoA dehydrogenase type-2	29.844	213030	235740	206840	49784	34522	24283	209280	165140	169250	25777	13767	16897	0.189427	0.127735	0.105065	0.109663	0.0769506	0.0907723	0.140742	0.0924619	0.0436589	0.0164214	0.147473	0.182462	464	830	1294	541
PVAVGPYGQSQPSCFDR	1806.84	P60602-2;P60602	P60602-2	ROMO1	Reactive oxygen species modulator 1	79.022	44790	49558	57755	43785	53493	50824	61031	62349	68351	48293	32339	47059	0.494327	0.519092	0.468083	0.441742	0.341532	0.407755	0.493834	0.39701	0.0255082	0.0509617	0.0422732	0.09478	840	455	1295	542
CAVVDVPFGGAK	1161.59	P00367;P00367-3;P00367-2;P49448	P00367	GLUD1;GLUD2	Glutamate dehydrogenase 1, mitochondrial;Glutamate dehydrogenase 2, mitochondrial	67.385	398160	482220	383810	84000	84754	78328	364550	313500	305580	34703	27092	60853	0.174216	0.149485	0.16949	0.0869198	0.0795439	0.166069	0.164397	0.110844	0.0131288	0.0479678	0.135593	0.171182	505	791	1296	543
GLLGCNIIPLQR	1295.74	J3KN29;O00233;O00233-3	J3KN29	PSMD9	26S proteasome non-ATPase regulatory subunit 9	50.09	91964	105780	100590	18807	16394	16522	111590	95459	106370	16126	11440	13548	0.169783	0.134186	0.141079	0.126265	0.107017	0.112977	0.148349	0.11542	0.0188794	0.0098535	0.055331	0.109005	775	523	1298	544
GYGFITFSDSECAK	1523.66	Q14498-3;Q14498-2;Q14498;A0A0U1RQH7;G3XAC6;A0A0U1RQW2	Q14498-3	RBM39	RNA-binding protein 39	80.469	168970	222460	182940	74637	58321	74334	128410	117270	110060	30891	17617	32856	0.306383	0.20771	0.288929	0.193916	0.130606	0.229897	0.267674	0.184806	0.0526586	0.0502688	0.119953	0.16089	546	753	1299	545
IVIVGDGGCGK	1016.53	Q9HBH0;F5GXB1;Q9HBH0-2	Q9HBH0	RHOF	Rho-related GTP-binding protein RhoF	55.401	146410	166860	155460	13998	21880	16061	372520	281390	315700	24863	21793	29419	0.087265	0.115927	0.0936387	0.0625668	0.0718807	0.0852431	0.0989434	0.0732302	0.0150492	0.0113982	0.0777373	0.130697	675	625	1300	546
SELECVTNITLANVIR	1773.93	Q9Y6W5;Q9Y6W5-2	Q9Y6W5	WASF2	Wiskott-Aldrich syndrome protein family member 2	35.757	33876	37049	33715	10684	8556.9	13771	80397	69616	63710	14541	4765.7	18604	0.239767	0.187627	0.290001	0.153163	0.0640709	0.226013	0.239132	0.147749	0.0511901	0.0811065	0.174227	0.209113	394	907	1301	547
TDTVLILCR	1032.56	Q9HB71-3;Q9HB71	Q9HB71-3	CACYBP	Calcyclin-binding protein	98.033	308290	374920	299450	15080	12579	9127.8	1461800	1199300	1177400	15530	31194	38669	0.0466339	0.032462	0.0295802	0.0105122	0.0253508	0.0317984	0.0362254	0.0225538	0.00912847	0.0109152	0.171411	0.205793	404	902	1306	548
GLTDLSACK	906.448	O00567;Q5JXT2	O00567	NOP56	Nucleolar protein 56	64.265	207560	251810	186220	22711	27067	21737	133630	93434	112120	5475.4	3903.6	13514	0.0986273	0.0970571	0.104526	0.0393615	0.0401037	0.107566	0.10007	0.0623439	0.00393818	0.0391656	0.172246	0.205511	405	903	1308	549
VPADTEVVCAPPTAYIDFAR	2134.04	P60174-1;P60174	P60174-1	TPI1	Triosephosphate isomerase	67.655	329940	415620	330080	6069.8	15509	14496	281260	245550	245130	2933.8	3938.9	7434.6	0.0180644	0.035973	0.0420691	0.0103232	0.0157879	0.0294364	0.0320355	0.0185158	0.0124774	0.00984428	0.214649	0.238088	327	983	1310	550
GAQGGDYFYSFGGCHR	1720.71	Q9BYN0	Q9BYN0	SRXN1	Sulfiredoxin-1	40.983	361570	447390	296600	68812	54165	58961	294790	256730	237110	26845	24151	35073	0.159886	0.107994	0.165825	0.0834642	0.085983	0.128858	0.144568	0.0994351	0.0318132	0.0255122	0.127715	0.162534	539	772	1311	551
WPECNALSR	1074.49	Q14CX7-2;Q14CX7	Q14CX7-2	NAA25	N-alpha-acetyltransferase 25, NatB auxiliary subunit	45.158	209130	221120	191970	31451	34073	29167	153990	141070	126240	11095	17791	16148	0.130729	0.133519	0.131896	0.0672078	0.111991	0.113408	0.132048	0.0975357	0.00140081	0.0262743	0.0855505	0.131568	668	644	1312	552
VITVDGNICTGK	1218.63	A0A087WXC5;E7ESZ7;O95299;O95299-2;Q8N1B9;C9J6X0	A0A087WXC5	NDUFA10	NADH dehydrogenase [ubiquinone] 1 alpha subcomplex subunit 10, mitochondrial	61.233	97496	87147	87540	25650	27818	13338	132090	114860	118810	18431	17935	19379	0.208289	0.241969	0.132219	0.122448	0.135058	0.140235	0.194159	0.13258	0.056223	0.00914884	0.134454	0.165679	524	788	1312	553
AQDIQCGLQSR	1217.58	Q8WVJ2;E5RFP0	Q8WVJ2	NUDCD2	NudC domain-containing protein 2	30.004	190490	238100	199670	53053	49638	37540	143290	116380	117200	20686	15697	22077	0.217838	0.172511	0.158256	0.126153	0.118847	0.158511	0.182869	0.134504	0.0311121	0.0211097	0.0898025	0.133405	658	655	1313	554
NDERCHLDTTGTYTQYR	2071.9	P16144-4;P16144-2;P16144;P16144-3;P16144-5	P16144-4	ITGB4	Integrin beta-4	34.094	27673	27240	17183	17057	14912	17006	22210	20351	22231	8701.6	5452.1	12835	0.381332	0.353767	0.497411	0.2815	0.211296	0.366024	0.410837	0.286273	0.0762319	0.0774743	0.118123	0.156889	563	750	1313	555
KCEVLCSQSNKPVTLTVEQSR	2348.18	A0A0C4DFM1;Q92544	A0A0C4DFM1	TM9SF4	Transmembrane 9 superfamily member 4	27.904	23898	34583	23308	49531	36223	30734	39580	34228	28583	31990	29108	25018	0.674543	0.511581	0.568706	0.446975	0.459581	0.466745	0.584943	0.457767	0.0826854	0.010009	0.0572972	0.106469	787	532	1319	556
IQALPTVPVTEEHVGSGLECPVCKDDYALGER	3424.66	K7EIY6;Q9BV68-2;Q9BV68	K7EIY6	RNF126	E3 ubiquitin-protein ligase RNF126	32.822	166160	226350	179060	37573	41339	40002	305170	254780	231850	40286	33272	44585	0.184423	0.154429	0.182606	0.116617	0.115507	0.161286	0.173819	0.131136	0.0168168	0.0261158	0.0759857	0.122374	707	618	1325	557
CAPSAGSPAAAVGR	1213.59	Q7L2J0	Q7L2J0	MEPCE	7SK snRNA methylphosphate capping enzyme	35.657	23169	31316	25658	3243	13111	7570	49078	31919	39067	4495.6	7922.2	3992.5	0.122785	0.295113	0.22782	0.0839145	0.198844	0.0927205	0.215239	0.12516	0.0868502	0.0639645	0.221581	0.235457	330	999	1329	558
VTWDSSFCAVNPR	1480.68	Q9ULV4;Q9ULV4-2;Q9ULV4-3;F8W1H8;F8VUX3;F8VSA4;F8VRE9;F8VTT6;F8VVB7	Q9ULV4	CORO1C	Coronin-1C;Coronin	59.898	157720	182450	153750	18069	20310	25303	357810	292250	321480	33484	17479	34866	0.102788	0.100168	0.141316	0.0855725	0.0564332	0.0978431	0.114757	0.0799496	0.0230377	0.0212699	0.126867	0.156963	562	769	1331	559
TTLCVSILER	1133.61	Q16401-2;Q16401	Q16401-2	PSMD5	26S proteasome non-ATPase regulatory subunit 5	44.598	233280	262360	225000	15423	10712	17716	202460	187460	180950	2353.6	3878.3	12513	0.0620137	0.0392277	0.0729907	0.0114914	0.0202693	0.064679	0.0580774	0.0321466	0.0172222	0.0285137	0.248851	0.256872	289	1057	1346	560
SWLEQDTSCPTCR	1524.63	H3BRK9;Q9UKV5	H3BRK9	AMFR	E3 ubiquitin-protein ligase AMFR	33.589	225990	261440	214570	68586	53010	65418	187690	140670	141690	33780	28611	26784	0.23283	0.16858	0.233646	0.152526	0.169015	0.15898	0.211685	0.160174	0.0373323	0.00830883	0.0800048	0.121099	716	635	1351	561
EMFPYEASTPTGISASCR	1945.86	P42167;G5E972;P42167-2;H0YJH7	P42167	TMPO	Lamina-associated polypeptide 2, isoforms beta/gamma;Thymopoietin;Thymopentin	123.02	176190	207600	162080	13370	5187.1	22189	183500	169590	141910	6613	5762.8	6429	0.0705318	0.0243769	0.120416	0.0347846	0.032864	0.0433399	0.071775	0.0369962	0.0480318	0.00557713	0.280833	0.287816	229	1124	1353	562
CSCSLVVAAR	1007.49	Q9UKN8	Q9UKN8	GTF3C4	General transcription factor 3C polypeptide 4	40.994	329120	411700	319920	51320	59986	30241	256280	219890	217430	11736	17450	26804	0.134896	0.127174	0.0863631	0.0437884	0.0735232	0.109747	0.116144	0.0756863	0.0260788	0.0330325	0.171235	0.185981	453	901	1354	563
TCILDVNPQALK	1313.7	B8ZZG1;Q9NZW5	B8ZZG1	MPP6	MAGUK p55 subfamily member 6	59.57	42328	53923	32030	8876.7	6562.1	16319	81640	69472	68720	7881.6	5846.3	13802	0.173357	0.108491	0.337525	0.0880413	0.0776212	0.167252	0.206458	0.110972	0.11805	0.0490182	0.265361	0.269619	261	1095	1356	564
NQLQSVAAACK	1131.57	Q5T4S7-3;Q5T4S7-4;Q5T4S7;Q5T4S7-2;Q5T4S7-5	Q5T4S7-3	UBR4	E3 ubiquitin-protein ligase UBR4	40.727	82912	81569	66824	18324	27071	12890	74585	63590	69714	14206	7347.1	12344	0.181003	0.249181	0.161703	0.159994	0.103572	0.15043	0.197296	0.137999	0.0459584	0.0301953	0.135191	0.155243	571	790	1361	565
CSTILLQGK	961.527	M0R116;A0A0A0MT26;P13637;P13637-2;P13637-3	M0R116	ATP1A3	Sodium/potassium-transporting ATPase subunit alpha-3	51.066	90244	99676	98442	13611	20618	16063	106960	80145	84406	8068	7583.3	14454	0.131058	0.171397	0.140282	0.0701394	0.0864407	0.146207	0.147579	0.100929	0.0211363	0.0400499	0.148944	0.165008	528	834	1362	566
SPFVVQVGEACNPNACR	1789.82	O75369-2;O75369-9;O75369;O75369-8;O75369-6;O75369-3;E7EN95;O75369-7;O75369-5;O75369-4	O75369-2	FLNB	Filamin-B	43.297	128760	148100	138790	53010	39080	48035	145120	122150	106490	29936	22594	31371	0.291632	0.208783	0.257112	0.171008	0.156096	0.227555	0.252509	0.184887	0.041616	0.0376969	0.105317	0.135372	652	711	1363	567
TGCETVDAVQER	1306.58	E9PHI4;O94901-5;O94901-8;O94901;O94901-9;H0Y742;O94901-6;H0Y6N5;H7C2K3	E9PHI4	SUN1	SUN domain-containing protein 1	38.674	17096	26391	10582	14774	13338	17100	42560	32504	26974	20281	9624.8	17278	0.463571	0.335725	0.61773	0.322735	0.228461	0.390446	0.472342	0.313881	0.141207	0.0813544	0.167434	0.177492	479	887	1366	568
CLTFNPAK	892.448	Q00534	Q00534	CDK6	Cyclin-dependent kinase 6	54.408	109580	110930	96608	16247	11935	13050	215630	221400	211810	11805	18400	26279	0.129122	0.0971391	0.119006	0.0519049	0.0767306	0.110375	0.115089	0.0796701	0.0163472	0.0293455	0.141839	0.159739	553	814	1367	569
AHCVTLVQLSISCDHLIDK	2094.06	F2Z2V0;Q99829;A6PVH9;E7ENH5;Q5JX56;Q5JX58;Q5JX59;Q5JX60;Q5JX44;Q5JX55;Q5JX45;Q5JX54;Q5JX61;Q5JX52;Q5JX53;Q5JX57;E7EV27	F2Z2V0	CPNE1	Copine-1	40.349	111850	124800	99058	10519	12760	7422.4	75156	79233	64998	2449	6959	3786.8	0.0859613	0.0927595	0.0697067	0.0315572	0.0807384	0.0550529	0.0828092	0.0557828	0.0118452	0.0245987	0.161576	0.171578	504	868	1372	570
CSNILLNNSGQIK	1402.72	Q9NYV4-2;Q9NYV4;J3QSD7;Q9NYV4-3	Q9NYV4-2	CDK12	Cyclin-dependent kinase 12	41.621	38079	44146	34419	13759	12309	6772.1	68815	60248	58016	7020.2	9870.9	14465	0.265423	0.218032	0.164407	0.0925718	0.140774	0.19957	0.215954	0.144305	0.0505401	0.0535862	0.167317	0.17508	489	886	1375	571
SCVQCQAWGTGEK	1395.59	P16144-4;P16144-2;P16144;P16144-3;P16144-5	P16144-4	ITGB4	Integrin beta-4	34.326	43103	33849	36930	133240	153910	123030	64743	43769	50159	145810	110940	115500	0.755573	0.819721	0.76913	0.69251	0.717088	0.697215	0.781475	0.702271	0.0338089	0.0130459	0.0193423	0.0464101	1078	301	1379	572
AYWQVHLDQVEVASGLTLCK	2259.14	A0A1B0GW44;A0A1B0GVD5;A0A1B0GWE8;P07339;A0A1B0GU92;A0A1B0GU03;H7C469;A0A1B0GVP3;C9JH19	A0A1B0GW44	CTSD	Cathepsin D;Cathepsin D light chain;Cathepsin D heavy chain	37.112	18595	24566	19418	63462	79672	64962	34235	21933	16603	48773	41355	42566	0.773389	0.764328	0.769874	0.58757	0.653441	0.719397	0.769197	0.653469	0.00456853	0.0659136	0.0386374	0.0708124	943	436	1379	573
ALVDGPCTQVR	1157.59	E7EPB3;P50914	E7EPB3	RPL14	60S ribosomal protein L14	66.56	550100	747710	571460	157380	134630	142030	717810	575590	611390	125170	102280	97102	0.222452	0.152583	0.199064	0.148485	0.150884	0.137054	0.191366	0.145475	0.0355647	0.00739012	0.093877	0.119078	723	662	1385	574
ELLVDCYKPTEAFISGLLDK	2253.16	Q96C90;F5GXC4;F5H2U0	Q96C90	PPP1R14B	Protein phosphatase 1 regulatory subunit 14B	29.126	27451	47082	28571	24709	22440	24433	49237	26025	39424	12472	9314.9	25979	0.473715	0.322776	0.460965	0.20211	0.26358	0.397214	0.419152	0.287635	0.0837077	0.0997516	0.155143	0.16353	536	849	1385	575
SGDVYSFSVLEPHGCGR	1808.82	P57081-2;P57081	P57081-2	WDR4	tRNA (guanine-N(7)-)-methyltransferase non-catalytic subunit WDR4	28.212	50073	46678	36930	8114.1	7098.2	8101.8	169500	140250	144830	21041	8990.1	23330	0.139448	0.131995	0.179913	0.110428	0.0602392	0.138737	0.150452	0.103135	0.0257844	0.0397538	0.15875	0.163994	533	857	1390	576
VAHALAEGLGVIACIGEK	1749.94	P60174-1;P60174;P60174-4;U3KPZ0;U3KQF3	P60174-1	TPI1	Triosephosphate isomerase	48.053	317300	371670	281100	22009	9126.1	26732	225910	196380	185140	9195	4929.4	7068.8	0.0648642	0.0239658	0.0868396	0.0391102	0.0244867	0.0367767	0.0585565	0.0334578	0.0319079	0.00785638	0.256423	0.243077	317	1075	1392	577
APEILLGCK	942.521	G3V5T9;P24941	G3V5T9	CDK2	Cyclin-dependent kinase 2	27.115	140210	163640	131820	5493.2	15275	8768.9	188270	157630	128180	8267.5	3821.1	6759.3	0.0377013	0.0853757	0.0623726	0.0420658	0.0236672	0.0500914	0.0618166	0.0386081	0.0238421	0.0135472	0.216553	0.204426	407	986	1393	578
LMTDTINEPILLCR	1630.84	O43776	O43776	NARS	Asparagine--tRNA ligase, cytoplasmic	122.45	317090	372640	307860	31090	35163	54376	438610	351220	373390	31086	26579	33504	0.0892929	0.0862255	0.150112	0.0661832	0.0703522	0.0823409	0.108543	0.0729588	0.0360321	0.00838825	0.171044	0.172526	500	899	1399	579
IYHPNINSNGSICLDILR	2041.04	D6RAW0;D6RFM0;D6RAH7;H9KV45;A0A0A0MQU3;A0A087WY85;P62837-2;P62837;P61077;P61077-2;P61077-3;D6RA11;A0A087WW00;C9J9H9;Q9Y2X8;P51668	D6RAW0	UBE2D3;UBE2D2;UBE2D1;UBE2D4	Ubiquitin-conjugating enzyme E2 D2;Ubiquitin-conjugating enzyme E2 D3;Ubiquitin-conjugating enzyme E2 D4;Ubiquitin-conjugating enzyme E2 D1	53.779	208950	268980	239160	25404	21548	16690	152170	131570	138430	6649.3	5283.4	12119	0.1084	0.0741684	0.0652335	0.0418671	0.0386063	0.0804987	0.0826007	0.0536574	0.0227852	0.0233024	0.198825	0.187354	449	952	1401	580
QEDGSLCLVQFPSRK	1705.85	A0A087WWU9;A0A087WYR0;P09132	A0A087WWU9	SRP19	Signal recognition particle 19 kDa protein	28.089	137330	157500	140520	33983	17793	22834	89090	78174	85925	11410	5394.3	10654	0.198368	0.101504	0.139782	0.113532	0.0645496	0.110314	0.146552	0.0961319	0.0487853	0.0273984	0.193597	0.183123	461	942	1403	581
LLAQLAQECQEQR	1528.77	Q01970;Q01970-2	Q01970	PLCB3	1-phosphatidylinositol 4,5-bisphosphate phosphodiesterase beta-3	80.469	249530	285490	246790	34322	40965	39529	56115	46387	46812	3023.9	7022.9	4054.2	0.120915	0.125484	0.138059	0.0511322	0.131491	0.0797032	0.128153	0.087442	0.00887815	0.0407343	0.16603	0.166008	522	883	1405	582
EYRDLTTAGAVTQCYR	1845.87	M0R117;Q02543;M0R3D6;M0R1A7;M0R0P7	M0R117	RPL18A	60S ribosomal protein L18a	115.56	632530	775750	586360	63907	59106	66326	462640	406800	385700	15790	22356	38061	0.0917628	0.0707978	0.10162	0.0330038	0.0520929	0.0898171	0.0880602	0.0583046	0.0157412	0.0289116	0.192497	0.179077	471	937	1408	583
TGPLNFVTCMR	1237.59	E9PJU8;E9PQS1;Q9H0W9-4;Q9H0W9-2;Q9H0W9;E9PPB5;A0A087WT99	E9PJU8	C11orf54	Ester hydrolase C11orf54	30.331	101740	124670	84675	64403	99950	80911	48370	42830	39905	18206	25576	23744	0.387636	0.444974	0.488634	0.273462	0.373885	0.373046	0.440415	0.340131	0.0506533	0.0577387	0.0865438	0.112215	763	648	1411	584
CVEDPETGLCLLPLTDK	1844.89	Q15149;Q15149-7;Q15149-8;Q15149-9;Q15149-5;Q15149-6;Q15149-2;Q15149-3;Q15149-4	Q15149-4	PLEC	Plectin	55.546	280460	351980	279120	63558	49006	72006	605870	611480	536550	88057	82921	76617	0.184752	0.122214	0.205072	0.126897	0.119414	0.124953	0.170679	0.123754	0.0431844	0.00388276	0.13413	0.13962	633	787	1420	585
TCLDNLASK	963.47	P46940;H0YLE8	P46940	IQGAP1	Ras GTPase-activating-like protein IQGAP1	51.436	127370	157290	116960	22818	9993	7348.6	534640	469300	398150	26463	13866	31234	0.15193	0.0597371	0.0591158	0.0471625	0.0286982	0.0727414	0.0902608	0.049534	0.0534076	0.0221172	0.289371	0.260596	282	1140	1422	586
IAQLICER	944.511	H0YNW5;H0YKC5;P33316-2;P33316;A0A0C4DGL3;H0YMP1	H0YNW5	DUT	Deoxyuridine 5-triphosphate nucleotidohydrolase, mitochondrial	60.828	208290	256150	196200	89730	15324	11668	418450	360220	361640	22148	19427	30175	0.301087	0.0564474	0.0561318	0.050268	0.0511712	0.0770134	0.137889	0.0594842	0.141334	0.0151874	0.393501	0.365127	136	1292	1428	587
FTCACPDGMLLAR	1396.63	J3KMZ9;H0YMD1;P01130-3;P01130-6;P01130-4;P01130-5;P01130	J3KMZ9	LDLR	Low-density lipoprotein receptor	21.246	56792	55603	57390	87493	63579	74324	62079	51766	51229	64290	42679	51367	0.60639	0.533461	0.564283	0.508748	0.451893	0.500673	0.568045	0.487104	0.0366096	0.0307605	0.0427343	0.0667606	970	459	1429	588
VLSECSPLMNDIFNK	1708.82	P53618	P53618	COPB1	Coatomer subunit beta	39.629	44644	51755	42024	21412	26773	20179	160740	130240	130200	48767	33308	61956	0.324149	0.340936	0.324406	0.23277	0.203659	0.322426	0.32983	0.252952	0.00961854	0.0619019	0.100705	0.115253	742	689	1431	589
VVVLMGSTSDLGHCEK	1673.81	P22234;E9PBS1;P22234-2;D6RF62	P22234	PAICS	Multifunctional protein ADE2;Phosphoribosylaminoimidazole-succinocarboxamide synthase;Phosphoribosylaminoimidazole carboxylase	72.898	577690	686640	564140	103950	85311	88534	176000	145090	151020	17815	13786	20837	0.1525	0.110513	0.135648	0.0919176	0.0867721	0.121246	0.132887	0.0999786	0.0211289	0.0185971	0.11285	0.123576	700	731	1431	590
DLEEDHACIPIK	1381.65	P13639	P13639	EEF2	Elongation factor 2	77.062	292340	360520	282870	41941	47164	97797	176830	161430	125500	3642.9	20814	21274	0.125466	0.115688	0.25691	0.0201853	0.11421	0.144944	0.166021	0.0931129	0.0788634	0.0649998	0.284197	0.251154	300	1131	1431	591
RTDLCDHALHISHDEL	1873.87	Q9Y2B0;H0YI18	Q9Y2B0	CNPY2	Protein canopy homolog 2	34.612	33256	33442	28255	126800	138670	143340	58895	41720	44950	158860	120030	147580	0.792223	0.805696	0.835339	0.729535	0.742071	0.76653	0.811086	0.746045	0.0220577	0.0188147	0.0177555	0.0363016	1142	291	1433	592
DAGLHCLELGHTGEAGPHAMVR	2270.07	O15067;H0YGH1	O15067	PFAS	Phosphoribosylformylglycinamidine synthase	59.154	45545	68296	55951	5306	6936.1	8301.5	88661	71789	65540	891.82	4842.3	8961.1	0.104344	0.092196	0.129201	0.00995859	0.0631896	0.120281	0.10858	0.0644765	0.0188628	0.0551727	0.260327	0.22635	350	1085	1435	593
SMSVYCTPNKPSR	1468.68	P16615;P16615-5;P16615-2;P16615-3;H7C5W9;P16615-4	P16615	ATP2A2	Sarcoplasmic/endoplasmic reticulum calcium ATPase 2	36.938	76549	74243	79237	30068	27586	19079	80297	58060	65802	13805	14117	17504	0.282019	0.270905	0.194058	0.146703	0.195589	0.210117	0.248994	0.184136	0.0478994	0.0332223	0.126234	0.13105	671	765	1436	594
CWGESSEDCQSLTR	1599.63	P04626-5;P04626-4;P04626;F5H1T4;J3QLU9;P04626-6	P04626-5	ERBB2	Receptor tyrosine-protein kinase erbB-2;Receptor protein-tyrosine kinase	43.761	20649	22871	22605	65411	65965	59502	70475	49263	59690	132400	115570	127560	0.760063	0.742548	0.724689	0.652619	0.701134	0.681228	0.742433	0.678327	0.0176874	0.0243874	0.0210988	0.0392183	1124	314	1438	595
VANLCGINQK	1058.55	Q05655;Q05655-2	Q05655	PRKCD	Protein kinase C delta type;Protein kinase C delta type regulatory subunit;Protein kinase C delta type catalytic subunit	23.054	159310	184410	164560	29873	16892	17254	226390	193060	199700	21518	15155	14154	0.157905	0.0839137	0.0948992	0.0867983	0.0727853	0.0661853	0.112239	0.0752563	0.0399274	0.0105263	0.19577	0.173602	495	946	1441	596
SLPDCTPHPNSISIDAGPR	1975.94	A0A087WWE6;A0A087X246;F8WF49;A0A0B4J2C2;Q9Y2H0-3;Q9Y2H0-1;Q9Y2H0	A0A087WWE6	DLGAP4	Disks large-associated protein 4	73.11	113740	147950	128850	31820	35182	22364	175830	153110	150420	23971	27271	26422	0.218604	0.192113	0.147896	0.119974	0.151186	0.14941	0.186204	0.14019	0.0357222	0.0175298	0.11573	0.123273	702	741	1443	597
FVQCPDGELQK	1262.6	Q9Y230;Q9Y230-2;M0R0Y3	Q9Y230	RUVBL2	RuvB-like 2	33.158	300980	371060	298460	75512	49922	50003	265340	226090	226220	32595	11537	37900	0.200567	0.118585	0.143496	0.109403	0.0485509	0.143495	0.154216	0.100483	0.0420295	0.0480967	0.218824	0.186036	452	993	1445	598
VELCSFSGYK	1131.53	C9JXB8;C9JNW5;P83731	C9JXB8	RPL24	60S ribosomal protein L24	25.979	174640	188490	168690	28180	20294	25193	223000	187550	188570	29072	2810.6	20327	0.138941	0.0972009	0.129939	0.115332	0.0147646	0.0973063	0.122027	0.075801	0.0219661	0.053622	0.239216	0.206781	403	1042	1445	599
KFDPMGQQTCSAHPAR	1772.81	Q9NPE3	Q9NPE3	NOP10	H/ACA ribonucleoprotein complex subunit 3	96.208	238810	269320	226420	65609	83166	68519	286260	242100	228900	82209	36055	44511	0.215522	0.235941	0.232316	0.22311	0.129622	0.162799	0.227926	0.171844	0.0108944	0.0473956	0.116457	0.122661	705	744	1449	600
AIETQCYVVAAAQCGR	1681.79	Q86X76-2;Q86X76-4;Q86X76;Q86X76-3	Q86X76-2	NIT1	Nitrilase homolog 1	31.389	63699	79728	52272	6818.9	12727	7517.6	58295	42324	36552	3398.7	5294.9	3554.3	0.0966974	0.137656	0.125734	0.0550899	0.111193	0.088622	0.120029	0.0849684	0.0210669	0.0282296	0.159793	0.15003	590	859	1449	601
CELLYEGPPDDEAAMGIK	1949.88	P13639	P13639	EEF2	Elongation factor 2	68.41	106750	106090	80487	13161	11175	20378	167990	140990	150660	13347	14021	16121	0.109756	0.095297	0.202032	0.0736033	0.0904516	0.0966597	0.135695	0.0869049	0.0579028	0.0119304	0.226091	0.193521	435	1015	1450	602
LPDYICPR	975.485	K7EIY6;Q9BV68-2;Q9BV68;U3KQF4	K7EIY6	RNF126	E3 ubiquitin-protein ligase RNF126	53.968	119510	139180	114460	33685	16117	31430	522400	462460	427320	78400	62644	54112	0.219883	0.103782	0.215436	0.130493	0.119298	0.112398	0.1797	0.12073	0.065785	0.00913186	0.198897	0.172735	499	953	1452	603
YSEPDLAVDFDNFVCCLVR	2203.99	P07384	P07384	CAPN1	Calpain-1 catalytic subunit	25.824	111900	119330	83349	6016.7	6480.7	11224	142050	120070	111910	7351.4	3677.1	6126.8	0.051025	0.0515115	0.118681	0.0492057	0.0297146	0.0519058	0.0737391	0.0436087	0.0389214	0.0121081	0.269638	0.228124	349	1104	1453	604
AATMSAVEAATCR	1280.59	A0A0A0MQS1;Q53H96;Q53H96-2;B5MD87	A0A0A0MQS1	PYCRL	Pyrroline-5-carboxylate reductase;Pyrroline-5-carboxylate reductase 3	91.62	128640	193610	165550	22128	15292	11421	122230	95723	86245	4096.6	6444.6	7023.3	0.146769	0.0732018	0.064536	0.0324286	0.0630787	0.0753021	0.0948354	0.0569365	0.0451836	0.0220868	0.261838	0.22158	366	1089	1455	605
NCTIVSPDAGGAKR	1387.69	P60891;B1ALA9;P60891-2	P60891	PRPS1	Ribose-phosphate pyrophosphokinase 1	36.445	54323	80439	58376	16008	7149.5	7833.8	48603	42054	52794	2289.8	5532	4956.8	0.227609	0.081626	0.118318	0.0449926	0.116253	0.0858308	0.142518	0.0823587	0.0759409	0.0357567	0.282289	0.238159	326	1129	1455	606
IYGETPEACR	1137.51	P51116	P51116	FXR2	Fragile X mental retardation syndrome-related protein 2	43.308	232990	248190	206810	31156	54900	51178	255080	215580	209570	29953	27656	33816	0.11795	0.181134	0.198374	0.105086	0.1137	0.13894	0.165819	0.119242	0.0423427	0.0175941	0.15332	0.143206	612	845	1457	607
GCVITISGR	904.48	O00154-6;O00154-4;O00154-7;O00154;O00154-5;K7EKP8	O00154-6	ACOT7	Cytosolic acyl coenzyme A thioester hydrolase	74.376	312740	369190	284440	45223	36713	51977	304320	282550	249160	21665	20252	33691	0.126334	0.0904477	0.154502	0.0664601	0.066882	0.119112	0.123761	0.0841514	0.0321044	0.0302776	0.195002	0.167523	513	944	1457	608
CSILAAANPAYGR	1305.65	P33993;P33993-3	P33993	MCM7	DNA replication licensing factor MCM7	140.78	151500	235630	181280	43634	42809	35699	388740	334440	305220	57437	31886	60613	0.22361	0.153746	0.164527	0.128731	0.0870427	0.165685	0.180628	0.127153	0.0376121	0.0393449	0.164038	0.152459	581	878	1459	609
PEIVDTCSLASPASVCR	1746.83	P09960;P09960-2;B4DEH5	P09960	LTA4H	Leukotriene A-4 hydrolase	110.77	551290	632590	523100	143400	99340	140900	501920	376570	344190	65241	57940	63771	0.206423	0.135723	0.212199	0.115031	0.133346	0.156316	0.184782	0.134898	0.0425838	0.0206865	0.142044	0.136655	644	816	1460	610
CVPYVDAEQK	1150.53	P78536;P78536-2	P78536	ADAM17	Disintegrin and metalloproteinase domain-containing protein 17	33.088	17028	17266	21819	43985	45165	36873	22515	21755	29166	38481	27731	39195	0.720912	0.723439	0.628246	0.630877	0.560381	0.573353	0.690865	0.588204	0.054245	0.0375213	0.0543239	0.0698657	946	518	1464	611
CGAALAGHQLIR	1208.64	P78527;P78527-2	P78527	PRKDC	DNA-dependent protein kinase catalytic subunit	38.783	106500	142600	83900	47900	57885	50440	138480	106920	119190	60765	24243	36736	0.310233	0.288725	0.375465	0.304976	0.184831	0.235599	0.324808	0.241802	0.0451695	0.0603123	0.129045	0.128166	691	773	1464	612
GYVAAGTCLMQGEEVTCR	1886.83	Q10570	Q10570	CPSF1	Cleavage and polyadenylation specificity factor subunit 1	58.83	178910	228370	167030	32315	30480	31967	108410	103060	83357	14290	11368	11464	0.152989	0.117752	0.160641	0.116463	0.0993463	0.120901	0.143794	0.112237	0.0228753	0.011382	0.0991764	0.107604	785	683	1468	613
CPTLEQYAMR	1210.55	P48643;B7ZAR1;E9PCA1;E7ENZ3;P48643-2	P48643	CCT5	T-complex protein 1 subunit epsilon	107.08	349060	460080	330290	85899	85543	65222	396390	378040	346140	70235	46579	58662	0.197488	0.15678	0.164905	0.150517	0.109696	0.144915	0.173058	0.135043	0.0215433	0.0221289	0.0999837	0.10772	783	687	1470	614
FCSFSPCIEQVQR	1542.7	Q96FX7;H0Y2Q1	Q96FX7	TRMT61A	tRNA (adenine(58)-N(1))-methyltransferase catalytic subunit TRMT61A	68.034	265140	305220	228810	88744	117820	98837	233740	201460	184790	58537	37625	67767	0.250771	0.278508	0.301657	0.200279	0.157371	0.268324	0.276979	0.208658	0.0254772	0.0559489	0.126558	0.123012	704	766	1470	615
CLELFSELAEDKENYKK	2058	P08238	P08238	HSP90AB1	Heat shock protein HSP 90-beta	67.416	508840	591070	502010	36060	23753	17137	248640	246000	202730	3952.6	3702.3	10669	0.0661773	0.0386339	0.0330099	0.0156481	0.0148269	0.0499955	0.0459404	0.0268235	0.0177498	0.0200718	0.28416	0.233679	340	1130	1470	616
CTNLSEGVLSVR	1276.64	Q93063;Q93063-2;Q93063-3	Q93063	EXT2	Exostosin-2	46.481	14808	38635	18683	25707	38376	29108	38038	35553	24171	30033	28673	25649	0.634506	0.498318	0.609069	0.441201	0.446439	0.514833	0.580631	0.467491	0.0724105	0.0410831	0.0781878	0.0941267	843	629	1472	617
VTVAGLAGKDPVQCSR	1599.84	Q99497;K7ELW0	Q99497	PARK7	Protein deglycase DJ-1	51.76	606490	770860	556280	500010	479040	454660	643600	568480	549240	353560	197310	347360	0.451884	0.383263	0.44974	0.354567	0.257655	0.387419	0.428296	0.333214	0.0390144	0.0674657	0.102128	0.109021	774	698	1472	618
LCFSTSSHL	993.459	C9IYN3;D6W592;Q8WVV9-4;Q8WVV9;B7WPG3;Q8WVV9-5	C9IYN3	HNRNPLL;HNRPLL	Heterogeneous nuclear ribonucleoprotein L-like	38.776	117030	136700	102090	20971	15595	7049.9	186100	154890	146680	10377	12549	12575	0.151963	0.1024	0.0645951	0.0528153	0.0749467	0.0789614	0.106319	0.0689078	0.0438155	0.0140803	0.231902	0.188343	445	1029	1474	619
CCPAEAGVLLAYNK	1450.69	C9IYH9;Q9H5I1-2;Q9H5I1	C9IYH9	SUV39H2	Histone-lysine N-methyltransferase SUV39H2	38.178	53291	63844	43752	21580	16909	15704	74356	60084	78204	11455	17891	19400	0.288229	0.209392	0.264128	0.133491	0.229445	0.198762	0.253916	0.187233	0.0403986	0.0490051	0.143112	0.132308	665	817	1482	620
LICCDILDVLDK	1361.69	P62258;P62258-2;K7EIT4	P62258	YWHAE	14-3-3 protein epsilon	42.475	589350	733810	560220	43163	24453	40315	619300	547620	518670	26684	25095	13897	0.0682405	0.0322487	0.0671318	0.0413075	0.0438176	0.0260944	0.0558737	0.0370732	0.0204673	0.00959039	0.223108	0.178148	477	1006	1483	621
VPQTFTVDCSQAGR	1507.71	Q14315;Q14315-2	Q14315	FLNC	Filamin-C	26.969	33017	45765	33485	13879	12905	12151	50316	32036	43353	13173	5206.8	13304	0.295953	0.219959	0.266259	0.207485	0.139807	0.234817	0.260724	0.194036	0.038298	0.0489117	0.136502	0.128298	689	795	1484	622
LGDVISIQPCPDVK	1482.78	P55072;C9JUP7;C9IZA5	P55072	VCP	Transitional endoplasmic reticulum ATPase	39.005	287200	297810	246860	9289.6	23964	24743	320430	272780	232030	4480.6	10552	15785	0.031332	0.0744746	0.0910999	0.0137903	0.0372425	0.0636967	0.0656355	0.0382432	0.0308488	0.0249683	0.297929	0.234585	334	1153	1487	623
CVTDPAYEDVNNCHER	1863.75	Q9HCS7	Q9HCS7	XAB2	Pre-mRNA-splicing factor SYF1	85.734	243430	282810	196130	55181	43573	50359	51304	60170	53006	10094	6726.4	6560.5	0.184792	0.133503	0.204305	0.164403	0.10055	0.110137	0.1742	0.12503	0.0365705	0.0344332	0.165223	0.144034	610	881	1491	624
LGSAVVTRGDECGLALGR	1772.92	P54886-2;P54886	P54886-2	ALDH18A1	Delta-1-pyrroline-5-carboxylate synthase;Glutamate 5-kinase;Gamma-glutamyl phosphate reductase	56.215	179060	232170	204660	22704	18323	10879	177840	152340	131070	9690.1	7956.6	7811.2	0.112528	0.0731478	0.0504735	0.0516722	0.0496367	0.0562438	0.0787162	0.0525176	0.0313996	0.00338365	0.224122	0.17576	486	1008	1494	625
ITGCASPGK	832.411	P50991;P50991-2	P50991	CCT4	T-complex protein 1 subunit delta	51.346	162880	171650	142800	70237	50023	62498	303270	267580	262550	91953	57044	79116	0.301295	0.225661	0.304426	0.232661	0.175723	0.231559	0.277127	0.213315	0.0445985	0.0325597	0.115904	0.113659	754	742	1496	626
NLDLEPCTGFQR	1391.65	O95453-2;O95453-3;O95453;H3BRK1;F5H1Z4	O95453-2	PARN	Poly(A)-specific ribonuclease PARN	67.385	106110	108390	88144	20310	16107	16253	88161	61608	65151	6010.8	6868.3	11515	0.160655	0.129377	0.155685	0.063828	0.100302	0.150197	0.148572	0.104776	0.0168085	0.0433579	0.178167	0.151677	583	918	1501	627
DCAVIVTQK	975.506	G3V5Z7;P60900;G3V295;P60900-2;G3V3I1;G3V3U4	G3V5Z7	PSMA6	Proteasome subunit alpha type;Proteasome subunit alpha type-6	58.083	935160	1116800	919050	93299	105790	76871	928090	799800	762470	78304	40315	57557	0.0907173	0.0865294	0.0771858	0.0778065	0.0479875	0.0701892	0.0848108	0.0653277	0.00692749	0.0154925	0.117658	0.113354	755	747	1502	628
SGIQPLCPER	1098.55	P42166	P42166	TMPO	Lamina-associated polypeptide 2, isoform alpha;Thymopoietin;Thymopentin	70.942	208430	221240	222060	16285	20959	17048	315130	313600	272930	24442	14648	17387	0.0724696	0.0865363	0.0712983	0.0719788	0.0446248	0.0598897	0.0767681	0.0588311	0.00847977	0.0137077	0.126185	0.115573	740	764	1504	629
ILDMCAAPGSK	1104.53	Q08J23-2;Q08J23	Q08J23-2	NSUN2	tRNA (cytosine(34)-C(5))-methyltransferase	42.788	108910	123810	79727	10164	11245	16020	198490	170820	161530	14500	9268.8	16988	0.0853587	0.0832624	0.167316	0.0680783	0.0514679	0.0951613	0.111979	0.0715692	0.0479347	0.0220548	0.255345	0.194411	432	1072	1504	630
TCLPGFPGAPCAIK	1373.68	A6NEM2;P51610-2;P51610;P51610-4;H7C1C4	A6NEM2	HCFC1	Host cell factor 1;HCF N-terminal chain 1;HCF N-terminal chain 2;HCF N-terminal chain 3;HCF N-terminal chain 4;HCF N-terminal chain 5;HCF N-terminal chain 6;HCF C-terminal chain 1;HCF C-terminal chain 2;HCF C-terminal chain 3;HCF C-terminal chain 4;HCF C-terminal chain 5;HCF C-terminal chain 6	28.976	149540	216260	144720	124960	138520	126740	51705	53674	64589	31685	33616	34034	0.455228	0.390439	0.466883	0.379962	0.385107	0.345092	0.437517	0.370054	0.0411846	0.02177	0.0661746	0.0727299	934	573	1507	631
MCLVEIEK	963.477	P28331-4;P28331;P28331-2;C9JPQ5;F8WDL5	P28331-4	NDUFS1	NADH-ubiquinone oxidoreductase 75 kDa subunit, mitochondrial	54.776	52923	73734	50037	70359	75298	79804	56455	48897	69768	54867	47409	46704	0.570716	0.505247	0.614629	0.492868	0.492275	0.400989	0.563531	0.462044	0.0550436	0.0528757	0.0826636	0.0862344	871	637	1508	632
ITQLCLAAIQR	1228.7	F8VZV1;Q7Z3U7-2;Q7Z3U7-6;Q7Z3U7-5;Q7Z3U7	F8VZV1	MON2	Protein MON2 homolog	38.634	87338	122890	80829	37135	27427	22828	61938	43347	50274	11633	3203.8	15341	0.298338	0.182461	0.220226	0.158119	0.0688237	0.233803	0.233675	0.153582	0.0590974	0.0825833	0.24368	0.182272	465	1045	1510	633
ADLSAMSAERDLCLSK	1708.81	P50453	P50453	SERPINB9	Serpin B9	56.599	123830	123550	139170	10672	9233.1	10441	151710	112250	121720	6828.5	3233.6	10432	0.0793445	0.0695352	0.0697876	0.0430716	0.0280005	0.0789394	0.0728891	0.0500038	0.00559198	0.0261674	0.212634	0.16366	535	979	1514	634
QNLQLCVQVASK	1329.71	P53675-2;P53675;A0A087WX41	P53675-2	CLTCL1	Clathrin heavy chain 2	34.674	184330	231100	212260	30918	28463	22286	77958	58278	66214	8667.1	5944.9	4195.7	0.143639	0.109657	0.0950176	0.100053	0.0925667	0.0595898	0.116105	0.0840698	0.0249436	0.0215282	0.16747	0.14021	627	888	1515	635
GFHCESSAHWPIFK	1644.75	P55884;P55884-2	P55884	EIF3B	Eukaryotic translation initiation factor 3 subunit B	31.801	99353	133210	89685	19358	14224	12950	88231	84703	101670	13210	6722.9	5976.2	0.163068	0.0964771	0.126175	0.130223	0.0735339	0.0555171	0.128574	0.0864248	0.0333603	0.0389858	0.227882	0.172513	501	1020	1521	636
SCYDLSCHAR	1153.46	P41250	P41250	GARS	Glycine--tRNA ligase	58.699	751990	935760	644880	196280	183040	152350	3295100	2949300	3001000	672370	477810	533590	0.206987	0.163604	0.191099	0.169471	0.139421	0.150962	0.18723	0.153285	0.0219491	0.015159	0.0922262	0.0868774	864	658	1522	637
VFAECNDESFWFR	1648.7	Q9NX40;D6RG39;D6RIT9;Q9NX40-3;Q9NX40-2;Q9NX40-4;D6RF07;D6R918;D6RBC5;D6RDI5;D6RA54;D6RC55	Q9NX40	OCIAD1	OCIA domain-containing protein 1	88.338	80847	88499	67104	54998	44238	42756	33901	31105	21643	12467	8201.6	12685	0.404858	0.333276	0.389186	0.268871	0.208657	0.369523	0.375773	0.28235	0.0376292	0.0812759	0.145107	0.124138	699	824	1523	638
PATALCGVVSADGK	1287.65	Q29RF7;Q29RF7-3	Q29RF7	PDS5A	Sister chromatid cohesion protein PDS5 homolog A	54.729	118750	145350	111150	19653	14038	15638	147900	113230	128640	19647	5673.8	10675	0.141998	0.0880744	0.12334	0.117263	0.0477176	0.0766249	0.117804	0.080535	0.0273849	0.034937	0.219575	0.165176	527	996	1523	639
DIQVPVCPLCNVPVPVAR	1918.02	F8WEE4;B8ZZ56;E7EV05;E9PFU9;B4DEN4;Q8WV99-2;Q8WV99	F8WEE4	ZFAND2B	AN1-type zinc finger protein 2B	32.387	96704	155100	98319	37345	49321	40900	66168	53146	52391	21688	15470	13049	0.278592	0.241272	0.293782	0.246858	0.225458	0.199404	0.271215	0.223907	0.0270211	0.0237652	0.0850608	0.0832469	882	642	1524	640
SCNCLLLK	892.451	P06733;P06733-2	P06733	ENO1	Alpha-enolase	51.193	617700	726600	567990	152110	125320	130780	881320	763370	678570	118160	81630	143420	0.197594	0.147103	0.187157	0.118221	0.0966036	0.174479	0.177285	0.129768	0.0266541	0.0402012	0.163151	0.135504	651	873	1524	641
FCPSGAWELPGTPR	1516.71	Q8WUA4;A0A087WZD8;Q8WUA4-2	Q8WUA4	GTF3C2	General transcription factor 3C polypeptide 2	67.136	54308	58624	43685	17146	22349	24092	73227	73557	76297	17987	23843	22010	0.239959	0.276006	0.35546	0.197196	0.244795	0.22389	0.290475	0.22196	0.0590944	0.0238582	0.136067	0.116833	735	792	1527	642
ATCIGNNSAAAVSMLK	1549.76	H0YMZ1;H0YL69;P25789;H0YN18;H0YMA1;H0YKT8;P25789-2;H0YMI6;H0YKS0	H0YMZ1	PSMA4	Proteasome subunit alpha type;Proteasome subunit alpha type-4;Proteasome subunit beta type	52.112	367340	479230	368810	67259	64645	73159	196800	169420	177000	28146	12409	25583	0.154761	0.11886	0.16553	0.125123	0.0682454	0.126284	0.146384	0.106551	0.0244367	0.0331786	0.169383	0.137935	639	895	1534	643
HTQVCINGQCAGSICEK	1789.79	O14672;O14672-2	O14672	ADAM10	Disintegrin and metalloproteinase domain-containing protein 10	15.766	38762	59433	50190	271910	270660	258350	24173	27972	22245	93370	76388	77785	0.875232	0.819951	0.837331	0.794348	0.731966	0.777617	0.844171	0.767977	0.0282682	0.0322886	0.0371029	0.0410823	1111	426	1537	644
VCAYGPGLK	906.463	Q14315;Q14315-2	Q14315	FLNC	Filamin-C	29.31	307180	394370	304260	66855	84796	70027	175690	188490	180460	39237	22363	26010	0.17874	0.176966	0.187094	0.18256	0.10606	0.125975	0.180933	0.138198	0.00540883	0.0396878	0.138314	0.117017	733	804	1537	645
AQNTWGCGNSLR	1305.59	P02545;P02545-6;P02545-3;P02545-5;P02545-4;A0A0C4DGC5;P02545-2;Q5TCI8	P02545	LMNA	Prelamin-A/C;Lamin-A/C	52.495	571190	664590	517000	139970	115980	119570	494600	426060	428520	70629	44028	90197	0.196819	0.148584	0.187835	0.124956	0.0936591	0.173885	0.177746	0.130833	0.0256516	0.0404345	0.164957	0.133081	662	879	1541	646
VGLDATNCLR	1060.53	Q9NXR7-4;Q9NXR7-3;Q9NXR7;Q9NXR7-1;C9J2G0;A0A075B7D2;F8W733	Q9NXR7-4	BRE	BRCA1-A complex subunit BRE	27.428	184460	214210	186680	24140	18680	16309	211120	178250	178270	15742	8591.7	16256	0.115724	0.0802095	0.0803443	0.0693902	0.0459838	0.0835672	0.0920926	0.0663138	0.0204654	0.0189796	0.184915	0.142621	615	927	1542	647
CAALVATAEENLCCEELSSK	2082.93	Q5UIP0-2;Q5UIP0;H7BZN3	Q5UIP0-2	RIF1	Telomere-associated protein RIF1	21.987	102510	147180	119530	13618	19965	17854	203840	175510	170010	19356	16304	23213	0.117267	0.119447	0.129957	0.086722	0.084999	0.120136	0.122224	0.0972856	0.00678524	0.0198076	0.108084	0.099107	823	720	1543	648
CFVTTNCALQFSSR	1575.72	Q9NVH1-3;Q9NVH1;Q9NVH1-2;Q5TH61	Q9NVH1-3	DNAJC11	DnaJ homolog subfamily C member 11	44.457	32441	28219	24211	9286.4	15853	11991	71976	83928	54353	17446	18612	21461	0.222549	0.359707	0.331225	0.195097	0.18151	0.283074	0.304494	0.219894	0.0723807	0.0551361	0.182592	0.141365	623	924	1547	649
FSLVNTVCDR	1152.56	Q8ND04;Q8ND04-2;Q8ND04-3	Q8ND04	SMG8	Protein SMG8	35.414	51516	82019	58869	7880.5	6169.3	8450.6	86263	73416	61886	5842.7	6844.1	5630.9	0.132676	0.069956	0.12553	0.0634347	0.085274	0.0833999	0.109387	0.0773695	0.0343349	0.0121042	0.20236	0.150397	588	961	1549	650
TNQVAIAQTLECK	1417.72	Q9UK39	Q9UK39	CCRN4L	Nocturnin	59.185	40632	53271	42501	21986	17223	16766	75109	64411	60957	23019	15324	20468	0.351113	0.244319	0.282889	0.234581	0.192187	0.251372	0.292774	0.226047	0.054079	0.030502	0.13617	0.112334	761	793	1554	651
EGVVECSFVK	1095.53	P40926;P40926-2;G3XAL0	P40926	MDH2	Malate dehydrogenase, mitochondrial;Malate dehydrogenase	23.012	119140	149940	109910	25390	19603	17266	162790	128280	129930	18484	13806	18400	0.175673	0.115623	0.135765	0.101967	0.0971665	0.124048	0.142353	0.107727	0.0305625	0.0143364	0.150279	0.121043	718	838	1556	652
HVVFTAETHNFPTGVCPFSGATTGTGGR	2847.34	O15067	O15067	PFAS	Phosphoribosylformylglycinamidine synthase	21.462	57205	75638	50526	20380	18564	14530	42930	36262	38327	5390.3	4094.5	12945	0.26268	0.197066	0.223346	0.111554	0.101458	0.252477	0.227697	0.155163	0.0330226	0.0844275	0.238057	0.16657	520	1038	1558	653
YVLCTAPR	921.474	P25205;P25205-2;J3KQ69	P25205	MCM3	DNA replication licensing factor MCM3	68.214	621450	774300	561170	77358	72621	32571	344940	319080	285740	21512	10463	24027	0.1107	0.0857471	0.0548573	0.0587035	0.03175	0.0775648	0.0837681	0.0560061	0.0279739	0.0230262	0.255143	0.174843	491	1071	1562	654
ILCEQIASDTCHLQR	1728.83	A0A0G2JMG8;A0A0G2JLX3;J3KN39;A0A0G2JPQ2;Q9NX02-5;Q9NX02-2;Q9NX02;Q9NX02-4;A0A0G2JP37;A0A0G2JNC8;A0A0G2JLQ8;A0A0G2JPB6;Q9NX02-3;K7EMK2	A0A0G2JMG8	NLRP2	NACHT, LRR and PYD domains-containing protein 2	40.801	512080	667960	511830	53768	21154	45181	471120	430260	384290	24314	16719	18618	0.095022	0.0306974	0.0811133	0.0490762	0.0374044	0.0462091	0.0689442	0.0442299	0.0338449	0.00608236	0.281141	0.192782	437	1125	1562	655
YVENPSQVLNCER	1549.72	O75694-2;O75694;E9PF10	O75694-2	NUP155	Nuclear pore complex protein Nup155	77.593	39760	59200	44105	5544.9	16345	4287	153430	104450	121790	10694	8178	18472	0.122391	0.216361	0.088589	0.0651581	0.0726107	0.131696	0.142447	0.0898217	0.0662051	0.0364555	0.294264	0.200272	417	1147	1564	656
ECNPPNSQPASYQR	1589.69	E9PG73;Q13427-2;Q13427;C9JM79	E9PG73	PPIG	Peptidyl-prolyl cis-trans isomerase G	94.781	58688	87180	67765	48464	38983	46854	35398	29282	25584	17756	6037.7	13158	0.452292	0.308989	0.40878	0.334048	0.170944	0.339631	0.390021	0.281541	0.0734703	0.0958205	0.194669	0.141545	622	943	1565	657
LACGVIGIAQ	943.516	P00441;H7BYH4	P00441	SOD1	Superoxide dismutase [Cu-Zn]	47.067	49034	42330	44993	84432	95895	95982	33868	35407	30039	43915	43383	53068	0.632611	0.69376	0.680844	0.564584	0.550616	0.63855	0.669072	0.584583	0.0322298	0.0472559	0.0627478	0.0586263	1012	554	1566	658
DLSYCLSGMYDHR	1558.65	P52597	P52597	HNRNPF	Heterogeneous nuclear ribonucleoprotein F;Heterogeneous nuclear ribonucleoprotein F, N-terminally processed	49.732	287320	379860	229830	26124	22052	24380	158720	160230	130940	4601.9	7360.9	11874	0.083345	0.0548677	0.095905	0.0281769	0.0439218	0.0831431	0.0780392	0.0517473	0.0210268	0.0283064	0.266117	0.178426	474	1096	1570	659
ELEVLLMCNK	1190.6	D3YTB1;F8W727;P62910	D3YTB1	RPL32	60S ribosomal protein L32	71.451	541870	662650	486000	18315	26285	29368	522580	405980	402220	6497.3	17716	12539	0.0326946	0.0381531	0.0569845	0.0122804	0.041813	0.030232	0.0426107	0.0281085	0.0127438	0.0148804	0.269067	0.180682	468	1103	1571	660
IIYGGSVTGATCK	1268.64	P60174-1;P60174;P60174-4	P60174-1	TPI1	Triosephosphate isomerase	101.53	869600	1079800	852360	159530	145580	138960	1382100	1211600	1267000	182030	138650	173370	0.155014	0.118804	0.140177	0.116378	0.102685	0.120365	0.137998	0.113142	0.0182033	0.00927351	0.102797	0.0862483	870	702	1572	661
AVGDGIVLCK	973.527	P13797;A0A0A0MSQ0;P13797-2;P13797-3;U3KQI3	P13797	PLS3	Plastin-3	34.532	393850	500150	377450	50195	39191	41270	253510	206470	191050	21098	15183	15147	0.11304	0.0726646	0.0985623	0.0768295	0.068499	0.0734589	0.0947557	0.0729291	0.0204553	0.00419047	0.144452	0.113705	753	822	1575	662
TVFAEHISDECK	1377.62	P39023;G5E9G0;H7C422;H7C3M2;B5MCW2;F8WCR1	P39023	RPL3	60S ribosomal protein L3	57.175	526500	643380	566710	69695	58220	52664	633390	524500	527740	59961	26312	42486	0.1169	0.0829818	0.0850278	0.08648	0.0477695	0.0745073	0.0949697	0.0695856	0.0190194	0.019819	0.184717	0.135066	653	926	1579	663
DVNLASCAADGSVK	1348.63	O43172-2;O43172	O43172-2	PRPF4	U4/U6 small nuclear ribonucleoprotein Prp4	47.545	69500	77927	49834	8757.9	4961.7	11077	188130	148790	156090	15562	8136.3	16134	0.111911	0.0598598	0.181855	0.0763997	0.0518479	0.0936803	0.117875	0.073976	0.0612162	0.0210213	0.305252	0.202332	412	1167	1579	664
CLLQIQASSGESK	1362.68	O43772	O43772	SLC25A20	Mitochondrial carnitine/acylcarnitine carrier protein	37.013	39069	55904	49981	7759.9	17416	4842.1	40565	32387	40448	3451.9	3944.8	6228.8	0.165708	0.237534	0.0883223	0.0784222	0.108577	0.133445	0.163855	0.106815	0.0746232	0.0275539	0.282093	0.185827	454	1128	1582	665
GVSINQFCK	994.491	Q9Y3B7;Q9Y3B7-2;Q9Y3B7-3;E9PQB6	Q9Y3B7	MRPL11	39S ribosomal protein L11, mitochondrial	48.796	120380	130640	110340	32914	25562	25971	577690	486980	503860	121220	77904	87561	0.214712	0.163647	0.190528	0.173442	0.137912	0.148052	0.189629	0.153135	0.0255441	0.0183023	0.114605	0.0928298	849	735	1584	666
AVVVCPK	714.41	Q00839-2;Q00839	Q00839-2	HNRNPU	Heterogeneous nuclear ribonucleoprotein U	62.338	95148	117370	93963	40298	74475	34327	205560	186810	166650	61978	73355	47024	0.297521	0.388204	0.267573	0.231661	0.281956	0.220074	0.317766	0.244563	0.0628119	0.0328969	0.148265	0.113716	752	832	1584	667
CFVSFPLNTGDLDCETCTITR	2334.03	Q9H061;Q9H061-2	Q9H061	TMEM126A	Transmembrane protein 126A	33.836	88264	77862	78177	158420	170810	141500	138400	78730	98997	156350	137390	113850	0.642198	0.686889	0.644128	0.53045	0.635712	0.534891	0.657738	0.567017	0.0252636	0.0595323	0.0720025	0.0644566	987	605	1592	668
MDCQETPEGYK	1299.51	O75369-2;O75369-9;O75369;O75369-8;O75369-6;O75369-3;E7EN95;O75369-7	O75369-2	FLNB	Filamin-B	41.598	59217	71909	43369	15250	19745	10069	37350	32688	28514	5832.4	7414.7	6238.8	0.204789	0.21543	0.188424	0.135064	0.184893	0.179519	0.202881	0.166492	0.0136036	0.0273496	0.108042	0.0858472	874	719	1593	669
TQDNSCSFGLHAR	1434.63	Q9Y5Y6	Q9Y5Y6	ST14	Suppressor of tumorigenicity 14 protein	46.481	102410	102590	97938	183890	202760	209980	94116	82582	84240	164740	123390	129250	0.642298	0.664025	0.681935	0.636416	0.599062	0.605415	0.662753	0.613631	0.0198489	0.0199863	0.0391432	0.0334443	1160	439	1599	670
DCEVVMMIGLPGAGK	1518.72	Q00839-2;Q00839	Q00839-2	HNRNPU	Heterogeneous nuclear ribonucleoprotein U	47.037	157350	162580	134690	15210	22952	12111	192420	185640	175950	16781	3694	18577	0.0881433	0.123709	0.0824994	0.0802147	0.0195105	0.0954983	0.0981173	0.0650745	0.0223421	0.0401927	0.28123	0.178335	475	1126	1601	671
ACLDTAVENMPSLK	1490.71	P49327;A0A0U1RQF0	P49327	FASN	Fatty acid synthase;[Acyl-carrier-protein] S-acetyltransferase;[Acyl-carrier-protein] S-malonyltransferase;3-oxoacyl-[acyl-carrier-protein] synthase;3-oxoacyl-[acyl-carrier-protein] reductase;3-hydroxyacyl-[acyl-carrier-protein] dehydratase;Enoyl-[acyl-carrier-protein] reductase;Oleoyl-[acyl-carrier-protein] hydrolase	85.271	478640	569990	400950	30790	35733	40308	633350	542030	516170	31111	24131	35487	0.0604401	0.0589923	0.0913479	0.0468214	0.0426222	0.064328	0.0702601	0.0512572	0.0182769	0.0115127	0.202246	0.136954	643	960	1603	672
GVCHIPMAEPFCPK	1527.7	B4DUC8;Q13126;Q13126-4;Q13126-3;Q13126-2;J3QSB7;Q13126-7;Q13126-6;Q13126-5	B4DUC8	MTAP	S-methyl-5-thioadenosine phosphorylase;Purine nucleoside phosphorylase	26.541	239030	315530	232350	54461	38999	34349	149150	133290	123370	15568	13059	17647	0.185563	0.110002	0.128793	0.094513	0.0892319	0.125141	0.141453	0.102962	0.0393389	0.0193882	0.203115	0.137935	640	964	1604	673
ILTCNGSVDDSR	1278.59	Q9UL63;C9J7E8;Q9UL63-2	Q9UL63	MKLN1	Muskelin	38.769	43382	59307	42647	14105	15185	11986	65911	59772	41080	8078.7	9325.3	12944	0.24536	0.203847	0.219391	0.109187	0.134959	0.239597	0.222866	0.161248	0.0209732	0.0690655	0.213323	0.140551	626	980	1606	674
AKFENLCK	951.485	P08238;Q58FF8	P08238	HSP90AB1;HSP90AB2P	Heat shock protein HSP 90-beta;Putative heat shock protein HSP 90-beta 2	132.08	43930000	52707000	41507000	3280600	3337400	3096000	32125000	27402000	26403000	1264400	1712800	1659500	0.0694886	0.0595492	0.0694124	0.0378683	0.0588292	0.0591359	0.0661501	0.0519444	0.00571664	0.0121913	0.141668	0.104991	795	812	1607	675
GYLALCSYNCK	1233.55	G5EA36;P30260;P30260-2;I3L328	G5EA36	CDC27	Cell division cycle protein 27 homolog	36.424	80363	77516	52425	26730	22481	18447	108100	108780	94443	35859	16384	19953	0.249596	0.224817	0.260286	0.249092	0.1309	0.17442	0.2449	0.184804	0.0181951	0.059776	0.171074	0.122276	708	900	1608	676
CVYISSDGGR	1055.47	Q9NW08-2;Q9NW08	Q9NW08-2	POLR3B	DNA-directed RNA polymerase III subunit RPC2	54.539	112640	141790	98543	43190	27691	24493	129430	104120	109210	31228	6904.7	23418	0.277161	0.163387	0.199072	0.194376	0.0621907	0.176569	0.213207	0.144378	0.0581891	0.0717314	0.266364	0.169298	511	1098	1609	677
MYGCDVGPDGR	1168.46	P30466;A0A140TA02	P30466	HLA-B	HLA class I histocompatibility antigen, B-18 alpha chain	38.478	49746	46939	48529	35462	48067	43241	61709	49670	59765	41787	20127	43574	0.416182	0.505936	0.471189	0.403755	0.288365	0.421661	0.464436	0.37126	0.0452569	0.0723455	0.13157	0.0972472	831	781	1612	678
CVNQWQLSGELK	1403.69	Q86W42;Q86W42-2	Q86W42	THOC6	THO complex subunit 6 homolog	34.264	53468	78609	69231	10613	18372	14366	139870	118350	120070	26355	22500	20208	0.165619	0.189439	0.171848	0.15855	0.159744	0.144057	0.175635	0.154117	0.0123536	0.00873293	0.069424	0.056761	1020	594	1614	679
CVICNECLDGVPFTVDSENK	2183.95	Q9UGP4;C9JRJ5	Q9UGP4	LIMD1	LIM domain-containing protein 1	25.544	50740	81034	67711	33403	23368	29580	100850	115660	89929	26707	27778	33746	0.396979	0.223827	0.304036	0.209373	0.193659	0.27286	0.308281	0.225297	0.0866539	0.0419335	0.209714	0.13619	646	972	1618	680
ADDLDFETGDAGASATFPMQCSALRK	2716.21	P63241;I3L397;I3L504;Q6IS14	P63241	EIF5A;EIF5AL1	Eukaryotic translation initiation factor 5A-1;Eukaryotic translation initiation factor 5A;Eukaryotic translation initiation factor 5A-1-like	63.165	56964	60982	39382	10491	3837.3	14260	77504	75869	64820	4761.5	5745.3	11871	0.155526	0.0592	0.265836	0.0578797	0.0703958	0.15479	0.160187	0.0943551	0.103397	0.0527109	0.381487	0.229863	346	1275	1621	681
CSASVPANPGVCGNCGENVYQCHK	2436.01	Q5T4S7-3;Q5T4S7-4;Q5T4S7;Q5T4S7-2;Q5T4S7-6	Q5T4S7-3	UBR4	E3 ubiquitin-protein ligase UBR4	10.399	59962	65299	49291	38364	41469	46953	32360	44579	48064	24800	14792	16909	0.390171	0.388403	0.487854	0.43387	0.249145	0.260247	0.422143	0.314421	0.0569143	0.103595	0.189588	0.127948	692	930	1622	682
GAPLVVICQGK	1083.61	Q14195-2;Q14195	Q14195-2	DPYSL3	Dihydropyrimidinase-related protein 3	32.523	64964	101170	56614	12495	30934	15815	85734	83840	70534	8448.6	12439	19314	0.161311	0.234164	0.218352	0.0897045	0.129197	0.214963	0.204609	0.144622	0.0383214	0.0640379	0.236256	0.150691	587	1036	1623	683
STTTSDPPNICK	1262.58	E7EPN9;Q9Y520-2;Q9Y520-6;Q9Y520-4;Q9Y520-5;Q9Y520;Q9Y520-7;Q9Y520-3;H7C5N8	E7EPN9	PRRC2C	Protein PRRC2C	31.639	106510	151610	116930	24814	22216	31966	184110	171490	149090	36592	14690	22998	0.188953	0.127806	0.214687	0.165798	0.0789021	0.133641	0.177148	0.126114	0.044627	0.0439343	0.230937	0.147575	597	1027	1624	684
TTMRPQSFYDGSHSCAR	1942.84	B4DUC8;Q13126;Q13126-4;Q13126-3;Q13126-2;J3QSB7;Q13126-7;Q13126-6;Q13126-5	B4DUC8	MTAP	S-methyl-5-thioadenosine phosphorylase;Purine nucleoside phosphorylase	61.102	175590	181330	148690	69154	63856	75582	186000	151820	144340	65933	45544	44932	0.282556	0.260439	0.33701	0.261708	0.230761	0.237394	0.293335	0.243288	0.0394073	0.0162937	0.111855	0.0812438	896	729	1625	685
ELNNTCEPVVTQPKPK	1795.91	Q92598-2;Q92598;Q92598-3;Q92598-4;A0A0A0MSM0;Q5TBM3	Q92598-2	HSPH1	Heat shock protein 105 kDa	35.329	314340	374850	272120	76813	80777	71003	252740	216620	194810	45699	22723	45762	0.196376	0.177288	0.206932	0.153127	0.0949391	0.190222	0.193532	0.146096	0.0150253	0.0480288	0.177882	0.122114	709	916	1625	686
DSNNLCLHFNPR	1428.66	P09382	P09382	LGALS1	Galectin-1	47.288	1070100	1292000	1060700	118310	118350	137960	1958800	1548000	1607100	164980	114690	160580	0.0995532	0.0839153	0.115095	0.0776822	0.0689786	0.0908422	0.0995212	0.0791677	0.0155899	0.0110073	0.138429	0.0993678	821	806	1627	687
SCAHDWVYE	1108.43	Q32Q12;P22392-2;P22392;O60361	Q32Q12	NME1-NME2;NME2;NME2P1	Nucleoside diphosphate kinase;Nucleoside diphosphate kinase B;Putative nucleoside diphosphate kinase	60.91	268100	315930	262480	16926	26478	21740	747460	763160	572570	66440	8918	27947	0.0593841	0.0773288	0.07649	0.0816317	0.0115506	0.0465382	0.0710676	0.0465735	0.010127	0.0350405	0.30943	0.183533	459	1172	1631	688
ALLYLCGGDD	1038.47	P07355;P07355-2;A6NMY6	P07355	ANXA2;ANXA2P2	Annexin A2;Putative annexin A2-like protein	80.18	1102800	1306300	1032900	60604	69546	73378	930390	709810	703780	32059	21613	44782	0.052092	0.0505478	0.0663287	0.0333098	0.0295492	0.059824	0.0563228	0.0408944	0.00869968	0.0165011	0.22526	0.139021	635	1012	1647	689
ATCFLPSPGEK	1148.55	Q8IZW8	Q8IZW8	TNS4	Tensin-4	28.327	61086	65677	48735	28570	26585	18597	97570	95776	103630	40287	13682	32379	0.318662	0.288147	0.276199	0.292238	0.124998	0.238065	0.294336	0.218433	0.0218981	0.0853308	0.209897	0.129524	684	973	1657	690
FSGGYPALMDCMNK	1532.65	Q9BPW8;H7C2U6	Q9BPW8	NIPSNAP1	Protein NipSnap homolog 1	48.112	59469	74448	61024	13010	6120.5	10148	72390	82458	62036	2844.6	4757.1	11539	0.1795	0.0759664	0.142584	0.0378097	0.0545445	0.156833	0.132684	0.0830624	0.0524722	0.0644329	0.359425	0.203413	410	1247	1657	691
SHRVPLDVACAR	1322.69	Q15149;Q15149-7;Q15149-8;Q15149-9;Q15149-5;Q15149-6;Q15149-2;Q15149-3;Q15149-4	Q15149-4	PLEC	Plectin	36.284	133800	140530	132800	45355	51482	55098	125670	114320	79651	30801	25059	29862	0.253161	0.268119	0.293234	0.196848	0.17979	0.27268	0.271504	0.216439	0.0202498	0.0494468	0.148821	0.0984403	825	833	1658	692
QCMMFSATLSK	1245.56	O00148;O00148-2;O00148-3;K7EQN7	O00148	DDX39A	ATP-dependent RNA helicase DDX39A	23.931	43918	53883	56400	16802	20719	12294	232910	204210	177140	61628	26004	47887	0.276713	0.277727	0.178968	0.209236	0.112956	0.212806	0.244469	0.178333	0.0567283	0.056646	0.226236	0.136994	642	1016	1658	693
VVDLLAQDADIVCR	1528.79	P30520	P30520	ADSS	Adenylosuccinate synthetase isozyme 2	119.25	896130	1038800	820350	1383700	1197500	1084500	895640	752330	764960	787790	414000	953580	0.606931	0.535483	0.569336	0.467967	0.35496	0.554878	0.570583	0.459268	0.0357406	0.100243	0.144269	0.0942527	842	819	1661	694
ALSIGFETCR	1095.54	H0YD13;H0Y2P0;P16070-18;P16070-12;P16070-14;P16070-13;P16070-11;P16070-10;P16070-16;P16070-8;P16070-17;P16070-6;P16070-4;P16070-3;P16070-7;P16070-5;P16070;H0YDX6;H0YDW7;H0YCV9;H0Y5E4;P16070-15;P16070-9;E9PKC6;H0YD17	H0YD13	CD44	CD44 antigen	64.82	105110	118950	109220	585870	692050	634320	140160	83678	108300	462500	419050	347440	0.847883	0.853329	0.853108	0.767431	0.833552	0.762365	0.85144	0.787783	0.00308269	0.0397185	0.0504517	0.0337477	1158	504	1662	695
IINDNATYCR	1181.55	O00567;Q5JXT2	O00567	NOP56	Nucleolar protein 56	43.297	568180	679000	495700	103780	84097	112360	464980	398890	364870	58191	41435	55962	0.154444	0.110205	0.184784	0.111227	0.0941009	0.132979	0.149811	0.112769	0.037505	0.019485	0.203621	0.123353	701	967	1668	696
LQAFSAAIESCNK	1380.67	Q02790	Q02790	FKBP4	Peptidyl-prolyl cis-trans isomerase FKBP4;Peptidyl-prolyl cis-trans isomerase FKBP4, N-terminally processed	104.24	610980	679160	531040	89317	124750	112400	689410	557220	541920	99100	40143	92364	0.127542	0.155179	0.174686	0.12568	0.0672003	0.145619	0.152469	0.112833	0.0236888	0.0407574	0.219032	0.130744	674	994	1668	697
CGQEEHDVLLSNEEDRK	1999.89	Q9UGI8-2;Q9UGI8	Q9UGI8-2	TES	Testin	58.246	62930	75893	63337	10098	7890.8	12733	75931	57384	68325	4814.9	7762.2	8283.6	0.138276	0.0941805	0.167385	0.0596303	0.11915	0.108129	0.133281	0.0956365	0.0368572	0.0316655	0.250763	0.144143	608	1061	1669	698
ACALSQINTK	1047.54	A6NMA8;O95825;F8WF64;C9JZK8;A6NND8;A6NHJ8;O95825-2;C9JAL0;A0A0C4DG14	A6NMA8	CRYZL1	Quinone oxidoreductase-like protein 1	51.872	143900	157400	129920	51710	39051	33946	237980	215070	193210	60573	32138	44411	0.264353	0.198782	0.207157	0.202889	0.130004	0.186898	0.223431	0.173264	0.0356859	0.0383077	0.172314	0.110435	768	904	1672	699
QVQGSEISSIDEFCRK	1824.87	E9PQR7;Q9UK41;Q9UK41-2	E9PQR7	VPS28	Vacuolar protein sorting-associated protein 28 homolog	33.947	159280	171930	149300	11104	14707	4919.2	173680	142440	162520	6110.6	7033.1	6880.5	0.0651704	0.0788	0.0318975	0.0339873	0.0470526	0.0406168	0.0586226	0.0405522	0.0241271	0.00653289	0.278731	0.160051	551	1121	1672	700
ISLREALCGCTVNVPTLDGR	2116.08	P25685;M0R080;P25685-2	P25685	DNAJB1	DnaJ homolog subfamily B member 1	21.2	98557	95025	69449	10080	13030	4215.9	60362	48238	58113	3954.7	4022.9	3363.5	0.0927861	0.120587	0.0572308	0.0614879	0.0769772	0.054712	0.0902012	0.0643924	0.031757	0.0114133	0.255889	0.146378	601	1074	1675	701
FAEVECLAESHQHLSK	1826.86	F5GWX5;A0A0C4DGG9;Q14839;Q14839-2	F5GWX5	CHD4	Chromodomain-helicase-DNA-binding protein 4	25.988	54899	61919	61412	7797	6179	7505.2	245550	208020	195270	11486	23388	19905	0.124362	0.0907369	0.108902	0.0446863	0.101068	0.0925061	0.108	0.0794202	0.0168307	0.0303835	0.227233	0.133493	657	1019	1676	702
HVLTGSADNSCR	1258.57	Q13347;Q5TFK1	Q13347	EIF3I	Eukaryotic translation initiation factor 3 subunit I	92.19	314180	391270	285910	55698	39567	70438	317780	250600	226480	29426	27088	33349	0.150585	0.0918375	0.197666	0.0847508	0.0975483	0.12835	0.146696	0.10355	0.0530215	0.0224105	0.263992	0.15127	584	1093	1677	703
CVCPGPR	730.325	Q9P0J1-2	Q9P0J1-2	PDP1	[Pyruvate dehydrogenase [acetyl-transferring]]-phosphatase 1, mitochondrial	43.047	340410	369830	327260	118700	93158	86334	284190	214760	250500	57969	55611	53189	0.258544	0.20121	0.208741	0.169421	0.205684	0.175143	0.222832	0.183416	0.0311559	0.0194957	0.13679	0.0845395	879	799	1678	704
GLCGAIHSSIAK	1155.61	P36542;P36542-2	P36542	ATP5C1	ATP synthase subunit gamma, mitochondrial	36.952	140550	192360	118650	58907	49312	54370	424250	372020	354410	121610	62516	114610	0.295337	0.204045	0.314241	0.222786	0.143868	0.244361	0.271208	0.203672	0.0589275	0.0529026	0.213695	0.124371	697	981	1678	705
WLNVHYHCSGAPAAPLQ	1862.89	Q5SWX3;A0A0A0MS52;A0A0A0MT11;Q13555-10;Q13555-3;Q13555-5;Q13555-4;Q13555-7;Q13555-9;Q13555-2;Q13555-8;Q13555;Q13555-6;Q8WU40;H0Y6G2	Q5SWX3	CAMK2G	Calcium/calmodulin-dependent protein kinase type II subunit gamma	46.319	55187	75937	69947	13480	15397	14495	61889	61519	54680	12021	5703.5	10583	0.19631	0.168579	0.171656	0.162644	0.0848451	0.162159	0.178848	0.136549	0.0152001	0.0447779	0.196229	0.117195	732	948	1680	706
VQRPCTSTPMIDSFVR	1835.9	Q14694;Q14694-3;Q14694-2;J3KT19;H3BVF1	Q14694	USP10	Ubiquitin carboxyl-terminal hydrolase 10	64.52	120280	135810	111780	79592	50632	46559	75606	72437	67027	31222	17651	22434	0.398215	0.27157	0.294046	0.292264	0.195931	0.250768	0.321277	0.246321	0.0675713	0.0483205	0.193124	0.115378	741	940	1681	707
SPCVAAPALDAFVER	1544.77	Q9Y257	Q9Y257	KCNK6	Potassium channel subfamily K member 6	25.054	23828	16915	20017	11051	6948	5832	23685	22390	30831	2622.7	2951.8	15896	0.316838	0.291162	0.225618	0.0996932	0.116479	0.340189	0.277873	0.185454	0.0470397	0.134267	0.323468	0.17561	488	1193	1681	708
DKLPQPVQPDPVSHCK	1786.9	P05556;P05556-2;P05556-5;P05556-4;P05556-3	P05556	ITGB1	Integrin beta-1	54.501	144340	153170	161520	196400	243730	193930	222850	168220	164870	227700	190650	190120	0.576393	0.614084	0.54559	0.505382	0.531251	0.535564	0.578689	0.524066	0.0343047	0.0163235	0.0674582	0.0430593	1102	580	1682	709
TGSQGQCTQVRVEFMDDTSR	2243.99	P62857	P62857	RPS28	40S ribosomal protein S28	83.453	257160	310140	251250	26416	25462	29905	148830	139610	108280	14046	10569	6818.7	0.0931532	0.0758696	0.106365	0.0862374	0.070376	0.0592422	0.0917959	0.0719519	0.0152928	0.0135664	0.167999	0.105781	793	890	1683	710
QVLNYLGECFR	1340.65	Q9H9Y6-4;Q9H9Y6-2;Q9H9Y6;Q9H9Y6-3;Q9H9Y6-5	Q9H9Y6-4	POLR1B	DNA-directed RNA polymerase I subunit RPA2	48.004	186060	222320	153560	16883	13567	21605	114840	98943	85902	8049	4429.3	7006.9	0.0831908	0.0575148	0.123341	0.0654981	0.042848	0.0754169	0.0880155	0.0612544	0.0331772	0.016694	0.280095	0.157422	561	1122	1683	711
CSMCDYASVEVSK	1420.57	P49711;P49711-2	P49711	CTCF	Transcriptional repressor CTCF	43.813	237310	299300	256020	103740	108530	95166	105090	89944	82694	32714	16848	30355	0.304178	0.266116	0.270985	0.237395	0.157765	0.268512	0.280426	0.221224	0.0207134	0.0571172	0.166736	0.102987	804	884	1688	712
FEELCSDLFR	1257.57	A0A0G2JIW1;P0DMV9;P0DMV8;P0DMV8-2;V9GZ37;P17066;P48741	A0A0G2JIW1	HSPA1B;HSPA1A;HSPA6;HSPA7	Heat shock 70 kDa protein 1B;Heat shock 70 kDa protein 1A;Heat shock 70 kDa protein 6;Putative heat shock 70 kDa protein 7	73.781	557710	684740	531750	23051	24378	26459	400770	344110	317510	8566.9	10641	13423	0.039691	0.0343779	0.0473998	0.0209287	0.0299957	0.0405611	0.0404896	0.0304952	0.00654757	0.0098257	0.216503	0.123112	703	985	1688	713
ENQLQLSCFINQEVK	1791.88	A6NJA2;P54578-2;P54578-3;P54578	A6NJA2	USP14	Ubiquitin carboxyl-terminal hydrolase;Ubiquitin carboxyl-terminal hydrolase 14	48.369	83256	98036	62439	20471	21228	26859	106200	72548	93328	16647	17118	19576	0.197355	0.177992	0.300779	0.13551	0.190908	0.173386	0.225375	0.166602	0.0660157	0.0283156	0.229394	0.131227	669	1024	1693	714
MPCQSLQPEPINTPTHTK	2020.97	P46013;P46013-2	P46013	MKI67	Antigen KI-67	66.977	31896	33526	26019	13782	20658	24946	31714	30309	19709	14765	6141.9	11261	0.301721	0.381256	0.489473	0.31767	0.168498	0.36361	0.390817	0.283259	0.0942406	0.102006	0.250873	0.139789	631	1063	1694	715
CTQDLGNSTK	1065.48	Q9Y490	Q9Y490	TLN1	Talin-1	80.24	41677	50497	42645	14630	8138.1	16198	377380	320230	307570	86964	48741	62557	0.259826	0.138792	0.275275	0.187284	0.1321	0.169015	0.224631	0.162799	0.0747387	0.028112	0.250949	0.139817	630	1064	1694	716
DINAYNCEEPTEKLPFPIIDDRNR	2861.37	P30041	P30041	PRDX6	Peroxiredoxin-6	57.39	64080	75613	46209	55109	67669	64378	45679	32814	37145	26681	18995	35490	0.462366	0.472278	0.582148	0.368726	0.366635	0.488607	0.505598	0.407989	0.0664795	0.069825	0.154373	0.0931561	848	847	1695	717
GCTATLGNFAK	1081.52	P15880;H0YEN5;E9PQD7	P15880	RPS2	40S ribosomal protein S2	54.259	856870	1023200	775790	165370	162240	165030	808720	697240	675030	117630	77494	120360	0.161772	0.136861	0.175411	0.126982	0.100027	0.151322	0.158015	0.12611	0.0195479	0.0256588	0.161847	0.0979465	829	869	1698	718
VAFCGAPEEGR	1134.51	Q8IZ83;F5H4B6	Q8IZ83	ALDH16A1	Aldehyde dehydrogenase family 16 member A1	24.744	155380	160430	135960	28655	13816	16303	144070	123720	131480	14203	2918.9	17005	0.155704	0.0792902	0.107071	0.0897374	0.023049	0.114523	0.114022	0.0757699	0.0386782	0.0473097	0.33925	0.177491	480	1219	1699	719
SCGSSTPDEFPTDIPGTK	1837.8	P41091;H7BZU1	P41091	EIF2S3	Eukaryotic translation initiation factor 2 subunit 3	63.46	159640	198880	135770	20683	22067	37136	134600	83876	79375	13928	11125	7353.6	0.1147	0.0998746	0.214776	0.0937736	0.117104	0.0847886	0.143117	0.0985554	0.0624996	0.0166799	0.298737	0.16201	542	1158	1700	720
FSAIQCAAAVPR	1232.63	Q15054-3;Q15054-2;Q15054;E9PM91;E9PNC0;E9PRK3	Q15054-3	POLD3	DNA polymerase delta subunit 3	81.625	152260	214700	173710	41725	34419	38905	113520	126840	105450	20893	18031	16968	0.215094	0.138163	0.182983	0.155439	0.124462	0.138607	0.178747	0.139503	0.0386401	0.0155076	0.177901	0.107655	784	917	1701	721
HLNEIDLFHCIDPNDSK	2008.93	A0A087WYT3;Q15185-3;Q15185-4;Q15185	A0A087WYT3	PTGES3	Prostaglandin E synthase 3	62.304	600900	694630	599230	56494	58397	43470	441870	346460	365160	11830	25917	28324	0.0859363	0.0775497	0.0676365	0.0260745	0.0695988	0.0719826	0.0770408	0.0558853	0.00916048	0.0258444	0.252388	0.139423	634	1067	1701	722
YVWLVYEQDRPLKCDEPILSNR	2735.37	P30086	P30086	PEBP1	Phosphatidylethanolamine-binding protein 1;Hippocampal cholinergic neurostimulating peptide	46.578	299590	343730	280410	40860	35032	37718	465900	402710	410220	48588	42460	40256	0.120018	0.0924908	0.118562	0.0944395	0.0953793	0.0893633	0.110357	0.0930607	0.0154896	0.00323637	0.131267	0.0740333	925	779	1704	723
GSPCSEEAGTLR	1205.53	Q9NVI1;F8W7R3;Q9NVI1-2;Q9NVI1-1;H3BS60;H3BQE2;H3BT54;H3BMG4;Q9NVI1-4	Q9NVI1	FANCI	Fanconi anemia group I protein	44.426	28970	28620	28236	2217.5	6322.7	13773	43825	36653	34035	5749.2	3691.7	6264.4	0.0711022	0.180945	0.327858	0.115972	0.091504	0.155446	0.193302	0.120974	0.128823	0.0322634	0.398928	0.203544	409	1299	1708	724
TALLDISCVK	1061.58	O60488-2;O60488	O60488-2	ACSL4	Long-chain-fatty-acid--CoA ligase 4	41.283	61642	76949	51240	10478	7145.6	8333.9	96708	80494	71069	3249.9	5427	12498	0.145286	0.084971	0.139892	0.0325127	0.0631627	0.149557	0.123383	0.081744	0.0333748	0.0606941	0.356565	0.178799	472	1243	1715	725
CPLSGACYSPEFK	1400.61	P53621;P53621-2	P53621	COPA	Coatomer subunit alpha;Xenin;Proxenin	35.077	243210	353160	199160	62757	78839	63750	132480	121190	94355	28178	24363	21502	0.20511	0.182498	0.242478	0.175391	0.167382	0.185591	0.210029	0.176121	0.0302912	0.0091262	0.136969	0.0764669	916	800	1716	726
SCPELTSGPR	1045.49	Q13111-2;Q13111-3;Q13111	Q13111-2	CHAF1A	Chromatin assembly factor 1 subunit A	39.657	103850	144420	113020	33441	27134	32805	158960	147550	137140	35540	26513	25595	0.243578	0.158166	0.224961	0.182725	0.152318	0.15728	0.208902	0.164108	0.0449135	0.0163126	0.179771	0.104812	796	921	1717	727
EAESCDCLQGFQLTHSLGGGTGSGMGTLLLSK	3196.48	Q3ZCM7;A0A075B736;Q5SQY0	Q3ZCM7	TUBB8	Tubulin beta-8 chain	40.254	112700	135910	94246	14578	14610	8257.6	82704	83686	52746	9065.3	5117.2	3735.7	0.114537	0.0970635	0.0805591	0.0987836	0.057624	0.06614	0.0973864	0.0741825	0.0169911	0.0217264	0.218805	0.118197	728	992	1720	728
NLEVSSCVGSGGSSEAR	1637.73	Q9C0C2;Q9C0C2-2	Q9C0C2	TNKS1BP1	182 kDa tankyrase-1-binding protein	64.52	88722	97819	82929	10062	3603.7	15267	128150	104740	92999	7749.1	3519.7	9627.7	0.101859	0.0355315	0.155475	0.057021	0.0325116	0.0938128	0.0976216	0.0611151	0.0600838	0.030855	0.402192	0.203397	411	1309	1720	729
IFNCNPDDMAR	1294.54	P49916-3;P49916;P49916-4;P49916-2;K7EQB6;K7ERZ5	P49916-3	LIG3	DNA ligase 3	28.764	66073	90595	68453	11689	14298	12300	67811	55642	49826	1935	3311.8	12423	0.150318	0.13631	0.152316	0.0277435	0.0561762	0.199569	0.146315	0.0944964	0.00872153	0.0920998	0.3869	0.189873	440	1282	1722	730
CFLGSSETADANR	1369.59	P50851;P50851-2;E9PEM5;Q5T321;A0A0D9SF28;F5GXV7;Q8NFP9	P50851	LRBA;NBEA	Lipopolysaccharide-responsive and beige-like anchor protein;Neurobeachin	78.324	35931	39451	24862	10184	8277.2	12076	49225	48575	36263	14548	7011.4	7045.6	0.220839	0.173424	0.326926	0.228122	0.126135	0.162684	0.240396	0.172313	0.0785978	0.0516707	0.27823	0.144609	605	1119	1724	731
LVTCTGYHQVR	1275.64	Q6RFH5;Q6RFH5-2;E9PS41	Q6RFH5	WDR74	WD repeat-containing protein 74	78.653	228580	316980	250220	47215	55589	56572	282220	265590	265380	55438	41324	33716	0.171196	0.149205	0.184399	0.164184	0.134644	0.112726	0.168266	0.137185	0.0177789	0.0258227	0.161084	0.088692	862	864	1726	732
GLAVSDNGPCLGYR	1420.68	Q9ULC5;Q9ULC5-3;Q9ULC5-4	Q9ULC5	ACSL5	Long-chain-fatty-acid--CoA ligase 5	76.522	284030	324470	256310	35865	32128	35469	197520	145490	157210	18868	10477	17829	0.112115	0.0900959	0.121561	0.0871952	0.0671745	0.101857	0.107924	0.085409	0.0161459	0.0174103	0.175861	0.101614	814	912	1726	733
GLPVTCEVAPHHLFLSHDDLER	2484.22	F8VPD4;P27708	F8VPD4	CAD	CAD protein;Glutamine-dependent carbamoyl-phosphate synthase;Aspartate carbamoyltransferase;Dihydroorotase	46.178	95799	125090	102840	20504	17951	9713.2	193950	163150	141340	23682	15544	13362	0.176298	0.125495	0.0862987	0.108817	0.0869867	0.0863725	0.129364	0.0940586	0.0451242	0.0127846	0.262259	0.138415	636	1090	1726	734
NCECLSCIDCGK	1286.48	Q9NX58;D6RDJ1	Q9NX58	LYAR	Cell growth-regulating nucleolar protein	37.426	1955500	2647500	1977400	554640	471040	522960	2327200	2271200	1774700	458840	368760	341490	0.22096	0.151045	0.209154	0.164693	0.139684	0.16137	0.19372	0.155249	0.0374257	0.0135816	0.16952	0.096145	834	898	1732	735
YCTDTGVLFR	1173.55	P12955-3;P12955;P12955-2	P12955-3	PEPD	Xaa-Pro dipeptidase	50.108	69604	75291	78370	26833	32017	11112	56111	42037	54401	13687	6799.9	10264	0.278244	0.298365	0.124181	0.196094	0.139237	0.158726	0.233597	0.164686	0.0952892	0.0288935	0.296807	0.151811	582	1150	1732	736
AHIAQLCEK	1011.52	A0A087WVQ6;Q00610-2;Q00610;P53675-2;P53675;A0A087WX41	A0A087WVQ6	CLTC;CLTCL1	Clathrin heavy chain;Clathrin heavy chain 1;Clathrin heavy chain 2	59.931	1299900	1704900	1346700	514470	533390	291810	1386700	1105700	1171900	315480	286550	210960	0.283553	0.238302	0.178095	0.185339	0.205818	0.152553	0.233317	0.181237	0.0529056	0.0268682	0.203092	0.1097	772	963	1735	737
MVRPNQDGTLIASCSNDQTVR	2304.1	P43034;I3L3N5	P43034	PAFAH1B1	Platelet-activating factor acetylhydrolase IB subunit alpha	84.946	127350	123870	123650	9954.3	4242.3	18344	257000	239370	201420	18917	5693.2	12172	0.0724981	0.0331139	0.129189	0.0685605	0.0232316	0.0569872	0.0782669	0.0495931	0.0482964	0.0235517	0.40765	0.198157	422	1317	1739	738
VCSVNPPSAIEMQLRR	1798.92	P28290;E9PHV5;P28290-2;P28290-3;E7EUL7	P28290	SSFA2	Sperm-specific antigen 2	92.575	88496	113570	84911	40717	38302	30113	103940	101720	87945	32584	14342	31690	0.315115	0.252199	0.261798	0.238669	0.123572	0.264889	0.276371	0.209043	0.0338953	0.0751724	0.230208	0.121256	715	1026	1741	739
SCLLLQFTDKR	1322.7	P61019;E9PKL7;Q5HYI5;Q8WUD1;E9PE37;H0YD31;H0YDL5	P61019	RAB2A;DKFZp313C1541;RAB2B	Ras-related protein Rab-2A;Ras-related protein Rab-2B	43.628	61400	72204	44571	24842	18330	17400	51566	42948	39641	14619	6318.7	12303	0.28805	0.202465	0.280776	0.220881	0.128255	0.236851	0.257097	0.195329	0.0474522	0.0586341	0.229077	0.119331	722	1022	1744	740
LCDSYEIRPGK	1279.62	O43390;O43390-3;O43390-2;B4DT28;O43390-4	O43390	HNRNPR	Heterogeneous nuclear ribonucleoprotein R	43.604	91778	123780	97768	17542	21675	27499	81701	66761	86271	14818	10799	12509	0.160465	0.149015	0.219523	0.153524	0.139234	0.126635	0.176334	0.139798	0.0378382	0.0134535	0.190191	0.100837	816	931	1747	741
AAAIGIDLGTTYSCVGVFQHGK	2207.1	A0A0G2JIW1;P0DMV9;P0DMV8;P0DMV8-2;V9GZ37	A0A0G2JIW1	HSPA1B;HSPA1A	Heat shock 70 kDa protein 1B;Heat shock 70 kDa protein 1A	66.874	79224	96718	63716	27715	25762	36240	287730	252370	213570	60797	43738	83529	0.259166	0.210336	0.36256	0.17444	0.14771	0.281149	0.277354	0.201099	0.0777243	0.0706013	0.276872	0.139624	632	1116	1748	742
CSMDHGVDSSIFQNPK	1763.76	E9PR40;H0YE76;H0YCB3;Q8N9N2-2;Q8N9N2	E9PR40	ASCC1	Activating signal cointegrator 1 complex subunit 1	53.403	53145	62763	59641	11733	16580	10840	33772	42720	36194	6813.7	6441	6244	0.180847	0.208966	0.1538	0.167884	0.131018	0.147132	0.181205	0.148678	0.0275846	0.0184814	0.164989	0.0859213	873	880	1753	743
GSSNNQDVVTCDMACK	1670.67	Q6NUQ4;Q6NUQ4-2;H7C008;H7BZI0	Q6NUQ4	TMEM214	Transmembrane protein 214	53.169	198720	245550	191260	56595	53717	55003	54988	50718	49088	12170	10153	11370	0.221667	0.179495	0.223351	0.181214	0.166795	0.188064	0.208171	0.178691	0.0248483	0.0108567	0.13282	0.0663167	972	783	1755	744
LCEAICPAQAITIEAEPR	1926.95	E9PKH6;E9PPW7;O00217	E9PKH6	NDUFS8	NADH dehydrogenase [ubiquinone] iron-sulfur protein 8, mitochondrial	94.01	49445	54281	45987	71388	83671	65291	81441	60906	79749	170920	117240	143780	0.590799	0.606523	0.586738	0.677284	0.658112	0.643228	0.594686	0.659541	0.0104496	0.017073	0.00495427	0.0449538	1615	142	1757	745
GSHTDAPDTATGNCLLQR	1855.85	Q9P2R3;Q9P2R3-2;Q9P2R3-4	Q9P2R3	ANKFY1	Rabankyrin-5	19.292	44746	49798	37707	18911	16811	13055	40145	39258	35831	11409	12226	11901	0.297077	0.252383	0.257181	0.221302	0.237472	0.24933	0.26888	0.236034	0.0245363	0.014069	0.114613	0.0565833	1021	736	1757	746
YWLCAATGPSIK	1308.65	P63244;J3KPE3;D6RAC2;H0Y8W2;D6REE5;H0YAF8;H0YAM7;H0Y8R5;D6RF23;H0Y9P0	P63244	GNB2L1	Guanine nucleotide-binding protein subunit beta-2-like 1;Guanine nucleotide-binding protein subunit beta-2-like 1, N-terminally processed	34.05	175240	224880	165040	43929	41176	36564	166030	116640	127870	12644	16587	31173	0.200434	0.154764	0.181365	0.0707658	0.124502	0.196004	0.178855	0.130424	0.0229383	0.0628286	0.278072	0.137144	641	1117	1758	747
LCVIAECGELKEGDDGGIFPK	2192.05	Q08752	Q08752	PPID	Peptidyl-prolyl cis-trans isomerase D	21.006	119060	162910	112000	27991	19206	18846	145480	156650	122190	23066	12945	15183	0.190349	0.10546	0.144032	0.136853	0.0763289	0.110524	0.146614	0.107902	0.0425032	0.030347	0.268507	0.133146	660	1101	1761	748
TCAYTNHTVLPEALER	1816.88	P11216	P11216	PYGB	Glycogen phosphorylase, brain form	101.42	95773	105420	85362	23466	25852	20270	109050	83161	76406	18850	2739.9	22163	0.196798	0.196935	0.191893	0.147381	0.0318961	0.224848	0.195208	0.134708	0.00287238	0.097098	0.341411	0.161105	544	1224	1768	749
VLVTTNVCAR	1074.59	I3L0H8;F6QDS0;Q9NUU7;I3L352;H3BQK0;Q9NUU7-2;Q9UMR2-2;Q9UMR2-4;Q9UMR2;Q9UMR2-3	I3L0H8	DDX19A;DDX19B	ATP-dependent RNA helicase DDX19A;ATP-dependent RNA helicase DDX19B	86.898	284020	374760	277800	38793	37898	36414	448800	409520	399780	56371	18702	38615	0.120172	0.0918388	0.115889	0.111588	0.0436736	0.0880827	0.1093	0.0811147	0.0152726	0.0344892	0.265247	0.12952	685	1094	1779	750
IVFNLCPLQTEDDK	1633.8	Q8TEQ6	Q8TEQ6	GEMIN5	Gem-associated protein 5	39.163	150430	164350	146470	21528	13760	12337	237800	195560	191460	24374	5497	15795	0.125193	0.0772556	0.0776855	0.0929688	0.0273405	0.0762105	0.0933782	0.0655066	0.0275536	0.0340984	0.332628	0.15396	575	1207	1782	751
CVVSSLGITDR	1148.59	Q14690	Q14690	PDCD11	Protein RRP5 homolog	57.885	82882	102070	83039	12411	12857	10419	63774	60877	56839	6559.6	3426.4	7923.4	0.13024	0.111871	0.111483	0.0932641	0.0532849	0.122346	0.117865	0.0896316	0.0107193	0.0346734	0.249107	0.118923	725	1058	1783	752
AYEYVECPIR	1241.58	P53701	P53701	HCCS	Cytochrome c-type heme lyase	36.424	57978	76541	50886	8755.7	6446	13871	98111	57892	70345	7688.7	8960.4	6319.9	0.131204	0.0776748	0.214201	0.0726722	0.134033	0.0824354	0.141026	0.0963801	0.068791	0.0329714	0.368058	0.165313	526	1259	1785	753
GLFSANDWQCK	1267.57	O95218-2;O95218	O95218-2	ZRANB2	Zinc finger Ran-binding domain-containing protein 2	58.37	122490	140420	133970	56974	50404	40205	140750	116490	138120	32657	37854	41641	0.317468	0.264139	0.230831	0.188326	0.245257	0.231646	0.270812	0.221743	0.0437021	0.0297298	0.183122	0.0868183	865	925	1790	754
TLGVSFVQAESECR	1524.72	O60826	O60826	CCDC22	Coiled-coil domain-containing protein 22	29.689	43663	58384	35579	11916	13866	13244	56417	47478	38161	8260	8102.6	11982	0.214398	0.191917	0.271266	0.127712	0.145781	0.238957	0.22586	0.170816	0.0408973	0.0596987	0.258072	0.12131	714	1077	1791	755
WAELLPLLQQCQVVR	1794.98	P13489;E9PMJ3;E9PLZ3;E9PIM9;E9PIK5;E9PMN0;E9PMA9;E9PR82;E9PMI1	P13489	RNH1	Ribonuclease inhibitor	54.524	26798	33658	17951	10772	13609	4245	84000	83889	66887	19130	7414.3	25853	0.286718	0.287918	0.191251	0.185494	0.0812052	0.278769	0.255295	0.181823	0.0554677	0.0988329	0.324333	0.147395	598	1196	1794	756
TYIQCIAAISR	1237.65	Q86VP6;Q86VP6-2;H0YH27;Q86VP6-3	Q86VP6	CAND1	Cullin-associated NEDD8-dissociated protein 1	54.471	282050	331260	253590	29158	28104	47785	73977	80870	63741	6390.7	4645	7228.5	0.093693	0.0782048	0.158557	0.0795183	0.054318	0.101854	0.110151	0.0785633	0.0426294	0.0237822	0.325107	0.146771	599	1198	1797	757
VTFSCAAGFGQR	1242.58	E7EX90;Q14203-3;Q14203-4;Q14203-6;Q14203;Q14203-5;Q14203-2;E7EWF7	E7EX90	DCTN1	Dynactin subunit 1	26.753	23396	20673	17000	12472	13540	10333	55522	40688	39187	17453	13889	25809	0.347719	0.395756	0.378041	0.239164	0.254484	0.397086	0.373839	0.296912	0.0242924	0.0870912	0.214576	0.100057	819	982	1801	758
TFEVCDLPVR	1177.58	P35606;P35606-2;D6R997;D6RBT6;D6RBZ7;D6RCL6;D6RBG7	P35606	COPB2	Coatomer subunit beta	52.725	105030	117090	100180	4165.7	3516.6	10821	165770	166810	117220	1835.9	4640	7885.8	0.0381489	0.0291576	0.0974856	0.0109537	0.0270633	0.063033	0.0549307	0.0336833	0.0371268	0.0266633	0.465882	0.2124	388	1413	1801	759
CSQSLVECAGPLLK	1446.72	O43156	O43156	TTI1	TELO2-interacting protein 1 homolog	49.31	89968	104620	93973	15592	14048	12265	250230	244960	197500	37002	24527	18370	0.147707	0.118381	0.115448	0.128823	0.0910137	0.0850975	0.127179	0.101645	0.0178387	0.0237221	0.210455	0.0973304	830	974	1804	760
IVGCSVHK	841.448	G3V4W0;B4DY08;B2R5W2;G3V4C1;P07910-2;P07910-4;G3V576;G3V2Q1;P07910;G3V251;G3V555;G3V575;G3V5X6;G3V3K6;B4DSU6;G3V4M8;G3V2H6;E5RG71;B3KT61;Q86SE5;Q86SE5-3	G3V4W0	HNRNPC;RALYL	Heterogeneous nuclear ribonucleoproteins C1/C2;RNA-binding Raly-like protein	56.122	227360	252740	193510	32077	24084	25098	172170	151150	148980	13876	11158	18448	0.123641	0.0870011	0.114808	0.0745837	0.0687458	0.110185	0.108483	0.0845047	0.0191212	0.0224302	0.231595	0.108482	777	1028	1805	761
DLTTAGAVTQCYR	1397.66	M0R117;Q02543;M0R3D6;M0R1A7;M0R0P7	M0R117	RPL18A	60S ribosomal protein L18a	115.57	778740	952820	737150	83003	87099	92043	732450	560850	583820	54803	35963	64580	0.0963199	0.0837556	0.111003	0.0696129	0.0602584	0.099599	0.0970262	0.0764901	0.0136375	0.0205522	0.222736	0.103284	802	1004	1806	762
HVNGQDQIVPGLYACGEAACASVHGANR	2836.31	P31040-2;P31040;D6RFM5;A0A087X1I3;P31040-3	P31040-2	SDHA	Succinate dehydrogenase [ubiquinone] flavoprotein subunit, mitochondrial	54.605	178820	210170	193290	30502	35402	47981	253010	216560	198160	46192	24399	29758	0.145718	0.144161	0.198868	0.154384	0.101258	0.130565	0.162916	0.128735	0.031145	0.0266102	0.221922	0.102265	809	1001	1810	763
DKDDDGGEDDDANCNLICGDEYGPETR	2930.11	Q08211	Q08211	DHX9	ATP-dependent RNA helicase A	73.603	289460	351190	299820	92755	91529	91447	332320	288200	259140	65497	70675	73412	0.242678	0.206743	0.23372	0.164641	0.196935	0.220753	0.227714	0.19411	0.0187052	0.0281627	0.160258	0.0693414	950	861	1811	764
SNPGGFGIAPHCLDEGTVR	1925.91	Q7Z7K6-2;Q7Z7K6-3;Q7Z7K6	Q7Z7K6-2	CENPV	Centromere protein V	43.534	295240	340390	305510	47165	36520	54421	251290	204170	232750	21163	23753	31363	0.137746	0.0968932	0.151198	0.0776758	0.104215	0.118748	0.128613	0.100213	0.0282813	0.0208267	0.233959	0.108359	778	1033	1811	765
NCIIVSPDAGGAK	1243.62	P11908;P11908-2;H7C540;D3YTJ7	P11908	PRPS2	Ribose-phosphate pyrophosphokinase 2	70.622	123090	135270	135880	27414	31526	23283	176220	120450	144520	32138	9784.8	28547	0.182148	0.189009	0.146284	0.154244	0.075132	0.164948	0.17248	0.131441	0.0229447	0.0490581	0.259602	0.118008	729	1084	1813	766
CVIALQEK	902.49	P35221;P35221-2;G3XAM7;P35221-3	P35221	CTNNA1	Catenin alpha-1	79.713	915290	1063400	922210	33457	49583	53712	858080	789530	677060	22783	31503	28570	0.0352644	0.0445496	0.0550372	0.0258644	0.03837	0.0404886	0.0449504	0.0349077	0.00989248	0.00790301	0.241466	0.109813	771	1044	1815	767
MGCEIVIATPGR	1245.62	Q9BUQ8	Q9BUQ8	DDX23	Probable ATP-dependent RNA helicase DDX23	54.023	77797	91778	64936	13789	15242	13217	73801	78572	66147	4389.5	3376.7	17856	0.150558	0.142422	0.169117	0.0561385	0.041205	0.212564	0.154032	0.103302	0.0136824	0.0949173	0.411379	0.173501	496	1321	1817	768
NVICDKCEGR	1135.51	P31689;P31689-2	P31689	DNAJA1	DnaJ homolog subfamily A member 1	42.802	1481800	1791600	1427600	516970	438100	432180	1723400	1494100	1521900	444000	306980	392020	0.258644	0.196484	0.232382	0.204854	0.170442	0.204826	0.22917	0.193374	0.0312044	0.0198594	0.168998	0.0737601	928	894	1822	769
SITCWTLSR	1065.53	Q92973-2;Q92973;Q92973-3	Q92973-2	TNPO1	Transportin-1	33.19	87356	102730	85615	15218	29253	20922	47519	43728	38581	1685.6	5776.6	11953	0.148361	0.221642	0.196382	0.034257	0.116688	0.236534	0.188795	0.12916	0.037225	0.101713	0.39426	0.164864	529	1293	1822	770
CNGVLEGIR	959.486	P35579;P35579-2;A0A087X0T3;P12883;P13535;Q9UKX3;Q9Y623;P13533;P12882;P11055;Q9UKX2;A7E2Y1;P35580;P35580-5;P35580-2;P35580-3;P35580-4;Q7Z406-5;Q7Z406-4;Q7Z406;Q7Z406-6;Q7Z406-2;M0QY43	P35579	MYH9;MYH7B;MYH7;MYH8;MYH13;MYH4;MYH6;MYH1;MYH3;MYH2;MYH10;MYH14	Myosin-9;Myosin-7;Myosin-8;Myosin-13;Myosin-4;Myosin-6;Myosin-1;Myosin-3;Myosin-2;Myosin-7B;Myosin-10;Myosin-14	104.01	401650	486910	391670	34132	33870	35737	631390	527960	492130	18892	33991	42437	0.0783236	0.0650371	0.0836135	0.029052	0.0604875	0.0793857	0.075658	0.0563084	0.00957078	0.0254258	0.284873	0.128282	690	1133	1823	771
CESAPGCGVWQR	1291.54	P27824;P27824-2;P27824-3;D6RGY2	P27824	CANX	Calnexin	32.159	60051	84966	65383	79395	64944	55224	57715	53800	48901	42366	27600	39634	0.56936	0.43322	0.457884	0.423317	0.339066	0.447665	0.486821	0.403349	0.0725367	0.0569863	0.192105	0.0816882	890	934	1824	772
PLVDPACITSIQPGAPK	1705.91	O96013-2;O96013-3;O96013-4;O96013;M0R3G6;M0R2X4;M0R0L9	O96013-2	PAK4	Serine/threonine-protein kinase PAK 4	17.281	27338	34426	25970	18073	7216.8	12686	44248	38206	31543	13091	4142.3	13628	0.397987	0.173302	0.328177	0.228309	0.097815	0.301698	0.299822	0.209274	0.114995	0.103266	0.36762	0.156149	566	1258	1824	773
SPYTVTVGQACNPSACR	1752.79	P21333-2;P21333;Q5HY54;Q60FE5;A0A087WWY3;F8WE98	P21333-2	FLNA	Filamin-A	126.63	410760	543570	383830	154090	162400	149580	351410	312040	270530	94846	84906	90253	0.272798	0.230038	0.280422	0.212537	0.213898	0.250159	0.261086	0.225531	0.0271573	0.0213388	0.149153	0.0635769	991	836	1827	774
FCPTENVAK	1007.47	Q10713;Q10713-2	Q10713	PMPCA	Mitochondrial-processing peptidase subunit alpha	28.204	346070	432460	346050	23527	13781	21689	224300	175780	182590	7383.4	9436	5431.2	0.0636558	0.0308824	0.0589793	0.0318685	0.0509459	0.0288861	0.0511725	0.0372335	0.0177266	0.0119686	0.322106	0.138103	638	1189	1827	775
ACQSIYPLHDVFVR	1646.82	P61247;D6RG13;D6RAT0;D6RB09;H0Y9Y4;D6R9B6	P61247	RPS3A	40S ribosomal protein S3a	62.035	294250	339410	252590	3369.8	9780.5	16894	260460	206390	234670	925.58	7107.8	6106.6	0.0113225	0.0280091	0.0626902	0.00354105	0.0332921	0.0253621	0.0340072	0.0207318	0.0262039	0.0154066	0.491493	0.214935	378	1449	1827	776
LLQYNCPTEHADLQGR	1856.88	H0YMI1;H0YN48;F5H2B9;H0YNH8;Q9BZF9-2;Q9BZF9	H0YMI1	UACA	Uveal autoantigen with coiled-coil domains and ankyrin repeats	42.813	82873	92136	64621	17085	11476	23598	90261	86971	88072	9817	15021	15381	0.170922	0.110759	0.267493	0.0980935	0.147276	0.148676	0.183058	0.131349	0.0790687	0.0288083	0.347179	0.144164	607	1229	1836	777
CPDIATQLAGTKK	1344.71	P48637;P48637-2	P48637	GSS	Glutathione synthetase	14.228	94106	101290	70801	22604	14321	11749	119310	107940	88490	20854	3172.1	15133	0.193677	0.123872	0.142326	0.148783	0.0285486	0.146039	0.153292	0.10779	0.0361711	0.0686389	0.367179	0.152939	579	1257	1836	778
CVGLSAPQLGVPR	1295.7	Q9HBH1	Q9HBH1	PDF	Peptide deformylase, mitochondrial	78.548	160020	195240	151740	36977	28766	37913	171620	137480	156140	28657	19331	27196	0.187703	0.128416	0.199907	0.143087	0.123276	0.14834	0.172009	0.138234	0.0382423	0.0132178	0.221765	0.0949358	838	1000	1838	779
GTCGIQYR	896.417	C9J2Y9;P30876;C9J4M6	C9J2Y9	POLR2B	DNA-directed RNA polymerase;DNA-directed RNA polymerase II subunit RPB2	49.442	205470	219750	206860	37734	31745	44250	365190	293200	277060	42959	33851	50668	0.155154	0.126225	0.176218	0.105253	0.103504	0.154604	0.152532	0.12112	0.0250991	0.0290108	0.229096	0.100145	817	1023	1840	780
TLSGMESYCVR	1244.55	P50991;P50991-2	P50991	CCT4	T-complex protein 1 subunit delta	65.5	311290	361840	290160	38844	29198	50309	642370	550870	528700	57596	30980	64320	0.11094	0.0746679	0.147764	0.082284	0.053244	0.108462	0.111124	0.0813299	0.0365483	0.0276213	0.322977	0.135558	650	1192	1842	781
LVFLACCVAPTNPR	1502.77	Q14566	Q14566	MCM6	DNA replication licensing factor MCM6	23.419	38995	61661	52531	5684.1	14681	9697.5	72463	80045	62050	9711.3	7817.2	11762	0.127221	0.192306	0.155837	0.118179	0.0889711	0.159351	0.158454	0.122167	0.0326214	0.0353589	0.261452	0.11295	757	1088	1845	782
ELLNVTPEDWDFCCK	1810.79	Q5TFE4;Q5QPD0	Q5TFE4	NT5DC1	5-nucleotidase domain-containing protein 1	54.598	131590	172690	115350	44564	27784	29917	283240	229720	227560	46945	42405	45182	0.252983	0.138592	0.205945	0.142178	0.155829	0.165658	0.199173	0.154555	0.0574957	0.011792	0.258309	0.110148	770	1079	1849	783
YHTINGHNCEVK	1413.65	P51991-2	P51991-2	HNRNPA3	Heterogeneous nuclear ribonucleoprotein A3	54.267	2932700	3652800	3072000	806150	873820	820180	2025400	1820900	1703400	409920	298480	453290	0.215614	0.19304	0.210725	0.168323	0.140834	0.210179	0.20646	0.173112	0.0118761	0.0349196	0.192404	0.0765094	915	936	1851	784
LLCSNSAFLR	1122.59	Q13564-2;Q13564;Q13564-3;Q13564-4;J3KTE3	Q13564-2	NAE1	NEDD8-activating enzyme E1 regulatory subunit	51.762	84978	86833	78349	56963	57810	49267	128490	125200	103280	63483	41018	69918	0.401315	0.399674	0.386057	0.330687	0.246772	0.403688	0.395682	0.327049	0.0083758	0.0785212	0.206682	0.0827328	883	969	1852	785
SNGLICGGNGVCK	1220.56	P05556;P05556-2;P05556-5;P05556-4;P05556-3;H7C4N8	P05556	ITGB1	Integrin beta-1	38.769	72321	91922	67524	234850	250430	223230	51767	34698	39912	197630	153230	185830	0.764558	0.731499	0.767762	0.792431	0.815365	0.823196	0.754606	0.810331	0.0200759	0.0159885	0.0197621	0.0309421	1546	307	1853	786
TCPLLLR	814.473	X6RAL5;O00422;U3KPY7;U3KQ12	X6RAL5	SAP18	Histone deacetylase complex subunit SAP18	84.359	165500	226420	158600	23973	36568	30886	138290	130680	143690	24631	13293	15095	0.126525	0.139048	0.162999	0.151184	0.0923298	0.0950657	0.142857	0.11286	0.018533	0.0332177	0.243721	0.102363	808	1046	1854	787
FMPVEGMVFCSVECK	1704.74	Q9UGI8-2;Q9UGI8	Q9UGI8-2	TES	Testin	63.037	62945	77705	55578	19353	7243.2	21184	139640	133780	114920	28389	16815	18477	0.235158	0.0852661	0.27597	0.168953	0.111657	0.138511	0.198798	0.139707	0.100417	0.0286667	0.382539	0.153193	578	1276	1854	788
EVQVTMCIGACPSQFR	1767.81	Q99988	Q99988	GDF15	Growth/differentiation factor 15	32.387	86169	76337	85431	200120	201800	175010	34504	28525	34696	182280	147610	134480	0.699014	0.725542	0.671976	0.840837	0.83805	0.794912	0.698844	0.8246	0.0267835	0.0257482	0.00422561	0.0718631	1724	131	1855	789
IENVVLDANCSR	1331.65	Q9H074;Q9H074-3;Q9H074-2;D6REB4	Q9H074	PAIP1	Polyadenylate-binding protein-interacting protein 1	97.911	346710	386140	279910	20849	18037	27161	351820	330350	273730	22140	5044.8	17051	0.0567229	0.0446265	0.0884519	0.0592042	0.0150414	0.0586386	0.0632671	0.0442947	0.0226337	0.0253357	0.388188	0.154826	572	1286	1858	790
DSCPLDCK	879.347	P84103-2;P84103;A0A087X2D0	P84103-2	SRSF3	Serine/arginine-rich splicing factor 3	64.42	556080	642390	500840	173280	158190	150170	654040	625670	562070	155590	145370	148940	0.237578	0.197594	0.230672	0.192174	0.188538	0.209477	0.221948	0.196729	0.021372	0.0111881	0.144429	0.0523823	1039	821	1860	791
MCDLVSDFDGFSER	1619.66	P30520	P30520	ADSS	Adenylosuccinate synthetase isozyme 2	40.552	87667	98688	60544	27947	27321	21525	47080	39896	34761	8003.2	6499.6	12766	0.241727	0.216818	0.262279	0.145293	0.140091	0.268605	0.240275	0.184663	0.0227655	0.0727426	0.274965	0.114328	749	1113	1862	792
MLVQCMQDQEHPSIR	1813.83	O00410;O00410-3;H0Y8C6;O00410-2;H0Y3V4	O00410	IPO5	Importin-5	79.771	658320	764670	607620	164860	184070	131190	359660	320540	327400	76850	20060	76919	0.200272	0.194015	0.177569	0.176056	0.0588961	0.190243	0.190619	0.141732	0.0117263	0.0720876	0.310796	0.128699	687	1176	1863	793
IQAVIDAGVCR	1143.61	P52294;C9JYI4	P52294	KPNA1	Importin subunit alpha-5;Importin subunit alpha-5, N-terminally processed	72.434	169980	209780	150790	22384	11704	16074	216370	177970	175220	17001	7427.7	15295	0.116363	0.0528435	0.0963299	0.0728497	0.0400636	0.0802824	0.0885121	0.0643986	0.0324732	0.0213999	0.343319	0.138126	637	1226	1863	794
LAYFNDIAVGAVCCR	1613.77	E7EQ69;Q9GZZ1	E7EQ69	NAA50	N-alpha-acetyltransferase 50	48.14	96959	113960	79479	19641	10830	16369	125790	126570	99051	25953	9014.4	6342	0.168448	0.0867858	0.170781	0.171033	0.0664855	0.0601748	0.142005	0.099231	0.0478353	0.062262	0.39881	0.155656	567	1298	1865	795
FASCVDASGGLK	1153.54	B9ZVT1;Q8IXT5	B9ZVT1	RBM12B	RNA-binding protein 12B	41.383	126420	162920	118210	23371	26706	29510	155140	139370	152300	31501	21839	11763	0.156024	0.140835	0.19977	0.168779	0.13547	0.0716981	0.165543	0.125316	0.0305987	0.0493304	0.296254	0.120906	719	1149	1868	796
QCFYEDIAQGTK	1401.62	A0A0A6YYA0;Q86XR7-2;Q9Y3B3-2;Q9Y3B3;G3V2Y2	A0A0A6YYA0	TMED7-TICAM2;TMED7	Transmembrane emp24 domain-containing protein 7	87.026	22650	41378	35984	68825	47116	70516	27116	14724	19272	30088	18520	24558	0.752391	0.53242	0.662122	0.525977	0.557093	0.560301	0.648978	0.54779	0.110573	0.0189588	0.193264	0.0736154	930	941	1871	797
WYYDPTEQICK	1444.63	O43278-2;H3BR01;H3BVD9;O43278;H3BMB6;H3BTQ8	O43278-2	SPINT1	Kunitz-type protease inhibitor 1	39.917	18850	28522	11797	49552	49387	44134	20177	13227	25437	32598	30290	23380	0.724423	0.633906	0.789079	0.617679	0.69605	0.478932	0.715803	0.597553	0.0779449	0.109949	0.203221	0.0784168	907	965	1872	798
CIELCCGSVK	1053.47	P05023-3;P05023-4;P05023;P05023-2	P05023-3	ATP1A1	Sodium/potassium-transporting ATPase subunit alpha-1	45.158	1246900	1807900	1159300	123370	91354	129880	1603900	1706000	1283400	112280	66995	100500	0.0900334	0.0480999	0.100746	0.0654244	0.0377863	0.0726209	0.0796265	0.0586105	0.0278233	0.0183897	0.336418	0.133082	661	1213	1874	799
GLVVLGFPCNQFGHQENAK	2057.02	A0A087WUQ6;P07203	A0A087WUQ6	GPX1	Glutathione peroxidase;Glutathione peroxidase 1	32.181	51893	65268	51212	37268	48581	30346	63926	56388	53378	40861	27679	30689	0.417985	0.426714	0.372079	0.389943	0.329249	0.365054	0.405593	0.361416	0.0293504	0.0305102	0.144987	0.0500834	1052	823	1875	800
CLLETLALAPHEEYIQR	1998.02	Q6ZXV5-2;Q6ZXV5	Q6ZXV5-2	TMTC3	Transmembrane and TPR repeat-containing protein 3	45.723	11496	20312	11027	13405	5849.5	8058.7	25276	24218	20524	12344	3583.5	12611	0.538332	0.223592	0.422238	0.328123	0.128896	0.380595	0.39472	0.279205	0.159164	0.132789	0.389081	0.150367	589	1289	1878	801
GCPVNTEPSGPTCEK	1517.65	P53701	P53701	HCCS	Cytochrome c-type heme lyase	41.967	75088	67460	65136	65329	69386	72724	19414	13835	9702.9	14106	6363.5	9993.8	0.46525	0.507037	0.527521	0.420823	0.315048	0.507384	0.499936	0.414419	0.0317369	0.096328	0.217956	0.081475	892	988	1880	802
DRSDCLGEHLYVMVNAK	1948.91	E9PMI6;E9PJF4;J3KN38;P54105	E9PMI6	CLNS1A	Methylosome subunit pICln	75.018	204920	245650	192430	13061	18257	32491	90415	89981	79852	4079	4082.3	8929.9	0.0599181	0.0691797	0.144455	0.0431668	0.0433995	0.100582	0.0911843	0.0623829	0.0463658	0.033082	0.430566	0.164855	530	1354	1884	803
LQNTGVADGYPVRLECR	1889.94	Q8WX93-3;Q8WX93;Q8WX93-8;Q8WX93-5;Q8WX93-2;Q8WX93-4;Q8WX93-9;Q8WX93-7;H0YA05	Q8WX93-3	PALLD	Palladin	83.106	282910	360350	291370	25634	20963	29841	476500	419990	416910	28007	14613	37299	0.0830805	0.0549758	0.0929016	0.0555136	0.0336238	0.0821186	0.076986	0.0570853	0.0196837	0.0242856	0.332068	0.129887	682	1206	1888	804
APSVATVGSICDLNLK	1586.83	O75369-2;O75369-9;O75369;O75369-8;E7EN95;O75369-7;O75369-5;O75369-4;A0A0C4DGA1	O75369-2	FLNB	Filamin-B	49.988	65746	60648	57327	10808	11986	13486	53205	37518	58097	5920.5	9222.3	4162	0.141181	0.165019	0.190445	0.100134	0.197309	0.0668498	0.165549	0.121431	0.0246362	0.0677871	0.349127	0.134595	656	1234	1890	805
DLKPSNLLLNTTCDLK	1786.95	P28482;P28482-2	P28482	MAPK1	Mitogen-activated protein kinase 1	37.042	130660	149270	113650	10305	8417.9	5014.2	260550	195070	214670	16375	4119.1	9804	0.0731033	0.0533833	0.0422554	0.0591315	0.0206793	0.0436754	0.0562473	0.0411621	0.0156221	0.0193489	0.352694	0.135604	649	1241	1890	806
CIDSGLWVPNSK	1317.64	Q16543;K7EL68	Q16543	CDC37	Hsp90 co-chaperone Cdc37;Hsp90 co-chaperone Cdc37, N-terminally processed	77.674	375840	453130	363760	42738	54139	45900	529670	411640	499610	49103	27530	63245	0.102103	0.106726	0.112044	0.0848398	0.0626864	0.112365	0.106958	0.0866303	0.00497469	0.0248875	0.237654	0.0915426	854	1037	1891	807
VAVCDIPPR	968.511	Q9BUF5;K7ESM5;CON__ENSEMBL:ENSBTAP00000025008;Q9H4B7;Q13509;A0A0B4J269;Q13509-2	Q13509	TUBB6;TUBB1;TUBB3	Tubulin beta-6 chain;Tubulin beta-1 chain;Tubulin beta-3 chain	60.019	234210	315210	211280	23531	19954	30159	939870	780330	794160	71780	50035	66681	0.0912971	0.059535	0.124914	0.0709534	0.0602566	0.0774603	0.0919152	0.0695568	0.0326936	0.00868645	0.316139	0.121048	717	1183	1900	808
NIQLEQPCECR	1331.6	Q96MM7-2;Q96MM7-3;Q96MM7;Q96MM7-4	Q96MM7-2	HS6ST2	Heparan-sulfate 6-O-sulfotransferase 2	57.836	198230	183020	159260	377730	384250	350740	71677	42196	68921	220200	187470	217350	0.655827	0.677367	0.687725	0.754427	0.816272	0.759246	0.67364	0.776648	0.0162727	0.0343998	0.00938861	0.0617968	1687	214	1901	809
CEVSSLAGALGK	1133.58	Q9H8H0	Q9H8H0	NOL11	Nucleolar protein 11	54.683	166440	203490	170930	35756	32508	22062	122230	116740	90095	16194	16416	11248	0.176838	0.137747	0.114316	0.116988	0.123284	0.110989	0.142967	0.117087	0.0315865	0.00614787	0.236052	0.086726	867	1035	1902	810
AGPDSAGIALYSHEDVCVFK	2077.98	Q86X55-1;Q86X55;Q86X55-2;K7EPK1;K7EQA8;K7EIQ8	Q86X55-1	CARM1	Histone-arginine methyltransferase CARM1	43.12	67988	71953	46672	9975	12257	16108	90562	80145	73828	17692	4966.4	13895	0.127945	0.145553	0.256579	0.16343	0.0583518	0.158396	0.176692	0.126726	0.0697415	0.0592675	0.397899	0.144351	606	1297	1903	811
DVLIEFYAPWCGHCK	1779.81	P30101;P13667	P30101	PDIA3;PDIA4	Protein disulfide-isomerase A3;Protein disulfide-isomerase A4	69.714	189190	210170	155090	21497	25717	19411	234490	200310	203840	10118	19957	26297	0.102033	0.109023	0.111237	0.0413641	0.0906037	0.114267	0.107431	0.0820782	0.00480416	0.0371915	0.306607	0.116901	734	1170	1904	812
QLICDPSYVK	1164.58	P50395;P50395-2;Q5SX91	P50395	GDI2	Rab GDP dissociation inhibitor beta	30.431	272160	308670	253460	21209	21231	36248	362390	301620	257630	25147	15127	22747	0.0722946	0.0643557	0.125119	0.0648893	0.0477574	0.08113	0.0872565	0.0645922	0.0330294	0.0166883	0.348588	0.130617	676	1232	1908	813
DCEECIQLEPTFIK	1666.76	P31948;P31948-2;P31948-3;H0YGI8	P31948	STIP1	Stress-induced-phosphoprotein 1	45.825	440210	532610	366090	71828	84583	80458	280730	212700	204970	31588	28118	37392	0.140279	0.137045	0.180178	0.101141	0.11676	0.154282	0.1525	0.124061	0.0240238	0.0273124	0.24712	0.0896361	856	1053	1909	814
HEQNIDCGGGYVK	1418.62	P27797	P27797	CALR	Calreticulin	119.17	1636100	1971600	1689800	1350300	1450400	1281900	1268100	1040100	1053700	1087700	926040	912260	0.45215	0.423846	0.431369	0.461712	0.470994	0.464028	0.435788	0.465578	0.0146603	0.00483142	0.0287647	0.0287167	1541	369	1910	815
DACVISSDFHER	1377.6	Q99805	Q99805	TM9SF2	Transmembrane 9 superfamily member 2	26.359	24466	28130	19201	36772	42817	28956	17081	12052	10281	32374	30353	25714	0.600477	0.603507	0.601283	0.654615	0.715788	0.714377	0.601756	0.694927	0.00156926	0.0349179	0.00990374	0.0625189	1690	222	1912	816
ICYQEVSQCFGVLSSR	1817.84	Q16531;F5GY55	Q16531	DDB1	DNA damage-binding protein 1	66.826	291500	364960	251360	35791	25126	35408	300620	259990	237110	25275	17811	22756	0.109355	0.0644114	0.123473	0.0775557	0.0641142	0.0875682	0.0990798	0.0764127	0.0308423	0.0117687	0.300092	0.11282	759	1159	1918	817
NRADPWQGC	1045.44	A0A075B746;P82921	A0A075B746	MRPS21	28S ribosomal protein S21, mitochondrial	56.81	77770	99597	92314	8393.2	22321	16425	104500	93296	96992	13477	5959.8	16524	0.0974105	0.183082	0.15105	0.114234	0.0600449	0.145565	0.143847	0.106615	0.0432875	0.0432664	0.351465	0.130085	680	1238	1918	818
GVLLYGPPGCSK	1189.62	Q8NB90;Q8NB90-2;Q8NB90-3	Q8NB90	SPATA5	Spermatogenesis-associated protein 5	46.592	71094	80308	53526	7309.5	15694	9032.8	92850	78021	69853	11806	7872.4	8871.2	0.0932293	0.163476	0.144389	0.112808	0.0916531	0.112687	0.133698	0.105716	0.0363231	0.0121789	0.274518	0.101984	812	1112	1924	819
ACGNFGIPCELR	1278.58	P22234;E9PBS1;P22234-2;D6RF62	P22234	PAICS	Multifunctional protein ADE2;Phosphoribosylaminoimidazole-succinocarboxamide synthase;Phosphoribosylaminoimidazole carboxylase	49.934	330260	412450	338180	77372	65756	79083	350580	270160	278510	42670	49745	52121	0.189808	0.137506	0.189528	0.108506	0.155499	0.157641	0.172281	0.140549	0.0301164	0.0277705	0.250817	0.0884095	863	1062	1925	820
DRVAILVDDMADTCGTICHAADK	2432.11	P60891;B1ALA9;P60891-2;B7ZB02;P11908;P11908-2	P60891	PRPS1;PRPS2	Ribose-phosphate pyrophosphokinase 1;Ribose-phosphate pyrophosphokinase 2	18.719	127700	137380	140440	30205	13060	17035	299280	313580	260520	28237	32850	30614	0.191286	0.086812	0.108176	0.0862154	0.0948244	0.105154	0.128758	0.095398	0.0551943	0.0094825	0.360485	0.130235	678	1248	1926	821
TREEECHFYAGGQVYPGEASR	2385.04	Q13162;A6NG45	Q13162	PRDX4	Peroxiredoxin-4	76.733	14976	15363	13417	35956	43182	38963	29534	18020	15352	62447	32086	39041	0.705961	0.737586	0.743853	0.678912	0.640362	0.717758	0.729133	0.679011	0.020311	0.0386978	0.117932	0.0309303	1179	749	1928	822
ILDATPACLP	1012.53	Q9Y5Y2;B7Z6P0;H3BQR2	Q9Y5Y2	NUBP2	Cytosolic Fe-S cluster assembly factor NUBP2	45.312	43847	38294	49103	7169.7	9167.6	13659	67978	48858	53862	12808	5349.6	11411	0.140536	0.193158	0.217632	0.158542	0.0986873	0.17482	0.183775	0.144016	0.0393948	0.040091	0.287712	0.105875	792	1136	1928	823
VTGCLIVCIER	1204.63	O60832;O60832-2;C9IYT0;H7C0M1;H7C2Q9	O60832	DKC1	H/ACA ribonucleoprotein complex subunit 4	34.768	214240	294390	208240	19916	16366	25769	265560	244330	192380	19147	14900	13484	0.0850544	0.0526651	0.11012	0.0672516	0.0574779	0.0654996	0.0826131	0.0634097	0.028805	0.00521122	0.319305	0.114893	743	1186	1929	824
NTMEALPACLLR	1330.67	K7ERV3;P04183;K7ES52;K7ERJ1	K7ERV3	TK1	Thymidine kinase;Thymidine kinase, cytosolic	47.288	133880	171070	124530	12433	4353.2	12526	202310	206440	189950	7697.5	7347.3	14060	0.0849754	0.0248154	0.0913933	0.0366535	0.0343673	0.0689182	0.0670614	0.0466463	0.0367265	0.0193218	0.442188	0.157655	559	1371	1930	825
LISKPVASDSTYFAWCPDGEHILTATCAPR	3248.56	Q9BY44-4;Q9BY44-3;Q9BY44;F8WAE5;Q9BY44-2;H7C5R5	Q9BY44-4	EIF2A	Eukaryotic translation initiation factor 2A;Eukaryotic translation initiation factor 2A, N-terminally processed	20.97	81094	117680	68246	26013	20716	18345	108690	99739	101420	20308	12385	25642	0.242869	0.149686	0.211858	0.157429	0.110458	0.201807	0.201471	0.156565	0.0474518	0.0456806	0.303069	0.109519	773	1162	1935	826
LNQWCNVVR	1130.57	P07814	P07814	EPRS	Bifunctional glutamate/proline--tRNA ligase;Glutamate--tRNA ligase;Proline--tRNA ligase	58.676	283140	353770	258060	18300	36628	24871	150010	123000	132980	5781.7	8417.4	12217	0.0607086	0.0938222	0.0879048	0.0371117	0.0640509	0.0841409	0.0808119	0.0617678	0.0176596	0.0235975	0.325745	0.116713	736	1199	1935	827
ALQEGAEIVVCTPGR	1541.79	Q86XP3;Q86XP3-2;A0A0A0MSJ0	Q86XP3	DDX42	ATP-dependent RNA helicase DDX42	63.037	124780	137820	109490	10492	11972	15702	84000	44708	58350	279.11	6663.9	3550.1	0.0775622	0.0799242	0.125423	0.00331173	0.129719	0.0573521	0.0943033	0.0634609	0.0269767	0.0634245	0.481565	0.172021	502	1434	1936	828
ELPLYCSGGLR	1206.61	Q14457	Q14457	BECN1	Beclin-1	32.946	71127	72767	86626	20089	12315	15250	114640	103730	111200	23536	7609.1	19603	0.220235	0.144743	0.149692	0.170333	0.0683417	0.149867	0.171557	0.129514	0.0422297	0.0539561	0.347778	0.122091	710	1230	1940	829
DSQDPYCGWCVVEGR	1712.69	O15031	O15031	PLXNB2	Plexin-B2	23.138	33454	24206	21970	85520	100880	85235	55583	44923	52597	138560	131630	101660	0.718813	0.806485	0.795066	0.713701	0.745555	0.65903	0.773454	0.706095	0.0476645	0.0437611	0.14572	0.0395714	1116	826	1942	830
AICTEAGLMALR	1247.64	P62191;P62191-2	P62191	PSMC1	26S protease regulatory subunit 4	75.229	121650	127770	112240	26240	15713	21263	212180	180900	173590	15226	26265	30033	0.177429	0.109511	0.15927	0.0669551	0.126783	0.147493	0.148737	0.113744	0.0351628	0.0418224	0.329517	0.116491	737	1205	1942	831
AHEPTYFTVDCAEAGQGDVSIGIK	2507.16	P21333-2;P21333;Q5HY54;Q60FE5;A0A087WWY3	P21333-2	FLNA	Filamin-A	39.288	46603	41797	41194	14316	10966	16244	105940	84879	91441	28194	17951	26853	0.235001	0.207835	0.282809	0.210193	0.17457	0.227002	0.241882	0.203922	0.0379578	0.0267729	0.229855	0.0741397	923	1025	1948	832
CYEMASHLR	1108.48	P07737;K7EJ44;CON__P02584	P07737	PFN1	Profilin-1	80.787	254520	300050	242930	55965	64181	67257	315280	242810	253750	63012	35125	58631	0.18025	0.17621	0.216827	0.16657	0.126378	0.187691	0.191096	0.160213	0.0223756	0.0311465	0.235551	0.0765533	914	1034	1948	833
CPLDPYFIMPDK	1437.67	P33992;B1AHB1;B1AHB2	P33992	MCM5	DNA replication licensing factor MCM5;DNA helicase	40.725	81541	97064	71770	28651	24505	13539	141290	116710	121650	26009	15722	32124	0.26001	0.201573	0.158705	0.155464	0.118718	0.208904	0.206763	0.161029	0.0508512	0.04535	0.30963	0.108569	776	1173	1949	834
DLQLQCEANVR	1287.62	Q9H2G2-2;Q9H2G2	Q9H2G2-2	SLK	STE20-like serine/threonine-protein kinase	59.542	107950	130630	110220	14353	20573	20807	119950	106810	102210	19619	5297.9	14593	0.117356	0.136062	0.158799	0.140568	0.0472572	0.124937	0.137406	0.104254	0.0207543	0.0499758	0.348463	0.119912	720	1231	1951	835
NCLQVLNPETR	1285.64	Q7Z6M1;Q5T1S5	Q7Z6M1	RABEPK	Rab9 effector protein with kelch motifs	102.4	103140	122910	105130	18537	12382	24588	104510	106410	111710	14587	12117	13801	0.152346	0.0915206	0.18955	0.12248	0.10223	0.109958	0.144472	0.111556	0.0494866	0.0102192	0.322297	0.11229	762	1191	1953	836
NSLCGYQIR	1052.51	A0A087WYN9;Q7Z478	A0A087WYN9	DHX29	ATP-dependent RNA helicase DHX29	30.141	140990	161950	140640	30710	17363	15169	172700	164410	156810	11181	15751	22921	0.178858	0.0968307	0.0973564	0.0608056	0.0874274	0.127529	0.124349	0.0919208	0.0472077	0.0335881	0.387225	0.131227	670	1283	1953	837
DALLSALSIQNYHLECNETK	2261.1	A0A087WUZ3;Q01082;Q01082-3;Q01082-2	A0A087WUZ3	SPTBN1	Spectrin beta chain, non-erythrocytic 1	46.131	68196	67260	69360	32679	24080	28074	47527	42217	35629	12028	12001	15676	0.323955	0.26363	0.288134	0.201965	0.221347	0.305545	0.291906	0.242952	0.030339	0.0550666	0.248748	0.0797226	900	1056	1956	838
LPLMECVQVTK	1259.66	P08237;P08237-3;P08237-2;H0YHB8	P08237	PFKM	ATP-dependent 6-phosphofructokinase, muscle type	38.021	420950	489660	387140	38800	40560	60036	259320	250210	209370	24791	15495	18693	0.0843937	0.0764965	0.134256	0.0872581	0.0583166	0.0819642	0.098382	0.0758463	0.0313176	0.0154102	0.32606	0.112981	756	1201	1957	839
VMSQNFTNCHTK	1408.62	Q13283;E5RH42;E5RIZ6;E5RJU8;Q13283-2;E5RIF8;E5RI46	Q13283	G3BP1	Ras GTPase-activating protein-binding protein 1	85.845	437880	534200	450550	94841	100570	98009	2694000	2557100	2192400	484040	249200	461790	0.178031	0.158435	0.178666	0.152308	0.0888002	0.173985	0.171711	0.138364	0.0115014	0.0442712	0.275285	0.0937737	844	1114	1958	840
EIAITNGCINR	1202.61	Q8IV48;E5RIV7	Q8IV48	ERI1	3-5 exoribonuclease 1	48.188	298980	360760	277180	70963	73659	89338	237760	196820	212160	55009	34276	43039	0.191821	0.169558	0.243748	0.187892	0.148319	0.168649	0.201709	0.168287	0.0380707	0.0197889	0.24859	0.0786753	906	1055	1961	841
FICEQDHQNFLR	1548.71	Q92598-2;Q92598;Q92598-3;Q92598-4;A0A0A0MSM0	Q92598-2	HSPH1	Heat shock protein 105 kDa	59.418	460220	587630	447560	38858	29180	19634	541660	475540	456270	29161	19613	17866	0.0778596	0.0473079	0.0420254	0.0510861	0.03961	0.0376812	0.055731	0.0427924	0.0193451	0.00724698	0.33901	0.11473	745	1218	1963	842
LTTLPSDFCGLTHLVK	1743.92	Q96AG4	Q96AG4	LRRC59	Leucine-rich repeat-containing protein 59	26.21	117650	150260	104570	29827	22871	22665	359720	293560	252170	59818	30012	51312	0.202248	0.132102	0.178135	0.142581	0.0927522	0.169078	0.170829	0.134803	0.0356393	0.0387525	0.301555	0.102859	805	1160	1965	843
VCEALEHGHVEWSSR	1737.79	Q8N543;A0A0A0MTR2;Q8N543-2	Q8N543	OGFOD1	Prolyl 3-hydroxylase OGFOD1	25.365	115290	120450	113150	14091	7828.6	8730.1	183290	146140	159450	7557.6	6188.6	16975	0.108911	0.0610281	0.0716286	0.0396002	0.0406266	0.0962165	0.0805225	0.0588145	0.0251499	0.0323952	0.411123	0.136433	645	1320	1965	844
VCLCEACAAQEHR	1431.61	Q96LD4;A0A0M3HER3	Q96LD4	TRIM47	Tripartite motif-containing protein 47	29.912	239300	294370	224090	119190	102010	122160	273810	232730	211710	102660	78844	84199	0.332478	0.257354	0.352809	0.272691	0.253051	0.284544	0.314214	0.270095	0.0502801	0.0159061	0.22092	0.0657082	976	997	1973	845
CNTDTFYFISSTTR	1654.73	Q8NB90;Q8NB90-2;Q8NB90-3	Q8NB90	SPATA5	Spermatogenesis-associated protein 5	39.005	24263	34893	24423	15153	14429	18691	26871	21681	16055	10951	8342	8819.8	0.384438	0.292547	0.433525	0.28954	0.277854	0.354568	0.37017	0.307321	0.0715639	0.0413323	0.258152	0.0808095	898	1078	1976	846
VCTLAIIDPGDSDIIR	1699.88	E5RI99;P62888;A0A0B4J213;A0A0C4DH44	E5RI99	RPL30	60S ribosomal protein L30	112.5	342410	371980	292920	58238	78976	63623	291160	210680	215640	43239	9750.8	52740	0.14536	0.17513	0.178444	0.129304	0.0442352	0.196512	0.166311	0.12335	0.0182202	0.076313	0.396624	0.129781	683	1295	1978	847
NPSTVCLCPEQPTCSNADSR	2120.89	Q9H7E9;Q9H7E9-2	Q9H7E9	C8orf33	UPF0488 protein C8orf33	28.412	221050	291760	220920	74037	88582	74790	136810	133480	128700	84128	84407	73210	0.250899	0.232901	0.252917	0.380777	0.387389	0.362587	0.245572	0.376918	0.0110199	0.0128432	0.000177134	0.186067	1967	12	1979	848
ALQFLQIDSCR	1292.65	J3QL81;Q7L5Y1;Q7L5Y1-7;Q7L5Y1-6;Q7L5Y1-2;Q7L5Y1-4;Q7L5Y1-5	J3QL81	ENOSF1	Mitochondrial enolase superfamily member 1	52.247	84463	116930	93723	8663.8	8762	14823	132610	96763	101960	8788.3	3259.8	14021	0.0930323	0.0697101	0.13656	0.0621528	0.0325906	0.12089	0.0997673	0.071878	0.0339299	0.0449461	0.439371	0.142393	616	1366	1982	849
DIICQIAYAR	1164.6	P46777;Q5T7N0	P46777	RPL5	60S ribosomal protein L5	68.846	186620	217280	165370	5322.9	22449	7565.3	236500	184620	179310	9136.9	8966.7	6025.1	0.0277317	0.0936432	0.0437464	0.0371968	0.0463188	0.0325092	0.0550404	0.0386749	0.0343766	0.00702244	0.46446	0.153252	577	1410	1987	850
NCVAIAADR	931.455	A0A087WUL2;P49720;A0A087WXQ8;A0A087WY10	A0A087WUL2	PSMB3	Proteasome subunit beta type-3	52.549	97081	123440	94075	15107	16289	14054	221780	171280	170180	23299	9350.6	29194	0.134658	0.116576	0.129974	0.0950673	0.0517664	0.146428	0.127069	0.097754	0.00938464	0.0473881	0.352531	0.113906	751	1240	1991	851
EATVPCSATGR	1090.51	Q13308-4;Q13308;Q13308-6;Q13308-5	Q13308-4	PTK7	Inactive tyrosine-protein kinase 7	50.484	98437	123680	107380	277800	313170	279420	154550	120420	168830	637090	567540	518110	0.738364	0.716882	0.722389	0.804772	0.824961	0.754229	0.725878	0.794654	0.0111581	0.0364354	0.0353173	0.0393142	1584	412	1996	852
CTVFHGAQVEDAFR	1578.72	P49327;A0A0U1RQF0	P49327	FASN	Fatty acid synthase;[Acyl-carrier-protein] S-acetyltransferase;[Acyl-carrier-protein] S-malonyltransferase;3-oxoacyl-[acyl-carrier-protein] synthase;3-oxoacyl-[acyl-carrier-protein] reductase;3-hydroxyacyl-[acyl-carrier-protein] dehydratase;Enoyl-[acyl-carrier-protein] reductase;Oleoyl-[acyl-carrier-protein] hydrolase	96.866	55838	65095	42843	12048	10212	11259	177070	138650	125500	37281	20447	17397	0.177474	0.135605	0.208107	0.173925	0.128519	0.121745	0.173729	0.141396	0.0363958	0.0283735	0.291696	0.0894331	859	1145	2004	853
EMNPALGIDCLHK	1439.69	P48643;B7ZAR1;E9PCA1;E7ENZ3;P48643-2	P48643	CCT5	T-complex protein 1 subunit epsilon	42.3	416140	491740	394420	24126	10271	24292	746230	612500	565440	30880	14283	20962	0.0547987	0.0204597	0.058016	0.039737	0.0227878	0.0357468	0.0444248	0.0327572	0.0208166	0.00886127	0.422212	0.132319	664	1341	2005	854
CPQLPGGGAQMYSHGIELACQK	2287.05	B1AL69;Q7L3B6	B1AL69	CDC37L1	Hsp90 co-chaperone Cdc37-like 1	28.178	135550	170570	136590	37205	17777	31292	185460	162940	145940	26596	13165	29756	0.215363	0.0943843	0.186393	0.12542	0.0747565	0.169361	0.16538	0.123179	0.0631673	0.0473419	0.406876	0.127946	693	1314	2007	855
QEEDSYEIFICHANVIR	2064.96	Q96HS1-2;Q96HS1;F5GXG4	Q96HS1-2	PGAM5	Serine/threonine-protein phosphatase PGAM5, mitochondrial	44.807	88072	107850	70554	25047	5452.5	18841	210170	178470	180390	19843	28622	23703	0.221422	0.0481234	0.210761	0.086269	0.138209	0.116138	0.160102	0.113539	0.0971228	0.0260674	0.467489	0.149253	592	1416	2008	856
NLFIEAGCSVK	1179.6	O95758-1;O95758-6;O95758-2;O95758;O95758-5;O95758-4;O95758-7	O95758-1	PTBP3	Polypyrimidine tract-binding protein 3	40.113	173860	201130	155340	17612	14513	10040	153010	124790	119510	1150.5	7222.4	12351	0.0919821	0.067301	0.0607087	0.007463	0.05471	0.0936668	0.0733306	0.0519466	0.0164856	0.0431683	0.467733	0.149728	591	1417	2008	857
YCDPNLGLR	1049.5	A0A087X1D0;H0YE23;P25942-2;P25942	A0A087X1D0	CD40	Tumor necrosis factor receptor superfamily member 5	52.482	18575	30873	23126	84172	69794	78291	29616	30014	25096	72330	60054	61339	0.819216	0.693316	0.771971	0.709493	0.666763	0.709655	0.761501	0.695304	0.0636	0.0247171	0.168186	0.039496	1118	893	2011	858
CAGCDELIFSNEYTQAENQNWHLK	2812.22	Q9UGI8-2;Q9UGI8;H7BYK1	Q9UGI8-2	TES	Testin	26.005	50543	62776	54186	20798	34175	30809	149570	122560	135420	58419	42981	67530	0.291529	0.352498	0.36248	0.280875	0.25964	0.332742	0.335502	0.291086	0.0384074	0.0376056	0.225614	0.0616748	999	1014	2013	859
RGFFICDQPYEPVSPYSCK	2235.01	P07814;V9GYZ6	P07814	EPRS	Bifunctional glutamate/proline--tRNA ligase;Glutamate--tRNA ligase;Proline--tRNA ligase	45.704	96597	124030	83636	25491	27165	26586	71364	65259	57920	18330	9309.9	13506	0.208792	0.179669	0.241204	0.204361	0.12485	0.189091	0.209888	0.172767	0.0307824	0.0421945	0.285751	0.0845266	880	1134	2014	860
CSNQSLPMTR	1135.51	H0YHR2;H0YIQ8;F8VXI8;F8VX10;Q9H9L4	H0YHR2	KANSL2	KAT8 regulatory NSL complex subunit 2	29.926	55360	64143	52668	20133	13825	23635	71427	60244	60525	25761	8504.7	14418	0.266687	0.177316	0.309752	0.265064	0.123707	0.192386	0.251252	0.193719	0.0675535	0.0706877	0.365754	0.112937	758	1256	2014	861
VVCVYGGTGISEQIAELKR	2021.06	A0A0C4DG89;D6RJA6;Q7L014	A0A0C4DG89	DDX46	Probable ATP-dependent RNA helicase DDX46	48.907	95600	114600	100690	17083	30039	17981	110900	91660	101810	27165	5630.8	15393	0.151602	0.207683	0.15152	0.196755	0.057876	0.131336	0.170268	0.128656	0.0324018	0.0694784	0.400367	0.121704	712	1304	2016	862
AIHYALNCCGLAGGVEQFISDICPK	2621.24	A6NNI4;G8JLH6;P21926	A6NNI4	CD9	Tetraspanin;CD9 antigen	11.966	23978	21705	17724	38780	55464	47566	25473	16153	13992	137330	135040	125620	0.617929	0.718734	0.728534	0.843535	0.893163	0.899779	0.688399	0.878826	0.0612252	0.0307414	0.0085582	0.106062	1815	204	2019	863
ISTLSCENK	993.48	Q14116-2;Q14116	Q14116-2	IL18	Interleukin-18	68.846	1502800	1791400	1316900	163730	202670	220520	294180	208830	231700	36214	21034	20404	0.0982461	0.101636	0.143435	0.109609	0.0915063	0.0809349	0.114439	0.0940166	0.0251684	0.0145007	0.290225	0.0853704	877	1142	2019	864
SGCIVNNLAEFTVDPK	1705.83	O75369-2;O75369-9;O75369;O75369-8;O75369-6;O75369-3;E7EN95;O75369-7;O75369-5;O75369-4	O75369-2	FLNB	Filamin-B	27.496	82776	92902	91605	24142	18613	30228	85083	82763	67035	16397	14382	18457	0.225799	0.16691	0.24811	0.161579	0.148047	0.215892	0.213607	0.175172	0.0419506	0.0359071	0.294425	0.0861491	872	1148	2020	865
SCSSSCAVHDLIFWR	1709.77	O95197-3;B7Z4M1;O95197-6;O95197-5	O95197-3	RTN3	Reticulon-3;Reticulon	45.992	67024	89796	63691	19409	15591	23517	37501	44415	37035	3239.6	6896	13011	0.224555	0.14794	0.269666	0.0795177	0.134396	0.259981	0.214054	0.157965	0.0615383	0.0925113	0.431282	0.131962	666	1355	2021	866
HFAGAVCYETTQFVEK	1828.85	A0A0A0MRM8;Q9UM54-6;A0A0D9SGC1;E7EW20;Q9UM54-5;Q9UM54-2;Q9UM54-4;Q9UM54-1;Q9UM54	A0A0A0MRM8	MYO6	Unconventional myosin-VI	26.365	66819	89262	58116	16418	14540	14626	54172	49467	39524	9124.7	8657.2	7767.9	0.197244	0.140074	0.201067	0.144158	0.148943	0.164254	0.179462	0.152452	0.034164	0.0104977	0.260682	0.0708396	942	1086	2028	867
VVAPTISSPVCQEQLVEAGR	2082.08	Q9Y490	Q9Y490	TLN1	Talin-1	121.26	125530	134710	135470	11781	22026	9296.3	199140	167810	149150	14393	11068	15111	0.0857979	0.140529	0.0642159	0.0674041	0.0618746	0.0919938	0.0968477	0.0737575	0.0393384	0.0160333	0.399775	0.118283	727	1302	2029	868
VTEETVYTCTGHPLK	1676.81	P40937-2;P40937	P40937-2	RFC5	Replication factor C subunit 5	32.702	132490	126480	101110	14336	24819	14678	227820	198790	195840	27648	17144	27548	0.0976394	0.164039	0.126766	0.108225	0.0793946	0.123319	0.129482	0.103646	0.0332832	0.0223173	0.326681	0.0966548	832	1202	2034	869
VELPTCMYR	1110.52	Q13155;F8WCL2;F8W950	F8W950	AIMP2	Aminoacyl tRNA synthase complex-interacting multifunctional protein 2	39.622	149990	201470	136330	19461	14191	7901.9	155950	132060	150670	1690.1	15748	7291.8	0.114847	0.0658023	0.0547861	0.0107213	0.106544	0.0461618	0.0784786	0.0544756	0.0319743	0.0484492	0.513458	0.15855	557	1477	2034	870
CPVAMEEADDTVAPSSTFCK	2099.89	P49407-2;P49407;H0YET9	P49407-2	ARRB1	Beta-arrestin-1	24.594	35041	38808	36830	2112.2	11969	4055	74775	78897	70964	12133	4337.8	5974.6	0.0568511	0.235717	0.0991806	0.139607	0.0521152	0.0776541	0.130583	0.0897923	0.0934763	0.0449913	0.53323	0.162647	538	1501	2039	871
GVGTDEACLIEILASR	1645.83	P50995-2;P50995	P50995-2	ANXA11	Annexin A11	83.386	200810	225770	209640	17911	15280	13925	449830	411270	390690	20926	11220	36661	0.0818897	0.0633893	0.0622861	0.0444519	0.0265568	0.0857866	0.0691884	0.0522651	0.0110135	0.0303781	0.415645	0.121821	711	1330	2041	872
HVLCAYCYEK	1227.54	Q9BYC8	Q9BYC8	MRPL32	39S ribosomal protein L32, mitochondrial	29.755	351100	409770	345480	45016	46285	42847	367300	371250	326850	43001	29450	37561	0.113643	0.10149	0.110337	0.104804	0.0734964	0.103073	0.10849	0.093791	0.00628379	0.017597	0.244692	0.0632295	995	1047	2042	873
CCLTYCFNKPEDK	1562.66	P62979	P62979	RPS27A	Ubiquitin-40S ribosomal protein S27a;Ubiquitin;40S ribosomal protein S27a	72.62	567130	711930	579800	84172	81751	75163	2368800	1905900	1827300	445820	345260	333440	0.129237	0.103002	0.114759	0.158394	0.15337	0.154318	0.115666	0.155361	0.0131406	0.00266975	0.00685103	0.128135	1868	177	2045	874
EGVLKEEILLACEGGTGTCVR	2176.09	Q9GZN8;Q9GZN8-2	Q9GZN8	C20orf27	UPF0687 protein C20orf27	48.315	216330	301480	243620	56006	49329	58093	152640	117860	111650	26905	17804	23147	0.20565	0.140615	0.192544	0.149851	0.131236	0.171717	0.179603	0.150935	0.0343948	0.0202625	0.281461	0.0755243	918	1127	2045	875
CSPIGVYTSGK	1110.54	P33992;B1AHB1	P33992	MCM5	DNA replication licensing factor MCM5;DNA helicase	81.09	360570	435690	325300	50819	45078	42289	324670	300740	297370	41410	21626	31257	0.12353	0.0937625	0.115044	0.113117	0.0670852	0.0951139	0.110779	0.0917722	0.0153354	0.0231973	0.302014	0.0817465	888	1161	2049	876
HECNLIFR	1030.5	F5H5U2;Q8NHQ9;Q8NHQ9-2	F5H5U2	DDX55	ATP-dependent RNA helicase DDX55	56.547	149020	189360	150730	30743	14362	13791	148890	131530	135460	8133	13021	14642	0.17102	0.070498	0.0838252	0.051795	0.0900789	0.097547	0.108448	0.079807	0.0545971	0.0245448	0.453854	0.133179	659	1392	2051	877
IPTPLNTSGVQVICMK	1699.9	A0A087WY71;E9PFW3;Q96CW1-2;Q96CW1;H7C4C3	A0A087WY71	AP2M1	AP-2 complex subunit mu	30.543	43444	38090	28707	16893	13249	13349	56945	60934	67081	16674	21383	25246	0.279977	0.258069	0.31741	0.22649	0.259764	0.273441	0.285152	0.253232	0.0300071	0.0241473	0.224498	0.0515583	1045	1010	2055	878
LAPPPMSQSTCSLHSIHSEWQERPLCEHTR	3456.61	P28290;E9PHV5;P28290-2;P28290-3;E7EUL7	P28290	SSFA2	Sperm-specific antigen 2	29.61	120300	156960	130010	22072	53942	45166	138350	133790	113140	22435	34176	27573	0.15503	0.255768	0.257832	0.139534	0.20347	0.195952	0.222877	0.179652	0.0587658	0.0349458	0.335019	0.093633	846	1210	2056	879
TPCEEILVK	1030.54	P21333-2;P21333;Q5HY54;Q60FE5;A0A087WWY3	P21333-2	FLNA	Filamin-A	49.16	162330	195860	140070	18887	13304	25408	160920	135520	130190	9384.6	12882	14642	0.104223	0.0636056	0.153543	0.0551048	0.0868048	0.101096	0.107124	0.081002	0.0450389	0.0235385	0.42361	0.121391	713	1344	2057	880
YYFYDNYFDLPGALLCAR	2203.01	Q5TFE4;Q5QPD0;Q5TFE4-2	Q5TFE4	NT5DC1	5-nucleotidase domain-containing protein 1	9.4055	78854	82958	66954	228380	209880	163360	120930	116750	136440	276690	177520	323720	0.743342	0.71671	0.709293	0.695865	0.603256	0.703494	0.723115	0.667538	0.0179056	0.0558012	0.175814	0.0347311	1152	911	2063	881
TACGFCFVEYYSR	1544.64	P52298;C9JQX9;B3KSB0;P52298-2	P52298	NCBP2	Nuclear cap-binding protein subunit 2	45.434	331230	442150	311950	61611	60855	62984	90446	104550	76220	12207	15029	12401	0.156834	0.120983	0.167987	0.118915	0.125683	0.139933	0.148601	0.128177	0.0245597	0.0107286	0.257316	0.0642131	988	1076	2064	882
TGAELVTCGSVLK	1276.67	Q9HCN8	Q9HCN8	SDF2L1	Stromal cell-derived factor 2-like protein 1	36.679	69394	76153	59251	88094	96735	99995	68897	49485	49211	75072	65033	53766	0.55937	0.559524	0.627928	0.521446	0.567885	0.522117	0.582274	0.537149	0.0395376	0.0266199	0.176392	0.0350326	1151	914	2065	883
SWCPDCVQAEPVVR	1587.72	Q9BRA2;I3L0K2;I3L3M7	Q9BRA2	TXNDC17	Thioredoxin domain-containing protein 17	65.219	219760	264750	242670	80162	87180	70940	349080	249610	333090	212620	176630	185980	0.267276	0.24772	0.226205	0.378529	0.414391	0.358295	0.247067	0.383738	0.0205436	0.0284086	0.00250833	0.191221	1976	94	2070	884
CGVCEVCQQPECGK	1481.58	P26358;P26358-2;P26358-3	P26358	DNMT1	DNA (cytosine-5)-methyltransferase 1	24.929	397760	500730	404240	149620	122670	145170	178100	183550	125840	42406	36966	42451	0.273338	0.196776	0.264229	0.192312	0.167634	0.252248	0.244781	0.204065	0.0418226	0.0435138	0.307499	0.07901	903	1171	2074	885
FCFTPHTEEGCLSER	1754.74	P49327;A0A0U1RQF0	P49327	FASN	Fatty acid synthase;[Acyl-carrier-protein] S-acetyltransferase;[Acyl-carrier-protein] S-malonyltransferase;3-oxoacyl-[acyl-carrier-protein] synthase;3-oxoacyl-[acyl-carrier-protein] reductase;3-hydroxyacyl-[acyl-carrier-protein] dehydratase;Enoyl-[acyl-carrier-protein] reductase;Oleoyl-[acyl-carrier-protein] hydrolase	66.285	1223200	1652700	1203900	257640	268750	263570	1477600	1373900	1195500	263580	192810	219570	0.173982	0.139868	0.179608	0.15138	0.123067	0.155165	0.164486	0.143204	0.0215046	0.0175418	0.254807	0.0601744	1006	1070	2076	886
AVVHGILMGVPVPFPIPEPDGCK	2371.24	G3V2V8;J3KMY5;G3V3E8;E7EMS2;G3V3D1;P61916-2;P61916;H0YIZ1	G3V2V8	NPC2	Epididymal secretory protein E1	41.912	40318	36573	41910	35721	51873	41959	11618	11420	15915	65715	42120	49806	0.469772	0.586493	0.500292	0.849767	0.786702	0.75784	0.518853	0.798103	0.0605338	0.0470119	0.00322442	0.187015	1970	108	2078	887
CVGLSPDGR	902.428	Q15269;A0A0B4J2E5;C9J544	Q15269	PWP2	Periodic tryptophan protein 2 homolog	66.504	306830	407650	307760	33351	55734	55775	478050	395560	378110	75882	24352	40236	0.098039	0.120276	0.153424	0.136988	0.0579931	0.0961788	0.123913	0.0970533	0.0278711	0.0395047	0.390409	0.106107	789	1291	2080	888
HLYTLDGGDIINALCFSPNR	2218.08	P63244;J3KPE3;D6RAC2;H0Y8W2;D6REE5;H0YAF8;D6R9Z1;H0YAM7;D6R9L0;H0Y8R5;D6RF23	P63244	GNB2L1	Guanine nucleotide-binding protein subunit beta-2-like 1;Guanine nucleotide-binding protein subunit beta-2-like 1, N-terminally processed	119.62	420180	493670	378600	14030	8493.1	30963	333420	314830	284240	8333.1	7472.2	11879	0.0323116	0.016913	0.0756001	0.0243834	0.0231838	0.0401156	0.0416082	0.0292276	0.030428	0.00944835	0.537806	0.153386	576	1506	2082	889
FVYTPAMESVCGYFHR	1905.85	Q5H9A7;P01033;Q5H9B5	Q5H9A7	TIMP1	Metalloproteinase inhibitor 1	33.842	36291	38826	34142	27780	26388	29039	25152	21186	22683	40161	23638	28626	0.433581	0.404637	0.459616	0.614901	0.527351	0.557914	0.432612	0.566722	0.0275023	0.0444342	0.0112895	0.117272	1848	235	2083	890
FTNTQITEHYSTCIK	1784.84	E9PHA2;Q15003;C9J470;C9JZP1	E9PHA2	NCAPH	Condensin complex subunit 2	61.732	234370	305530	232490	97099	73591	61694	142280	101150	118520	39827	21149	27696	0.292935	0.19411	0.209712	0.218701	0.172929	0.189418	0.232252	0.193683	0.0531289	0.0231823	0.313315	0.0788694	904	1181	2085	891
GCTGSLNMTLQR	1279.6	Q96HC4;Q96HC4-7;Q96HC4-4;Q96HC4-6;H0YBI4;Q96HC4-3;Q96HC4-2;A0A0D9SFR4;H0Y929	Q96HC4	PDLIM5	PDZ and LIM domain protein 5	57.164	244120	309080	235260	113830	99865	90195	274720	204320	203320	97208	52017	72172	0.318005	0.244202	0.277135	0.261362	0.202924	0.261975	0.279781	0.242087	0.0369729	0.0339175	0.263073	0.0628458	996	1091	2087	892
NSPSLFPCAPLCER	1532.71	Q9UJM3	Q9UJM3	ERRFI1	ERBB receptor feedback inhibitor 1	51.771	1444700	1693600	1360300	401110	452530	456430	403520	358680	314710	309890	325110	286180	0.217308	0.210859	0.251237	0.434379	0.475453	0.47626	0.226468	0.462031	0.0216917	0.0239508	0.000226506	0.309664	2072	16	2088	893
TCEEHQLCVVAVLPHILDTGAAGR	2531.26	Q15084-3;Q15084;Q15084-4;Q15084-5;Q15084-2	Q15084-3	PDIA6	Protein disulfide-isomerase A6	73.546	70287	77981	76604	40910	51198	41687	168290	147230	123230	86411	69912	71791	0.367906	0.396334	0.352411	0.339264	0.321964	0.368119	0.372217	0.343116	0.0222767	0.0233173	0.193092	0.0353547	1149	939	2088	894
IALNLEGCALSQGSLR	1643.87	A0A0A0MRN5;Q9NZT2-2;Q9NZT2	A0A0A0MRN5	OGFR	Opioid growth factor receptor	55.885	71332	80475	69320	11439	9150.9	16422	225480	195250	176540	25477	14412	33996	0.138201	0.102101	0.191528	0.101519	0.0687392	0.161474	0.143943	0.110577	0.0449892	0.0470261	0.424715	0.114525	747	1345	2092	895
LAQQIANCK	987.517	O15344;C9J453;A0A087X255;O15344-2	O15344	MID1	E3 ubiquitin-protein ligase Midline-1	27.303	138450	191330	164130	46373	48091	50484	103350	80093	77756	49435	45028	45914	0.250905	0.200864	0.235232	0.323559	0.359876	0.371262	0.229	0.351566	0.025596	0.0249135	0.00401979	0.186171	1968	126	2094	896
FCELLPQEQR	1261.61	Q99828;Q99828-2	Q99828	CIB1	Calcium and integrin-binding protein 1	50.284	40647	62964	50024	5076.4	6800.2	8967.8	50682	60553	51975	5897.9	6649.7	5774.6	0.111024	0.0974741	0.152018	0.10424	0.0989499	0.0999938	0.120172	0.101061	0.0283992	0.00280206	0.3106	0.0752184	921	1175	2096	897
MYGISLCQAILDETKGDYEK	2276.07	P04083	P04083	ANXA1	Annexin A1	39.825	307320	287190	254120	57138	15043	44550	151780	132650	114650	15666	3858.2	17831	0.156775	0.0497729	0.149161	0.0935585	0.0282635	0.134593	0.11857	0.0854716	0.0597014	0.053624	0.514467	0.142152	618	1478	2096	898
LQLEACETR	1061.52	Q15149;Q15149-7;Q15149-8;Q15149-9;Q15149-5;Q15149-6;Q15149-2;Q15149-3;Q15149-4	Q15149-4	PLEC	Plectin	81.263	545030	655830	488960	59170	84824	70343	931310	839730	700350	86361	76225	94747	0.0979311	0.114526	0.125769	0.0848614	0.0832192	0.119164	0.112742	0.0957482	0.0140044	0.0202953	0.298554	0.070955	941	1156	2097	899
GFCFITYTDEEPVKK	1775.84	A0A087WUK2;O14979-3;O14979-2;O14979	A0A087WUK2	HNRNPDL	Heterogeneous nuclear ribonucleoprotein D-like	73.91	183620	212750	160120	22248	14154	27099	139430	114400	103850	13611	11301	7467.7	0.108069	0.0623788	0.144745	0.088937	0.0899038	0.0670846	0.105064	0.0819751	0.0412652	0.0129046	0.407336	0.107773	782	1315	2097	900
ICFNTPLAPQALEDVK	1757.9	Q8IXI2-4;Q8IXI2;Q8IXI2-5;Q8IXI2-2;Q8IXI2-7;Q8IXI2-3;H7BXZ6	Q8IXI2-4	RHOT1	Mitochondrial Rho GTPase 1;Mitochondrial Rho GTPase	32.341	32030	46530	36069	18986	21494	10792	34827	29083	32270	17883	8439.5	6247.2	0.372158	0.315977	0.230298	0.339271	0.224918	0.162192	0.306144	0.242127	0.0714391	0.0897851	0.388581	0.101882	813	1287	2100	901
CYCADVIYPMAVVATAER	1973.9	E9PQ57;P78406;E9PPG9	E9PQ57	RAE1	mRNA export factor	62.765	116130	127080	103830	11467	10841	11302	192770	175470	165940	18160	5103	17145	0.0898689	0.078603	0.0981656	0.0860949	0.02826	0.093645	0.0888791	0.0693333	0.00981879	0.0357703	0.413044	0.107858	779	1323	2102	902
CDTEFPNFK	1099.46	P27694	P27694	RPA1	Replication protein A 70 kDa DNA-binding subunit;Replication protein A 70 kDa DNA-binding subunit, N-terminally processed	57.59	135630	172370	142430	26118	26562	33133	231520	222940	221500	104710	96667	93849	0.161473	0.133523	0.188724	0.311424	0.302456	0.297604	0.16124	0.303828	0.0276014	0.00701145	0.000972908	0.275154	2051	57	2108	903
LLECPHLNVR	1192.64	Q8TEX9;Q8TEX9-2;H0YN14;H0YMR4	Q8TEX9	IPO4	Importin-4	44.98	122830	152450	107510	36412	38085	24401	126840	102790	107310	43531	33229	37646	0.228658	0.199885	0.184981	0.255507	0.244297	0.259706	0.204508	0.25317	0.0222027	0.00796621	0.0233101	0.0927024	1779	329	2108	904
IGKVDCTQHYELCSGNQVR	2149	Q8NBS9;Q8NBS9-2	Q8NBS9	TXNDC5	Thioredoxin domain-containing protein 5	24.011	300630	354810	320930	421600	424630	375730	192160	169380	163920	317530	256000	229860	0.583748	0.544789	0.539331	0.622987	0.601815	0.583727	0.555956	0.602843	0.0242228	0.01965	0.0598156	0.035164	1569	540	2109	905
FSPDLWGVSVCTVDGQR	1864.88	O94925-3;O94925;H7BZD1	O94925-3	GLS	Glutaminase kidney isoform, mitochondrial	53.777	35382	46097	37290	5629.1	7447.6	5270.1	84191	81295	72837	10290	13478	7414.4	0.137258	0.139092	0.123827	0.108911	0.142213	0.0923897	0.133392	0.114505	0.00833411	0.0253786	0.287878	0.0663075	973	1137	2110	906
SLPSVETLGCTSVICSDK	1837.88	P16615;P16615-5;P16615-2;P16615-3;H7C5W9;P16615-4;O14983-2;O14983;O14983-3;Q93084-4;Q93084-2;Q93084-3;Q93084-7;Q93084;Q93084-6;Q93084-5;H3BTW4	P16615	ATP2A2;ATP2A1;ATP2A3	Sarcoplasmic/endoplasmic reticulum calcium ATPase 2;Sarcoplasmic/endoplasmic reticulum calcium ATPase 1;Sarcoplasmic/endoplasmic reticulum calcium ATPase 3	48.477	67293	104890	75372	27226	19750	15744	261870	214730	202070	51166	38370	44888	0.288048	0.158456	0.172791	0.163451	0.1516	0.181764	0.206432	0.165605	0.0710442	0.0151967	0.385502	0.0957031	835	1280	2115	907
EVIIMATNCENCGHR	1688.74	O75312;H7C0E5;H7BZM7	O75312	ZPR1	Zinc finger protein ZPR1	46.408	128820	174300	129760	24268	29167	26992	159350	137580	126460	85505	59608	68265	0.158523	0.14335	0.172196	0.349207	0.30229	0.350571	0.158023	0.334023	0.0144293	0.0274896	0.000603199	0.325056	2076	42	2118	908
VCQGIGMVNR	1075.53	Q9Y3C6	Q9Y3C6	PPIL1	Peptidyl-prolyl cis-trans isomerase-like 1	108.3	412120	458740	354460	86571	99499	88098	389900	355400	346690	127640	113400	138100	0.173596	0.178237	0.199065	0.246628	0.241894	0.284866	0.183633	0.257796	0.0135648	0.0235621	0.00913985	0.147325	1906	212	2118	909
AYQCVVLLQGK	1220.66	P54136;P54136-2	P54136	RARS	Arginine--tRNA ligase, cytoplasmic	32.549	68426	66540	71466	13863	12697	10673	110480	114350	103220	118650	105250	105510	0.168467	0.160241	0.129938	0.517828	0.479281	0.505486	0.152882	0.500865	0.0202912	0.0196849	2.86206e-05	0.515364	2116	4	2120	910
WLSCETQLPVSFR	1564.77	O75643	O75643	SNRNP200	U5 small nuclear ribonucleoprotein 200 kDa helicase	60.401	240580	289090	226310	30203	30030	30069	218880	179350	168580	14337	20601	19978	0.111539	0.0941025	0.117283	0.0614749	0.10303	0.105951	0.107642	0.0901522	0.012072	0.0248782	0.334836	0.0770046	911	1209	2120	911
CVLSGPPQLEK	1169.61	Q9BQ52;G5E9D5;Q9BQ52-4;Q9BQ52-2;V9GYS7;J3QRS2;V9GYU5;J3QL08;J3QLK4	Q9BQ52	ELAC2	Zinc phosphodiesterase ELAC protein 2	36.847	100960	114520	115870	23459	32613	32786	182000	180190	176910	45211	13299	51892	0.188548	0.221657	0.220549	0.198982	0.0687326	0.226799	0.210251	0.164838	0.0188036	0.0843837	0.414374	0.105682	794	1326	2120	912
VLTMPETCR	1048.5	Q99460;A0A087WW66;Q99460-2	Q99460	PSMD1	26S proteasome non-ATPase regulatory subunit 1	47.574	385700	410000	377970	24748	22706	35321	476370	378170	409750	29354	14098	28695	0.0602951	0.0524744	0.0854628	0.0580435	0.0359397	0.0654472	0.0660774	0.0531435	0.0172376	0.0153519	0.386746	0.0946032	841	1281	2122	913
SPYLFSCGEDK	1244.54	O43660-2;O43660;H0YA24	O43660-2	PLRG1	Pleiotropic regulator 1	43.897	125050	126780	75564	21413	19511	19857	122830	125020	86866	5638.9	26519	15675	0.146201	0.133371	0.208099	0.0438931	0.174998	0.152866	0.162557	0.123919	0.0399587	0.0701823	0.453878	0.117868	730	1393	2123	914
DSLVSSLQFCK	1225.6	Q9P2I0;H0YJF4	Q9P2I0	CPSF2	Cleavage and polyadenylation specificity factor subunit 2	58.676	157260	182450	156560	10468	16874	12522	128560	103010	111770	22268	16860	21181	0.0624106	0.0846561	0.0740587	0.147638	0.140652	0.159314	0.0737085	0.149202	0.0111269	0.00942869	0.000856365	0.306256	2071	53	2124	915
LTDCVVMRDPASK	1433.7	P22626;P22626-2;A0A087WUI2	P22626	HNRNPA2B1	Heterogeneous nuclear ribonucleoproteins A2/B1	43.798	1097400	1237100	1045600	84190	90855	73008	1244600	1124700	1046800	183540	149530	174750	0.0712514	0.0684172	0.0652668	0.128517	0.117349	0.143056	0.0683118	0.129641	0.0029937	0.0128901	0.00130695	0.278245	2054	72	2126	916
YHTVNGHNCEVR	1427.64	F8W6I7;P09651-2;P09651;P09651-3;F8VZ49;H0YH80;F8VTQ5	F8W6I7	HNRNPA1	Heterogeneous nuclear ribonucleoprotein A1;Heterogeneous nuclear ribonucleoprotein A1, N-terminally processed	56.122	2643200	3170300	2518100	255620	197310	227500	3058900	2784400	2773700	215680	184010	205020	0.0881807	0.0585905	0.0828598	0.0658649	0.0619894	0.0688282	0.0765437	0.0655609	0.0157739	0.00342953	0.303938	0.0672648	964	1165	2129	917
IPTPADVCK	942.484	O75691	O75691	UTP20	Small subunit processome component 20 homolog	34.532	92867	138130	94489	21816	25116	27603	97962	91302	69037	21303	5747.2	17737	0.190229	0.153854	0.226084	0.178619	0.0592194	0.204405	0.190055	0.147414	0.0361153	0.0774595	0.436238	0.11034	769	1360	2129	918
CPENAFFLDHVR	1446.67	F5H6E2;O00159-3;O00159;O00159-2	F5H6E2	MYO1C	Unconventional myosin-Ic	98.182	254500	310270	241170	16123	16836	16814	69124	68101	51556	76645	75568	53457	0.0595773	0.0514696	0.0651746	0.525798	0.525987	0.509051	0.0587405	0.520279	0.00689073	0.0097236	2.95937e-07	0.947298	2129	1	2130	919
VHACGVNPVETYIR	1556.78	Q08257;A6NP24;Q08257-3;C9JH92	Q08257	CRYZ	Quinone oxidoreductase	36.944	63417	95234	64188	8969.4	12885	4547.7	30383	32571	24263	37027	38279	35901	0.12391	0.119174	0.0661621	0.549281	0.540282	0.596719	0.103082	0.562094	0.0320612	0.0303218	5.5799e-05	0.736626	2126	9	2135	920
CTWFYKGDTDSR	1477.63	Q9Y6Y8;Q9Y6Y8-2;H7C0V8;A0A0C4DH82;H7C4C4	Q9Y6Y8	SEC23IP	SEC23-interacting protein	33.204	63224	84733	52979	10576	11444	6342.1	187150	187700	169040	33123	12746	14015	0.143306	0.118989	0.106911	0.150372	0.0635882	0.0765617	0.123069	0.0968408	0.0185373	0.0468114	0.417927	0.10409	801	1334	2135	921
RFASGGCDNLIK	1279.63	A0A0C4DFR6;P55735-2;P55735;P55735-3;A8MXL6	A0A0C4DFR6	SEC13	Protein SEC13 homolog	33.782	71485	79904	63227	9695.2	9928.2	14297	165330	134630	148640	127650	107820	102550	0.119428	0.110519	0.18442	0.435695	0.44471	0.408257	0.138123	0.429554	0.0403417	0.0189869	0.000346989	0.492753	2113	28	2141	922
VVCVDQQRPNIPNR	1636.85	Q04771	Q04771	ACVR1	Activin receptor type-1	37.55	36828	36166	33698	17323	17256	9198.5	66568	63887	65265	23118	19994	20300	0.319902	0.323013	0.214435	0.257766	0.238361	0.237247	0.285783	0.244458	0.0618091	0.0115385	0.318519	0.0678324	957	1184	2141	923
VKMDCQECPEGYR	1556.64	P21333-2;P21333;Q5HY54;Q60FE5;A0A087WWY3	P21333-2	FLNA	Filamin-A	49.482	164050	158180	165100	40998	28401	33643	202510	163070	150930	63995	60347	56136	0.199943	0.152218	0.169279	0.240127	0.270109	0.271102	0.173813	0.260446	0.0241837	0.0176039	0.00740418	0.175634	1957	187	2144	924
VVLLGEFLHPCEDDIVCK	2028.01	Q9NY12-2;Q9NY12	Q9NY12-2	GAR1	H/ACA ribonucleoprotein complex subunit 1	23.562	240450	307110	211520	46502	40064	36478	312590	251170	261760	85199	79797	83209	0.162055	0.1154	0.14709	0.214181	0.241103	0.241207	0.141515	0.232164	0.0238217	0.0155732	0.00527012	0.214992	2000	150	2150	925
WQYCGAPDGSQR	1366.57	Q9GZS1-2;E7EX70	Q9GZS1-2	POLR1E	DNA-directed RNA polymerase I subunit RPA49	40.725	154140	187850	167970	31383	32188	33413	192230	161650	166360	55912	12612	11371	0.16916	0.146284	0.165918	0.225323	0.0723738	0.0639787	0.160454	0.120558	0.0123781	0.0908255	0.49289	0.124152	698	1452	2150	926
HLGVCISVANNR	1281.66	O43390;O43390-3;O43390-2;B4DT28;O43390-4	O43390	HNRNPR	Heterogeneous nuclear ribonucleoprotein R	59.731	1125200	1328500	971460	235170	197980	208000	763090	601530	630510	119490	75136	121880	0.172872	0.129697	0.176352	0.135387	0.111039	0.16199	0.15964	0.136139	0.0259899	0.0254843	0.326059	0.069161	951	1200	2151	927
AVACDCLLQEHFYLR	1779.84	Q9NP92	Q9NP92	MRPS30	28S ribosomal protein S30, mitochondrial	52.101	350990	447250	340210	30728	36803	38513	51975	52181	49905	9235.2	7778	8212.9	0.0804992	0.0760309	0.101692	0.150877	0.129722	0.141314	0.086074	0.140638	0.0137087	0.0105936	0.00548836	0.21323	1998	154	2152	928
NVTEDVQNSCLAYVTHEDICR	2408.07	Q16254	Q16254	E2F4	Transcription factor E2F4	44.089	88112	104430	86600	12027	8369.3	15908	77925	73243	49225	3685.3	6958	7657.1	0.120103	0.0741964	0.155188	0.0451573	0.086757	0.134614	0.116496	0.0888426	0.0406161	0.0447646	0.472469	0.117689	731	1424	2155	929
CVAYNNQSNR	1167.51	Q969X6-2;Q969X6;H3BSH7;Q969X6-3;H3BPD7;I3L4T9	Q969X6-2	CIRH1A	Cirhin	97.277	61130	68222	53980	21392	38094	25398	162360	130870	132140	219180	167800	261850	0.259228	0.358309	0.319963	0.574461	0.561824	0.664611	0.3125	0.600299	0.0499605	0.0560531	0.00267182	0.283518	2060	96	2156	930
NIVAVGAGFCDGLR	1390.7	Q8N335;C9JM46	Q8N335	GPD1L	Glycerol-3-phosphate dehydrogenase 1-like protein;Glycerol-3-phosphate dehydrogenase [NAD(+)]	62.14	125170	147690	105150	14809	15735	23755	108300	101670	94762	11963	7900.8	14284	0.105794	0.0962827	0.184283	0.0994737	0.0721068	0.130991	0.128787	0.100857	0.0482959	0.0294663	0.440706	0.106165	788	1368	2156	931
APLSQLYFCR	1196.6	Q9UJW0;Q9UJW0-3;E5RI97	Q9UJW0	DCTN4	Dynactin subunit 4	35.541	119660	119540	106170	60846	65884	55119	95641	95657	82347	49512	36249	40409	0.337086	0.355315	0.341741	0.341102	0.274809	0.329181	0.344714	0.315031	0.00947155	0.0353392	0.232658	0.0391055	1126	1031	2157	932
SLLPGCQSVISR	1258.67	M0QXB5;O95571	M0QXB5	ETHE1	Persulfide dioxygenase ETHE1, mitochondrial	56.414	196190	228840	179360	10626	13327	16230	194970	173210	193320	47399	35411	46572	0.051379	0.0550323	0.0829797	0.195565	0.169738	0.194137	0.0631303	0.18648	0.0172868	0.0145166	0.000695186	0.470395	2111	47	2158	933
SVSVTAAGQCR	1077.52	O00291-3;O00291-4;O00291	O00291-3	HIP1	Huntingtin-interacting protein 1	54.471	117690	151370	111550	11192	22923	14924	245080	209800	197820	57562	48394	43759	0.0868391	0.13152	0.118001	0.190198	0.187433	0.181137	0.11212	0.186256	0.0229135	0.00464361	0.0053549	0.220428	2008	151	2159	934
CGTGIVGVFVK	1078.58	O00151	O00151	PDLIM1	PDZ and LIM domain protein 1	67.334	171290	209470	146720	23179	30820	22523	151590	131280	126230	30575	21544	23508	0.119191	0.128262	0.133081	0.167842	0.140973	0.156994	0.126845	0.15527	0.0070524	0.0135176	0.0320016	0.0878149	1771	388	2159	935
CASQSGMTAYGTR	1331.56	B4DDF4;B4DUT8;Q99439;Q99439-2;A0A087X271;A0A087X1X5;H3BVI6;U3KPS3;H3BQH0	B4DDF4	CNN2	Calponin;Calponin-2	89.663	108140	132750	127080	53125	42689	41966	145040	113870	102880	31614	30882	42721	0.329427	0.243327	0.248252	0.17896	0.213344	0.293411	0.273668	0.228572	0.0483508	0.0587256	0.362538	0.078202	909	1250	2159	936
ICEEAFAR	937.433	E9PDF2;E9PCR7;Q02218-2;Q02218;A0A0D9SFS3;E9PFG7	E9PDF2	OGDH	2-oxoglutarate dehydrogenase, mitochondrial	65.88	295600	335640	277120	20252	17489	15809	232640	186340	201470	24294	20431	26309	0.0641186	0.0495258	0.0539687	0.0945535	0.0988098	0.115502	0.0558711	0.102955	0.0074801	0.0110726	0.00364717	0.265461	2043	117	2160	937
ALCQACALLDGLNR	1459.73	Q7Z7A3	Q7Z7A3	CTU1	Cytoplasmic tRNA 2-thiolation protein 1	48.112	174300	244250	150040	46103	43582	44384	147310	156450	134140	20018	21134	40343	0.209176	0.151415	0.228285	0.119633	0.119008	0.231215	0.196292	0.156619	0.0400218	0.0646026	0.417017	0.0980582	828	1332	2160	938
LCPNSTGAEIR	1159.57	P35998;P35998-2	P35998	PSMC2	26S protease regulatory subunit 7	102.53	400240	526960	420520	158510	134210	130390	453880	372320	376050	241340	220560	204300	0.283687	0.202989	0.236681	0.347142	0.372015	0.352029	0.241119	0.357062	0.0405317	0.013178	0.00922715	0.170512	1949	213	2162	939
VVLDNIHGCPLR	1334.71	Q9NYY8-2;Q9NYY8	Q9NYY8-2	FASTKD2	FAST kinase domain-containing protein 2	39.917	235470	297650	225600	50793	41016	40338	114110	102290	80079	12251	10645	16782	0.177435	0.12111	0.151682	0.0969524	0.0942578	0.173259	0.150076	0.12149	0.0281965	0.0448535	0.402925	0.0917714	851	1311	2162	940
YESLELCRPVLQQGR	1789.91	A0A087WVQ6;Q00610-2;Q00610	A0A087WVQ6	CLTC	Clathrin heavy chain;Clathrin heavy chain 1	54.402	526460	650540	473040	20254	25678	15922	79753	67258	64306	11940	11083	8025	0.0370468	0.037973	0.0325629	0.130217	0.141471	0.110948	0.0358609	0.127546	0.00289346	0.0154359	0.000538324	0.551045	2123	40	2163	941
GLCAIAQAESLR	1230.64	P23396;P23396-2;F2Z2S8;H0YCJ7;H0YF32	P23396	RPS3	40S ribosomal protein S3	115.04	545150	633600	470200	54757	72063	48969	372990	279500	317330	7724.4	27653	39578	0.0912758	0.102121	0.0943219	0.0202892	0.0900301	0.110891	0.0959062	0.0737369	0.00559348	0.0474477	0.466608	0.114162	750	1414	2164	942
IAVHCTVR	897.485	P62913-2;P62913;Q5VVC9;Q5VVC8	P62913-2	RPL11	60S ribosomal protein L11	46.39	16162000	18706000	14254000	1858500	1753000	1703300	4037900	3511400	3281700	586510	521020	561790	0.103133	0.0856836	0.106741	0.126829	0.129208	0.146167	0.0985191	0.134068	0.0112614	0.0105451	0.0162516	0.133804	1885	281	2166	943
ALVDGPCTQVRR	1313.69	E7EPB3;P50914	E7EPB3	RPL14	60S ribosomal protein L14	55.401	830570	1057700	854820	123350	121640	131750	140770	126950	112790	28208	24549	20211	0.129309	0.103142	0.133543	0.166933	0.162041	0.151961	0.121998	0.160312	0.0164662	0.00763415	0.0216513	0.118612	1850	316	2166	944
CSVLAAANPVYGR	1319.67	P25205;P25205-2;J3KQ69	P25205	MCM3	DNA replication licensing factor MCM3	98.182	296620	357130	292480	70060	96234	111920	148610	119110	138460	103550	108530	99494	0.191066	0.212267	0.276756	0.410652	0.476762	0.418123	0.226696	0.435179	0.0446301	0.036205	0.00327612	0.283224	2059	109	2168	945
QLLCGAAIGTHEDDK	1569.75	H0Y4R1;P12268;E7ETK5	H0Y4R1	IMPDH2	Inosine-5-monophosphate dehydrogenase 2	29.407	141640	155410	133330	14016	14344	20138	271100	230120	238320	29715	17231	22583	0.0900447	0.0844987	0.13122	0.0987816	0.0696621	0.0865571	0.101921	0.0850003	0.0255244	0.014622	0.375486	0.0788433	905	1264	2169	946
LRAPIICVLGHVDTGK	1690.96	A0A087WUT6;O60841	A0A087WUT6	EIF5B	Eukaryotic translation initiation factor 5B	35.329	60088	60738	56064	12837	11112	13690	38203	42448	26361	4144	6944.9	6493.6	0.17603	0.154656	0.196261	0.0978582	0.140605	0.197647	0.175649	0.14537	0.0208054	0.0500646	0.388154	0.0821708	886	1285	2171	947
FVALENISCK	1122.57	Q8TAT6;Q8TAT6-2	Q8TAT6	NPLOC4	Nuclear protein localization protein 4 homolog	51.276	309380	360690	247520	209060	223200	178860	233190	191000	208590	194410	149950	212220	0.403248	0.382264	0.419485	0.454654	0.439801	0.504313	0.401666	0.466256	0.018661	0.0337849	0.044181	0.0647596	1702	472	2174	948
TVFAEHISDECKR	1533.72	P39023;G5E9G0;H7C422;H7C3M2;B5MCW2;F8WCR1	P39023	RPL3	60S ribosomal protein L3	74.76	661900	732060	623350	35205	67170	53514	240920	181770	197490	63492	45570	64219	0.0505017	0.0840434	0.0790617	0.208573	0.200449	0.245383	0.0712023	0.218135	0.0180994	0.0239449	0.0010607	0.486231	2112	63	2175	949
ACPRPEGLNFQDLK	1586.79	P15927;P15927-2;P15927-3;Q5TEJ0	P15927	RPA2	Replication protein A 32 kDa subunit	82.515	382900	486540	376660	19909	25859	15808	439040	345570	333270	38463	38634	37059	0.0494254	0.0504665	0.0402784	0.0805503	0.100556	0.10007	0.0467235	0.0937256	0.00560577	0.0114127	0.00305634	0.302323	2069	106	2175	950
GHFEAFGTLTDCVVVVNPQTK	2261.12	Q13151	Q13151	HNRNPA0	Heterogeneous nuclear ribonucleoprotein A0	56.327	149070	185940	143880	30526	12743	19293	157300	127390	127670	11718	3184.5	24594	0.16997	0.0641373	0.118236	0.0693299	0.0243884	0.161522	0.117448	0.0850801	0.0529209	0.0699104	0.557349	0.140018	628	1548	2176	951
CEFQDAYVLLSEK	1543.72	P10809	P10809	HSPD1	60 kDa heat shock protein, mitochondrial	85.287	1886000	2191100	1903700	151690	108200	81545	1447300	1115800	1098100	38067	33750	80962	0.0744421	0.0470578	0.0410755	0.025628	0.0293593	0.0686664	0.0541918	0.0412179	0.0177905	0.0238442	0.492079	0.118848	726	1451	2177	952
QITSYGETCPGLEQYAIKK	2128.05	P50990;P50990-2;P50990-3	P50990	CCT8	T-complex protein 1 subunit theta	24.407	301180	400510	300480	106370	132640	121570	388720	336350	301550	164520	179040	146230	0.260999	0.248786	0.288046	0.297375	0.347387	0.326567	0.265944	0.323776	0.0200921	0.0251224	0.0357376	0.0854559	1762	418	2180	953
SVMDATQIAGLNCLR	1590.79	P34932;A0A087WYC1;A0A087WTS8	P34932	HSPA4	Heat shock 70 kDa protein 4	108.17	527790	599690	470780	37185	33907	26042	383710	321480	322420	8313.6	15684	23481	0.0658171	0.0535151	0.0524172	0.0212069	0.0465174	0.0678836	0.0572498	0.0452026	0.00743978	0.0233661	0.442753	0.10261	807	1373	2180	954
SASASPLTPCSVTR	1375.68	Q3KQU3-4;Q3KQU3;Q3KQU3-2	Q3KQU3-4	MAP7D1	MAP7 domain-containing protein 1	61.409	230770	272170	204250	50614	50634	56245	112380	97063	90836	24400	18934	14719	0.179875	0.156857	0.215916	0.178389	0.163228	0.139444	0.184216	0.160354	0.0297678	0.0196309	0.310902	0.0602484	1004	1177	2181	955
VVNEINIEDLCLTK	1601.83	Q8N5K1;D6RCF4	Q8N5K1	CISD2	CDGSH iron-sulfur domain-containing protein 2	59.294	156280	192210	138360	64113	60551	54610	79236	65774	64526	33473	12329	19177	0.290903	0.239558	0.282997	0.296986	0.157856	0.229108	0.271153	0.227983	0.0276458	0.069572	0.374425	0.0753116	919	1262	2181	956
AFDRHCNMVLENVK	1674.8	P62316;P62316-2	P62316	SNRPD2	Small nuclear ribonucleoprotein Sm D2	28.532	91543	122920	92869	7647.2	9999.2	10203	71666	55177	70966	33915	19821	23447	0.0770963	0.0752277	0.0989891	0.321223	0.264287	0.248345	0.083771	0.277952	0.0132123	0.0383122	0.00115114	0.520875	2118	66	2184	957
GHNQPCLLVGSGR	1336.67	F8VPD4;P27708	F8VPD4	CAD	CAD protein;Glutamine-dependent carbamoyl-phosphate synthase;Aspartate carbamoyltransferase;Dihydroorotase	35.734	255880	313870	250380	51552	57689	51484	188830	138830	143410	69959	39359	56161	0.167686	0.155262	0.170554	0.270332	0.220883	0.281409	0.164501	0.257541	0.00812824	0.0322262	0.00834676	0.19468	1983	201	2184	958
AFCAGGDIR	908.417	Q6NVY1-2;Q6NVY1;B8ZZZ0	Q6NVY1-2	HIBCH	3-hydroxyisobutyryl-CoA hydrolase, mitochondrial	30.141	331620	389370	308180	41796	46742	34823	189140	155040	142890	20322	12738	17701	0.111929	0.107179	0.101524	0.09702	0.0759218	0.110224	0.106877	0.0943886	0.005209	0.0173019	0.297353	0.0539654	1033	1152	2185	959
MEIPGSLCK	976.472	O43252	O43252	PAPSS1	Bifunctional 3-phosphoadenosine 5-phosphosulfate synthase 1;Sulfate adenylyltransferase;Adenylyl-sulfate kinase	50.607	79199	82367	68223	1253.4	6356.8	11350	147960	118770	122440	6001.6	7777.4	8217.6	0.0155794	0.0716471	0.142636	0.0389811	0.0614584	0.0628942	0.0766209	0.0544446	0.0636743	0.0134109	0.586735	0.148393	594	1591	2185	960
NILVNSNLVCK	1215.66	P29317;J3KR66;Q96L35;A0A0B4J1T8;Q9UF33-2;Q9UF33-3;P54762-5;P54762;P54760;Q15375-2;Q15375-4;Q15375;P54753;Q9UF33;E9PG71;P54764-2;P54764;B1AKC9;P29323-2;P29323-3;P29323	P29317	EPHA2;EPHA6;EPHB4;EPHB1;EPHA7;EPHB3;EPHA4;EPHB2	Ephrin type-A receptor 2;Receptor protein-tyrosine kinase;Ephrin type-A receptor 6;Ephrin type-B receptor 1;Ephrin type-B receptor 4;Ephrin type-A receptor 7;Ephrin type-B receptor 3;Ephrin type-A receptor 4;Ephrin type-B receptor 2	87.298	325270	395020	272610	58843	45044	64750	31996	26224	33130	35937	25685	23987	0.153192	0.102358	0.191931	0.529007	0.494808	0.419963	0.14916	0.481259	0.0449227	0.0557704	0.00130378	0.508725	2115	71	2186	961
CWAYDPSR	996.412	H0YBP1;E7ESA6;Q05397-7;Q05397;Q05397-5;E9PEI4;H0YB16;H0YBZ1;Q05397-2;Q05397-3	H0YBP1	PTK2	Focal adhesion kinase 1	60.118	83220	123680	95105	10821	11511	16737	131700	118820	121900	12183	9353.2	17519	0.115067	0.0851462	0.149649	0.084673	0.0729731	0.125657	0.116621	0.0944344	0.0322793	0.0276653	0.41716	0.0916447	853	1333	2186	962
ECGQLLISENQK	1360.67	A0A0D9SGE8;Q8IWS0-3;Q8IWS0;Q5JRC6;Q8IWS0-5;Q8IWS0-4;Q8IWS0-2	A0A0D9SGE8	PHF6	PHD finger protein 6	86.911	46225	57017	44024	7486	5580.7	4128.5	79151	66530	57693	897.93	8694.8	7034.8	0.139376	0.0891518	0.085738	0.0112173	0.115584	0.108683	0.104755	0.0784948	0.0300307	0.0583661	0.526473	0.125335	696	1490	2186	963
NCLNPQFSK	1049.5	O75131;A0A087WYQ3;E5RHZ0;A0A087WXR6;A0A087WUS8;E5RFT7	O75131	CPNE3	Copine-3	56.209	473650	573250	446140	128180	130390	69645	435510	338300	318020	204590	206090	168500	0.212984	0.185308	0.135027	0.319622	0.378571	0.346337	0.177773	0.348177	0.0395207	0.0295173	0.00392194	0.291934	2064	124	2188	964
SCEGQNPELLPK	1313.63	Q9NQW6;Q9NQW6-2	Q9NQW6	ANLN	Actin-binding protein anillin	52.071	77564	88542	82832	5331.6	10967	10214	155300	114280	121300	7314.6	12757	10739	0.064317	0.110211	0.109774	0.0449812	0.10042	0.081332	0.0947673	0.0755776	0.0263716	0.0281636	0.437567	0.0982653	826	1362	2188	965
INISEGNCPER	1230.57	Q15365;F8VTZ0;Q15366-3;Q15366-6;Q15366-4;Q15366-7;E9PFP8;P57721-5;P57721-4;P57721	Q15365	PCBP1;PCBP2;PCBP3	Poly(rC)-binding protein 1;Poly(rC)-binding protein 2;Poly(rC)-binding protein 3	115.57	1813100	2072400	1747800	122220	107260	121760	2445300	2212800	2200900	443720	300860	319390	0.0631523	0.0492095	0.0651276	0.153588	0.11969	0.126727	0.0591632	0.133335	0.00867651	0.0178892	0.00295434	0.352894	2089	102	2191	966
LCSGVLGTVVHGK	1268.69	Q9Y6C9;E9PIE4	Q9Y6C9	MTCH2	Mitochondrial carrier homolog 2	25.982	113800	138680	103650	49294	34417	35066	103250	83385	76878	79442	53393	56711	0.302243	0.198831	0.25279	0.434841	0.390362	0.424518	0.251288	0.416574	0.0517224	0.0232793	0.0072446	0.219521	2006	185	2191	967
DNPGVVTCLDEAR	1387.64	P22314-2;P22314;Q5JRR9;Q5JRS0	P22314-2	UBA1	Ubiquitin-like modifier-activating enzyme 1	101.43	537420	628470	459770	5682.7	12567	19277	546400	461070	434750	12600	4412.2	8658.8	0.0104634	0.0196042	0.0402403	0.0225403	0.00947877	0.0195278	0.023436	0.0171823	0.0152538	0.00683935	0.552333	0.134802	655	1536	2191	968
CQLEINFNTLQTK	1550.78	O43707;O43707-2;K7EJH8;P35609-2;P35609;Q08043;A0A087WSZ2;P12814;P12814-3;P12814-2;P12814-4;H9KV75;F6THM6	O43707	ACTN4;ACTN2;ACTN3;ACTN1	Alpha-actinin-4;Alpha-actinin-2;Alpha-actinin-3;Alpha-actinin-1	74.475	353060	388960	280470	38813	24712	26897	212270	171010	170070	9077.5	10614	18095	0.0990448	0.0597382	0.0875078	0.0410102	0.0584394	0.0961656	0.0820969	0.0652051	0.0202043	0.0281933	0.446431	0.100046	820	1379	2199	969
RNFILDQCNVYNSGQR	1925.92	Q1KMD3;H3BQZ7	Q1KMD3	HNRNPUL2;HNRNPUL2-BSCL2	Heterogeneous nuclear ribonucleoprotein U-like protein 2	67.685	227740	261130	209670	24225	25880	33535	186410	132460	152000	56449	54399	49454	0.0961443	0.0901711	0.137888	0.232435	0.291123	0.245485	0.108068	0.256348	0.0259971	0.030815	0.00311405	0.375134	2093	107	2200	970
LDTPLYFSYSHLVCR	1812.89	Q32P28-4;Q32P28;Q32P28-3	Q32P28-4	LEPRE1	Prolyl 3-hydroxylase 1	45.864	14494	19453	21133	39400	42226	40835	13822	13113	15252	53615	35739	46493	0.731065	0.684609	0.658969	0.795038	0.731577	0.752984	0.691548	0.759866	0.0365452	0.0322856	0.0722435	0.0409152	1593	608	2201	971
LTDCVVMR	935.457	P22626;P22626-2;A0A087WUI2	P22626	HNRNPA2B1	Heterogeneous nuclear ribonucleoproteins A2/B1	35.356	115100	160050	121320	15218	2988	6910.9	120650	98877	98583	6809	3833.9	4713.5	0.116776	0.018327	0.0538942	0.0534211	0.0373271	0.0456308	0.062999	0.0454597	0.049852	0.00804836	0.579877	0.141708	621	1582	2203	972
MFVEEVSTGQECGVVLDK	1968.92	P49588;P49588-2	P49588	AARS	Alanine--tRNA ligase, cytoplasmic	33.308	64472	69830	67661	16001	15509	13567	60982	57237	34591	18237	22360	10822	0.198837	0.181734	0.167024	0.23021	0.280915	0.238302	0.182532	0.249809	0.0159216	0.0272409	0.0209609	0.13627	1892	312	2204	973
YGDSEFTVQSTTGHCVHMR	2153.93	P52597	P52597	HNRNPF	Heterogeneous nuclear ribonucleoprotein F;Heterogeneous nuclear ribonucleoprotein F, N-terminally processed	34.721	408120	480520	440670	88319	82746	90683	321910	274920	265580	88520	82914	97310	0.177905	0.146904	0.170664	0.215676	0.231711	0.268153	0.165158	0.238513	0.0162175	0.0268915	0.0155277	0.159614	1934	272	2206	974
LSQPAAGGVLTCEAELGVEACR	2173.05	O43683-2;O43683-3;O43683	O43683-2	BUB1	Mitotic checkpoint serine/threonine-protein kinase BUB1	74.048	89553	151890	82426	43933	35018	40995	73946	59506	63859	22542	14369	24158	0.329121	0.187354	0.332156	0.233625	0.194504	0.27447	0.282877	0.2342	0.082739	0.0399858	0.410805	0.0820113	887	1319	2206	975
DCAVKPCQSDEVPDGIK	1802.82	Q96HE7;G3V3E6;G3V5B3;G3V503	Q96HE7	ERO1L	ERO1-like protein alpha	27.85	17214	13457	16611	26967	38471	37181	14186	5175.8	11519	57529	42632	43960	0.610376	0.740853	0.691199	0.802189	0.891737	0.792372	0.680809	0.828766	0.0658562	0.0547551	0.0402505	0.0854066	1761	446	2207	976
ETCSTLAESPR	1192.54	Q6P2E9;Q6P2E9-2	Q6P2E9	EDC4	Enhancer of mRNA-decapping protein 4	43.502	29397	43420	35726	6342	6516.2	8025.2	71011	52167	56621	11976	9439	8763.8	0.177453	0.130491	0.183428	0.144312	0.153216	0.134034	0.163791	0.143854	0.0289931	0.00959889	0.321395	0.0563675	1022	1187	2209	977
CFLVYSER	1015.48	A0A087WZ13;E9PAU2;Q8IY67-2;Q8IY67	A0A087WZ13	RAVER1	Ribonucleoprotein PTB-binding 1	54.712	214710	254950	192210	9072.3	12573	11826	104840	94098	78668	269.84	3766.8	5626.3	0.0405407	0.0469978	0.0579604	0.00256722	0.0384898	0.0667459	0.0484996	0.0359343	0.00880638	0.0321656	0.549619	0.130229	679	1530	2209	978
VVMALGDYMGASCHACIGGTNVR	2324.05	P60842;J3KT12;P60842-2;J3KTB5;J3QS69;J3QL43;J3QR64;J3QLN6;J3QKZ9;J3KS25	P60842	EIF4A1	Eukaryotic initiation factor 4A-I	65.784	298910	363770	291390	44395	38928	42888	822910	766780	642580	154620	135950	127130	0.129316	0.096668	0.1283	0.158174	0.150599	0.165166	0.118095	0.15798	0.0185633	0.00728563	0.0257191	0.12637	1861	350	2211	979
SIEIPRPVDGVEVPGCGK	1850.96	P26368-2;P26368;K7ENG2	P26368-2	U2AF2	Splicing factor U2AF 65 kDa subunit	26.474	215070	267890	219890	31116	48628	51427	123150	102040	102630	19005	17015	15554	0.126392	0.153634	0.189546	0.133692	0.142917	0.131608	0.156524	0.136073	0.0316758	0.00601848	0.333608	0.0608108	1003	1208	2211	980
DMEPEMVCIDSCGR	1583.61	Q9NQT5	Q9NQT5	EXOSC3	Exosome complex component RRP40	88.552	238730	229420	246950	48814	43366	48633	180580	156820	159090	28706	29855	30581	0.169762	0.158974	0.164532	0.137162	0.15993	0.161232	0.164423	0.152775	0.00539454	0.0135369	0.238424	0.0319112	1172	1040	2212	981
SLNYCGHIYTPISCK	1697.79	Q93009-3;Q93009;H3BND8;I3L2D8	Q93009-3	USP7	Ubiquitin carboxyl-terminal hydrolase 7;Ubiquitin carboxyl-terminal hydrolase	26.729	466110	586370	443210	81509	100050	92357	356400	370450	290580	68217	38999	49094	0.148843	0.145756	0.172447	0.160655	0.0952475	0.144533	0.155682	0.133479	0.0146008	0.0340763	0.358161	0.0668269	967	1245	2212	982
FSHQASGFQCDLTTNNR	1924.85	Q9NVV4;Q9NVV4-2	Q9NVV4	MTPAP	Poly(A) RNA polymerase, mitochondrial	36.637	229230	304700	206960	33637	21022	25340	129780	120560	118730	6542.4	12982	12451	0.127962	0.0645397	0.109083	0.0479921	0.0972129	0.0949147	0.100528	0.0800399	0.0325651	0.027778	0.453669	0.0989818	824	1391	2215	983
KCPFTGNVSIR	1220.63	P62280;M0QZC5	P62280	RPS11	40S ribosomal protein S11	61.48	106220	126920	109800	17085	21203	6858	114480	84374	77008	8337.8	8007.2	9806.5	0.138559	0.143145	0.0587872	0.0678876	0.0866756	0.112959	0.113497	0.0891741	0.0474354	0.0226395	0.467746	0.104745	797	1418	2215	984
ATILDLSCNK	1076.55	Q96AG4	Q96AG4	LRRC59	Leucine-rich repeat-containing protein 59	67.334	573480	724610	534240	33791	47714	40966	449800	398860	388410	19603	9874.7	34462	0.055644	0.0617798	0.0712197	0.0417616	0.0241592	0.0814951	0.0628812	0.0491386	0.00784603	0.0293712	0.477411	0.107098	786	1429	2215	985
NCDGVPALVR	1042.52	C9JZR2;O60716-21;O60716-19;O60716-18;O60716-17;O60716-13;O60716-11;O60716-10;O60716-9;O60716-5;O60716-3;O60716-2;O60716;O60716-24;O60716-23;O60716-22;O60716-20;O60716-16;O60716-15;O60716-14;O60716-12;O60716-8;O60716-7;O60716-6;O60716-4;O60716-29;O60716-27;O60716-26;O60716-25;O60716-32;O60716-31;O60716-30;O60716-28	C9JZR2	CTNND1	Catenin delta-1	56.632	122670	143510	101520	31353	13448	25551	121810	112550	81198	79170	91209	63683	0.203561	0.085679	0.201077	0.39392	0.447632	0.439554	0.163439	0.427035	0.0673533	0.0289617	0.00338647	0.417109	2103	113	2216	986
GVLFYGPPGCGK	1193.59	P55072	P55072	VCP	Transitional endoplasmic reticulum ATPase	55.426	413420	501090	381400	178790	313680	192130	303820	280930	241280	204180	236820	199720	0.301903	0.384992	0.334996	0.401929	0.457402	0.45288	0.34063	0.437404	0.0418301	0.030805	0.0320802	0.108599	1826	390	2216	987
LSGCDVCLEHPSVSR	1600.73	A0A087X0M4;Q9BWU0	A0A087X0M4	SLC4A1AP	Kanadaptin	26.781	193380	207660	168940	61245	55907	52890	286580	278650	253750	81560	74417	70313	0.24053	0.212117	0.238426	0.221546	0.210773	0.216973	0.230358	0.216431	0.015832	0.00540701	0.222799	0.0270835	1211	1005	2216	988
ETQTECEWTVDTSK	1655.7	P15924;P15924-3;P15924-2	P15924	DSP	Desmoplakin	33.265	45138	57964	37489	5474.6	3746.9	8148.7	60850	65398	57172	4069.7	7057.8	6832.6	0.108167	0.060717	0.178552	0.0626882	0.0974084	0.106752	0.115812	0.0889494	0.0592883	0.0232177	0.505444	0.11461	746	1470	2216	989
MDQAIIFCR	1095.52	Q92499;F1T0B3;A0A087X2G1;Q92499-3;Q92499-2	Q92499	DDX1	ATP-dependent RNA helicase DDX1	49.418	677320	869820	625970	68230	57979	33851	654630	597170	572810	26594	35005	44251	0.0915163	0.0624909	0.0513033	0.0390386	0.0553723	0.0717125	0.0684368	0.0553745	0.0207554	0.016337	0.439975	0.0919804	850	1367	2217	990
GFGFVTYSCVEEVDAAMCARPHK	2516.13	P51991-2	P51991-2	HNRNPA3	Heterogeneous nuclear ribonucleoprotein A3	15.699	325980	383430	310200	60679	53883	47881	100140	77315	81922	15299	9054.1	12250	0.156932	0.123214	0.133716	0.132529	0.10483	0.130081	0.137954	0.12248	0.0172538	0.0153341	0.310182	0.0516676	1044	1174	2218	991
CCNHPYLFPVAAMEAPK	1889.86	F5GWX5;A0A0C4DGG9;Q14839;Q14839-2	F5GWX5	CHD4	Chromodomain-helicase-DNA-binding protein 4	50.079	73081	93638	71492	50990	18583	29100	53236	68902	38407	19291	14524	12302	0.410974	0.165593	0.289287	0.265984	0.174094	0.2426	0.288618	0.227559	0.122692	0.0477554	0.466838	0.103229	803	1415	2218	992
ILQDSLGGNCR	1174.58	P33176;Q12840;J3KNA1;C9JWB9	P33176	KIF5B;KIF5A;KIF5C	Kinesin-1 heavy chain;Kinesin heavy chain isoform 5A;Kinesin-like protein	80.916	557870	672370	506740	107050	94877	101330	281210	218770	213320	130920	82627	123470	0.160997	0.123659	0.166642	0.317667	0.274147	0.366608	0.150433	0.319474	0.0233578	0.0462573	0.00483361	0.327093	2078	141	2219	993
AVCSQEAMTGPCR	1351.57	Q06481-3;Q06481-6;Q06481	Q06481-3	APLP2	Amyloid-like protein 2	51.875	45343	47975	44950	120530	144660	109440	25723	25907	25680	107600	79121	81078	0.72664	0.750954	0.708854	0.807063	0.753332	0.759456	0.728816	0.773284	0.021134	0.0294132	0.100599	0.0257209	1531	688	2219	994
GCSMYVALFPCNECAK	1734.72	P32321;P32321-2;D6R9S0;D6RBN2;D6RBJ9	P32321	DCTD	Deoxycytidylate deaminase	51.695	173520	240240	205900	17664	27085	28750	108280	68945	89475	30532	14182	24572	0.0923927	0.101319	0.122523	0.219952	0.170606	0.215455	0.105411	0.202005	0.0154765	0.0272844	0.00595093	0.282474	2058	163	2221	995
LDVGNFSWGSECCTR	1672.7	P62241	P62241	RPS8	40S ribosomal protein S8	46.964	164160	196460	147320	17575	35256	17971	196270	187560	185730	49639	45536	48269	0.0967067	0.152152	0.108723	0.201859	0.195353	0.206279	0.119194	0.201164	0.0291678	0.00549595	0.00875393	0.227295	2014	207	2221	996
GDCVECMACSDNTVR	1601.59	F5GX71;H3BPB8;P34949-2;P34949;H3BP57	F5GX71	MPI	Mannose-6-phosphate isomerase	62.165	553880	629790	575630	103200	88321	94063	569080	516590	441690	194860	128290	141270	0.157059	0.122991	0.140457	0.255072	0.198936	0.242332	0.140169	0.232114	0.0170357	0.0294301	0.00942515	0.21905	2005	216	2221	997
AHEILPNLVCCSAK	1496.75	P50990;P50990-2;P50990-3;H7C4C8	P50990	CCT8	T-complex protein 1 subunit theta	49.243	769410	952960	702460	186150	190280	174000	458990	378430	388650	143860	105670	140120	0.194807	0.166439	0.198526	0.238633	0.218281	0.264992	0.186591	0.240636	0.0175505	0.0234198	0.0329472	0.11047	1831	397	2228	998
TQPPEDISCIAWNR	1628.76	D6REX3;O94979-6;O94979-3;O94979-10;O94979-4;O94979-9;O94979-2;O94979;O94979-8;D6RHZ5;O94979-5;H0Y9T9	D6REX3	SEC31A	Protein transport protein Sec31A	57.804	156940	215950	193260	40388	27150	39831	233590	205390	216290	31819	30899	40060	0.204674	0.111682	0.170882	0.119887	0.130768	0.156271	0.162413	0.135642	0.0470709	0.0186753	0.411655	0.0782271	908	1322	2230	999
CVVVGDGAVGK	1002.52	P15153;B1AH78;F8WET9;B1AH79;G3V4H1;G3V476;Q9H4E5-2;P17081;Q9H4E5;P63000;P63000-2;P60763;P60953;P60953-1;Q5JYX0;P84095	P60953	RAC2;RHOQ;RHOJ;RAC1;RAC3;CDC42;RHOG	Ras-related C3 botulinum toxin substrate 2;Rho-related GTP-binding protein RhoJ;Rho-related GTP-binding protein RhoQ;Ras-related C3 botulinum toxin substrate 1;Ras-related C3 botulinum toxin substrate 3;Cell division control protein 42 homolog;Rho-related GTP-binding protein RhoG	53.166	617790	680990	565390	68045	90171	74740	982970	843470	743470	116930	56363	96007	0.0992148	0.116929	0.116758	0.10631	0.0626372	0.114365	0.110967	0.0944374	0.0101781	0.0278328	0.388709	0.0700503	945	1288	2233	1000
GCTVWLTGLSGAGK	1348.68	O95340;O95340-2;O43252	O43252	PAPSS2;PAPSS1	Bifunctional 3-phosphoadenosine 5-phosphosulfate synthase 2;Sulfate adenylyltransferase;Adenylyl-sulfate kinase;Bifunctional 3-phosphoadenosine 5-phosphosulfate synthase 1;Sulfate adenylyltransferase;Adenylyl-sulfate kinase	22.475	76759	91041	81280	14842	24356	23052	21247	15118	18726	19111	10624	25306	0.162029	0.211063	0.220949	0.473537	0.412711	0.574718	0.198013	0.486989	0.0315531	0.0818372	0.00466217	0.390824	2096	140	2236	1001
FKDPNCVGTVLASRPHTLDGR	2282.16	K7EQ02;K7EQ55;K7EK33;Q96EP5-2;Q96EP5	K7EQ02	DAZAP1	DAZ-associated protein 1	30.652	88032	115210	66807	14568	13295	14341	283170	280770	236780	45887	30785	31298	0.141988	0.103459	0.176726	0.13945	0.0988108	0.11675	0.140725	0.118337	0.0366501	0.020366	0.407397	0.0752502	920	1316	2236	1002
VVNTQCGYDVR	1252.59	H7BXY6;A6NEP9;Q8NG11-3;Q8NG11-2;Q8NG11	H7BXY6	TSPAN14	Tetraspanin;Tetraspanin-14	33.409	23342	40316	34141	65269	86605	65959	29050	48010	37218	77544	51369	57933	0.736579	0.682354	0.658931	0.727471	0.5169	0.608853	0.692621	0.617741	0.0398292	0.105566	0.314413	0.0496892	1055	1182	2237	1003
IGYECLCPDGFQLVAQR	1910.9	J3KMZ9;H0YMD1;P01130-3;P01130-6;P01130-4;P01130-5;P01130;P01130-2	J3KMZ9	LDLR	Low-density lipoprotein receptor	53.981	31533	35093	26910	103630	123000	113130	39723	12605	20348	63516	57125	46588	0.766704	0.778023	0.807841	0.615233	0.819231	0.696008	0.784189	0.710157	0.0212503	0.102733	0.288697	0.0430663	1101	1138	2239	1004
VAHMEFCYQELCQLAAER	2139.95	A0A087WUZ3;Q01082;Q01082-3;Q01082-2;F8W6C1	A0A087WUZ3	SPTBN1	Spectrin beta chain, non-erythrocytic 1	17.577	103170	98797	80507	24177	28846	26798	51630	49272	45474	17094	10260	7579.7	0.189851	0.22599	0.249737	0.248734	0.172344	0.142868	0.221859	0.187982	0.0301556	0.0546378	0.400337	0.0719607	936	1303	2239	1005
FCLQYTR	929.443	Q14152;Q14152-2	Q14152	EIF3A	Eukaryotic translation initiation factor 3 subunit A	102.77	731330	771530	608720	5344.1	27922	14536	480840	439060	388420	69032	50881	72397	0.00725436	0.0349264	0.0233227	0.125542	0.103851	0.157106	0.0218345	0.128833	0.0138959	0.0267793	0.00356136	0.770884	2127	114	2241	1006
CLLLVHEPK	1050.59	Q99661;Q99661-2;Q5JR91;Q5JR89	Q99661	KIF2C	Kinesin-like protein KIF2C;Kinesin-like protein	56.729	93803	130820	114480	39604	21637	28769	111730	101180	88518	25671	14133	22712	0.296866	0.141922	0.200832	0.186833	0.122562	0.20419	0.213207	0.171195	0.0782097	0.043002	0.460664	0.0953104	836	1405	2241	1007
YEQGTGCWQGPNR	1494.63	K7ELL7;P14314-2;P14314;A0A0C4DGP4	K7ELL7	PRKCSH	Glucosidase 2 subunit beta	79.82	34605	36727	35195	216230	226450	242510	74368	45217	77883	367470	303530	321370	0.862041	0.860448	0.873265	0.831685	0.870344	0.804928	0.865251	0.835653	0.00698569	0.0328881	0.201998	0.0151164	1284	959	2243	1008
TVEICPFSFDSR	1399.64	Q9ULW0;Q9ULW0-2	Q9ULW0	TPX2	Targeting protein for Xklp2	54.023	143060	152650	129980	19054	18915	22394	217200	159000	159690	21739	9617.2	28865	0.117535	0.11025	0.146967	0.0909814	0.0570357	0.153085	0.124917	0.100367	0.0194402	0.0487079	0.462966	0.0950294	837	1406	2243	1009
AGCTATCPVCFASASER	1672.7	Q8NB78-2;Q8NB78	Q8NB78-2	KDM1B	Lysine-specific histone demethylase 1B	32.55	164990	181310	154840	68825	72319	43673	121480	97310	111180	71825	64606	56690	0.294357	0.285137	0.220001	0.371563	0.399009	0.337702	0.266498	0.369425	0.0405309	0.0307097	0.0247657	0.141832	1901	344	2245	1010
CHDGTIEFTSIDAHNGVAPSR	2226.01	Q99986;H0YJ50	Q99986	VRK1	Serine/threonine-protein kinase VRK1	74.325	38066	52000	41646	10214	4670.1	15026	93826	66802	72837	11995	9874.8	17166	0.211558	0.0824085	0.26514	0.113352	0.128785	0.190727	0.186369	0.144288	0.0939337	0.0409511	0.516192	0.111143	766	1480	2246	1011
CNVIITQPR	1042.56	H7BXY3;Q7L2E3-3;Q7L2E3;Q7L2E3-2	H7BXY3	DHX30	Putative ATP-dependent RNA helicase DHX30	59.153	53603	63653	45668	32514	36775	20578	65836	54558	65894	31695	27190	30209	0.377556	0.366183	0.31063	0.324974	0.332608	0.31434	0.351456	0.323974	0.035811	0.00917481	0.267316	0.0353617	1148	1100	2248	1012
NCIDITGVR	989.496	Q12907;D6RBV2;D6RIU4;D6RDX1	Q12907	LMAN2	Vesicular integral-membrane protein VIP36	51.528	95084	117520	100550	66561	53732	63781	111540	103540	117870	110420	83401	103310	0.411773	0.31376	0.388125	0.497477	0.446135	0.467086	0.371219	0.470233	0.0511467	0.0258151	0.0402046	0.102682	1804	445	2249	1013
ACMLTTATAHDGDVNVISWSR	2247.04	Q9BQ67;M0QX71	Q9BQ67	GRWD1	Glutamate-rich WD repeat-containing protein 1	100.41	99844	113770	94096	17900	27523	23168	81005	58225	54149	7103.6	5629.7	18367	0.152025	0.194794	0.197571	0.0806232	0.0881642	0.253282	0.181463	0.14069	0.0255323	0.0975806	0.522412	0.110526	767	1485	2252	1014
GHCVDLPDTGLCK	1356.62	O43278-2;H3BR01;H3BVD9;O43278;H3BMB6;H3BNW5	O43278-2	SPINT1	Kunitz-type protease inhibitor 1	54.343	48460	55652	41814	112190	131610	115440	104530	66977	69662	270610	194960	213610	0.69835	0.702812	0.734099	0.721357	0.744301	0.754081	0.711754	0.739913	0.0194796	0.0167973	0.130812	0.0168509	1476	778	2254	1015
CLGPPTTPGPYR	1257.62	A2IDA3;P29372-5;P29372-4;P29372-2;P29372	A2IDA3	MPG	DNA-3-methyladenine glycosylase	36.982	106400	97070	101670	19011	25643	29703	74975	48310	54715	11178	8311.5	15102	0.15159	0.208967	0.226097	0.129746	0.146791	0.216308	0.195551	0.164282	0.0390233	0.0458554	0.419247	0.0756715	917	1337	2254	1016
YEGQFCEYDNFQCPR	1897.74	P16144-4;P16144-2;P16144;P16144-3;P16144-5	P16144-4	ITGB4	Integrin beta-4	24.191	31098	31574	31489	127530	172750	144730	31942	14247	28629	92527	78298	72078	0.803956	0.845471	0.821308	0.743374	0.846053	0.71572	0.823578	0.768382	0.0208502	0.0686714	0.253651	0.0301275	1186	1069	2255	1017
QSVSCDECIPLPR	1445.66	Q15257;C9IZ76;Q5T949;Q5T948	Q15257	PPP2R4	Serine/threonine-protein phosphatase 2A activator	28.283	105710	106740	95027	10139	11484	13073	92051	72964	84011	21356	14595	14439	0.0875191	0.0971376	0.120934	0.188313	0.166688	0.146663	0.101864	0.167221	0.0172016	0.0208299	0.0138016	0.215272	2001	255	2256	1018
GQVCLPVISAENWKPATK	1940.02	P68036;P68036-3;P68036-2;A0A1B0GUS4	P68036	UBE2L3	Ubiquitin-conjugating enzyme E2 L3	31.625	97221	130920	106710	25710	18120	14169	181900	156600	154460	19696	18086	29378	0.209142	0.121578	0.117216	0.0977004	0.103534	0.159804	0.149312	0.120346	0.0518599	0.0342956	0.46495	0.0936627	845	1411	2256	1019
GADCCVLVFDVTAPNTFK	1898.89	P51149;C9J592	P51149	RAB7A	Ras-related protein Rab-7a	56.036	170900	176060	135120	26903	12944	22041	354440	350120	296260	26170	37630	37957	0.136009	0.0684853	0.140245	0.068758	0.0970471	0.11357	0.114913	0.093125	0.0402633	0.0226619	0.459901	0.0913029	855	1403	2258	1020
CPFYAAEQDK	1170.5	A0A087WT44;P30519-2;P30519;I3L1Y2	A0A087WT44	HMOX2	Heme oxygenase 2	46.73	271850	325380	275340	32731	23421	39386	227360	182240	170660	52629	43478	49375	0.107462	0.0671472	0.125144	0.187968	0.192621	0.224396	0.0999178	0.201662	0.0297253	0.0198256	0.00786089	0.304981	2070	189	2259	1021
ALDCSSSIR	950.449	O94776;O94776-2	O94776	MTA2	Metastasis-associated protein MTA2	34.563	172860	184410	150190	7747.3	10588	8596.1	168140	145530	141940	12791	11620	9170.6	0.0428958	0.054298	0.0541364	0.0706955	0.0739421	0.060688	0.0504434	0.0684419	0.00653688	0.00690846	0.0305659	0.132517	1881	378	2259	1022
TQAIVCQQLDLTHLK	1709.91	P61221;D6R9I9;D6RGF4	P61221	ABCE1	ATP-binding cassette sub-family E member 1	33.149	180960	235770	197650	95492	98502	92807	171340	125400	125860	94520	70231	66698	0.34542	0.294676	0.319521	0.355525	0.358997	0.346379	0.319872	0.353634	0.0253736	0.00651848	0.0893974	0.0435773	1606	653	2259	1023
DGNVTCEREVPGPDCR	1745.75	Q16658	Q16658	FSCN1	Fascin	19.893	181940	212990	156600	26189	24558	26907	243130	226200	202840	31601	28717	24136	0.125831	0.103381	0.146627	0.115025	0.112652	0.106337	0.125279	0.111338	0.0216279	0.0044906	0.335746	0.0512354	1048	1212	2260	1024
ALSVGNIDDALQCYSEAIKLDPHNHVLYSNR	3454.69	P31948;P31948-2;P31948-3;F5H783;F5GXD8	P31948	STIP1	Stress-induced-phosphoprotein 1	42.973	101680	112530	88969	10129	15573	13267	92799	88228	81101	16751	5853.4	4517.3	0.090592	0.121566	0.129768	0.152907	0.0622163	0.0527609	0.113976	0.0892949	0.0206618	0.0552925	0.509024	0.105985	790	1473	2263	1025
DETVSDCSPHIANIGR	1712.78	B1AK87;B1AK88;P47756-2;P47756;B1AK85	B1AK87	CAPZB	F-actin-capping protein subunit beta	53.981	168760	174420	139890	36471	29206	29237	269570	236660	213890	39180	38661	44261	0.177707	0.14343	0.17287	0.126899	0.140422	0.171454	0.164669	0.146258	0.0185521	0.0228438	0.33949	0.0514918	1046	1221	2267	1026
LNISFPATGCQK	1277.64	P62753;A2A3R7	P62753	RPS6	40S ribosomal protein S6	67.061	479580	594510	501470	78067	72729	74040	405910	368520	366740	98739	68075	77264	0.139994	0.109	0.128651	0.195659	0.155923	0.174016	0.125882	0.175199	0.0156813	0.0198945	0.0279896	0.14357	1902	367	2269	1027
EVSSLEGSPPPCLGQEEAVCTK	2259.04	Q02952-3;Q02952-2;Q02952	Q02952-3	AKAP12	A-kinase anchor protein 12	52.509	117720	141580	139370	35723	33117	38797	96183	91239	74107	33129	38396	24918	0.23281	0.189568	0.217756	0.256194	0.296185	0.251633	0.213378	0.268004	0.0219506	0.0245118	0.0452164	0.0989922	1791	479	2270	1028
LQVEPAVDTSGVQCYGPGIEGQGVFR	2705.31	P21333-2;P21333;Q5HY54;Q60FE5;A0A087WWY3	P21333-2	FLNA	Filamin-A	72.532	68255	75118	66837	3339.2	13432	12594	143460	116580	107510	6773	14234	14534	0.0466406	0.151688	0.158553	0.0450833	0.108811	0.119088	0.118961	0.0909942	0.0627248	0.0400907	0.55073	0.116389	738	1532	2270	1029
ERLGCHPQTGFADIQGHPFFR	2412.15	P41743	P41743	PRKCI	Protein kinase C iota type	30.587	51211	47646	47666	12319	13168	14673	150260	127320	134150	59749	46530	69218	0.193908	0.216529	0.235374	0.284507	0.267645	0.340358	0.215271	0.297503	0.0207616	0.0380592	0.0303485	0.140507	1898	376	2274	1030
LQAQQDAVNIVCHSK	1652.83	P55036;Q5VWC4;P55036-2;A6PVX3	P55036	PSMD4	26S proteasome non-ATPase regulatory subunit 4	55.011	460320	525200	433630	48499	55393	57301	390240	355270	357780	55220	47754	54557	0.0953168	0.0954076	0.116719	0.123962	0.118489	0.132312	0.102481	0.124921	0.0123305	0.00696096	0.0516446	0.085991	1766	508	2274	1031
TSAVPSPCGK	945.459	P49748-2;P49748;P49748-3	P49748-2	ACADVL	Very long-chain specific acyl-CoA dehydrogenase, mitochondrial	34.755	65244	91621	70866	14971	17150	15330	335380	269470	273000	79873	65375	64551	0.186636	0.157671	0.17785	0.192348	0.19524	0.191233	0.174052	0.19294	0.0148514	0.00206779	0.0945589	0.0447429	1613	665	2278	1032
GPAVGIDLGTTYSCVGVFQHGK	2205.09	P11142;E9PKE3;P11142-2;E9PNE6;E9PLF4;E9PQQ4;E9PQK7;E9PK54;E9PPY6;E9PI65;E9PN25	P11142	HSPA8	Heat shock cognate 71 kDa protein	59.281	729180	856270	712340	190580	207910	138860	80738	71517	67441	147850	56692	149070	0.207206	0.195371	0.163134	0.646797	0.442184	0.68851	0.188571	0.592497	0.0228094	0.131835	0.00638757	0.497212	2114	172	2286	1033
DSVFLSCSEDNR	1370.58	Q9BQA1;Q9BQA1-2;H0Y711	Q9BQA1	WDR77	Methylosome protein 50	55.721	195080	242950	180990	41503	28511	35876	244000	187140	188840	28974	27874	31839	0.175427	0.105028	0.165429	0.106142	0.129638	0.144277	0.148628	0.126686	0.0380882	0.0192384	0.423448	0.0693727	949	1343	2292	1034
ALTNLPHTDFTLCK	1572.8	Q9UBQ5-2;Q9UBQ5;K7ES31;K7EQM4;A0A087WVB9;K7ERF1	Q9UBQ5-2	EIF3K	Eukaryotic translation initiation factor 3 subunit K	89.013	665680	758410	659330	60072	48951	48044	378670	328690	316090	48452	32666	36727	0.0827721	0.0606309	0.0679188	0.113438	0.0903984	0.104096	0.0704406	0.102644	0.011284	0.0115884	0.0260896	0.163512	1939	354	2293	1035
NALANPLYCPDYR	1508.71	H3BSJ9;H3BRG4;P22695;H3BP04	H3BSJ9	UQCRC2	Cytochrome b-c1 complex subunit 2, mitochondrial	115.33	296530	395260	270290	33692	35391	38457	429220	397580	386120	53065	30566	34496	0.102028	0.0821802	0.124558	0.110028	0.0713915	0.082013	0.102922	0.087811	0.0212032	0.0199603	0.419568	0.0689607	954	1339	2293	1036
LPLVTPHTQCR	1263.68	P62191	P62191	PSMC1	26S protease regulatory subunit 4	79.659	155880	208420	143410	27624	48867	43634	108250	77892	94444	44359	27629	37448	0.150536	0.189932	0.233282	0.290671	0.261834	0.283929	0.19125	0.278811	0.0413886	0.0150842	0.0262267	0.163709	1940	355	2295	1037
HHNQPYCGIAPYIR	1667.8	P08621-2;P08621;P08621-3	P08621-2	SNRNP70	U1 small nuclear ribonucleoprotein 70 kDa	59.306	491470	608620	452100	138340	128840	99832	487830	444410	414830	125430	52516	90263	0.219654	0.174708	0.180877	0.20453	0.105682	0.178706	0.191746	0.162972	0.0243645	0.0512678	0.429519	0.0706127	944	1351	2295	1038
IAICGAISTYNR	1280.65	Q14914-2;Q14914;F2Z3J9	Q14914-2	PTGR1	Prostaglandin reductase 1	74.237	200720	242490	164800	30524	35405	26270	231490	213490	200570	27181	23946	34296	0.131999	0.127404	0.137489	0.105079	0.100852	0.146024	0.132297	0.117319	0.00504894	0.0249491	0.365727	0.0521848	1041	1255	2296	1039
LCVIAECGELK	1176.59	Q08752	Q08752	PPID	Peptidyl-prolyl cis-trans isomerase D	43.419	465860	577510	486820	72320	64193	86683	553570	488570	431770	69597	59548	58499	0.134379	0.100035	0.151147	0.111683	0.108641	0.11932	0.12852	0.113215	0.0260544	0.00550201	0.375821	0.0550691	1030	1266	2296	1040
GLLALGDYMNVQCHACIGGTNVGEDIR	2818.32	P38919	P38919	EIF4A3	Eukaryotic initiation factor 4A-III;Eukaryotic initiation factor 4A-III, N-terminally processed	60.521	328560	387010	312430	17049	31152	32056	329750	296790	288060	55530	45241	58265	0.0493303	0.0744974	0.0930546	0.144129	0.132272	0.168238	0.0722941	0.148213	0.0219452	0.0183276	0.0100382	0.311783	2073	225	2298	1041
ACIGDTLCQK	1050.48	A0AVT1	A0AVT1	UBA6	Ubiquitin-like modifier-activating enzyme 6	43.282	315910	397140	276490	25886	28331	18825	396850	362940	283120	27047	18795	21513	0.0757352	0.0665874	0.0637455	0.0638056	0.0492357	0.0706194	0.0686894	0.0612202	0.00626516	0.0109238	0.362332	0.0499945	1053	1249	2302	1042
AAQPPAQPCQLCGR	1438.68	M0QXZ5;Q96B54	M0QXZ5	ZNF428	Zinc finger protein 428	51.463	238980	258840	232380	56324	39171	52052	285220	282230	260690	102580	83369	77858	0.190732	0.131441	0.183003	0.264518	0.228034	0.229976	0.168392	0.240843	0.0322329	0.0205262	0.0303908	0.155411	1926	377	2303	1043
MLNHVLNICEK	1312.66	E7EQ69;Q9GZZ1;C9J5D1;B0AZT5	E7EQ69	NAA50	N-alpha-acetyltransferase 50	23.092	900410	1022400	820050	237620	272620	238470	116640	107440	114780	98284	50274	92984	0.208799	0.210514	0.225286	0.457297	0.318767	0.447546	0.214867	0.40787	0.00906432	0.0773193	0.0127047	0.278353	2055	249	2304	1044
CEPIIMTVPR	1157.59	Q9ULV4;Q9ULV4-2;Q9ULV4-3;B4E3S0;H0YHL7;J3QLV6;J3KSS5;Q6QEF8-4;Q6QEF8-3;Q6QEF8-2;Q6QEF8-5;Q6QEF8	Q9ULV4	CORO1C;CORO6	Coronin-1C;Coronin;Coronin-6	35.652	23590	33631	18918	7341	7570.3	6826.6	49418	32254	32321	22174	21208	21758	0.237335	0.183739	0.265166	0.309727	0.396693	0.402337	0.228747	0.369586	0.0413872	0.0519158	0.0213134	0.20836	1992	315	2307	1045
NCLALADDK	961.454	O75367-2;O75367-3;O75367;B4DJC3	O75367-2	H2AFY	Core histone macro-H2A.1;Histone H2A	55.235	330690	370320	310480	27045	36638	32564	149620	130420	143820	45521	36719	26426	0.0756007	0.0900289	0.0949266	0.233272	0.219691	0.155222	0.0868521	0.202729	0.010047	0.0416983	0.00945236	0.368135	2092	217	2309	1046
STVHEILCK	1028.53	P07355;H0YN42;H0YMD0;H0YMU9;A6NMY6;H0YNP5;H0YKS4;H0YMM1;H0YKZ7;H0YLV6;H0YMT9;H0YKX9;H0YKL9;H0YKV8;H0YMD9;H0YNB8;H0YKN4	P07355	ANXA2;ANXA2P2	Annexin A2;Annexin;Putative annexin A2-like protein	65.347	1453000	1896800	1445700	200370	236560	206670	878110	811810	755020	90135	49049	128410	0.121189	0.110886	0.125075	0.0930911	0.0569768	0.145354	0.11905	0.0984739	0.00733222	0.0444338	0.473014	0.0824079	884	1425	2309	1047
CADVTLEGQVYPGK	1478.71	Q14696	Q14696	MESDC2	LDLR chaperone MESD	79.633	167770	199510	166100	12038	14251	24458	65379	58209	76299	19874	13443	26693	0.0669492	0.0666679	0.128349	0.233118	0.187615	0.259175	0.0873222	0.226636	0.0355309	0.0362178	0.00893179	0.414205	2102	209	2311	1048
VNDGVCDCCDGTDEYNSGVICENTCK	2755.02	K7ELL7;P14314-2;P14314;K7EKX1;K7EJ70;K7EPW7	K7ELL7	PRKCSH	Glucosidase 2 subunit beta	59.55	106210	102360	112300	1409400	1423600	1430000	65176	34991	64910	644110	494880	473590	0.929923	0.932921	0.927187	0.90811	0.933963	0.879461	0.93001	0.907178	0.00286812	0.0272628	0.222608	0.010795	1308	1003	2311	1049
YTSCETGFK	1034.44	P49902-2;P49902;Q5JUV4;Q5JUV3	P49902-2	NT5C2	Cytosolic purine 5-nucleotidase	29.774	170050	185670	159150	20497	35348	28077	217490	195100	180900	49339	46655	41721	0.107569	0.159933	0.149962	0.184909	0.192985	0.187408	0.139155	0.188434	0.0278044	0.00413451	0.0385375	0.131661	1877	435	2312	1050
GQPCSQNYR	1051.45	Q9H2U2;Q9H2U2-2;Q9H2U2-6;Q9H2U2-3;Q9H2U2-4;D6R967;H0Y9D8;D6RGV9;H0Y8X2;F8W7R6;A0A0C4DGB9;D6RAD3	Q9H2U2	PPA2	Inorganic pyrophosphatase 2, mitochondrial	68.371	1326900	1678800	1265600	240870	218730	164790	1140300	1005700	974290	151540	111130	137730	0.153639	0.115271	0.115206	0.117306	0.0995048	0.123856	0.128039	0.113555	0.0221703	0.0126011	0.380952	0.0521333	1042	1273	2315	1051
ITFCTGIR	909.474	P55036;Q5VWC4;P55036-2;A6PVX3	P55036	PSMD4	26S proteasome non-ATPase regulatory subunit 4	64.207	252020	320170	250230	22960	14875	20789	270320	231880	224080	14053	14621	15310	0.083497	0.044397	0.0767068	0.0494175	0.0593142	0.0639542	0.0682003	0.057562	0.0208919	0.00742508	0.452675	0.0736505	929	1389	2318	1052
LGTQTFCSR	1011.48	Q9BSJ8;Q9BSJ8-2	Q9BSJ8	ESYT1	Extended synaptotagmin-1	56.916	250870	286070	227990	30162	24166	21294	176890	138870	153230	22567	21411	20961	0.107326	0.0778955	0.0854206	0.113142	0.133584	0.120333	0.090214	0.122353	0.0152895	0.0103696	0.0394254	0.132342	1879	440	2319	1053
CLYASVLTAQPR	1320.69	P13639	P13639	EEF2	Elongation factor 2	93.345	493700	629570	440630	139570	186110	124400	304970	241840	253340	77453	48797	77800	0.220396	0.228165	0.220165	0.202532	0.167897	0.234946	0.222909	0.201792	0.00455383	0.0335307	0.340558	0.0432241	1099	1223	2322	1054
SSGEIVYCGQVFEK	1544.72	M0R117;Q02543;M0R3D6;M0R1A7;M0R0P7	M0R117	RPL18A	60S ribosomal protein L18a	46.704	412500	566240	455810	68953	70489	49971	359910	355680	319450	28188	44827	42558	0.143219	0.110705	0.0987997	0.0726311	0.111926	0.117561	0.117574	0.100706	0.0229924	0.0244762	0.433382	0.0672577	965	1357	2322	1055
WLSTRPEVASIEPLGLDEQQCSQK	2713.34	Q8TEM1;Q8TEM1-2	Q8TEM1	NUP210	Nuclear pore membrane glycoprotein 210	20.199	8457	6112.1	9746.7	12276	16766	19919	7455.1	7749.7	12614	13308	14936	12237	0.5921	0.732841	0.671449	0.640945	0.658388	0.492415	0.665463	0.597249	0.0705612	0.0912073	0.363479	0.0469683	1075	1251	2326	1056
CQNIYLTTGYAGSK	1517.72	O15226;O15226-2	O15226	NKRF	NF-kappa-B-repressing factor	62.378	127410	164110	115920	50770	70803	55095	48529	36891	43255	45114	21548	27521	0.284937	0.301401	0.322165	0.481766	0.368726	0.388847	0.302834	0.413113	0.0186554	0.0603003	0.0389288	0.134864	1890	438	2328	1057
CASCPYLGMPAFKPGEK	1797.83	Q6FI81-3;Q6FI81;H3BV90;Q6FI81-2	Q6FI81-3	CIAPIN1	Anamorsin	50.653	293760	356750	262310	191850	168100	174870	175100	159540	151670	80807	75889	90723	0.39507	0.320282	0.399995	0.315767	0.322343	0.374281	0.371783	0.337464	0.0446687	0.0320535	0.340451	0.0420619	1106	1222	2328	1058
REHINLGCDMDFDIAGPSIR	2258.06	P21796;C9JI87	P21796	VDAC1	Voltage-dependent anion-selective channel protein 1	32.353	71910	105010	77164	25661	23502	20281	90417	97784	72029	19831	10249	25411	0.262998	0.182878	0.208128	0.179876	0.0948692	0.260786	0.218001	0.178511	0.0409626	0.0829669	0.500796	0.0867952	866	1462	2328	1059
VAYCFEVAAQR	1255.6	Q9H488;Q9H488-2	Q9H488	POFUT1	GDP-fucose protein O-fucosyltransferase 1	57.293	25825	26175	19519	40055	45335	34269	44040	38499	46407	89818	79752	78412	0.607999	0.633967	0.637112	0.670995	0.67443	0.628206	0.62636	0.657877	0.015978	0.0257532	0.146036	0.0213207	1502	827	2329	1060
CVACQNPDKPSPSTSVPAPASFK	2330.1	P49792	P49792	RANBP2	E3 SUMO-protein ligase RanBP2	52.169	206980	256800	189550	84840	91766	79041	204630	208440	196430	87168	51960	68771	0.290727	0.263267	0.29428	0.298727	0.199539	0.259317	0.282758	0.252528	0.0169729	0.0499413	0.377053	0.0491063	1060	1269	2329	1061
RGFCFITYTDEEPVK	1803.85	A0A087WUK2;O14979-3;O14979-2;O14979	A0A087WUK2	HNRNPDL	Heterogeneous nuclear ribonucleoprotein D-like	45.723	126680	151020	110810	17982	25032	20659	67169	50512	61088	14539	12405	11743	0.124304	0.142185	0.15714	0.177939	0.197165	0.161236	0.14121	0.17878	0.0164398	0.0179789	0.0557416	0.102454	1802	528	2330	1062
KTTEEQVQASTPCPR	1673.8	Q14137	Q14137	BOP1	Ribosome biogenesis protein BOP1	106.42	205010	298090	248250	44603	39395	52332	305790	259150	261250	56171	30767	43533	0.178689	0.116731	0.174102	0.155185	0.106123	0.142833	0.156507	0.134714	0.0345235	0.0255187	0.428911	0.0651225	980	1350	2330	1063
TNPTEPVGVVCR	1270.63	Q16222-2;Q16222-3;Q16222	Q16222-2	UAP1	UDP-N-acetylhexosamine pyrophosphorylase;UDP-N-acetylgalactosamine pyrophosphorylase;UDP-N-acetylglucosamine pyrophosphorylase	89.403	192850	227820	204730	13922	17647	15448	241440	221670	184080	16684	8104.7	15553	0.0673302	0.0718915	0.0701614	0.0646356	0.0352724	0.077908	0.0697944	0.059272	0.00230271	0.021818	0.452839	0.070971	940	1390	2330	1064
VFCSHCGNK	993.416	Q9ULX3	Q9ULX3	NOB1	RNA-binding protein NOB1	72.879	472810	563060	447590	66601	55692	54421	203410	179350	171220	33441	30631	36888	0.12347	0.090007	0.108406	0.14119	0.145875	0.177254	0.107294	0.154773	0.0167591	0.0196096	0.0332798	0.159119	1932	400	2332	1065
SEMVPSCPFIYIIR	1653.83	Q9BW27;J3KT10;J3KSH3;J3KRC0	Q9BW27	NUP85	Nuclear pore complex protein Nup85	41.092	110360	128120	102970	60037	43043	50045	118070	117640	84022	32805	25359	51052	0.352336	0.251474	0.327059	0.217432	0.177337	0.377956	0.31029	0.257575	0.0524806	0.106163	0.48373	0.0808641	897	1435	2332	1066
TAIHTAAMDMLGGPGIESQCR	2158	Q6YN16-2;Q6YN16	Q6YN16-2	HSDL2	Hydroxysteroid dehydrogenase-like protein 2	77.391	122700	124990	108160	10364	15610	10969	82313	94065	76118	4775.2	7943.8	8950	0.0778873	0.111024	0.0920767	0.0548318	0.0778737	0.10521	0.0936627	0.0793051	0.0166253	0.0252196	0.456605	0.0722655	935	1398	2333	1067
LQLEACGMR	1019.49	Q9H4A6	Q9H4A6	GOLPH3	Golgi phosphoprotein 3	27.047	168680	197930	184090	16323	17266	20243	221870	187390	187220	27309	7017.8	14843	0.088231	0.0802338	0.0990687	0.109596	0.0360983	0.0734573	0.0891778	0.0730505	0.00945305	0.0367505	0.502495	0.0866337	868	1465	2333	1068
LAGANPAVITCDELLLGHEK	2063.07	P78527;P78527-2	P78527	PRKDC	DNA-dependent protein kinase catalytic subunit	68.088	155720	197840	138500	34678	43666	33331	119720	113250	93127	13247	11116	32196	0.182134	0.180807	0.193975	0.0996262	0.0893813	0.256904	0.185639	0.148637	0.00725008	0.0939017	0.533548	0.0965415	833	1502	2335	1069
ITDQEASENHVAATGSHLCVLR	2350.13	Q99575	Q99575	POP1	Ribonucleases P/MRP protein subunit POP1	27.964	194330	224040	158470	78264	49012	52419	135680	153520	140300	35081	28898	46269	0.287108	0.179497	0.248562	0.205439	0.158416	0.247999	0.238389	0.203952	0.0545222	0.04481	0.4456	0.0677592	959	1377	2336	1070
YNPNVLPVQCTGK	1431.72	P05026-2;P05026	P05026-2	ATP1B1	Sodium/potassium-transporting ATPase subunit beta-1	41.092	40508	69830	48037	44825	44264	40477	30024	26552	30805	34310	36467	47289	0.525295	0.387961	0.457295	0.533311	0.578667	0.605539	0.45685	0.572506	0.0686682	0.0365065	0.0615974	0.0980059	1789	548	2337	1071
HRPQVAIICGSGLGGLTDK	1921.02	P00491;G3V5M2;G3V2H3	P00491	PNP	Purine nucleoside phosphorylase	39.983	102180	133600	108730	25122	27494	21794	124000	114490	93309	28055	12105	20200	0.197342	0.170671	0.166973	0.184506	0.0956199	0.177959	0.178328	0.152695	0.0165694	0.0495367	0.443217	0.0673959	962	1375	2337	1072
LLSAACR	732.395	P49327;A0A0U1RQF0	P49327	FASN	Fatty acid synthase;[Acyl-carrier-protein] S-acetyltransferase;[Acyl-carrier-protein] S-malonyltransferase;3-oxoacyl-[acyl-carrier-protein] synthase;3-oxoacyl-[acyl-carrier-protein] reductase;3-hydroxyacyl-[acyl-carrier-protein] dehydratase;Enoyl-[acyl-carrier-protein] reductase;Oleoyl-[acyl-carrier-protein] hydrolase	102.81	217190	244510	201170	263070	253840	245820	431490	367840	326080	415810	185460	452650	0.547766	0.509361	0.549945	0.490747	0.335189	0.581267	0.535691	0.469068	0.0228282	0.124463	0.413397	0.0576786	1016	1324	2340	1073
CDLISIPKK	1015.57	Q9ULV4;Q9ULV4-2;Q9ULV4-3;B4E3S0;H0YHL7	Q9ULV4	CORO1C	Coronin-1C;Coronin	29.473	104530	109420	104170	8339.4	10251	14270	118970	94537	99150	6821.2	5689.8	13117	0.0738854	0.0856599	0.120483	0.0542264	0.0567692	0.116838	0.0933427	0.0759444	0.0242302	0.0354373	0.521396	0.0895848	857	1484	2341	1074
EMTTCVFPR	1082.49	O95453-2;O95453-3;O95453;H3BRK1;O95453-4	O95453-2	PARN	Poly(A)-specific ribonuclease PARN	48.423	128010	172580	107630	19168	20342	10796	202020	167140	158850	18075	4816.9	27337	0.130237	0.105442	0.0911624	0.0821236	0.0280123	0.146826	0.108947	0.0856538	0.0197717	0.0594852	0.55487	0.104468	799	1543	2342	1075
AVCVEAGMIALRR	1387.74	E9PM69;R4GNH3;P17980	E9PM69	PSMC3	26S protease regulatory subunit 6A	89.403	204750	259130	190820	12768	4593	13631	117200	89706	102910	14629	11903	15970	0.0586986	0.017416	0.0666712	0.11097	0.117145	0.134337	0.0475953	0.120817	0.0264383	0.0121089	0.0120497	0.404565	2099	244	2343	1076
SLVGCGHFAEVQVVR	1599.82	H0YGG8;O14578-2;O14578;O14578-4	H0YGG8	CIT	Citron Rho-interacting kinase	33.265	50418	51790	37074	24136	22706	28353	62991	56216	41275	27620	18200	24219	0.323738	0.304795	0.433353	0.30482	0.244571	0.36979	0.353962	0.306393	0.069404	0.0626241	0.427893	0.0626775	997	1348	2345	1077
SQDVAVSPQQQQCSK	1631.76	Q96F86;H3BQ37;H3BPW9;H3BTD6	Q96F86	EDC3	Enhancer of mRNA-decapping protein 3	92.063	135660	166670	125450	23522	29695	37281	76606	70104	78043	12874	4308.5	21935	0.147768	0.151223	0.229096	0.143876	0.0579002	0.219398	0.176029	0.140391	0.0459896	0.0808054	0.543069	0.098244	827	1518	2345	1078
AAEAHVDAHYYEQNEQPTGTCAACITGDNR	3234.37	P55263-2;P55263;P55263-3;P55263-4	P55263-2	ADK	Adenosine kinase	91.583	550290	687850	543360	65321	58342	60571	191230	133810	187480	55167	41796	34521	0.106108	0.0781863	0.100295	0.223895	0.23801	0.155499	0.0948628	0.205801	0.0147318	0.0441309	0.014493	0.336352	2082	264	2346	1079
VSCAHIYSALDPTAR	1602.78	Q8TDD1;Q8TDD1-2	Q8TDD1	DDX54	ATP-dependent RNA helicase DDX54	51.405	112340	145270	117900	31822	31641	29903	85519	70572	85619	33961	21190	37125	0.220738	0.178853	0.202317	0.28424	0.230923	0.302459	0.200636	0.272541	0.0209931	0.037175	0.0433653	0.133023	1883	463	2346	1080
EYTEENIQLVADGCCNLQK	2168.97	A0A087WVM4;B7ZM99;Q6UB35	A0A087WVM4	MTHFD1L	Monofunctional C1-tetrahydrofolate synthase, mitochondrial	31.514	242380	282370	222330	70312	62001	67716	48493	35447	34783	11289	10728	5130.2	0.22486	0.180041	0.233466	0.188836	0.232334	0.128534	0.212789	0.183235	0.0286852	0.052126	0.438094	0.0649425	983	1363	2346	1081
CIAPETLR	901.469	O95347;O95347-2	O95347	SMC2	Structural maintenance of chromosomes protein 2	88.954	199710	273000	185740	35346	22938	23701	208390	185970	166300	25664	13163	20031	0.150373	0.0775095	0.113163	0.10965	0.0661016	0.107502	0.113682	0.0944179	0.0364344	0.0245462	0.489852	0.0806365	899	1447	2346	1082
CSEGPGLCLAR	1104.51	Q86X76-2;Q86X76-4;Q86X76;Q86X76-3	Q86X76-2	NIT1	Nitrilase homolog 1	57.532	353570	405610	303350	22351	35363	17554	290520	239260	257210	35284	33185	25475	0.0594566	0.0801931	0.0547017	0.108298	0.121804	0.090118	0.0647838	0.10674	0.013555	0.0159006	0.0253973	0.216861	2003	347	2350	1083
TGQPLCIC	833.378	P12081;B3KWE1;P12081-4;P12081-2;B4DDD8;P12081-3;B4E1C5	P12081	HARS	Histidine--tRNA ligase, cytoplasmic	44.638	344770	392860	326700	53570	57220	56998	750750	636500	627100	166550	112890	152010	0.134483	0.127133	0.148549	0.181565	0.150643	0.195107	0.136722	0.175772	0.0108822	0.0227915	0.0553422	0.109112	1827	524	2351	1084
INNFEPNCLR	1218.58	Q86W92-4;Q86W92-2;Q86W92;F5GZP6;Q86W92-3	Q86W92-4	PPFIBP1	Liprin-beta-1	73.887	168420	206420	170850	22070	21953	25701	143320	122740	120460	12572	12858	17037	0.115859	0.0961278	0.13076	0.0806456	0.0948244	0.123908	0.114249	0.0997927	0.0173721	0.0220551	0.422873	0.0587534	1009	1342	2351	1085
VTWAHPEFGQVLASCSFDR	2149.01	Q96EE3;Q96EE3-1;K7ELV2;K7EP88;K7EPZ5	Q96EE3	SEH1L	Nucleoporin SEH1	48.848	132620	142100	96389	17177	18911	11965	169480	159860	140660	115390	62476	138660	0.114669	0.117452	0.110425	0.405062	0.280998	0.49642	0.114182	0.39416	0.00353846	0.108124	0.0109678	0.538076	2121	231	2352	1086
CEFAVGYQR	1071.48	Q9P2J5;Q9P2J5-2;A0A087WXY1	Q9P2J5	LARS	Leucine--tRNA ligase, cytoplasmic	68.016	148640	173020	145010	24366	40978	24863	126370	107120	116600	32901	27795	37337	0.140839	0.191488	0.146362	0.206572	0.206019	0.242547	0.159563	0.218379	0.0277852	0.0209318	0.04288	0.136279	1893	461	2354	1087
FTCEMFHPNIYPDGR	1825.79	P60604-2;P60604	P60604-2	UBE2G2	Ubiquitin-conjugating enzyme E2 G2	54.44	80620	100570	103750	7647.6	11938	7478.9	66071	67050	51500	13828	13155	15955	0.0866411	0.106108	0.0672388	0.173068	0.164017	0.236528	0.0866626	0.191205	0.0194346	0.0395113	0.0147051	0.343666	2087	268	2355	1088
ASCLYGQLPK	1078.55	P09211;A8MX94;A0A087X2E9	P09211	GSTP1	Glutathione S-transferase P	43.149	546470	671840	484170	69653	73157	50077	659950	567900	556770	78488	47489	55939	0.11305	0.0981977	0.0937338	0.106289	0.0771691	0.0912978	0.101661	0.0915854	0.0101132	0.0145622	0.3807	0.0453268	1084	1272	2356	1089
CEDRPVVFTHLLTADHGPPR	2259.12	H0YF29;Q6P1X6-2;Q6P1X6	H0YF29	C8orf82	UPF0598 protein C8orf82	28.14	69258	100620	80029	9748.4	7091.7	12459	130880	99513	116380	19747	3670.5	11467	0.123387	0.0658396	0.134709	0.131099	0.0355725	0.0896931	0.107979	0.0854548	0.0369301	0.0479039	0.554068	0.101602	815	1542	2357	1090
LMCELGNDVINR	1375.66	A0A087X1H5;Q15057;A0A0U1RQT1;H7C3K3	A0A087X1H5	ACAP2	Arf-GAP with coiled-coil, ANK repeat and PH domain-containing protein 2	40.377	81770	110610	78352	8277.5	18354	14926	95901	87185	92048	15297	2541.3	15705	0.0919237	0.142319	0.160016	0.137565	0.0283228	0.14575	0.13142	0.103879	0.0353305	0.0655618	0.556702	0.102131	811	1546	2357	1091
SQSRPNDIMAEVCR	1604.74	Q13131;Q13131-2	Q13131	PRKAA1	5-AMP-activated protein kinase catalytic subunit alpha-1	44.601	194000	257970	177490	51666	48846	56081	133380	129280	104380	30823	22219	25982	0.21031	0.159203	0.240103	0.187713	0.146661	0.199307	0.203205	0.177893	0.0409151	0.0276623	0.424869	0.0577747	1014	1346	2360	1092
GCLDEETSR	1008.42	Q15149;Q15149-7;Q15149-8;Q15149-9;Q15149-5;Q15149-6;Q15149-2;Q15149-3;Q15149-4	Q15149-4	PLEC	Plectin	120.15	341100	430410	323090	202280	190010	162510	687420	597720	575060	318590	260640	275060	0.372263	0.30626	0.334658	0.316687	0.303649	0.323554	0.337727	0.31463	0.033108	0.0101109	0.312158	0.0307657	1182	1179	2361	1093
HLDACETMGNATAICSDK	1878.79	P20020-6;P20020-3;P20020-4;P20020;P20020-5;P20020-2;E7ERY9;H0Y7S3;Q01814-6;Q01814-8;Q01814-5;Q01814;Q16720-8;Q16720-7;Q16720-6;Q01814-4;Q16720-3;Q16720-5;Q01814-7;Q16720-2;Q01814-3;Q01814-2;Q16720-4;Q16720;P23634-5;P23634-4;P23634-3;P23634-2;P23634-7;P23634-6;P23634-8;P23634	P20020-6	ATP2B1;ATP2B2;ATP2B3;ATP2B4	Plasma membrane calcium-transporting ATPase 1;Calcium-transporting ATPase;Plasma membrane calcium-transporting ATPase 2;Plasma membrane calcium-transporting ATPase 3;Plasma membrane calcium-transporting ATPase 4	29.274	126200	129170	87707	88492	77518	69577	28932	22216	30393	18802	15003	15718	0.412181	0.375048	0.442365	0.393891	0.403101	0.340873	0.409865	0.379288	0.0337182	0.0335857	0.328151	0.0336714	1159	1204	2363	1094
CTLTSIPQTQALLNK	1629.88	O95486;O95486-2	O95486	SEC24A	Protein transport protein Sec24A	30.543	77660	94689	87319	29145	46594	35618	71127	61940	57564	49244	34865	55256	0.27288	0.329792	0.289726	0.409102	0.360157	0.489771	0.297466	0.419677	0.0292347	0.065451	0.0418477	0.149478	1911	453	2364	1095
NFACLTTGDVIAINYNEK	1984.96	Q92890;Q92890-1;Q92890-3;C9JNP9;C9IZG3	Q92890	UFD1L	Ubiquitin fusion degradation protein 1 homolog	28.083	38918	40744	30613	15387	13658	13465	19753	24906	16403	25088	16388	25901	0.283344	0.251057	0.305481	0.559488	0.396862	0.612259	0.279961	0.522869	0.0273694	0.112271	0.0219483	0.271296	2048	318	2366	1096
CQPSAITLNR	1101.56	Q8TAT6;Q8TAT6-2	Q8TAT6	NPLOC4	Nuclear protein localization protein 4 homolog	74.533	196980	201270	167020	38607	30769	36110	102500	80286	84764	38591	19885	27344	0.163876	0.132603	0.177768	0.273519	0.198511	0.243908	0.158082	0.238646	0.0231333	0.0377798	0.0345171	0.178871	1958	408	2366	1097
LIITSAEASPAECCQHAK	1870.89	F8W9S7;Q14C86-3;Q14C86-4;Q14C86-5;Q14C86-2;Q14C86;Q14C86-6;C9IZ08;B0QZ65;B4DGD8;C9IZX9	F8W9S7	GAPVD1	GTPase-activating protein and VPS9 domain-containing protein 1	28.869	388300	466310	384980	101800	74004	87332	384960	328950	342120	112220	108650	106450	0.207713	0.136965	0.184903	0.225713	0.248286	0.23731	0.176527	0.237103	0.0361101	0.011288	0.0501643	0.128126	1867	500	2367	1098
CMTNTPVVVR	1118.56	P32322;P32322-3;E2QRB3;P32322-2;J3KQ22;J3QL24;J3QKT4;J3QLK9;J3QL23;J3QL32;J3QR88;J3KSA9	P32322	PYCR1	Pyrroline-5-carboxylate reductase 1, mitochondrial;Pyrroline-5-carboxylate reductase	117.3	260880	305340	244600	63008	58930	50708	407540	378510	350600	164010	100310	138980	0.194536	0.161776	0.171712	0.286957	0.209494	0.283876	0.176008	0.260109	0.0167976	0.0438607	0.0361699	0.169623	1948	420	2368	1099
SFYGSTLFLCR	1292.62	P49327;A0A0U1RQF0	P49327	FASN	Fatty acid synthase;[Acyl-carrier-protein] S-acetyltransferase;[Acyl-carrier-protein] S-malonyltransferase;3-oxoacyl-[acyl-carrier-protein] synthase;3-oxoacyl-[acyl-carrier-protein] reductase;3-hydroxyacyl-[acyl-carrier-protein] dehydratase;Enoyl-[acyl-carrier-protein] reductase;Oleoyl-[acyl-carrier-protein] hydrolase	77.379	293320	375010	263900	53897	61189	50362	56132	45242	57781	7172.8	9341.5	7809.9	0.155226	0.140278	0.160255	0.113306	0.171141	0.11907	0.151919	0.134506	0.0103909	0.0318581	0.418969	0.0528726	1036	1335	2371	1100
RAYICAHPLDR	1313.67	Q9H845;H0Y8Z9	Q9H845	ACAD9	Acyl-CoA dehydrogenase family member 9, mitochondrial	41.338	173550	254100	173660	48951	43270	40070	263370	217200	239140	48946	47235	44019	0.220004	0.145509	0.18748	0.156719	0.178626	0.155457	0.184331	0.163601	0.037347	0.0130276	0.415352	0.0518121	1043	1329	2372	1101
CLQNPSSDIR	1131.53	Q92616	Q92616	GCN1L1	Translational activator GCN1	50.284	106070	154120	126330	9334.3	3622.8	13727	252710	213170	210650	80324	45339	84614	0.0808835	0.0229665	0.0980101	0.241189	0.175387	0.286571	0.0672867	0.234382	0.0393261	0.0559037	0.0133239	0.541995	2122	251	2373	1102
ACSVGAVPGITK	1101.59	Q9NVN8	Q9NVN8	GNL3L	Guanine nucleotide-binding protein-like 3-like protein	27.098	79583	97350	67153	16812	20881	17147	120860	113830	121530	26678	19853	26712	0.174407	0.176612	0.203405	0.180821	0.148508	0.180192	0.184808	0.16984	0.0161428	0.018477	0.350277	0.0366797	1138	1235	2373	1103
CSLPATLSR	946.491	Q9NQ88;A0A0U1RQD1	Q9NQ88	TIGAR	Fructose-2,6-bisphosphatase TIGAR	96.034	321020	397860	348090	39725	27102	17985	527230	453170	406440	43656	21038	26350	0.110119	0.0637751	0.0491293	0.0764706	0.0443645	0.060884	0.0743412	0.060573	0.0318383	0.0160553	0.540249	0.0889504	861	1512	2373	1104
LFGNMEGDCPSDWK	1597.65	P02786;G3V0E5	P02786	TFRC	Transferrin receptor protein 1;Transferrin receptor protein 1, serum form	19.578	58839	56098	49856	79668	96066	84420	20637	16281	12539	37329	28800	29604	0.575191	0.631332	0.628705	0.643981	0.63885	0.702465	0.611743	0.661765	0.0316818	0.0353404	0.14197	0.0341353	1563	815	2378	1105
VLCGGDIYVPEDPK	1503.73	P49189;P49189-2	P49189	ALDH9A1	4-trimethylaminobutyraldehyde dehydrogenase	19.678	128960	139740	135690	34017	36117	31420	216430	148720	155130	101620	60643	115320	0.208723	0.205377	0.18802	0.31951	0.289655	0.4264	0.200707	0.345188	0.0111136	0.0718985	0.0262998	0.235494	2026	356	2382	1106
HIVEWNVQTCK	1355.67	Q15061;C9JEE7	Q15061	WDR43	WD repeat-containing protein 43	100.88	136640	172690	122830	38422	38820	38521	101210	98421	106810	49426	34040	40140	0.219477	0.183537	0.23874	0.328115	0.256981	0.273154	0.213918	0.286084	0.0280181	0.037288	0.0552339	0.126245	1860	522	2382	1107
SITNTTVCTK	1066.53	Q15637-4;Q15637-3;Q15637-2;Q15637;Q15637-7;Q15637-5;Q15637-6	Q15637-6	SF1	Splicing factor 1	39.917	377210	444320	357060	119630	124750	123150	291000	244070	245680	135390	95461	151260	0.240782	0.219217	0.25645	0.317526	0.281155	0.381065	0.238816	0.326582	0.0186941	0.0505667	0.0478425	0.135928	1891	492	2383	1108
SSFLVDCSK	984.459	O75369-2;O75369-9;O75369;O75369-8;O75369-6;O75369-3;E7EN95;O75369-7;A0A0A0MT44	O75369-2	FLNB	Filamin-B	40.045	38994	42003	36679	6278.7	6276.1	8804.2	59909	57833	57543	3953.4	13162	8784.7	0.138686	0.129996	0.19357	0.061905	0.185393	0.132444	0.154084	0.126581	0.0344709	0.0619526	0.538444	0.0853907	876	1507	2383	1109
TCATVTIGGINIAEALVSK	1860	Q7KZF4	Q7KZF4	SND1	Staphylococcal nuclease domain-containing protein 1	72.359	99492	126350	73275	16075	10502	8120.7	157740	143260	167040	48277	29845	38306	0.139097	0.0767398	0.0997682	0.234335	0.17241	0.186544	0.105202	0.197763	0.0315316	0.0324513	0.0239443	0.274122	2049	336	2385	1110
AGDTLSGTCLLIANK	1475.77	Q86X55-1;Q86X55	Q86X55-1	CARM1	Histone-arginine methyltransferase CARM1	19.767	58680	78930	55938	6513.4	8835	6566.5	57568	61872	58254	3774.6	5596.1	7888.4	0.0999089	0.100667	0.105056	0.0615331	0.0829444	0.119264	0.101877	0.0879138	0.00277916	0.0291845	0.455739	0.0640204	989	1396	2385	1111
ATNLCFAER	1023.48	Q92797	Q92797	SYMPK	Symplekin	50.978	302560	359110	308770	23029	22416	35211	168610	131970	141450	29130	21403	18192	0.0707303	0.0587535	0.102363	0.147315	0.139549	0.113955	0.0772823	0.133606	0.022531	0.0174557	0.0267116	0.237746	2028	358	2386	1112
RAPSVANVGSHCDLSLK	1752.89	P21333-2;P21333;Q5HY54;Q60FE5	P21333-2	FLNA	Filamin-A	31.801	64394	84470	58416	7991.4	18333	14632	135710	114860	135570	29418	6107.5	26942	0.110401	0.178331	0.200307	0.178153	0.0504888	0.165785	0.163013	0.131475	0.0468696	0.0704086	0.553579	0.0933776	847	1541	2388	1113
CADYVVTGAWSAK	1369.63	Q9Y617;Q9Y617-2	Q9Y617	PSAT1	Phosphoserine aminotransferase	47.606	284960	372710	256160	83639	102840	89483	290040	240260	263720	100250	31407	77140	0.226911	0.216255	0.258889	0.25686	0.115608	0.22631	0.234018	0.199593	0.0221877	0.0743194	0.484909	0.0691042	952	1438	2390	1114
CGDLVFAK	851.421	P51858	P51858	HDGF	Hepatoma-derived growth factor	55.441	42976	44761	39588	7632.6	5133.5	8245.1	163750	102960	140220	42867	32715	35022	0.150816	0.102887	0.172372	0.207471	0.241128	0.199849	0.142025	0.216149	0.035567	0.021965	0.0372476	0.182388	1962	429	2391	1115
VRESGSLSPEHGPVVVHCSAGIGR	2429.22	P18031;B4DSN5	P18031	PTPN1	Tyrosine-protein phosphatase non-receptor type 1;Tyrosine-protein phosphatase non-receptor type	40.756	166010	205110	162580	22064	11044	20197	142800	110730	118560	17750	3066.6	10719	0.117316	0.0510932	0.110501	0.110557	0.0269481	0.0829137	0.0929698	0.0734731	0.0364259	0.0425967	0.579323	0.102214	810	1581	2391	1116
AMAHCGSQEALIVGGVGCNVR	2070.98	Q9NPF4	Q9NPF4	OSGEP	Probable tRNA N6-adenosine threonylcarbamoyltransferase	28.813	110820	116540	109850	12430	15804	12616	177430	175270	148210	31676	24882	30519	0.100852	0.119416	0.103016	0.151483	0.124316	0.170756	0.107761	0.148851	0.010151	0.0233317	0.0489566	0.14029	1897	495	2392	1117
LGGIPDALPTVAAPRPVCQR	2030.11	Q9BRP1	Q9BRP1	PDCD2L	Programmed cell death protein 2-like	57.52	111260	132040	85622	24455	22525	24036	69021	66811	61752	17105	8502.9	11417	0.180194	0.145732	0.219191	0.198604	0.112899	0.156036	0.181705	0.155847	0.0367528	0.0428528	0.471976	0.0666702	971	1422	2393	1118
CAAAGSSSSGSAAAALDADCR	1840.77	Q8N2K0;Q8N2K0-2;I3L380	Q8N2K0	ABHD12	Monoacylglycerol lipase ABHD12	72.421	71520	89513	80978	45915	37349	35217	36488	27267	20277	11120	14986	7900.8	0.390982	0.294407	0.303085	0.233574	0.354673	0.280391	0.329491	0.289546	0.0534292	0.0610663	0.441881	0.0561264	1024	1370	2394	1119
LEIYQEDQIHFMCPLAR	2105.01	A0A087WTU3;Q9Y6I9;C9JXQ7;C9JHH5	A0A087WTU3	TEX264	Testis-expressed sequence 264 protein	37.092	53896	67945	71603	4573.1	15582	18699	49533	38496	39432	6947.7	5504.9	6545.8	0.078214	0.18655	0.207072	0.12301	0.125109	0.142369	0.157279	0.130163	0.0692366	0.0106228	0.539262	0.082184	885	1509	2394	1120
DSAVNAICYGAK	1210.57	O60832;O60832-2;H7C2Q2	O60832	DKC1	H/ACA ribonucleoprotein complex subunit 4	59.367	175710	237250	177240	7836.5	8535.2	5760.8	269060	194040	222160	33627	13894	28706	0.0426949	0.0347263	0.0314796	0.111095	0.0668193	0.114428	0.0363003	0.0974473	0.00577093	0.0265769	0.0176266	0.42886	2105	290	2395	1121
YDCVISSPR	1038.48	O60568;H7C2S8	O60568	PLOD3	Procollagen-lysine,2-oxoglutarate 5-dioxygenase 3	39.001	20318	24001	19759	28935	49832	39189	61972	52817	51839	105160	54874	90688	0.587477	0.674929	0.664806	0.629203	0.50955	0.636286	0.642404	0.59168	0.0478367	0.0712144	0.363682	0.0357212	1146	1252	2398	1122
LVCQGSEGALGHGVGPHQHSGPAPPAAVPPPR	3076.54	Q9GZT9-2;Q9GZT9	Q9GZT9-2	EGLN1	Egl nine homolog 1	44.743	65651	68603	47212	14856	18728	12689	59958	49621	45932	21194	17472	24243	0.184531	0.214448	0.211833	0.261164	0.260415	0.345465	0.203604	0.289015	0.0165698	0.0488888	0.0456601	0.152134	1919	481	2400	1123
CTLEFQVITGGHYDVDCRLEDPDGK	2809.27	A0A0A6YYA0;Q86XR7-2;Q9Y3B3-2;Q9Y3B3	A0A0A6YYA0	TMED7-TICAM2;TMED7	Transmembrane emp24 domain-containing protein 7	18	105100	123880	116800	63238	100050	90705	77528	86405	73346	53035	56276	44875	0.375661	0.446791	0.437122	0.406202	0.394418	0.379586	0.419858	0.393402	0.03858	0.0133374	0.324451	0.0282658	1203	1197	2400	1124
LCPSLIQESAAK	1258.66	Q96G46-2;Q96G46	Q96G46-2	DUS3L	tRNA-dihydrouridine(47) synthase [NAD(P)(+)]-like	24.399	91349	114490	94871	22867	37412	20324	68546	79149	62410	23692	9525.5	11670	0.200208	0.24629	0.176431	0.256857	0.107421	0.157532	0.207643	0.173937	0.0355181	0.0760568	0.525032	0.0769263	913	1487	2400	1125
CQGSLHEDVICTSR	1546.69	M0R2B7;P28340	M0R2B7	POLD1	DNA polymerase;DNA polymerase delta catalytic subunit	45.434	179870	260890	196800	167810	179810	169290	55520	53614	52396	61007	48750	67600	0.482656	0.40801	0.462427	0.523544	0.476242	0.563352	0.451031	0.521046	0.038606	0.0436089	0.105766	0.0626693	1691	713	2404	1126
HVVTLLQVQDCHVLK	1730.95	H0Y9G6;E7ETU7;P09001;D6RC14;D6RBQ5	H0Y9G6	MRPL3	39S ribosomal protein L3, mitochondrial	41.644	114860	133960	129880	19048	21570	15636	75854	81395	71124	14296	4235.6	9125.3	0.142247	0.138687	0.107452	0.15858	0.0494636	0.113712	0.129462	0.107252	0.0191441	0.0548443	0.544027	0.0817375	889	1520	2409	1127
GVIALCIEDGSIHR	1481.77	P31040-2;P31040;D6RFM5	P31040-2	SDHA	Succinate dehydrogenase [ubiquinone] flavoprotein subunit, mitochondrial	57.136	181990	200660	162630	16528	6919.7	12213	163040	143280	137080	1889.9	5276.6	14584	0.0832569	0.0333351	0.0698512	0.0114588	0.0355191	0.0961599	0.0621478	0.0477126	0.0258371	0.0436472	0.647891	0.114792	744	1665	2409	1128
FSSACDVGGCTGALAR	1513.67	O95671-3;O95671-2;O95671	O95671-3	ASMTL	N-acetylserotonin O-methyltransferase-like protein	26.808	156940	176020	126190	48765	50898	48091	142500	117550	112430	52232	45356	48078	0.237063	0.224301	0.275939	0.268225	0.278418	0.299536	0.245768	0.28206	0.0268972	0.0159702	0.114863	0.0598163	1678	738	2416	1129
TQNLPNCQLISR	1385.71	E9PNM1;P37268;P37268-4;P37268-3;P37268-2;P37268-5	E9PNM1	FDFT1	Squalene synthase	46.159	106840	139420	104450	195730	37157	10833	119410	97531	92922	83485	19747	13505	0.646892	0.210429	0.0939688	0.411469	0.168378	0.126894	0.317097	0.23558	0.291486	0.15373	0.69039	0.129052	686	1735	2421	1130
AVITCYDTETR	1270.59	Q9NVR0	Q9NVR0	KLHL11	Kelch-like protein 11	55.401	48816	49480	59049	6983.6	12965	13824	74618	48844	52636	32089	14845	19647	0.125155	0.207623	0.1897	0.300721	0.233086	0.271807	0.174159	0.268538	0.0433747	0.0339357	0.0412165	0.188059	1973	451	2424	1131
LFNTAVCESK	1110.54	Q9BXJ9	Q9BXJ9	NAA15	N-alpha-acetyltransferase 15, NatA auxiliary subunit	42.802	429750	495430	389320	62582	54748	56157	208710	191240	190030	46673	41583	29648	0.127113	0.0995096	0.12606	0.182757	0.178603	0.134961	0.117561	0.165441	0.0156419	0.0264775	0.0542817	0.148378	1908	517	2425	1132
HYYEVSCHDQGLCR	1708.71	Q92499;F1T0B3;A0A087X2G1;Q92499-3;Q92499-2	Q92499	DDX1	ATP-dependent RNA helicase DDX1	38.189	171160	213490	125840	46806	21023	58517	169330	160190	116280	30968	26745	29459	0.21474	0.0896454	0.317411	0.15461	0.143071	0.202135	0.207266	0.166605	0.114067	0.031306	0.583634	0.0948381	839	1587	2426	1133
CTKEEHLCTQR	1346.61	A0A087WWU8;P06753-2;Q5HYB6;P06753-5;Q5VU61;J3KN67;P06753-7	A0A087WWU8	TPM3;DKFZp686J1372	Tropomyosin alpha-3 chain	78.653	162090	239000	161580	38922	40189	34572	1078500	880180	927980	226380	132280	175120	0.19363	0.143949	0.176251	0.173487	0.130652	0.158753	0.171277	0.154297	0.0252113	0.0217623	0.427093	0.0453402	1082	1347	2429	1134
LSCAYSGFSSPR	1273.58	Q9Y624;A0A087WY82;Q9Y624-2	Q9Y624	F11R	Junctional adhesion molecule A	47.189	42372	68333	46741	67823	64954	53359	111590	93919	92507	125550	83040	97998	0.615482	0.487324	0.533057	0.529434	0.469261	0.514412	0.545288	0.504369	0.0649482	0.0313183	0.381297	0.0338773	1157	1274	2431	1135
NNPAIVIIGNNGQIHYDHQNDGASQALASCQR	3417.62	P49257	P49257	LMAN1	Protein ERGIC-53	20.452	14735	2610.8	7469	25271	32647	29284	12834	9943.8	13020	39292	25871	22902	0.63168	0.925951	0.796778	0.753789	0.722355	0.637548	0.784803	0.704564	0.1475	0.060128	0.432173	0.0468404	1076	1356	2432	1136
CNLACTPPR	973.447	A0A0G2JL47;A0A024RCR6;A0A0G2JK23;P46379-4;P46379-5;P46379-2;P46379;P46379-3;X6REW1;A0A0G2JJM1;F6S6P2	A0A0G2JL47	BAT3;BAG6	Large proline-rich protein BAG6	61.691	355900	440240	340180	345570	389320	295120	94765	91328	76821	184090	97898	212780	0.492637	0.469309	0.464536	0.660164	0.51736	0.734735	0.475494	0.63742	0.0150366	0.110458	0.0656434	0.12728	1865	569	2434	1137
SGTFCLADTCLLLMDKR	1885.91	P18031;B4DSN5	P18031	PTPN1	Tyrosine-protein phosphatase non-receptor type 1;Tyrosine-protein phosphatase non-receptor type	15.766	78418	79642	64198	11765	18704	15654	55348	45821	32866	8435.7	9892.3	5617.7	0.130457	0.190186	0.196038	0.132255	0.177557	0.145976	0.172227	0.151929	0.0362919	0.0232306	0.460368	0.0544589	1031	1404	2435	1138
YLECSALTQR	1182.57	P15153;B1AH77;B1AH80;J3KSC4;J3QLK0;B1AH78;P63000;P63000-2;P60763	P63000	RAC2;RAC3;RAC1	Ras-related C3 botulinum toxin substrate 2;Ras-related C3 botulinum toxin substrate 1;Ras-related C3 botulinum toxin substrate 3	68.525	834380	1020500	807620	125240	152880	134920	406830	335770	334390	145770	82641	166250	0.13051	0.13029	0.143145	0.263789	0.197512	0.332075	0.134648	0.264459	0.00735914	0.0672842	0.0293291	0.293156	2065	372	2437	1139
KIVITDCGQLS	1175.62	P30405	P30405	PPIF	Peptidyl-prolyl cis-trans isomerase F, mitochondrial	26.707	192370	234270	176390	31542	31337	28540	254030	222130	201360	26327	20397	39307	0.140868	0.117983	0.139267	0.0939053	0.084102	0.163325	0.132706	0.113778	0.0127758	0.0431887	0.506982	0.0668336	966	1472	2438	1140
CQSLTEDLEFRK	1467.7	P20700;E9PBF6;A0A0D9SFE5	P20700	LMNB1	Lamin-B1	86.114	387750	506680	375330	16478	19222	25164	475120	367340	356230	87076	34948	50873	0.0407641	0.0365505	0.0628324	0.154885	0.0868731	0.124963	0.0467157	0.122241	0.0141156	0.0340879	0.0238936	0.417753	2104	335	2439	1141
NVMMIQSCK	1052.48	O00622	O00622	CYR61	Protein CYR61	37.344	85604	134000	113540	95945	100170	101440	70002	67273	69328	62992	48228	53836	0.52848	0.427766	0.471858	0.473645	0.417555	0.437108	0.476035	0.442769	0.0504866	0.0284706	0.376457	0.0314609	1174	1267	2441	1142
CMSSTPAGSIEAQAR	1507.68	Q13308-4;Q13308;Q13308-6;Q13308-5;Q13308-2	Q13308-4	PTK7	Inactive tyrosine-protein kinase 7	56.527	14172	13500	3621.3	23226	25035	32071	14041	14135	10130	31957	22893	16963	0.621049	0.649669	0.898541	0.694748	0.618262	0.626103	0.723087	0.646371	0.152621	0.0420786	0.448528	0.0487086	1062	1381	2443	1143
MYGCDVGSDWR	1287.5	A0A140T9I0;A0A140T9X5;A0A140T913;P01892;A0A140T955;A0A140T933;P10316	A0A140T9I0	HLA-A	HLA class I histocompatibility antigen, A-2 alpha chain;HLA class I histocompatibility antigen, A-69 alpha chain	41.164	66574	85734	43676	44903	47867	28597	83610	77566	68221	80526	50491	58833	0.402801	0.358283	0.39568	0.490605	0.394285	0.463055	0.385588	0.449315	0.0239131	0.0496082	0.115548	0.0664276	1706	739	2445	1144
CYVQPQWVFDSVNAR	1810.85	B5MCF9;O00541;O00541-2;B3KXD6	B5MCF9	PES1	Pescadillo homolog	82.651	156670	193130	168660	12359	15342	17538	222060	204780	185390	23260	21743	23953	0.0731176	0.0735926	0.0941901	0.0948149	0.0959858	0.11442	0.0803001	0.10174	0.0120314	0.0109965	0.084946	0.102777	1805	641	2446	1145
QGQGQLVTCSGAFK	1422.69	Q16531;F5GY55	Q16531	DDB1	DNA damage-binding protein 1	49.774	69529	83309	66531	12317	12797	6123.8	308610	244100	233690	30927	34727	26641	0.15049	0.133155	0.0842862	0.0910858	0.124547	0.102335	0.122644	0.105989	0.0343307	0.0170271	0.493475	0.0633837	994	1453	2447	1146
VPTANVSVVDLTCRLEK	1842.99	P04406;P04406-2;E7EUT5	P04406	GAPDH	Glyceraldehyde-3-phosphate dehydrogenase	97.129	13443000	15605000	14636000	282450	69046	83694	2618500	2135200	2091500	121120	72299	61479	0.0205786	0.00440512	0.00568585	0.0442105	0.0327515	0.0285553	0.0102232	0.0351725	0.00899086	0.00810351	0.0233709	0.536617	2119	330	2449	1147
LLGGFQETCSK	1181.58	Q9BVP2-2;Q9BVP2	Q9BVP2-2	GNL3	Guanine nucleotide-binding protein-like 3	78.342	259900	323580	241370	21307	17409	22711	57027	55506	51835	13567	7095.7	10142	0.0757698	0.0510544	0.0860001	0.192183	0.113347	0.163641	0.0709415	0.156391	0.0179662	0.0399154	0.0277553	0.34331	2086	365	2451	1148
NCIIVSPDAGGAKR	1399.72	P11908;P11908-2;H7C540;D3YTJ7	P11908	PRPS2	Ribose-phosphate pyrophosphokinase 2	57.042	210220	254880	197740	22880	22966	21530	242290	205090	195950	17913	11179	25999	0.0981553	0.0826573	0.0981894	0.0688424	0.0516903	0.11714	0.0930007	0.0792241	0.00895765	0.0339372	0.533919	0.069629	948	1503	2451	1149
MDCQECPEGYR	1329.48	P21333-2;P21333;Q5HY54;Q60FE5;A0A087WWY3	P21333-2	FLNA	Filamin-A	50.354	102270	144090	123300	13208	29224	30044	167270	143540	137940	63253	47741	37183	0.114377	0.168619	0.195926	0.274389	0.249586	0.212325	0.15964	0.245433	0.0415091	0.0312397	0.0459141	0.186791	1969	483	2452	1150
YLAEVACGDDRK	1338.62	P27348;E9PG15	P27348	YWHAQ	14-3-3 protein theta	43.502	1033000	1245400	1005800	76430	95656	67876	766840	650000	668530	52695	18171	58408	0.0688912	0.0713289	0.0632183	0.0642987	0.0271951	0.080348	0.0678128	0.0572806	0.00416142	0.0272625	0.544468	0.0733042	931	1521	2452	1151
MLLDSEQHPCQLK	1540.74	Q96C36;A0A087WTV6;A0A087WZR9;J3KR12	Q96C36	PYCR2	Pyrroline-5-carboxylate reductase 2;Pyrroline-5-carboxylate reductase	29.689	174920	212340	177440	41722	37440	38288	64220	52362	46566	29070	17402	12823	0.192585	0.149892	0.177483	0.311609	0.249441	0.215915	0.17332	0.258988	0.0216488	0.0485559	0.0492588	0.174432	1955	498	2453	1152
FISDIANDALQHCK	1573.76	A0A087WWP5;Q12962	A0A087WWP5	TAF10	Transcription initiation factor TFIID subunit 10	49.627	86603	123470	89173	4945.4	9756.6	10767	208470	170180	174270	15654	8403.9	15435	0.0540195	0.0732331	0.107735	0.0698453	0.0470586	0.0813632	0.0783291	0.066089	0.0272177	0.0174581	0.547851	0.0737939	927	1526	2453	1153
DNQNFCVPCYEK	1458.59	J3KNW4;A0A0A0MSG2;Q14192	J3KNW4	FHL2	Four and a half LIM domains protein 2	47.724	299570	377700	284810	107770	87382	92742	173970	167990	151600	64354	69285	61570	0.26457	0.187885	0.24564	0.270027	0.292003	0.288831	0.232699	0.28362	0.039947	0.0118782	0.101763	0.0859436	1764	693	2457	1154
ALYDTFSAFGNILSCK	1748.84	Q13310-2;Q13310-3;B1ANR0;Q13310;H0Y5F5;B1ANR1;H0YEQ8;P11940;A0A087WTT1;E7EQV3;P11940-2;E5RGH3;E5RJB9	P11940	PABPC4;PABPC1	Polyadenylate-binding protein 4;Polyadenylate-binding protein;Polyadenylate-binding protein 1	64.675	569850	825150	689490	95558	107230	87964	112750	106010	81034	14003	7626	13461	0.143608	0.115007	0.113144	0.110475	0.067109	0.142452	0.12392	0.106679	0.0170763	0.0378147	0.511508	0.0650626	981	1476	2457	1155
NQLTSLPSAICK	1273.67	Q13045-2;Q13045;Q13045-3;J3KS54;J3QQQ2	Q13045-2	FLII	Protein flightless-1 homolog	45.915	161860	200160	166470	27955	24982	26434	120030	93762	89838	33624	22162	38123	0.147275	0.110961	0.137032	0.218829	0.191177	0.297927	0.131756	0.235978	0.018723	0.0554024	0.0366886	0.253101	2035	423	2458	1156
AHAAQVTCVAASPHK	1489.75	Q9BQA1;H0Y711	Q9BQA1	WDR77	Methylosome protein 50	31.614	1638500	1859900	1666300	497660	570850	484960	1113700	1047400	1065300	331960	313100	260340	0.232969	0.234845	0.225431	0.229625	0.230136	0.196388	0.231082	0.218716	0.00498305	0.0193386	0.343906	0.0238842	1233	1227	2460	1157
QAVLGAGLPISTPCTTINK	1883.02	P24752;H0YEL7;P24752-2;E9PKF3	P24752	ACAT1	Acetyl-CoA acetyltransferase, mitochondrial	45.257	59648	84670	54755	10962	7317.6	13406	6437.8	6455.9	7224.5	11070	3100.5	6460.5	0.155247	0.0795499	0.196681	0.63229	0.324442	0.472086	0.143826	0.476273	0.0593951	0.153966	0.0251401	0.520018	2117	345	2462	1158
RVCEEIAIIPSK	1356.74	P08708;H0YN88;A0A075B716;H0YN73	P08708	RPS17	40S ribosomal protein S17	50.145	288150	339760	256960	56594	59954	49130	185470	137170	153300	44219	30163	49572	0.164162	0.149992	0.160508	0.192517	0.180257	0.244351	0.158221	0.205708	0.00735678	0.0340223	0.0774143	0.113988	1838	624	2462	1159
DVLQAETSQQLCCQK	1692.78	A0A0A0MRI2;Q9UNH7;Q9UNH7-2	A0A0A0MRI2	SNX6	Sorting nexin-6;Sorting nexin-6, N-terminally processed	57.328	107480	124550	96238	40586	29105	44980	61244	45329	35121	14299	10367	14828	0.274107	0.189418	0.318515	0.189283	0.186135	0.296863	0.26068	0.224094	0.0655875	0.0630395	0.524419	0.065678	977	1486	2463	1160
MLPISGTCK	948.477	Q9NXG2	Q9NXG2	THUMPD1	THUMP domain-containing protein 1	55.567	172680	218290	161190	10637	8111.6	15578	260780	217730	224070	45915	28502	27071	0.0580252	0.0358284	0.0881268	0.149709	0.115753	0.107792	0.0606601	0.124418	0.0262486	0.0222615	0.0326325	0.31198	2074	393	2467	1161
LAVEETKGELLLQLCR	1814	Q9BXJ9	Q9BXJ9	NAA15	N-alpha-acetyltransferase 15, NatA auxiliary subunit	92.063	244030	298850	244490	9248.4	12376	12893	184160	153420	154850	21093	9950.7	14115	0.0365148	0.0397653	0.0500927	0.102766	0.0609087	0.083538	0.0421242	0.0824042	0.00708966	0.0209516	0.0343743	0.291417	2063	407	2470	1162
LHGLNINYNCEICGNYTYRGPK	2541.19	Q12874	Q12874	SF3A3	Splicing factor 3A subunit 3	23.601	124510	137020	111690	15516	24003	24547	71675	59289	58252	16686	16476	14340	0.110808	0.149066	0.180179	0.188839	0.217462	0.197542	0.146684	0.201281	0.0347466	0.0146731	0.0662572	0.13742	1895	575	2470	1163
FYCDYCDTYLTHDSPSVRK	2311.99	A0A0A0MRR7;P09234	A0A0A0MRR7	SNRPC	U1 small nuclear ribonucleoprotein C	25.917	298340	342190	286360	45268	62672	61892	300790	242730	228360	69877	50631	53555	0.131743	0.154798	0.177722	0.188517	0.172589	0.189969	0.154754	0.183692	0.0229894	0.00964218	0.114735	0.0744462	1734	737	2471	1164
GSAFAIGSDGLCCQSR	1570.69	Q92499;F1T0B3;A0A087X2G1	Q92499	DDX1	ATP-dependent RNA helicase DDX1	34.498	251410	323530	232580	56674	55448	47396	214930	204580	179370	31691	33309	39876	0.183956	0.146309	0.169286	0.128501	0.140019	0.181878	0.166517	0.150133	0.0189756	0.028089	0.44959	0.0449841	1086	1385	2471	1165
NIPVYECER	1121.52	O75569-3;O75569-2;O75569;F8WEG8;G5E9Q4;C9JMM3	O75569-3	PRKRA	Interferon-inducible double-stranded RNA-dependent protein kinase activator A	25.386	95075	105950	106000	22003	16335	14789	115450	112090	99839	24880	4476.9	17378	0.187935	0.133581	0.122437	0.177296	0.0384063	0.148255	0.147984	0.121319	0.0350439	0.0732582	0.599955	0.0862858	869	1602	2471	1166
SHAVACVNQFIISR	1543.79	Q92973-2;Q92973;Q92973-3	Q92973-2	TNPO1	Transportin-1	31.389	109440	171410	105240	14484	19572	18278	144410	142640	132850	27443	24978	30373	0.116878	0.102481	0.147978	0.159689	0.149017	0.186083	0.122446	0.16493	0.0232542	0.0190804	0.0707289	0.129355	1874	598	2472	1167
YGTCPHGGYGLGLER	1578.72	O43776	O43776	NARS	Asparagine--tRNA ligase, cytoplasmic	20.709	52173	68711	49248	9977.2	6030.3	8074.9	91762	74483	86888	10194	8516.4	12590	0.160534	0.0806823	0.140867	0.0999843	0.102608	0.126561	0.127361	0.109718	0.0416037	0.0146453	0.526526	0.0647599	985	1491	2476	1168
CSSLQAPIMLLSGHEGEVYCCK	2367.07	Q96DI7;Q96DI7-2	Q96DI7	SNRNP40	U5 small nuclear ribonucleoprotein 40 kDa protein	71.148	314820	439850	302340	53294	58862	71606	178010	137370	128720	19715	15229	29318	0.144776	0.118028	0.191488	0.0997092	0.0997975	0.185512	0.15143	0.12834	0.0371791	0.049513	0.553515	0.0718523	937	1540	2477	1169
GYCDVFMR	989.41	O14672;O14672-2	O14672	ADAM10	Disintegrin and metalloproteinase domain-containing protein 10	54.611	50746	49770	53866	117830	114780	107020	33866	23699	42408	65083	58172	54615	0.698973	0.697539	0.665192	0.657743	0.710532	0.562908	0.687234	0.643728	0.0191031	0.0748036	0.384305	0.0284026	1200	1278	2478	1170
CEFQDAYVLLSEKK	1671.82	P10809	P10809	HSPD1	60 kDa heat shock protein, mitochondrial	63.894	250800	308160	261500	19328	14099	19622	313960	276140	281650	69148	33472	74586	0.0715513	0.0437505	0.0697989	0.180492	0.10811	0.209372	0.0617002	0.165991	0.0155696	0.0521656	0.0294298	0.429799	2106	373	2479	1171
ADLLLEPCSHYR	1415.69	Q7Z406-5;Q7Z406-4;Q7Z406;Q7Z406-6;Q7Z406-2;M0QY43	Q7Z406-5	MYH14	Myosin-14	20.463	97135	129940	86342	10586	13088	15155	98094	92117	76117	37145	19021	21675	0.0982724	0.0915066	0.149315	0.274662	0.171148	0.221644	0.113031	0.222484	0.031604	0.0517623	0.0353249	0.294101	2066	413	2479	1172
MLVIEQCK	962.493	P48643;B7ZAR1;E9PCA1;E7ENZ3;P48643-2	P48643	CCT5	T-complex protein 1 subunit epsilon	67.757	968760	1033800	903080	74512	79633	68879	629070	506780	445070	95203	46420	64980	0.0714215	0.0715202	0.0708662	0.131446	0.0839118	0.127399	0.0712693	0.114252	0.000352595	0.0263536	0.0475978	0.204963	1989	490	2479	1173
AQLDQTGQHLFCVCGTR	1875.87	Q12788	Q12788	TBL3	Transducin beta-like protein 3	58.98	849560	983780	832050	87334	91690	77942	203740	193300	170080	30052	20060	26062	0.0932165	0.0852557	0.0856513	0.128542	0.0940195	0.132873	0.0880412	0.118478	0.00448633	0.0212922	0.0725472	0.128952	1872	610	2482	1174
QPAIMPGQSYGLEDGSCSYK	2129.94	P14866;M0QXS5;P14866-2;M0QYT0	P14866	HNRNPL	Heterogeneous nuclear ribonucleoprotein L	71.592	139930	199230	162040	13506	7628	17354	114690	73502	80984	3793.4	6183.7	6321.3	0.0880237	0.0368755	0.0967368	0.0320163	0.0776011	0.0724045	0.0738787	0.060674	0.0323404	0.0249539	0.605417	0.0855165	875	1608	2483	1175
LLDLVQQSCNYK	1422.72	B1AHD1;P55769	B1AHD1	NHP2L1	NHP2-like protein 1;NHP2-like protein 1, N-terminally processed	79.659	206390	229200	210640	28142	24029	12971	339940	252830	256750	29980	12253	28945	0.119992	0.0948904	0.058007	0.0810446	0.0462233	0.101314	0.0909632	0.076194	0.0311786	0.027864	0.573759	0.0769446	912	1574	2486	1176
SGHPSCLQFTPVMMAAVK	1902.92	J3KMZ8;Q92785	J3KMZ8	DPF2	Zinc finger protein ubi-d4	32.926	60666	79736	56327	23896	17056	12872	25611	42715	26507	7399.9	3714.2	8058.1	0.282586	0.176213	0.186014	0.224165	0.0799971	0.233128	0.214938	0.179097	0.0587895	0.0859399	0.583148	0.0792243	901	1585	2486	1177
CLMDQATDPNILGR	1545.73	P78527;P78527-2	P78527	PRKDC	DNA-dependent protein kinase catalytic subunit	107.65	236340	271560	205000	30865	38985	40811	176510	191150	159260	33669	16721	19651	0.115511	0.125537	0.166026	0.160192	0.0804393	0.109837	0.135691	0.116823	0.0267447	0.0403327	0.536502	0.0650248	982	1505	2487	1178
AICIPEGAK	900.474	Q6PI48	Q6PI48	DARS2	Aspartate--tRNA ligase, mitochondrial	46.334	238730	237250	255150	18818	21614	16278	141880	125190	136820	31772	20344	50310	0.073066	0.0834956	0.0599717	0.182964	0.139789	0.268851	0.0721778	0.197201	0.0117871	0.0656983	0.0315461	0.436506	2107	384	2491	1179
SKCEELSGLHGQLQEAR	1883.92	A0A0A0MRV0;Q9P2E9-2;Q9P2E9;Q9P2E9-3;A0A087WVV2;F8W7S5	A0A0A0MRV0	RRBP1	Ribosome-binding protein 1	39.348	84010	112950	79876	10580	8007.5	9321.4	86205	73353	58079	12962	15589	9400.2	0.111851	0.0662009	0.104503	0.130709	0.175272	0.139305	0.094185	0.148428	0.0245119	0.0236408	0.0509084	0.197535	1985	506	2491	1180
AVYCIIGR	893.479	Q8N1F7;H3BVG0;Q8N1F7-2;H3BPA9	Q8N1F7	NUP93	Nuclear pore complex protein Nup93	53.166	214310	254060	224160	19010	24663	31712	241060	210820	186390	41703	30343	27613	0.0814761	0.0884857	0.123937	0.147484	0.125819	0.129031	0.0979663	0.134111	0.0227627	0.0116917	0.0707119	0.136389	1894	597	2491	1181
WLISAAMDCSIR	1364.66	A0A0A0MTB8;Q8NI36	A0A0A0MTB8	WDR36	WD repeat-containing protein 36	58.172	108750	140890	110340	7561.2	15075	13902	78125	72162	55336	14713	10228	12487	0.0650084	0.0966563	0.111895	0.15848	0.124141	0.184112	0.0911864	0.155578	0.0239169	0.0300903	0.0440488	0.232017	2021	471	2492	1182
ICVQNSTFSATWNR	1625.76	S4R369;Q9BZE1	S4R369	MRPL37	39S ribosomal protein L37, mitochondrial	39.163	37676	42781	23790	8214.5	14472	13375	16313	15676	10467	15201	14625	27161	0.179002	0.252773	0.359882	0.482357	0.482657	0.721829	0.263886	0.562281	0.0909503	0.138173	0.0353761	0.328538	2079	414	2493	1183
NIYYLCAPNR	1225.59	Q12931-2;Q12931;I3L0K7	Q12931-2	TRAP1	Heat shock protein 75 kDa, mitochondrial	71.451	752530	896150	742270	31050	35078	40909	686880	626300	585400	47086	34531	47473	0.0396258	0.0376685	0.0522345	0.0641528	0.0522539	0.0750119	0.0431763	0.0638062	0.00790548	0.011383	0.0614388	0.169618	1947	546	2493	1184
NVETNQCLDNMAR	1506.66	Q10472	Q10472	GALNT1	Polypeptide N-acetylgalactosaminyltransferase 1;Polypeptide N-acetylgalactosaminyltransferase 1 soluble form	39.219	19368	21592	22285	23793	28846	22373	15638	12172	11375	25229	19205	13743	0.551262	0.57191	0.500985	0.617344	0.612073	0.547138	0.541386	0.592185	0.0364792	0.039101	0.17524	0.0389505	1583	910	2493	1185
YVDIAIPCNNK	1248.62	C9J9K3;A0A0C4DG17;P08865	C9J9K3	RPSA	40S ribosomal protein SA	49.3	439980	514970	421720	192630	188340	174260	521540	400170	381280	159830	111880	184480	0.3045	0.267791	0.292392	0.234572	0.218494	0.326075	0.288228	0.259713	0.0187057	0.0580299	0.463354	0.0452415	1085	1408	2493	1186
YSEEANNLIEECEQAER	2025.86	Q96HE7;G3V3E6;G3V5B3	Q96HE7	ERO1L	ERO1-like protein alpha	67.136	30207	41368	29894	35526	34851	28180	14197	28427	20258	41141	33203	32765	0.540459	0.457248	0.485243	0.743449	0.538747	0.617939	0.494317	0.633379	0.0423411	0.103221	0.097009	0.107658	1821	674	2495	1187
CTLSDDCIPLTWR	1521.7	Q9NPF0;Q9NPF0-2	Q9NPF0	CD320	CD320 antigen	57.52	62905	71202	57790	78532	98305	108350	70928	42115	50569	140350	86818	81373	0.555244	0.579947	0.652161	0.664291	0.673357	0.616733	0.595784	0.65146	0.0503621	0.0304145	0.176532	0.0387994	1582	915	2497	1188
GFGFVCFSSPEEATK	1604.72	Q13310-2;Q13310-3;B1ANR0;Q13310;H0Y5F5;H0YEU6;P11940;A0A087WTT1;E7EQV3;P11940-2;E7ERJ7;Q9H361;H0YAR2;H0YB86;Q4VXU2	P11940	PABPC4;PABPC1;PABPC3;PABPC1L	Polyadenylate-binding protein 4;Polyadenylate-binding protein;Polyadenylate-binding protein 1;Polyadenylate-binding protein 3;Polyadenylate-binding protein 1-like	59.864	2229200	2913200	2468500	1759.8	23537	16909	206830	172090	177840	5546.8	5253.8	10484	0.000788808	0.00801468	0.00680331	0.0261177	0.0296249	0.05567	0.00520226	0.0371376	0.00386986	0.0161451	0.0290607	0.853621	2128	370	2498	1189
SRDLLVQQASQCLSK	1674.87	Q1KMD3;H3BQZ7	Q1KMD3	HNRNPUL2;HNRNPUL2-BSCL2	Heterogeneous nuclear ribonucleoprotein U-like protein 2	30.536	62389	61958	55937	5686.2	7222.6	6599.7	162380	146910	129380	22866	26100	30686	0.0835282	0.104402	0.105533	0.123436	0.150858	0.191708	0.0978212	0.155334	0.012391	0.0343556	0.0525753	0.200834	1987	512	2499	1190
ENCMYQACPTQDCNK	1746.65	P27694	P27694	RPA1	Replication protein A 70 kDa DNA-binding subunit;Replication protein A 70 kDa DNA-binding subunit, N-terminally processed	65.472	376670	447780	333130	128530	111750	99791	292750	298080	258180	90236	68909	67084	0.254414	0.199721	0.230506	0.235612	0.187769	0.206245	0.228214	0.209875	0.0274184	0.0241273	0.433539	0.0363812	1141	1358	2499	1191
ILYSQCGDVMR	1283.6	F8W1R7;G3V1V0;P60660-2;P60660;J3KND3;G8JLA2;B7Z6Z4;F8VPF3;F8W1I5;P14649	F8W1R7	MYL6;MYL6B	Myosin light polypeptide 6;Myosin light chain 6B	66.262	268050	313600	248140	24743	21205	11907	831600	650830	683470	33414	38942	51903	0.0845068	0.0633354	0.0457879	0.0386283	0.0564563	0.0705805	0.0645434	0.0552217	0.0193877	0.0160119	0.555757	0.0677417	960	1544	2504	1192
NVCQTCLLDLEYGLPIQVR	2176.1	Q9NW64;E5RJW4;E5RHA8	Q9NW64	RBM22	Pre-mRNA-splicing factor RBM22	71.685	105310	125630	89708	3077.9	10853	6479.5	139600	134630	96994	16767	14371	12186	0.0283971	0.0795191	0.0673632	0.107229	0.096449	0.111614	0.0584265	0.105097	0.026707	0.00780385	0.043885	0.254981	2037	469	2506	1193
LHIVQVVCK	1037.61	O00299	O00299	CLIC1	Chloride intracellular channel protein 1	82.452	365290	442020	338730	52715	50099	35207	348580	283790	275450	53769	50310	66299	0.126111	0.101803	0.0941522	0.133638	0.150584	0.193999	0.107355	0.159407	0.0166872	0.031133	0.0631499	0.171684	1951	555	2506	1194
NVLVSSNDCVK	1176.58	H0YBP1;E7ESA6;Q05397-7;Q05397;Q05397-5;E9PEI4;H0YB16;H0YBZ1;Q05397-2;Q05397-3;Q05397-4	H0YBP1	PTK2	Focal adhesion kinase 1	57.019	95862	109170	79651	12508	10495	13491	133790	110940	126340	22606	24612	25529	0.115419	0.0877032	0.144843	0.144543	0.181569	0.168099	0.115989	0.164737	0.0285743	0.0187402	0.0688796	0.152376	1920	587	2507	1195
NCTAGAVYTYHEK	1455.65	Q9Y314;A0A075B6F9;M0R3B2;M0QX85;M0R1K2;M0R1T7	Q9Y314	NOSIP	Nitric oxide synthase-interacting protein	36.667	444230	525280	430540	64591	54091	42051	237140	216000	171390	32796	12481	16757	0.126942	0.0933616	0.0889797	0.121495	0.054626	0.0890633	0.103095	0.0883949	0.0207688	0.0334398	0.55301	0.0668085	968	1539	2507	1196
AAFGLSEAGFNTACVTK	1685.81	P31040-2;P31040;D6RFM5;A0A087X1I3;P31040-3	P31040-2	SDHA	Succinate dehydrogenase [ubiquinone] flavoprotein subunit, mitochondrial	50.653	189310	221670	186600	20240	10968	11389	103280	88716	81485	17632	10857	17790	0.0965879	0.0471462	0.0575234	0.145825	0.109036	0.179199	0.0670858	0.144687	0.0260711	0.0350957	0.0371361	0.333797	2081	427	2508	1197
VCVPSSASALGTASK	1376.7	A0A1B0GW38;A0A0U1RQX8;P22681	A0A1B0GW38	CBL	E3 ubiquitin-protein ligase CBL	48.899	48724	68355	46461	12384	20487	15715	126500	111570	108110	24854	14782	46388	0.202658	0.2306	0.25275	0.164211	0.116991	0.30025	0.228669	0.193817	0.0251021	0.0951492	0.57275	0.0718158	938	1570	2508	1198
LSLENCHLTEANCK	1573.72	A0A0G2JMG8;A0A0G2JLX3;J3KN39;A0A0G2JPQ2;Q9NX02-5;Q9NX02-2;Q9NX02;Q9NX02-4;A0A0G2JP37;A0A0G2JNC8;A0A0G2JLQ8	A0A0G2JMG8	NLRP2	NACHT, LRR and PYD domains-containing protein 2	36.107	352400	454630	306030	30367	25648	26507	195070	211760	189290	21264	10203	6230.5	0.0793355	0.0534024	0.0797114	0.0982925	0.0459671	0.0318662	0.0708164	0.0587086	0.0150822	0.0349981	0.611404	0.0814323	894	1615	2509	1199
CDAVLCTLPLGVLK	1443.78	O60341;O60341-2;R4GMQ1;R4GMP9	O60341	KDM1A	Lysine-specific histone demethylase 1A	31.389	128300	150670	93288	13605	12057	18193	75921	49702	54817	5240.4	4112.2	8570.2	0.095874	0.0740934	0.163194	0.0645676	0.0764148	0.135204	0.111054	0.0920621	0.0464493	0.0378286	0.61214	0.0814521	893	1617	2510	1200
TMCECMSSYLR	1322.51	Q13618-2;Q13618;Q13618-3	Q13618-2	CUL3	Cullin-3	53.967	231540	306150	217620	13360	17268	9561.3	318500	281540	232270	23628	16110	15447	0.0545529	0.0533922	0.0420867	0.0690619	0.054124	0.0623574	0.0500106	0.0618478	0.00688682	0.00748198	0.113992	0.0922621	1777	734	2511	1201
CLTQSGIAGGYKPFNLETCR	2157.03	C9J0K6;P30626-2;P30626;P30626-3;B4DHQ6	C9J0K6	SRI	Sorcin	103.17	992600	1205700	1005100	73195	72671	85825	235300	186990	181280	38298	17750	29254	0.0686764	0.0568466	0.0786718	0.139979	0.0866953	0.138951	0.0680649	0.121875	0.0109254	0.0304711	0.0450479	0.252992	2034	478	2512	1202
ELCGPWPSHQLLTNQLQR	2119.06	Q13769	Q13769	THOC5	THO complex subunit 5 homolog	48.547	70320	93320	64136	39580	21151	21448	29193	16155	26621	18118	13667	17545	0.360146	0.184772	0.250608	0.382955	0.458286	0.397251	0.265175	0.412831	0.0885898	0.0400089	0.0581251	0.19224	1978	535	2513	1203
TGVCICFYQHKEEYQLVQVEQK	2671.28	Q9NR30;Q9NR30-2	Q9NR30	DDX21	Nucleolar RNA helicase 2	41.257	170300	181390	154680	17710	17599	22917	104580	86888	100570	17814	3025.6	8517.8	0.0941971	0.0884421	0.129039	0.145546	0.0336501	0.0780821	0.103893	0.0857595	0.0219668	0.0563418	0.630915	0.0833034	881	1634	2515	1204
EICCYSISCK	1147.47	Q96BM9;Q9NVJ2	Q96BM9	ARL8A;ARL8B	ADP-ribosylation factor-like protein 8A;ADP-ribosylation factor-like protein 8B	24.853	354860	395600	333080	56241	47444	41675	406260	386510	375370	86780	65479	57964	0.136806	0.107086	0.111206	0.17601	0.144869	0.133763	0.118366	0.151547	0.0161016	0.0219011	0.102003	0.107321	1820	696	2516	1205
AACASASINV	905.428	P11926	P11926	ODC1	Ornithine decarboxylase	60.76	23347	28176	17613	3175.7	6283.1	6774.3	28498	30380	25247	4680.4	8249.5	3891.2	0.119735	0.182335	0.27778	0.141068	0.213554	0.133543	0.193283	0.162722	0.0795891	0.0441829	0.592097	0.074749	922	1594	2516	1206
DVACGANHTLVLDSQKR	1825.91	Q9P258	Q9P258	RCC2	Protein RCC2	89.232	212360	278210	232830	70590	60721	62141	100520	72024	71849	46379	23431	38826	0.249479	0.179154	0.210668	0.31572	0.245466	0.350811	0.2131	0.303999	0.0352252	0.0536414	0.0701897	0.154288	1922	595	2517	1207
CPFTGNVSIR	1092.54	P62280;M0QZC5	P62280	RPS11	40S ribosomal protein S11	129.28	1284600	1479600	1156400	108890	121140	131960	386450	331590	295130	50746	34684	36924	0.0781419	0.0756775	0.102425	0.116072	0.0946941	0.111199	0.0854147	0.107321	0.0147826	0.0112037	0.110235	0.0991538	1792	725	2517	1208
HGEVCPAGWKPGSETIIPDPAGK	2345.15	Q13162	Q13162	PRDX4	Peroxiredoxin-4	46.953	72649	88350	68149	82461	74216	58869	37121	29802	36203	32225	23568	32160	0.531629	0.456528	0.46347	0.464699	0.441596	0.47043	0.483876	0.458908	0.041501	0.015264	0.383464	0.0230079	1240	1277	2517	1209
GCGTVLLSGPR	1058.55	G3V203;H0YHA7;J3QQ67;Q07020-2;Q07020;F8VUA6	G3V203	RPL18	60S ribosomal protein L18	123.51	1290100	1738700	1206300	187720	217330	188600	996430	833290	832060	129180	110620	114100	0.127025	0.111108	0.135207	0.114764	0.117193	0.120593	0.124446	0.117517	0.0122547	0.00292757	0.39473	0.0248825	1223	1294	2517	1210
SGANVLICGPNGCGK	1388.65	P28288;P28288-2	P28288	ABCD3	ATP-binding cassette sub-family D member 3	49.482	105960	120920	96485	29583	43922	37429	99732	82550	99211	38413	33849	48635	0.218255	0.266449	0.2795	0.278063	0.290801	0.328957	0.254735	0.299274	0.0322591	0.0264838	0.138263	0.0699802	1717	803	2520	1211
HIAVFPCK	913.484	A0A087WUT6;O60841	A0A087WUT6	EIF5B	Eukaryotic translation initiation factor 5B	41.979	399340	485070	360220	248700	216050	156190	218600	182900	191950	283470	112850	269820	0.383773	0.30815	0.302453	0.564603	0.381572	0.584317	0.331459	0.510164	0.0453947	0.111799	0.062294	0.18728	1971	551	2522	1212
ACALSIEESCRPGDK	1577.72	P31040-2;P31040;D6RFM5;A0A087X1I3;P31040-3;H0Y8X1	P31040-2	SDHA	Succinate dehydrogenase [ubiquinone] flavoprotein subunit, mitochondrial	36.445	313570	391850	286640	41549	37436	34318	332120	309770	286520	44232	19356	30454	0.117	0.0872053	0.106924	0.117528	0.0588103	0.0960773	0.10371	0.0908053	0.0151553	0.0297119	0.539481	0.0577083	1015	1510	2525	1213
EEILLACEGGTGTCVR	1649.78	Q9GZN8;Q9GZN8-2	Q9GZN8	C20orf27	UPF0687 protein C20orf27	76.82	440610	547940	410990	113010	89524	119700	343970	285190	288220	65743	57294	64716	0.204129	0.140438	0.225555	0.160461	0.16729	0.183365	0.190041	0.170372	0.0442732	0.0117588	0.498367	0.0474491	1070	1459	2529	1214
VCHAHPTLSEAFR	1466.71	P09622-3;P09622;E9PEX6;P09622-2	P09622-3	DLD	Dihydrolipoyl dehydrogenase, mitochondrial;Dihydrolipoyl dehydrogenase	84.169	170050	220580	154060	41080	32384	25347	361110	306150	307110	58574	38807	58476	0.194572	0.128018	0.141282	0.139567	0.112498	0.159951	0.154624	0.137339	0.0352259	0.023805	0.520146	0.051484	1047	1483	2530	1215
LAVNCFVNNNR	1262.62	B5MCA4;P16422;C9JKY3	B5MCA4	EPCAM	Epithelial cell adhesion molecule	105.2	144510	166370	164660	821670	918170	859330	343550	160730	403430	2720500	1984300	2014200	0.850432	0.846599	0.839198	0.887877	0.925069	0.83313	0.845409	0.882025	0.00571062	0.0462479	0.245148	0.018414	1483	1048	2531	1216
LCQCSDNIDPNAVGNCNR	1934.8	P11047	P11047	LAMC1	Laminin subunit gamma-1	49.595	26721	32750	40740	253270	271310	245580	63492	54713	80870	485140	373900	382780	0.904565	0.892291	0.857712	0.884272	0.872349	0.82558	0.884856	0.860734	0.0242954	0.0310224	0.348773	0.0120038	1300	1233	2533	1217
TFHTIGFCPYGPR	1494.71	G3V2D5;G3V2P5;Q07352;P47974	G3V2D5	ZFP36L1;ZFP36L2	Zinc finger protein 36, C3H1 type-like 1;Zinc finger protein 36, C3H1 type-like 2	73.9	65287	79708	62628	18643	10983	8718.3	110010	108360	87585	13974	17680	15050	0.222126	0.121104	0.122197	0.112708	0.140273	0.146636	0.155142	0.133206	0.058012	0.0180343	0.565605	0.0662066	974	1561	2535	1218
[truncated: 912 more rows]
