# Supplementary material for: Comprehensive chemical proteomics for target deconvolution of the redox active drug auranofin
Source: Redox Biol. 2020 Mar 3;32:101491. doi: 10.1016/j.redox.2020.101491 (PMC7082630; doi:10.1016/j.redox.2020.101491)
Supplement: Multimedia component 8 [file mmc8.xlsx]

## Sheet: all_unique
Supplementary Table 9. Final ranking of 100 top proteins in all experiments (Excel)
Gene name	FITExP rank	Redox proteomics rank	TPP in living cells ranking	TPP in lysate ranking	Cumulative sum	Final rank in all experiments combined
NFKB2	403	59	15	188	665	1
CHORDC1	84	118	359	425	986	2
TXNRD1	12	231	281	613	1137	3
DNAJB1	115	701	429	284	1529	4
GBE1	53	408	888	288	1637	5
ECI2	1143	396	125	23	1687	6
HSP90AB1	604	616	298	192	1710	7
PDIA3	650	483	519	112	1764	8
PDLIM7	48	42	778	940	1808	9
EXOSC5	976	58	301	477	1812	10
PSMC1	235	477	322	867	1901	11
CSRP1	986	136	68	803	1993	12
GEMIN5	610	751	37	634	2032	13
NAA25	14	552	1223	262	2051	14
RAC1	1696	114	195	71	2076	15
RPL34	207	255	1363	298	2123	16
RAE1	689	902	122	444	2157	17
TCP1	256	304	915	743	2218	18
HGS	172	364	1278	414	2228	19
PRMT1	1119	191	577	385	2272	20
SUPT16H	386	358	52	1486	2282	21
PRDX1	82	1607	22	592	2303	22
NAMPT	168	213	1135	788	2304	23
CBL	254	1198	348	577	2377	24
PTGR1	192	1039	511	637	2379	25
SSRP1	1980	165	79	181	2405	26
BPNT1	1118	244	338	708	2408	27
TWF2	1135	531	595	179	2440	28
LMNA	226	646	1239	360	2471	29
FARSA	629	362	1005	486	2482	30
EIF3K	305	1035	328	828	2496	31
CCT7	435	61	892	1130	2518	32
CNOT1	475	436	1149	540	2600	33
GARS	443	637	651	891	2622	34
PRKCSH	640	1008	969	14	2631	35
NPLOC4	56	948	246	1389	2639	36
ADH5	1076	282	204	1093	2655	37
TRIM28	646	93	823	1141	2703	38
ARCN1	227	382	313	1794	2716	39
LRRC59	166	843	256	1476	2741	40
FKBP4	579	117	1339	717	2752	41
TNPO1	103	770	1415	471	2759	42
GSTP1	833	1089	65	797	2784	43
SMARCC1	1056	273	312	1152	2793	44
NT5DC1	1781	8	569	505	2863	45
DCUN1D1	487	336	1488	557	2868	46
GNB2L1	146	74	1306	1343	2869	47
PLEC	87	585	1176	1047	2895	48
PDLIM5	1304	85	373	1145	2907	49
HARS	677	1084	66	1095	2922	50
HSPA4	544	481	1697	206	2928	51
EIF2S1	187	1560	160	1029	2936	52
CDC37	590	807	147	1417	2961	53
CORO1C	1497	559	824	101	2981	54
G3BP1	582	840	392	1199	3013	55
UBE2L3	904	1019	82	1013	3018	56
HNRNPK	1796	424	264	559	3043	57
EIF5B	322	237	1240	1248	3047	58
PLS3	223	662	597	1600	3082	59
FUBP1	307	527	947	1302	3083	60
MYH14	188	1172	764	970	3094	61
PARP1	1675	152	47	1223	3097	62
IMPDH2	2027	440	602	35	3104	63
DCTN1	750	758	659	944	3111	64
PGK1	1082	11	1675	347	3115	65
FLNB	34	135	1422	1558	3149	66
RBM25	747	472	1468	490	3177	67
CLNS1A	946	803	447	994	3190	68
NAA10	1456	395	948	403	3202	69
ACLY	1264	190	603	1166	3223	70
NDRG1	47	1291	728	1163	3229	71
RAB7A	855	1020	1009	368	3252	72
DYNC1H1	76	1422	457	1307	3262	73
USP10	600	707	1072	890	3269	74
CLIC1	969	1194	352	754	3269	75
CTSD	16	573	1181	1514	3284	76
HNRNPH1	1075	398	27	1828	3328	77
MYH9	562	1729	314	746	3351	78
VARS	1508	499	245	1103	3355	79
WASF2	1281	547	254	1294	3376	80
EIF2S3	265	720	538	1892	3415	81
RPL3	665	663	1137	952	3417	82
RPA1	319	903	1370	865	3457	83
PSMC3	417	1076	1523	453	3469	84
QARS	816	1496	83	1081	3476	85
PPIF	62	1140	667	1611	3480	86
HSD17B10	824	541	1392	729	3486	87
MEPCE	1158	558	11	1777	3504	88
TLN1	1123	318	1531	542	3514	89
ETF1	922	1491	451	651	3515	90
PAFAH1B1	559	86	1154	1718	3517	91
HSPA4L	424	1494	371	1230	3519	92
RPL23	362	1669	1210	283	3524	93
HCFC1	1047	631	481	1379	3538	94
RCC2	1344	1207	526	480	3557	95
ACADVL	276	1032	825	1426	3559	96
UBE2O	396	448	1078	1651	3573	97
FKBP1A	1460	360	1608	146	3574	98
VPS35	1306	41	1704	528	3579	99
CCT8	1190	953	688	813	3644	100
