# Supplementary material for: Comprehensive chemical proteomics for target deconvolution of the redox active drug auranofin
Source: Redox Biol. 2020 Mar 3;32:101491. doi: 10.1016/j.redox.2020.101491 (PMC7082630; doi:10.1016/j.redox.2020.101491)
Supplement: Multimedia component 9 [file mmc9.xml]

<?xml version="1.0" encoding="UTF-8" standalone="no"?><data:data><datasets><author>roman.zubarev@ki.se</author><type>0</type><dataset><value>3</value><reason>Other (please explain)</reason><comments>The LC-MS/MS raw data files and extracted peptides and protein abundances are deposited in the jPOST repository of the ProteomeXchange Consortium under the dataset identifier PXD016776.</comments></dataset></datasets></data:data>
